# Supplementary material for: Spatial multi-omics identifies aggressive prostate cancer signatures highlighting pro-inflammatory chemokine activity in the tumor microenvironment
Source: Nat Commun. 2025 Nov 19;16:10160. doi: 10.1038/s41467-025-65161-9 (PMC12630738; doi:10.1038/s41467-025-65161-9)
Supplement: Supplementary file 5 — Supplementary Data 1 [file 41467_2025_65161_MOESM5_ESM.xlsx]

## Sheet: Sheet1
GO	NS	enrichment	name	ratio_in_study	ratio_in_pop	p_uncorrected	depth	study_count	p_fdr_bh	study_items
GO:0001895	BP	e	retina homeostasis	5/64	37/19664	1.25272e-07	6	5	0.00154335	563, 1472, 3512, 4057, 5304
GO:0001580	BP	e	detection of chemical stimulus involved in sensory perception of bitter taste	4/64	36/19664	5.55775e-06	6	4	0.0284618	563, 1470, 1472, 5304
GO:0006953	BP	e	acute-phase response	4/64	38/19664	6.93062e-06	6	4	0.0284618	3934, 5004, 6288, 6289
GO:0015671	BP	e	oxygen transport	3/64	15/19664	1.45493e-05	5	3	0.0448117	3039, 3040, 3043
GO:0045926	BP	e	negative regulation of growth	3/64	17/19664	2.1643e-05	4	3	0.0533284	247, 4494, 4495
GO:0071280	BP	e	cellular response to copper ion	3/64	27/19664	9.09576e-05	6	3	0.17888	26, 4494, 4495
GO:0042744	BP	e	hydrogen peroxide catabolic process	3/64	28/19664	0.000101636	5	3	0.17888	3039, 3040, 3043
GO:0030593	BP	e	neutrophil chemotaxis	4/64	78/19664	0.000121493	9	4	0.187099	2921, 6288, 6364, 6374
GO:0002682	BP	e	regulation of immune system process	2/64	7/19664	0.000216696	3	2	0.296633	5004, 5304
GO:0071276	BP	e	cellular response to cadmium ion	3/64	38/19664	0.000255716	6	3	0.30955	2353, 4494, 4495
GO:0010942	BP	e	positive regulation of cell death	3/64	39/19664	0.000276384	5	3	0.30955	3039, 3040, 3043
GO:0008343	BP	e	adult feeding behavior	2/64	10/19664	0.00046143	3	2	0.473735	4852, 9607
GO:0032732	BP	e	positive regulation of interleukin-1 production	2/64	11/19664	0.000562786	8	2	0.533348	5004, 6288
GO:0042542	BP	e	response to hydrogen peroxide	3/64	52/19664	0.000648512	5	3	0.57069	3039, 3040, 3043
GO:0048246	BP	e	macrophage chemotaxis	2/64	13/19664	0.000794789	8	2	0.652786	6288, 284340
GO:0010273	BP	e	detoxification of copper ion	2/64	14/19664	0.000925309	3	2	0.712488	4494, 4495
GO:0006959	BP	e	humoral immune response	3/64	61/19664	0.00103433	3	3	0.749584	931, 3512, 4057
GO:0008217	BP	e	regulation of blood pressure	3/64	67/19664	0.00135778	3	3	0.789354	290, 3043, 4852
GO:0001516	BP	e	prostaglandin biosynthetic process	2/64	17/19664	0.0013742	11	2	0.789354	972, 5730
GO:0045777	BP	e	positive regulation of blood pressure	2/64	17/19664	0.0013742	4	2	0.789354	9607, 81285
GO:0035994	BP	e	response to muscle stretch	2/64	17/19664	0.0013742	4	2	0.789354	2353, 8557
GO:0070098	BP	e	chemokine-mediated signaling pathway	3/64	70/19664	0.00154079	7	3	0.789354	2921, 6364, 6374
GO:0061844	BP	e	antimicrobial humoral immune response mediated by antimicrobial peptide	3/64	70/19664	0.00154079	6	3	0.789354	2921, 4057, 6374
GO:0010744	BP	e	positive regulation of macrophage derived foam cell differentiation	2/64	18/19664	0.00154274	6	2	0.789354	247, 5320
GO:0006954	BP	e	inflammatory response	6/64	387/19664	0.00160177	4	6	0.789354	2353, 2921, 5004, 5320, 6364, 6374
GO:0051412	BP	e	response to corticosterone	2/64	19/19664	0.00172063	8	2	0.815312	2353, 2354
GO:0098869	BP	e	cellular oxidant detoxification	3/64	78/19664	0.00210213	3	3	0.954706	3039, 3040, 3043
GO:0009410	BP	e	response to xenobiotic stimulus	5/64	283/19664	0.0022731	3	5	0.954706	2353, 2354, 3934, 4535, 5797
GO:0071294	BP	e	cellular response to zinc ion	2/64	23/19664	0.00252447	6	2	0.954706	4494, 4495
GO:1904803	BP	e	regulation of translation involved in cellular response to UV	1/64	1/19664	0.00325468	8	1	0.954706	6154
GO:0097185	BP	e	cellular response to azide	1/64	1/19664	0.00325468	5	1	0.954706	26
GO:0097577	BP	e	sequestering of iron ion	1/64	1/19664	0.00325468	4	1	0.954706	3934
GO:1901696	BP	e	cannabinoid biosynthetic process	1/64	1/19664	0.00325468	4	1	0.954706	247
GO:2000308	BP	e	negative regulation of tumor necrosis factor (ligand) superfamily member 11 production	1/64	1/19664	0.00325468	9	1	0.954706	4057
GO:0035691	BP	e	macrophage migration inhibitory factor signaling pathway	1/64	1/19664	0.00325468	7	1	0.954706	972
GO:1902167	BP	e	positive regulation of intrinsic apoptotic signaling pathway in response to DNA damage by p53 class mediator	1/64	1/19664	0.00325468	11	1	0.954706	6154
GO:1902563	BP	e	regulation of neutrophil activation	1/64	1/19664	0.00325468	6	1	0.954706	5320
GO:0002792	BP	e	negative regulation of peptide secretion	1/64	1/19664	0.00325468	7	1	0.954706	972
GO:0070253	BP	e	somatostatin secretion	1/64	1/19664	0.00325468	9	1	0.954706	9607
GO:0009445	BP	e	putrescine metabolic process	1/64	1/19664	0.00325468	8	1	0.954706	26
GO:0035874	BP	e	cellular response to copper ion starvation	1/64	1/19664	0.00325468	7	1	0.954706	26
GO:0070206	BP	e	protein trimerization	1/64	1/19664	0.00325468	7	1	0.954706	972
GO:0006882	BP	e	cellular zinc ion homeostasis	2/64	30/19664	0.00427737	10	2	1	4494, 4495
GO:0032870	BP	e	cellular response to hormone stimulus	2/64	30/19664	0.00427737	5	2	1	2353, 2354
GO:0070374	BP	e	positive regulation of ERK1 and ERK2 cascade	4/64	205/19664	0.00447403	9	4	1	972, 5320, 6364, 284340
GO:0048247	BP	e	lymphocyte chemotaxis	2/64	33/19664	0.00515938	8	2	1	6288, 6364
GO:0032570	BP	e	response to progesterone	2/64	33/19664	0.00515938	6	2	1	2353, 2354
GO:0009409	BP	e	response to cold	2/64	36/19664	0.00611762	4	2	1	2353, 79054
GO:0007267	BP	e	cell-cell signaling	4/64	228/19664	0.00649608	3	4	1	5100, 6364, 6374, 9607
GO:2000448	BP	e	positive regulation of macrophage migration inhibitory factor signaling pathway	1/64	2/19664	0.00649893	8	1	1	972
GO:0032812	BP	e	positive regulation of epinephrine secretion	1/64	2/19664	0.00649893	9	1	1	9607
GO:1900229	BP	e	negative regulation of single-species biofilm formation in or on host organism	1/64	2/19664	0.00649893	6	1	1	4057
GO:0001661	BP	e	conditioned taste aversion	1/64	2/19664	0.00649893	8	1	1	2353
GO:0072679	BP	e	thymocyte migration	1/64	2/19664	0.00649893	9	1	1	6364
GO:1902656	BP	e	calcium ion import into cytosol	1/64	2/19664	0.00649893	13	1	1	931
GO:0019883	BP	e	antigen processing and presentation of endogenous antigen	1/64	2/19664	0.00649893	3	1	1	972
GO:1900135	BP	e	positive regulation of renin secretion into blood stream	1/64	2/19664	0.00649893	9	1	1	81285
GO:1900159	BP	e	positive regulation of bone mineralization involved in bone maturation	1/64	2/19664	0.00649893	8	1	1	4057
GO:0015891	BP	e	siderophore transport	1/64	2/19664	0.00649893	10	1	1	3934
GO:0031175	BP	e	neuron projection development	3/64	117/19664	0.00657036	6	3	1	4852, 5797, 266977
GO:0001756	BP	e	somitogenesis	2/64	40/19664	0.00751121	5	2	1	5100, 8557
GO:0051591	BP	e	response to cAMP	2/64	40/19664	0.00751121	6	2	1	2353, 2354
GO:0065003	BP	e	protein-containing complex assembly	3/64	123/19664	0.00753899	5	3	1	972, 3512, 8557
GO:0032722	BP	e	positive regulation of chemokine production	2/64	42/19664	0.00825671	8	2	1	247, 972
GO:0007268	BP	e	chemical synaptic transmission	4/64	245/19664	0.00832944	7	4	1	2568, 4852, 5100, 9607
GO:0019731	BP	e	antibacterial humoral response	2/64	44/19664	0.00903408	7	2	1	3512, 4057
GO:0060168	BP	e	positive regulation of adenosine receptor signaling pathway	1/64	3/19664	0.00973278	8	1	1	55
GO:0030185	BP	e	nitric oxide transport	1/64	3/19664	0.00973278	5	1	1	3043
GO:0009822	BP	e	alkaloid catabolic process	1/64	3/19664	0.00973278	5	1	1	1577
GO:0045058	BP	e	T cell selection	1/64	3/19664	0.00973278	2	1	1	972
GO:0036335	BP	e	intestinal stem cell homeostasis	1/64	3/19664	0.00973278	5	1	1	5320
GO:0060480	BP	e	lung goblet cell differentiation	1/64	3/19664	0.00973278	7	1	1	10551
GO:0071926	BP	e	endocannabinoid signaling pathway	1/64	3/19664	0.00973278	7	1	1	247
GO:0097325	BP	e	melanocyte proliferation	1/64	3/19664	0.00973278	4	1	1	81285
GO:0002906	BP	e	negative regulation of mature B cell apoptotic process	1/64	3/19664	0.00973278	11	1	1	972
GO:2001303	BP	e	lipoxin A4 biosynthetic process	1/64	3/19664	0.00973278	10	1	1	247
GO:0010046	BP	e	response to mycotoxin	1/64	3/19664	0.00973278	4	1	1	3934
GO:1905956	BP	e	positive regulation of endothelial tube morphogenesis	1/64	3/19664	0.00973278	7	1	1	3934
GO:1902164	BP	e	positive regulation of DNA damage response, signal transduction by p53 class mediator resulting in transcription of p21 class mediator	1/64	3/19664	0.00973278	10	1	1	6154
GO:0030241	BP	e	skeletal muscle myosin thick filament assembly	1/64	3/19664	0.00973278	10	1	1	8557
GO:1904440	BP	e	positive regulation of iron ion import across plasma membrane	1/64	3/19664	0.00973278	10	1	1	3934
GO:0050955	BP	e	thermoception	1/64	3/19664	0.00973278	6	1	1	79054
GO:0048769	BP	e	sarcomerogenesis	1/64	3/19664	0.00973278	8	1	1	8557
GO:0006644	BP	e	phospholipid metabolic process	2/64	49/19664	0.0111142	5	2	1	247, 5320
GO:0010951	BP	e	negative regulation of endopeptidase activity	3/64	144/19664	0.0115702	10	3	1	1470, 1472, 7980
GO:0002830	BP	e	positive regulation of type 2 immune response	1/64	4/19664	0.0129563	6	1	1	972
GO:0002476	BP	e	antigen processing and presentation of endogenous peptide antigen via MHC class Ib	1/64	4/19664	0.0129563	5	1	1	563
GO:0099179	BP	e	regulation of synaptic membrane adhesion	1/64	4/19664	0.0129563	6	1	1	5100
GO:0030098	BP	e	lymphocyte differentiation	1/64	4/19664	0.0129563	6	1	1	8581
GO:0015770	BP	e	sucrose transport	1/64	4/19664	0.0129563	8	1	1	85414
GO:0044793	BP	e	negative regulation by host of viral process	1/64	4/19664	0.0129563	6	1	1	4057
GO:0032100	BP	e	positive regulation of appetite	1/64	4/19664	0.0129563	9	1	1	4852
GO:0046337	BP	e	phosphatidylethanolamine metabolic process	1/64	4/19664	0.0129563	7	1	1	5320
GO:0006772	BP	e	thiamine metabolic process	1/64	4/19664	0.0129563	6	1	1	55
GO:0070254	BP	e	mucus secretion	1/64	4/19664	0.0129563	6	1	1	10551
GO:1903899	BP	e	positive regulation of PERK-mediated unfolded protein response	1/64	4/19664	0.0129563	9	1	1	10551
GO:0070093	BP	e	negative regulation of glucagon secretion	1/64	4/19664	0.0129563	10	1	1	9607
GO:0046085	BP	e	adenosine metabolic process	1/64	4/19664	0.0129563	9	1	1	55
GO:0071222	BP	e	cellular response to lipopolysaccharide	3/64	154/19664	0.0138507	6	3	1	2921, 3934, 6374
GO:0010628	BP	e	positive regulation of gene expression	5/64	439/19664	0.0140645	6	5	1	72, 972, 3934, 5304, 10551
GO:0051971	BP	e	positive regulation of transmission of nerve impulse	1/64	5/19664	0.0161694	7	1	1	9607
GO:0031346	BP	e	positive regulation of cell projection organization	1/64	5/19664	0.0161694	6	1	1	3934
GO:0060267	BP	e	positive regulation of respiratory burst	1/64	5/19664	0.0161694	5	1	1	3512
GO:0015705	BP	e	iodide transport	1/64	5/19664	0.0161694	7	1	1	5172
GO:0016048	BP	e	detection of temperature stimulus	1/64	5/19664	0.0161694	4	1	1	79054
GO:0048639	BP	e	positive regulation of developmental growth	1/64	5/19664	0.0161694	5	1	1	10551
GO:0090131	BP	e	mesenchyme migration	1/64	5/19664	0.0161694	3	1	1	72
GO:0019732	BP	e	antifungal humoral response	1/64	5/19664	0.0161694	7	1	1	4057
GO:0071504	BP	e	cellular response to heparin	1/64	5/19664	0.0161694	6	1	1	26
GO:0046473	BP	e	phosphatidic acid metabolic process	1/64	5/19664	0.0161694	7	1	1	5320
GO:0046222	BP	e	aflatoxin metabolic process	1/64	5/19664	0.0161694	5	1	1	1577
GO:0099601	BP	e	regulation of neurotransmitter receptor activity	1/64	5/19664	0.0161694	7	1	1	8000
GO:0009637	BP	e	response to blue light	1/64	5/19664	0.0161694	5	1	1	3934
GO:2001205	BP	e	negative regulation of osteoclast development	1/64	5/19664	0.0161694	10	1	1	4057
GO:2000117	BP	e	negative regulation of cysteine-type endopeptidase activity	1/64	5/19664	0.0161694	11	1	1	4057
GO:1902476	BP	e	chloride transmembrane transport	2/64	65/19664	0.0190148	8	2	1	2568, 5172
GO:0010032	BP	e	meiotic chromosome condensation	1/64	6/19664	0.0193723	9	1	1	23310
GO:0030856	BP	e	regulation of epithelial cell differentiation	1/64	6/19664	0.0193723	5	1	1	247
GO:0006144	BP	e	purine nucleobase metabolic process	1/64	6/19664	0.0193723	7	1	1	55
GO:0048713	BP	e	regulation of oligodendrocyte differentiation	1/64	6/19664	0.0193723	6	1	1	85414
GO:0070293	BP	e	renal absorption	1/64	6/19664	0.0193723	4	1	1	3043
GO:0030240	BP	e	skeletal muscle thin filament assembly	1/64	6/19664	0.0193723	6	1	1	8557
GO:0034440	BP	e	lipid oxidation	1/64	6/19664	0.0193723	6	1	1	247
GO:0048525	BP	e	negative regulation of viral process	1/64	6/19664	0.0193723	4	1	1	4057
GO:0045187	BP	e	regulation of circadian sleep/wake cycle, sleep	1/64	6/19664	0.0193723	5	1	1	5730
GO:0010040	BP	e	response to iron(II) ion	1/64	6/19664	0.0193723	6	1	1	3934
GO:1903896	BP	e	positive regulation of IRE1-mediated unfolded protein response	1/64	7/19664	0.0225649	9	1	1	10551
GO:0035995	BP	e	detection of muscle stretch	1/64	7/19664	0.0225649	5	1	1	8557
GO:0009635	BP	e	response to herbicide	1/64	7/19664	0.0225649	4	1	1	3934
GO:0002486	BP	e	antigen processing and presentation of endogenous peptide antigen via MHC class I via ER pathway, TAP-independent	1/64	7/19664	0.0225649	7	1	1	563
GO:0031394	BP	e	positive regulation of prostaglandin biosynthetic process	1/64	7/19664	0.0225649	10	1	1	972
GO:0002606	BP	e	positive regulation of dendritic cell antigen processing and presentation	1/64	7/19664	0.0225649	6	1	1	972
GO:0045581	BP	e	negative regulation of T cell differentiation	1/64	7/19664	0.0225649	9	1	1	972
GO:0002933	BP	e	lipid hydroxylation	1/64	7/19664	0.0225649	6	1	1	1577
GO:0009629	BP	e	response to gravity	1/64	7/19664	0.0225649	3	1	1	2353
GO:0070233	BP	e	negative regulation of T cell apoptotic process	1/64	7/19664	0.0225649	10	1	1	5304
GO:0030916	BP	e	otic vesicle formation	1/64	7/19664	0.0225649	5	1	1	8557
GO:0071420	BP	e	cellular response to histamine	1/64	8/19664	0.0257473	6	1	1	26
GO:0009308	BP	e	amine metabolic process	1/64	8/19664	0.0257473	4	1	1	26
GO:0036295	BP	e	cellular response to increased oxygen levels	1/64	8/19664	0.0257473	5	1	1	3934
GO:0002115	BP	e	store-operated calcium entry	1/64	8/19664	0.0257473	8	1	1	931
GO:0090650	BP	e	cellular response to oxygen-glucose deprivation	1/64	8/19664	0.0257473	6	1	1	3934
GO:0003300	BP	e	cardiac muscle hypertrophy	1/64	8/19664	0.0257473	6	1	1	8557
GO:0071806	BP	e	protein transmembrane transport	1/64	8/19664	0.0257473	6	1	1	563
GO:1902732	BP	e	positive regulation of chondrocyte proliferation	1/64	8/19664	0.0257473	6	1	1	4057
GO:0042117	BP	e	monocyte activation	1/64	8/19664	0.0257473	5	1	1	4495
GO:0072678	BP	e	T cell migration	1/64	8/19664	0.0257473	8	1	1	6364
GO:0009117	BP	e	nucleotide metabolic process	1/64	8/19664	0.0257473	7	1	1	55
GO:0051673	BP	e	membrane disruption in other organism	1/64	9/19664	0.0289195	3	1	1	4057
GO:0035360	BP	e	positive regulation of peroxisome proliferator activated receptor signaling pathway	1/64	9/19664	0.0289195	7	1	1	247
GO:0019532	BP	e	oxalate transport	1/64	9/19664	0.0289195	9	1	1	5172
GO:0032099	BP	e	negative regulation of appetite	1/64	9/19664	0.0289195	9	1	1	9607
GO:0033194	BP	e	response to hydroperoxide	1/64	9/19664	0.0289195	4	1	1	4535
GO:0051963	BP	e	regulation of synapse assembly	1/64	9/19664	0.0289195	6	1	1	10611
GO:0030850	BP	e	prostate gland development	1/64	9/19664	0.0289195	5	1	1	247
GO:0061049	BP	e	cell growth involved in cardiac muscle cell development	1/64	9/19664	0.0289195	4	1	1	10611
GO:0051122	BP	e	hepoxilin biosynthetic process	1/64	9/19664	0.0289195	10	1	1	247
GO:0019371	BP	e	cyclooxygenase pathway	1/64	9/19664	0.0289195	10	1	1	5730
GO:0060575	BP	e	intestinal epithelial cell differentiation	1/64	9/19664	0.0289195	6	1	1	4852
GO:0071347	BP	e	cellular response to interleukin-1	2/64	83/19664	0.0299717	6	2	1	3934, 6364
GO:0071277	BP	e	cellular response to calcium ion	2/64	85/19664	0.031313	6	2	1	2353, 2354
GO:0010907	BP	e	positive regulation of glucose metabolic process	1/64	10/19664	0.0320815	8	1	1	85414
GO:0061061	BP	e	muscle structure development	1/64	10/19664	0.0320815	3	1	1	10611
GO:0001961	BP	e	positive regulation of cytokine-mediated signaling pathway	1/64	10/19664	0.0320815	7	1	1	972
GO:0032680	BP	e	regulation of tumor necrosis factor production	1/64	10/19664	0.0320815	8	1	1	4057
GO:0007565	BP	e	female pregnancy	2/64	88/19664	0.0333688	3	2	1	2353, 2354
GO:0003094	BP	e	glomerular filtration	1/64	11/19664	0.0352333	5	1	1	3512
GO:0016331	BP	e	morphogenesis of embryonic epithelium	1/64	11/19664	0.0352333	5	1	1	5100
GO:0031665	BP	e	negative regulation of lipopolysaccharide-mediated signaling pathway	1/64	11/19664	0.0352333	7	1	1	4057
GO:0019372	BP	e	lipoxygenase pathway	1/64	11/19664	0.0352333	8	1	1	247
GO:0045059	BP	e	positive thymic T cell selection	1/64	11/19664	0.0352333	4	1	1	972
GO:0046598	BP	e	positive regulation of viral entry into host cell	1/64	11/19664	0.0352333	6	1	1	972
GO:0045657	BP	e	positive regulation of monocyte differentiation	1/64	11/19664	0.0352333	9	1	1	972
GO:0055003	BP	e	cardiac myofibril assembly	1/64	11/19664	0.0352333	9	1	1	8557
GO:0030431	BP	e	sleep	1/64	11/19664	0.0352333	2	1	1	2353
GO:0055008	BP	e	cardiac muscle tissue morphogenesis	1/64	11/19664	0.0352333	5	1	1	8557
GO:0045060	BP	e	negative thymic T cell selection	1/64	11/19664	0.0352333	4	1	1	972
GO:0043030	BP	e	regulation of macrophage activation	1/64	11/19664	0.0352333	6	1	1	972
GO:0033690	BP	e	positive regulation of osteoblast proliferation	1/64	11/19664	0.0352333	6	1	1	4057
GO:2000343	BP	e	positive regulation of chemokine (C-X-C motif) ligand 2 production	1/64	11/19664	0.0352333	9	1	1	972
GO:0035335	BP	e	peptidyl-tyrosine dephosphorylation	2/64	92/19664	0.0361898	8	2	1	55, 5797
GO:0050728	BP	e	negative regulation of inflammatory response	2/64	94/19664	0.0376338	7	2	1	6288, 284340
GO:0034145	BP	e	positive regulation of toll-like receptor 4 signaling pathway	1/64	12/19664	0.0383751	9	1	1	4057
GO:0032780	BP	e	negative regulation of ATPase activity	1/64	12/19664	0.0383751	6	1	1	4057
GO:0045723	BP	e	positive regulation of fatty acid biosynthetic process	1/64	12/19664	0.0383751	8	1	1	85414
GO:0006885	BP	e	regulation of pH	1/64	12/19664	0.0383751	8	1	1	5172
GO:0048546	BP	e	digestive tract morphogenesis	1/64	12/19664	0.0383751	4	1	1	10551
GO:0060907	BP	e	positive regulation of macrophage cytokine production	1/64	12/19664	0.0383751	10	1	1	972
GO:0008645	BP	e	hexose transmembrane transport	1/64	12/19664	0.0383751	8	1	1	85414
GO:0120162	BP	e	positive regulation of cold-induced thermogenesis	2/64	97/19664	0.0398408	5	2	1	3934, 79054
GO:0050982	BP	e	detection of mechanical stimulus	1/64	13/19664	0.0415068	4	1	1	8557
GO:0051310	BP	e	metaphase plate congression	1/64	13/19664	0.0415068	6	1	1	3835
GO:0071498	BP	e	cellular response to fluid shear stress	1/64	13/19664	0.0415068	4	1	1	7980
GO:0007512	BP	e	adult heart development	1/64	13/19664	0.0415068	5	1	1	8557
GO:0008272	BP	e	sulfate transport	1/64	13/19664	0.0415068	7	1	1	5172
GO:0090501	BP	e	RNA phosphodiester bond hydrolysis	1/64	13/19664	0.0415068	7	1	1	563
GO:0014898	BP	e	cardiac muscle hypertrophy in response to stress	1/64	14/19664	0.0446284	7	1	1	8557
GO:1902166	BP	e	negative regulation of intrinsic apoptotic signaling pathway in response to DNA damage by p53 class mediator	1/64	14/19664	0.0446284	11	1	1	972
GO:0007218	BP	e	neuropeptide signaling pathway	2/64	104/19664	0.0451756	6	2	1	4852, 9607
GO:0006508	BP	e	proteolysis	4/64	416/19664	0.0465026	5	4	1	290, 4057, 5304, 11012
GO:0043518	BP	e	negative regulation of DNA damage response, signal transduction by p53 class mediator	1/64	15/19664	0.0477401	9	1	1	972
GO:2000406	BP	e	positive regulation of T cell migration	1/64	15/19664	0.0477401	11	1	1	6364
GO:0070989	BP	e	oxidative demethylation	1/64	15/19664	0.0477401	3	1	1	1577
GO:0016064	BP	e	immunoglobulin mediated immune response	1/64	15/19664	0.0477401	6	1	1	972
GO:0043171	BP	e	peptide catabolic process	1/64	15/19664	0.0477401	6	1	1	290
GO:0030277	BP	e	maintenance of gastrointestinal epithelium	1/64	15/19664	0.0477401	7	1	1	7033
GO:1903428	BP	e	positive regulation of reactive oxygen species biosynthetic process	1/64	15/19664	0.0477401	7	1	1	3934
GO:0030224	BP	e	monocyte differentiation	1/64	15/19664	0.0477401	6	1	1	4495
GO:0034374	BP	e	low-density lipoprotein particle remodeling	1/64	16/19664	0.0508417	8	1	1	5320
GO:1902358	BP	e	sulfate transmembrane transport	1/64	16/19664	0.0508417	8	1	1	5172
GO:0050708	BP	e	regulation of protein secretion	1/64	16/19664	0.0508417	7	1	1	6288
GO:0045779	BP	e	negative regulation of bone resorption	1/64	16/19664	0.0508417	7	1	1	9607
GO:0006935	BP	e	chemotaxis	2/64	113/19664	0.0523972	3	2	1	6364, 6374
GO:0031668	BP	e	cellular response to extracellular stimulus	1/64	17/19664	0.0539335	4	1	1	2353
GO:0031290	BP	e	retinal ganglion cell axon guidance	1/64	17/19664	0.0539335	5	1	1	5797
GO:0043303	BP	e	mast cell degranulation	1/64	17/19664	0.0539335	9	1	1	5730
GO:0045582	BP	e	positive regulation of T cell differentiation	1/64	17/19664	0.0539335	9	1	1	972
GO:0043950	BP	e	positive regulation of cAMP-mediated signaling	1/64	17/19664	0.0539335	8	1	1	81285
GO:0007076	BP	e	mitotic chromosome condensation	1/64	17/19664	0.0539335	9	1	1	23310
GO:0006826	BP	e	iron ion transport	1/64	18/19664	0.0570153	8	1	1	4057
GO:0071354	BP	e	cellular response to interleukin-6	1/64	18/19664	0.0570153	6	1	1	3934
GO:0021954	BP	e	central nervous system neuron development	1/64	18/19664	0.0570153	5	1	1	4852
GO:0045618	BP	e	positive regulation of keratinocyte differentiation	1/64	18/19664	0.0570153	8	1	1	247
GO:0030336	BP	e	negative regulation of cell migration	2/64	120/19664	0.0582791	7	2	1	247, 972
GO:0010759	BP	e	positive regulation of macrophage chemotaxis	1/64	19/19664	0.0600872	10	1	1	284340
GO:0032793	BP	e	positive regulation of CREB transcription factor activity	1/64	19/19664	0.0600872	12	1	1	266977
GO:0046470	BP	e	phosphatidylcholine metabolic process	1/64	19/19664	0.0600872	7	1	1	5320
GO:0009416	BP	e	response to light stimulus	1/64	19/19664	0.0600872	4	1	1	2353
GO:0006977	BP	e	DNA damage response, signal transduction by p53 class mediator resulting in cell cycle arrest	1/64	19/19664	0.0600872	13	1	1	6154
GO:0042742	BP	e	defense response to bacterium	2/64	123/19664	0.0608674	6	2	1	3934, 6364
GO:0019835	BP	e	cytolysis	1/64	20/19664	0.0631493	2	1	1	5320
GO:0043651	BP	e	linoleic acid metabolic process	1/64	20/19664	0.0631493	9	1	1	247
GO:0007062	BP	e	sister chromatid cohesion	1/64	20/19664	0.0631493	6	1	1	3835
GO:0055013	BP	e	cardiac muscle cell development	1/64	20/19664	0.0631493	5	1	1	8557
GO:0090026	BP	e	positive regulation of monocyte chemotaxis	1/64	21/19664	0.0662015	10	1	1	284340
GO:0061001	BP	e	regulation of dendritic spine morphogenesis	1/64	21/19664	0.0662015	8	1	1	10611
GO:0030318	BP	e	melanocyte differentiation	1/64	21/19664	0.0662015	5	1	1	81285
GO:0035902	BP	e	response to immobilization stress	1/64	21/19664	0.0662015	3	1	1	2353
GO:0043401	BP	e	steroid hormone mediated signaling pathway	1/64	21/19664	0.0662015	6	1	1	81285
GO:0071356	BP	e	cellular response to tumor necrosis factor	2/64	131/19664	0.0679574	6	2	1	3934, 6364
GO:0045742	BP	e	positive regulation of epidermal growth factor receptor signaling pathway	1/64	22/19664	0.069244	8	1	1	10551
GO:0045672	BP	e	positive regulation of osteoclast differentiation	1/64	22/19664	0.069244	9	1	1	2353
GO:0035584	BP	e	calcium-mediated signaling using intracellular calcium source	1/64	22/19664	0.069244	8	1	1	6364
GO:0051262	BP	e	protein tetramerization	1/64	22/19664	0.069244	7	1	1	931
GO:0006955	BP	e	immune response	3/64	292/19664	0.069723	2	3	1	563, 3512, 6364
GO:0045861	BP	e	negative regulation of proteolysis	1/64	23/19664	0.0722767	8	1	1	1472
GO:0007130	BP	e	synaptonemal complex assembly	1/64	23/19664	0.0722767	7	1	1	100130958
GO:0010596	BP	e	negative regulation of endothelial cell migration	1/64	23/19664	0.0722767	9	1	1	5797
GO:0001678	BP	e	cellular glucose homeostasis	1/64	23/19664	0.0722767	7	1	1	9607
GO:0010906	BP	e	regulation of glucose metabolic process	1/64	23/19664	0.0722767	7	1	1	7033
GO:0019882	BP	e	antigen processing and presentation	1/64	24/19664	0.0752997	2	1	1	972
GO:0050482	BP	e	arachidonic acid secretion	1/64	24/19664	0.0752997	10	1	1	5320
GO:0034341	BP	e	response to interferon-gamma	1/64	24/19664	0.0752997	5	1	1	972
GO:0045671	BP	e	negative regulation of osteoclast differentiation	1/64	24/19664	0.0752997	9	1	1	9607
GO:0002286	BP	e	T cell activation involved in immune response	1/64	24/19664	0.0752997	6	1	1	972
GO:0001916	BP	e	positive regulation of T cell mediated cytotoxicity	1/64	24/19664	0.0752997	9	1	1	563
GO:0090023	BP	e	positive regulation of neutrophil chemotaxis	1/64	24/19664	0.0752997	11	1	1	972
GO:0007010	BP	e	cytoskeleton organization	2/64	141/19664	0.0771822	5	2	1	3852, 3860
GO:0060349	BP	e	bone morphogenesis	1/64	25/19664	0.0783129	4	1	1	4057
GO:0071398	BP	e	cellular response to fatty acid	1/64	25/19664	0.0783129	6	1	1	81285
GO:0042573	BP	e	retinoic acid metabolic process	1/64	25/19664	0.0783129	9	1	1	1577
GO:0010842	BP	e	retina layer formation	1/64	25/19664	0.0783129	3	1	1	5797
GO:0006366	BP	e	transcription by RNA polymerase II	2/64	144/19664	0.0800235	10	2	1	2353, 2354
GO:0003009	BP	e	skeletal muscle contraction	1/64	26/19664	0.0813165	6	1	1	8557
GO:0006306	BP	e	DNA methylation	1/64	26/19664	0.0813165	9	1	1	2353
GO:0043410	BP	e	positive regulation of MAPK cascade	2/64	147/19664	0.0828972	8	2	1	972, 9607
GO:0002227	BP	e	innate immune response in mucosa	1/64	27/19664	0.0843105	7	1	1	4057
GO:0010575	BP	e	positive regulation of vascular endothelial growth factor production	1/64	27/19664	0.0843105	8	1	1	284340
GO:0007631	BP	e	feeding behavior	1/64	27/19664	0.0843105	2	1	1	4852
GO:0008210	BP	e	estrogen metabolic process	1/64	27/19664	0.0843105	6	1	1	1577
GO:0007165	BP	e	signal transduction	7/64	1071/19664	0.0861233	4	7	1	290, 2568, 5797, 6364, 6374, 9607, 54097
GO:0015701	BP	e	bicarbonate transport	1/64	28/19664	0.0872949	7	1	1	5172
GO:0042273	BP	e	ribosomal large subunit biogenesis	1/64	28/19664	0.0872949	5	1	1	6154
GO:0018149	BP	e	peptide cross-linking	1/64	28/19664	0.0872949	7	1	1	7047
GO:0035924	BP	e	cellular response to vascular endothelial growth factor stimulus	1/64	28/19664	0.0872949	6	1	1	4495
GO:0009060	BP	e	aerobic respiration	1/64	28/19664	0.0872949	6	1	1	4535
GO:0046677	BP	e	response to antibiotic	1/64	28/19664	0.0872949	3	1	1	26
GO:0043278	BP	e	response to morphine	1/64	29/19664	0.0902697	7	1	1	2354
GO:0030073	BP	e	insulin secretion	1/64	29/19664	0.0902697	9	1	1	54097
GO:0051930	BP	e	regulation of sensory perception of pain	1/64	29/19664	0.0902697	7	1	1	55
GO:0019886	BP	e	antigen processing and presentation of exogenous peptide antigen via MHC class II	1/64	30/19664	0.093235	5	1	1	972
GO:0071480	BP	e	cellular response to gamma radiation	1/64	30/19664	0.093235	7	1	1	6154
GO:0055072	BP	e	iron ion homeostasis	1/64	30/19664	0.093235	9	1	1	4057
GO:0001937	BP	e	negative regulation of endothelial cell proliferation	1/64	31/19664	0.0961907	7	1	1	5797
GO:0051085	BP	e	chaperone cofactor-dependent protein refolding	1/64	31/19664	0.0961907	5	1	1	972
GO:0015698	BP	e	inorganic anion transport	1/64	32/19664	0.0991369	6	1	1	5172
GO:0042178	BP	e	xenobiotic catabolic process	1/64	32/19664	0.0991369	4	1	1	1577
GO:0007156	BP	e	homophilic cell adhesion via plasma membrane adhesion molecules	2/64	165/19664	0.100773	5	2	1	5100, 5797
GO:0042113	BP	e	B cell activation	1/64	33/19664	0.102074	5	1	1	931
GO:0010811	BP	e	positive regulation of cell-substrate adhesion	1/64	34/19664	0.105001	6	1	1	10551
GO:0019369	BP	e	arachidonic acid metabolic process	1/64	34/19664	0.105001	9	1	1	247
GO:0042100	BP	e	B cell proliferation	1/64	34/19664	0.105001	6	1	1	931
GO:0034614	BP	e	cellular response to reactive oxygen species	1/64	35/19664	0.107919	6	1	1	2353
GO:0031640	BP	e	killing of cells of other organism	1/64	37/19664	0.113727	3	1	1	4057
GO:0045214	BP	e	sarcomere organization	1/64	37/19664	0.113727	8	1	1	8557
GO:0045429	BP	e	positive regulation of nitric oxide biosynthetic process	1/64	37/19664	0.113727	7	1	1	3043
GO:1901216	BP	e	positive regulation of neuron death	1/64	38/19664	0.116617	6	1	1	2353
GO:1990090	BP	e	cellular response to nerve growth factor stimulus	1/64	39/19664	0.119498	6	1	1	3934
GO:0050853	BP	e	B cell receptor signaling pathway	1/64	39/19664	0.119498	10	1	1	931
GO:1904646	BP	e	cellular response to amyloid-beta	1/64	39/19664	0.119498	7	1	1	3934
GO:0001817	BP	e	regulation of cytokine production	1/64	39/19664	0.119498	6	1	1	4057
GO:0007080	BP	e	mitotic metaphase plate congression	1/64	40/19664	0.122369	7	1	1	3835
GO:0043123	BP	e	positive regulation of I-kappaB kinase/NF-kappaB signaling	2/64	186/19664	0.122829	8	2	1	972, 4057
GO:1902895	BP	e	positive regulation of pri-miRNA transcription by RNA polymerase II	1/64	42/19664	0.128084	12	1	1	2353
GO:0030890	BP	e	positive regulation of B cell proliferation	1/64	42/19664	0.128084	9	1	1	972
GO:0045071	BP	e	negative regulation of viral genome replication	1/64	43/19664	0.130928	6	1	1	4057
GO:0007040	BP	e	lysosome organization	1/64	43/19664	0.130928	7	1	1	55
GO:0060048	BP	e	cardiac muscle contraction	1/64	43/19664	0.130928	6	1	1	8557
GO:0035914	BP	e	skeletal muscle cell differentiation	1/64	43/19664	0.130928	4	1	1	2353
GO:0098655	BP	e	cation transmembrane transport	1/64	44/19664	0.133763	6	1	1	79054
GO:0008202	BP	e	steroid metabolic process	1/64	44/19664	0.133763	4	1	1	1577
GO:0032715	BP	e	negative regulation of interleukin-6 production	1/64	44/19664	0.133763	8	1	1	5004
GO:0070527	BP	e	platelet aggregation	1/64	44/19664	0.133763	5	1	1	3043
GO:0002548	BP	e	monocyte chemotaxis	1/64	44/19664	0.133763	7	1	1	6364
GO:0045786	BP	e	negative regulation of cell cycle	1/64	45/19664	0.136589	5	1	1	247
GO:0050796	BP	e	regulation of insulin secretion	1/64	45/19664	0.136589	9	1	1	9607
GO:0006120	BP	e	mitochondrial electron transport, NADH to ubiquinone	1/64	45/19664	0.136589	8	1	1	4535
GO:0048146	BP	e	positive regulation of fibroblast proliferation	1/64	45/19664	0.136589	6	1	1	972
GO:0014070	BP	e	response to organic cyclic compound	1/64	47/19664	0.142213	4	1	1	4535
GO:0034097	BP	e	response to cytokine	1/64	49/19664	0.147801	4	1	1	2353
GO:0045785	BP	e	positive regulation of cell adhesion	1/64	49/19664	0.147801	5	1	1	6288
GO:0042572	BP	e	retinol metabolic process	1/64	50/19664	0.150581	9	1	1	1577
GO:0043525	BP	e	positive regulation of neuron apoptotic process	1/64	51/19664	0.153353	8	1	1	3934
GO:0050877	BP	e	nervous system process	1/64	51/19664	0.153353	3	1	1	2568
GO:0034644	BP	e	cellular response to UV	1/64	53/19664	0.15887	7	1	1	6154
GO:0009612	BP	e	response to mechanical stimulus	1/64	54/19664	0.161615	3	1	1	2354
GO:0001525	BP	e	angiogenesis	2/64	222/19664	0.162951	3	2	1	290, 284340
GO:1903078	BP	e	positive regulation of protein localization to plasma membrane	1/64	55/19664	0.164351	8	1	1	10551
GO:0071902	BP	e	positive regulation of protein serine/threonine kinase activity	1/64	56/19664	0.167078	11	1	1	4057
GO:0032981	BP	e	mitochondrial respiratory chain complex I assembly	1/64	57/19664	0.169797	8	1	1	4535
GO:0030168	BP	e	platelet activation	1/64	57/19664	0.169797	3	1	1	6288
GO:0045860	BP	e	positive regulation of protein kinase activity	1/64	58/19664	0.172507	10	1	1	9607
GO:0032731	BP	e	positive regulation of interleukin-1 beta production	1/64	60/19664	0.1779	9	1	1	5004
GO:0001819	BP	e	positive regulation of cytokine production	1/64	60/19664	0.1779	7	1	1	6288
GO:0007416	BP	e	synapse assembly	1/64	60/19664	0.1779	6	1	1	266977
GO:0032720	BP	e	negative regulation of tumor necrosis factor production	1/64	60/19664	0.1779	9	1	1	5004
GO:0060395	BP	e	SMAD protein signal transduction	1/64	60/19664	0.1779	5	1	1	2353
GO:0060548	BP	e	negative regulation of cell death	1/64	61/19664	0.180584	5	1	1	10551
GO:0045669	BP	e	positive regulation of osteoblast differentiation	1/64	61/19664	0.180584	6	1	1	4057
GO:0010595	BP	e	positive regulation of endothelial cell migration	1/64	62/19664	0.183259	9	1	1	3934
GO:0032757	BP	e	positive regulation of interleukin-8 production	1/64	62/19664	0.183259	8	1	1	972
GO:0007187	BP	e	G protein-coupled receptor signaling pathway, coupled to cyclic nucleotide second messenger	1/64	64/19664	0.188584	6	1	1	4852
GO:0032880	BP	e	regulation of protein localization	1/64	64/19664	0.188584	4	1	1	5172
GO:0021987	BP	e	cerebral cortex development	1/64	67/19664	0.196507	3	1	1	4852
GO:0032922	BP	e	circadian regulation of gene expression	1/64	68/19664	0.199131	6	1	1	9607
GO:0009267	BP	e	cellular response to starvation	1/64	68/19664	0.199131	6	1	1	9607
GO:0070301	BP	e	cellular response to hydrogen peroxide	1/64	69/19664	0.201747	7	1	1	3934
GO:0060326	BP	e	cell chemotaxis	1/64	70/19664	0.204354	5	1	1	6364
GO:0070373	BP	e	negative regulation of ERK1 and ERK2 cascade	1/64	70/19664	0.204354	9	1	1	8000
GO:0045727	BP	e	positive regulation of translation	1/64	72/19664	0.209543	8	1	1	6154
GO:0016042	BP	e	lipid catabolic process	1/64	72/19664	0.209543	4	1	1	5320
GO:0007155	BP	e	cell adhesion	3/64	487/19664	0.211229	2	3	1	563, 5100, 8581
GO:0033674	BP	e	positive regulation of kinase activity	1/64	73/19664	0.212126	9	1	1	972
GO:0009617	BP	e	response to bacterium	1/64	74/19664	0.214699	5	1	1	931
GO:0030183	BP	e	B cell differentiation	1/64	75/19664	0.217265	7	1	1	931
GO:0001503	BP	e	ossification	1/64	77/19664	0.222371	2	1	1	4057
GO:0008544	BP	e	epidermis development	1/64	79/19664	0.227445	4	1	1	3852
GO:0019722	BP	e	calcium-mediated signaling	1/64	79/19664	0.227445	7	1	1	79054
GO:0007613	BP	e	memory	1/64	79/19664	0.227445	6	1	1	266977
GO:0007596	BP	e	blood coagulation	1/64	79/19664	0.227445	5	1	1	7980
GO:0007018	BP	e	microtubule-based movement	1/64	80/19664	0.229969	3	1	1	3835
GO:0009636	BP	e	response to toxic substance	1/64	81/19664	0.232486	3	1	1	2353
GO:0050829	BP	e	defense response to Gram-negative bacterium	1/64	81/19664	0.232486	7	1	1	4057
GO:0002181	BP	e	cytoplasmic translation	1/64	85/19664	0.242471	8	1	1	6154
GO:0006805	BP	e	xenobiotic metabolic process	1/64	86/19664	0.244947	3	1	1	1577
GO:0007179	BP	e	transforming growth factor beta receptor signaling pathway	1/64	86/19664	0.244947	8	1	1	2353
GO:0016311	BP	e	dephosphorylation	1/64	87/19664	0.247415	5	1	1	55
GO:0050729	BP	e	positive regulation of inflammatory response	1/64	88/19664	0.249876	7	1	1	5320
GO:0016525	BP	e	negative regulation of angiogenesis	1/64	89/19664	0.252328	8	1	1	5797
GO:0032755	BP	e	positive regulation of interleukin-6 production	1/64	90/19664	0.254773	8	1	1	972
GO:0050731	BP	e	positive regulation of peptidyl-tyrosine phosphorylation	1/64	90/19664	0.254773	10	1	1	972
GO:0071346	BP	e	cellular response to interferon-gamma	1/64	92/19664	0.259638	6	1	1	6364
GO:0006915	BP	e	apoptotic process	3/64	546/19664	0.262268	4	3	1	247, 3934, 54097
GO:0006874	BP	e	cellular calcium ion homeostasis	1/64	94/19664	0.264472	9	1	1	79054
GO:0046718	BP	e	viral entry into host cell	1/64	97/19664	0.271665	6	1	1	290
GO:0050830	BP	e	defense response to Gram-positive bacterium	1/64	98/19664	0.274047	7	1	1	5320
GO:0042391	BP	e	regulation of membrane potential	1/64	98/19664	0.274047	3	1	1	2568
GO:0032760	BP	e	positive regulation of tumor necrosis factor production	1/64	99/19664	0.276422	9	1	1	5004
GO:0006811	BP	e	ion transport	1/64	99/19664	0.276422	4	1	1	5172
GO:0042593	BP	e	glucose homeostasis	1/64	104/19664	0.288181	6	1	1	54097
GO:0070588	BP	e	calcium ion transmembrane transport	1/64	113/19664	0.308874	8	1	1	79054
GO:0007189	BP	e	adenylate cyclase-activating G protein-coupled receptor signaling pathway	1/64	113/19664	0.308874	7	1	1	266977
GO:0006364	BP	e	rRNA processing	1/64	114/19664	0.311137	9	1	1	6154
GO:0008283	BP	e	cell population proliferation	1/64	130/19664	0.346359	2	1	1	972
GO:0000278	BP	e	mitotic cell cycle	1/64	130/19664	0.346359	3	1	1	3835
GO:0006470	BP	e	protein dephosphorylation	1/64	137/19664	0.361205	7	1	1	5797
GO:0006629	BP	e	lipid metabolic process	1/64	139/19664	0.365386	3	1	1	247
GO:0034220	BP	e	ion transmembrane transport	1/64	140/19664	0.367466	5	1	1	2568
GO:0032496	BP	e	response to lipopolysaccharide	1/64	141/19664	0.36954	5	1	1	2353
GO:0008285	BP	e	negative regulation of cell population proliferation	2/64	397/19664	0.37159	5	2	1	247, 563
GO:0007605	BP	e	sensory perception of sound	1/64	144/19664	0.37572	6	1	1	5172
GO:0007204	BP	e	positive regulation of cytosolic calcium ion concentration	1/64	147/19664	0.381841	11	1	1	6288
GO:0098609	BP	e	cell-cell adhesion	1/64	149/19664	0.385888	3	1	1	10611
GO:0051092	BP	e	positive regulation of NF-kappaB transcription factor activity	1/64	152/19664	0.391911	12	1	1	4057
GO:0043547	BP	e	positive regulation of GTPase activity	1/64	154/19664	0.395893	6	1	1	6364
GO:0030036	BP	e	actin cytoskeleton organization	1/64	164/19664	0.415425	6	1	1	10611
GO:0007568	BP	e	aging	1/64	171/19664	0.428725	2	1	1	2353
GO:0050821	BP	e	protein stabilization	1/64	186/19664	0.456232	4	1	1	10103
GO:0006412	BP	e	translation	1/64	187/19664	0.458019	7	1	1	6154
GO:0002250	BP	e	adaptive immune response	1/64	189/19664	0.461575	3	1	1	3512
GO:0001934	BP	e	positive regulation of protein phosphorylation	1/64	194/19664	0.470365	9	1	1	972
GO:0007507	BP	e	heart development	1/64	198/19664	0.477295	4	1	1	10611
GO:0007166	BP	e	cell surface receptor signaling pathway	1/64	226/19664	0.523368	5	1	1	266977
GO:0007186	BP	e	G protein-coupled receptor signaling pathway	4/64	887/19664	0.535997	5	4	1	6364, 9607, 81285, 266977
GO:0006281	BP	e	DNA repair	1/64	235/19664	0.537311	7	1	1	3835
GO:0016477	BP	e	cell migration	1/64	243/19664	0.549366	4	1	1	81285
GO:0006886	BP	e	intracellular protein transport	1/64	279/19664	0.599899	6	1	1	972
GO:0045087	BP	e	innate immune response	2/64	461/19664	0.663109	6	2	1	3512, 3934
GO:0043066	BP	e	negative regulation of apoptotic process	2/64	473/19664	0.667709	7	2	1	972, 4057
GO:0030154	BP	e	cell differentiation	2/64	604/19664	0.724587	3	2	1	290, 284340
GO:0006357	BP	p	regulation of transcription by RNA polymerase II	2/64	1602/19664	0.171464	10	2	1	2353, 2354
GO:0000122	BP	p	negative regulation of transcription by RNA polymerase II	1/64	890/19664	0.370826	11	1	1	2354
GO:0006468	BP	p	protein phosphorylation	0/64	459/19664	0.407898	7	0	1
GO:0016567	BP	p	protein ubiquitination	0/64	470/19664	0.409052	9	0	1
GO:0006355	BP	p	regulation of transcription, DNA-templated	0/64	491/19664	0.412324	9	0	1
GO:0045892	BP	p	negative regulation of transcription, DNA-templated	0/64	548/19664	0.427385	10	0	1
GO:0045944	BP	p	positive regulation of transcription by RNA polymerase II	2/64	1101/19664	0.584974	11	2	1	2353, 2354
GO:0015031	BP	p	protein transport	0/64	357/19664	0.633161	5	0	1
GO:0035556	BP	p	intracellular signal transduction	0/64	402/19664	0.643479	5	0	1
GO:0007283	BP	p	spermatogenesis	0/64	413/19664	0.646691	5	0	1
GO:0050790	BP	p	regulation of catalytic activity	0/64	423/19664	0.649809	3	0	1
GO:0051893	BP	p	regulation of focal adhesion assembly	0/64	23/19664	1	7	0	1
GO:0045931	BP	p	positive regulation of mitotic cell cycle	0/64	30/19664	1	6	0	1
GO:0001710	BP	p	mesodermal cell fate commitment	0/64	1/19664	1	5	0	1
GO:0002862	BP	p	negative regulation of inflammatory response to antigenic stimulus	0/64	19/19664	1	8	0	1
GO:0030262	BP	p	apoptotic nuclear changes	0/64	5/19664	1	6	0	1
GO:0019290	BP	p	siderophore biosynthetic process	0/64	1/19664	1	8	0	1
GO:0060261	BP	p	positive regulation of transcription initiation from RNA polymerase II promoter	0/64	18/19664	1	12	0	1
GO:1900477	BP	p	negative regulation of G1/S transition of mitotic cell cycle by negative regulation of transcription from RNA polymerase II promoter	0/64	1/19664	1	12	0	1
GO:0001825	BP	p	blastocyst formation	0/64	16/19664	1	3	0	1
GO:0019478	BP	p	D-amino acid catabolic process	0/64	2/19664	1	9	0	1
GO:0006858	BP	p	extracellular transport	0/64	3/19664	1	4	0	1
GO:0034756	BP	p	regulation of iron ion transport	0/64	3/19664	1	7	0	1
GO:0071812	BP	p	positive regulation of fever generation by positive regulation of prostaglandin secretion	0/64	2/19664	1	10	0	1
GO:2000486	BP	p	negative regulation of glutamine transport	0/64	1/19664	1	8	0	1
GO:0009615	BP	p	response to virus	0/64	110/19664	1	5	0	1
GO:0034120	BP	p	positive regulation of erythrocyte aggregation	0/64	1/19664	1	8	0	1
GO:0021592	BP	p	fourth ventricle development	0/64	1/19664	1	3	0	1
GO:1905751	BP	p	positive regulation of endosome to plasma membrane protein transport	0/64	2/19664	1	9	0	1
GO:1901724	BP	p	positive regulation of cell proliferation involved in kidney development	0/64	1/19664	1	6	0	1
GO:0002827	BP	p	positive regulation of T-helper 1 type immune response	0/64	10/19664	1	8	0	1
GO:0140067	BP	p	peptidyl-lysine butyrylation	0/64	1/19664	1	8	0	1
GO:1903660	BP	p	negative regulation of complement-dependent cytotoxicity	0/64	3/19664	1	6	0	1
GO:2000650	BP	p	negative regulation of sodium ion transmembrane transporter activity	0/64	9/19664	1	10	0	1
GO:0019276	BP	p	UDP-N-acetylgalactosamine metabolic process	0/64	3/19664	1	7	0	1
GO:0030032	BP	p	lamellipodium assembly	0/64	34/19664	1	7	0	1
GO:0006446	BP	p	regulation of translational initiation	0/64	29/19664	1	8	0	1
GO:0006071	BP	p	glycerol metabolic process	0/64	11/19664	1	7	0	1
GO:0098963	BP	p	dendritic transport of messenger ribonucleoprotein complex	0/64	3/19664	1	10	0	1
GO:0042026	BP	p	protein refolding	0/64	18/19664	1	3	0	1
GO:2001269	BP	p	positive regulation of cysteine-type endopeptidase activity involved in apoptotic signaling pathway	0/64	7/19664	1	13	0	1
GO:0032739	BP	p	positive regulation of interleukin-16 production	0/64	1/19664	1	8	0	1
GO:0034151	BP	p	regulation of toll-like receptor 6 signaling pathway	0/64	1/19664	1	8	0	1
GO:2000388	BP	p	positive regulation of antral ovarian follicle growth	0/64	1/19664	1	6	0	1
GO:0006391	BP	p	transcription initiation from mitochondrial promoter	0/64	3/19664	1	9	0	1
GO:0051983	BP	p	regulation of chromosome segregation	0/64	11/19664	1	4	0	1
GO:2000521	BP	p	negative regulation of immunological synapse formation	0/64	2/19664	1	8	0	1
GO:0046318	BP	p	negative regulation of glucosylceramide biosynthetic process	0/64	1/19664	1	10	0	1
GO:0060841	BP	p	venous blood vessel development	0/64	5/19664	1	4	0	1
GO:2001301	BP	p	lipoxin biosynthetic process	0/64	1/19664	1	5	0	1
GO:0070863	BP	p	positive regulation of protein exit from endoplasmic reticulum	0/64	11/19664	1	9	0	1
GO:0048866	BP	p	stem cell fate specification	0/64	2/19664	1	4	0	1
GO:0150011	BP	p	regulation of neuron projection arborization	0/64	6/19664	1	6	0	1
GO:0034241	BP	p	positive regulation of macrophage fusion	0/64	5/19664	1	7	0	1
GO:1990613	BP	p	mitochondrial membrane fusion	0/64	2/19664	1	7	0	1
GO:0034121	BP	p	regulation of toll-like receptor signaling pathway	0/64	5/19664	1	7	0	1
GO:0000820	BP	p	regulation of glutamine family amino acid metabolic process	0/64	1/19664	1	7	0	1
GO:1904504	BP	p	positive regulation of lipophagy	0/64	5/19664	1	9	0	1
GO:0072707	BP	p	cellular response to sodium dodecyl sulfate	0/64	1/19664	1	5	0	1
GO:0009066	BP	p	aspartate family amino acid metabolic process	0/64	4/19664	1	8	0	1
GO:0120036	BP	p	plasma membrane bounded cell projection organization	0/64	1/19664	1	5	0	1
GO:0045988	BP	p	negative regulation of striated muscle contraction	0/64	2/19664	1	8	0	1
GO:0060585	BP	p	positive regulation of prostaglandin-endoperoxide synthase activity	0/64	4/19664	1	6	0	1
GO:1990414	BP	p	replication-born double-strand break repair via sister chromatid exchange	0/64	8/19664	1	10	0	1
GO:0007063	BP	p	regulation of sister chromatid cohesion	0/64	1/19664	1	7	0	1
GO:0006713	BP	p	glucocorticoid catabolic process	0/64	1/19664	1	6	0	1
GO:2000763	BP	p	positive regulation of transcription from RNA polymerase II promoter involved in norepinephrine biosynthetic process	0/64	1/19664	1	12	0	1
GO:0003236	BP	p	sinus venosus morphogenesis	0/64	1/19664	1	4	0	1
GO:0009408	BP	p	response to heat	0/64	42/19664	1	4	0	1
GO:1902745	BP	p	positive regulation of lamellipodium organization	0/64	2/19664	1	8	0	1
GO:0008063	BP	p	Toll signaling pathway	0/64	6/19664	1	6	0	1
GO:1990708	BP	p	conditioned place preference	0/64	4/19664	1	8	0	1
GO:0032900	BP	p	negative regulation of neurotrophin production	0/64	1/19664	1	5	0	1
GO:0001777	BP	p	T cell homeostatic proliferation	0/64	1/19664	1	7	0	1
GO:0060921	BP	p	sinoatrial node cell differentiation	0/64	1/19664	1	8	0	1
GO:0043619	BP	p	regulation of transcription from RNA polymerase II promoter in response to oxidative stress	0/64	6/19664	1	12	0	1
GO:0033157	BP	p	regulation of intracellular protein transport	0/64	5/19664	1	7	0	1
GO:0060782	BP	p	regulation of mesenchymal cell proliferation involved in prostate gland development	0/64	1/19664	1	6	0	1
GO:0010430	BP	p	fatty acid omega-oxidation	0/64	5/19664	1	9	0	1
GO:0007020	BP	p	microtubule nucleation	0/64	21/19664	1	7	0	1
GO:0030206	BP	p	chondroitin sulfate biosynthetic process	0/64	18/19664	1	8	0	1
GO:0090382	BP	p	phagosome maturation	0/64	9/19664	1	5	0	1
GO:0006334	BP	p	nucleosome assembly	0/64	110/19664	1	8	0	1
GO:1902995	BP	p	positive regulation of phospholipid efflux	0/64	4/19664	1	8	0	1
GO:0051000	BP	p	positive regulation of nitric-oxide synthase activity	0/64	23/19664	1	7	0	1
GO:0060873	BP	p	anterior semicircular canal development	0/64	1/19664	1	5	0	1
GO:0051457	BP	p	maintenance of protein location in nucleus	0/64	14/19664	1	6	0	1
GO:0009620	BP	p	response to fungus	0/64	4/19664	1	5	0	1
GO:0015757	BP	p	galactose transmembrane transport	0/64	2/19664	1	9	0	1
GO:0046051	BP	p	UTP metabolic process	0/64	1/19664	1	10	0	1
GO:0120069	BP	p	positive regulation of stomach fundus smooth muscle contraction	0/64	1/19664	1	10	0	1
GO:0010983	BP	p	positive regulation of high-density lipoprotein particle clearance	0/64	3/19664	1	6	0	1
GO:0016339	BP	p	calcium-dependent cell-cell adhesion via plasma membrane cell adhesion molecules	0/64	41/19664	1	5	0	1
GO:2001106	BP	p	regulation of Rho guanyl-nucleotide exchange factor activity	0/64	2/19664	1	7	0	1
GO:0032464	BP	p	positive regulation of protein homooligomerization	0/64	1/19664	1	8	0	1
GO:0045053	BP	p	protein retention in Golgi apparatus	0/64	5/19664	1	5	0	1
GO:0031666	BP	p	positive regulation of lipopolysaccharide-mediated signaling pathway	0/64	8/19664	1	7	0	1
GO:0006167	BP	p	AMP biosynthetic process	0/64	4/19664	1	11	0	1
GO:0006099	BP	p	tricarboxylic acid cycle	0/64	30/19664	1	3	0	1
GO:0001174	BP	p	transcriptional start site selection at RNA polymerase II promoter	0/64	1/19664	1	9	0	1
GO:0034184	BP	p	positive regulation of maintenance of mitotic sister chromatid cohesion	0/64	5/19664	1	10	0	1
GO:0070613	BP	p	regulation of protein processing	0/64	10/19664	1	7	0	1
GO:0072181	BP	p	mesonephric duct formation	0/64	1/19664	1	10	0	1
GO:0071377	BP	p	cellular response to glucagon stimulus	0/64	11/19664	1	8	0	1
GO:0095500	BP	p	acetylcholine receptor signaling pathway	0/64	11/19664	1	6	0	1
GO:2000590	BP	p	negative regulation of metanephric mesenchymal cell migration	0/64	1/19664	1	8	0	1
GO:0032597	BP	p	B cell receptor transport into membrane raft	0/64	1/19664	1	9	0	1
GO:2000623	BP	p	negative regulation of nuclear-transcribed mRNA catabolic process, nonsense-mediated decay	0/64	4/19664	1	10	0	1
GO:0034645	BP	p	cellular macromolecule biosynthetic process	0/64	3/19664	1	5	0	1
GO:0006303	BP	p	double-strand break repair via nonhomologous end joining	0/64	35/19664	1	9	0	1
GO:1903565	BP	p	negative regulation of protein localization to cilium	0/64	2/19664	1	7	0	1
GO:0035780	BP	p	CD80 biosynthetic process	0/64	1/19664	1	7	0	1
GO:0030070	BP	p	insulin processing	0/64	1/19664	1	9	0	1
GO:0001655	BP	p	urogenital system development	0/64	14/19664	1	4	0	1
GO:0018117	BP	p	protein adenylylation	0/64	2/19664	1	8	0	1
GO:0015961	BP	p	diadenosine polyphosphate catabolic process	0/64	1/19664	1	9	0	1
GO:0097029	BP	p	mature conventional dendritic cell differentiation	0/64	4/19664	1	7	0	1
GO:0090244	BP	p	Wnt signaling pathway involved in somitogenesis	0/64	3/19664	1	8	0	1
GO:0033345	BP	p	asparagine catabolic process via L-aspartate	0/64	1/19664	1	11	0	1
GO:0002456	BP	p	T cell mediated immunity	0/64	11/19664	1	5	0	1
GO:0060177	BP	p	regulation of angiotensin metabolic process	0/64	2/19664	1	6	0	1
GO:2001034	BP	p	positive regulation of double-strand break repair via nonhomologous end joining	0/64	16/19664	1	10	0	1
GO:0072184	BP	p	renal vesicle progenitor cell differentiation	0/64	1/19664	1	5	0	1
GO:1990384	BP	p	hyaloid vascular plexus regression	0/64	7/19664	1	3	0	1
GO:0000389	BP	p	mRNA 3'-splice site recognition	0/64	6/19664	1	9	0	1
GO:1904261	BP	p	positive regulation of basement membrane assembly involved in embryonic body morphogenesis	0/64	5/19664	1	8	0	1
GO:1905355	BP	p	spine apparatus assembly	0/64	1/19664	1	6	0	1
GO:0070086	BP	p	ubiquitin-dependent endocytosis	0/64	3/19664	1	7	0	1
GO:0071641	BP	p	negative regulation of macrophage inflammatory protein 1 alpha production	0/64	3/19664	1	9	0	1
GO:0007161	BP	p	calcium-independent cell-matrix adhesion	0/64	4/19664	1	5	0	1
GO:0003179	BP	p	heart valve morphogenesis	0/64	7/19664	1	3	0	1
GO:0032060	BP	p	bleb assembly	0/64	8/19664	1	7	0	1
GO:0002228	BP	p	natural killer cell mediated immunity	0/64	2/19664	1	7	0	1
GO:1901315	BP	p	negative regulation of histone H2A K63-linked ubiquitination	0/64	4/19664	1	13	0	1
GO:0072278	BP	p	metanephric comma-shaped body morphogenesis	0/64	3/19664	1	4	0	1
GO:0015939	BP	p	pantothenate metabolic process	0/64	4/19664	1	7	0	1
GO:0071548	BP	p	response to dexamethasone	0/64	10/19664	1	8	0	1
GO:1900112	BP	p	regulation of histone H3-K9 trimethylation	0/64	2/19664	1	11	0	1
GO:1902806	BP	p	regulation of cell cycle G1/S phase transition	0/64	9/19664	1	7	0	1
GO:0051247	BP	p	positive regulation of protein metabolic process	0/64	10/19664	1	6	0	1
GO:0072284	BP	p	metanephric S-shaped body morphogenesis	0/64	5/19664	1	4	0	1
GO:0060538	BP	p	skeletal muscle organ development	0/64	4/19664	1	5	0	1
GO:0001658	BP	p	branching involved in ureteric bud morphogenesis	0/64	40/19664	1	7	0	1
GO:0014059	BP	p	regulation of dopamine secretion	0/64	29/19664	1	8	0	1
GO:0046890	BP	p	regulation of lipid biosynthetic process	0/64	7/19664	1	6	0	1
GO:0051882	BP	p	mitochondrial depolarization	0/64	3/19664	1	5	0	1
GO:1903902	BP	p	positive regulation of viral life cycle	0/64	7/19664	1	5	0	1
GO:1903944	BP	p	negative regulation of hepatocyte apoptotic process	0/64	2/19664	1	9	0	1
GO:0042271	BP	p	susceptibility to natural killer cell mediated cytotoxicity	0/64	3/19664	1	10	0	1
GO:0000425	BP	p	pexophagy	0/64	2/19664	1	7	0	1
GO:0009609	BP	p	response to symbiotic bacterium	0/64	5/19664	1	6	0	1
GO:0032946	BP	p	positive regulation of mononuclear cell proliferation	0/64	3/19664	1	7	0	1
GO:0008299	BP	p	isoprenoid biosynthetic process	0/64	9/19664	1	6	0	1
GO:0061153	BP	p	trachea gland development	0/64	2/19664	1	5	0	1
GO:1990953	BP	p	intramanchette transport	0/64	1/19664	1	8	0	1
GO:0042403	BP	p	thyroid hormone metabolic process	0/64	9/19664	1	5	0	1
GO:0008626	BP	p	granzyme-mediated apoptotic signaling pathway	0/64	1/19664	1	6	0	1
GO:0046600	BP	p	negative regulation of centriole replication	0/64	7/19664	1	10	0	1
GO:0061042	BP	p	vascular wound healing	0/64	8/19664	1	5	0	1
GO:0035020	BP	p	regulation of Rac protein signal transduction	0/64	13/19664	1	9	0	1
GO:0050992	BP	p	dimethylallyl diphosphate biosynthetic process	0/64	2/19664	1	7	0	1
GO:1903546	BP	p	protein localization to photoreceptor outer segment	0/64	6/19664	1	8	0	1
GO:0042404	BP	p	thyroid hormone catabolic process	0/64	2/19664	1	6	0	1
GO:0018352	BP	p	protein-pyridoxal-5-phosphate linkage	0/64	1/19664	1	7	0	1
GO:0062103	BP	p	double-stranded RNA biosynthetic process	0/64	1/19664	1	8	0	1
GO:0034402	BP	p	recruitment of 3'-end processing factors to RNA polymerase II holoenzyme complex	0/64	2/19664	1	8	0	1
GO:0098664	BP	p	G protein-coupled serotonin receptor signaling pathway	0/64	26/19664	1	6	0	1
GO:0060900	BP	p	embryonic camera-type eye formation	0/64	2/19664	1	3	0	1
GO:0072382	BP	p	minus-end-directed vesicle transport along microtubule	0/64	1/19664	1	9	0	1
GO:2000321	BP	p	positive regulation of T-helper 17 cell differentiation	0/64	3/19664	1	13	0	1
GO:0035907	BP	p	dorsal aorta development	0/64	2/19664	1	6	0	1
GO:1904911	BP	p	negative regulation of establishment of RNA localization to telomere	0/64	1/19664	1	5	0	1
GO:0060875	BP	p	lateral semicircular canal development	0/64	1/19664	1	5	0	1
GO:0035281	BP	p	pre-miRNA export from nucleus	0/64	2/19664	1	9	0	1
GO:0010657	BP	p	muscle cell apoptotic process	0/64	1/19664	1	5	0	1
GO:0098713	BP	p	leucine import across plasma membrane	0/64	3/19664	1	10	0	1
GO:0003256	BP	p	regulation of transcription from RNA polymerase II promoter involved in myocardial precursor cell differentiation	0/64	3/19664	1	12	0	1
GO:0071320	BP	p	cellular response to cAMP	0/64	52/19664	1	7	0	1
GO:1903070	BP	p	negative regulation of ER-associated ubiquitin-dependent protein catabolic process	0/64	3/19664	1	12	0	1
GO:0070315	BP	p	G1 to G0 transition involved in cell differentiation	0/64	5/19664	1	4	0	1
GO:0099087	BP	p	anterograde axonal transport of messenger ribonucleoprotein complex	0/64	1/19664	1	10	0	1
GO:0042110	BP	p	T cell activation	0/64	49/19664	1	5	0	1
GO:0071660	BP	p	positive regulation of IP-10 production	0/64	1/19664	1	9	0	1
GO:0060532	BP	p	bronchus cartilage development	0/64	2/19664	1	5	0	1
GO:0045143	BP	p	homologous chromosome segregation	0/64	7/19664	1	5	0	1
GO:0038115	BP	p	chemokine (C-C motif) ligand 19 signaling pathway	0/64	1/19664	1	8	0	1
GO:0010707	BP	p	globoside biosynthetic process via lactosylceramide	0/64	1/19664	1	10	0	1
GO:0061113	BP	p	pancreas morphogenesis	0/64	3/19664	1	4	0	1
GO:1901389	BP	p	negative regulation of transforming growth factor beta activation	0/64	1/19664	1	9	0	1
GO:0051794	BP	p	regulation of timing of catagen	0/64	1/19664	1	5	0	1
GO:0034975	BP	p	protein folding in endoplasmic reticulum	0/64	11/19664	1	3	0	1
GO:0050856	BP	p	regulation of T cell receptor signaling pathway	0/64	3/19664	1	7	0	1
GO:0061698	BP	p	protein deglutarylation	0/64	2/19664	1	8	0	1
GO:1903679	BP	p	positive regulation of cap-independent translational initiation	0/64	3/19664	1	11	0	1
GO:0000413	BP	p	protein peptidyl-prolyl isomerization	0/64	42/19664	1	9	0	1
GO:1900186	BP	p	negative regulation of clathrin-dependent endocytosis	0/64	5/19664	1	9	0	1
GO:0021769	BP	p	orbitofrontal cortex development	0/64	3/19664	1	3	0	1
GO:0060977	BP	p	coronary vasculature morphogenesis	0/64	2/19664	1	5	0	1
GO:0002053	BP	p	positive regulation of mesenchymal cell proliferation	0/64	20/19664	1	6	0	1
GO:0051168	BP	p	nuclear export	0/64	9/19664	1	7	0	1
GO:0042501	BP	p	serine phosphorylation of STAT protein	0/64	4/19664	1	10	0	1
GO:1904056	BP	p	positive regulation of cholangiocyte proliferation	0/64	2/19664	1	7	0	1
GO:0006069	BP	p	ethanol oxidation	0/64	9/19664	1	7	0	1
GO:0051045	BP	p	negative regulation of membrane protein ectodomain proteolysis	0/64	8/19664	1	9	0	1
GO:0006898	BP	p	receptor-mediated endocytosis	0/64	70/19664	1	6	0	1
GO:0045446	BP	p	endothelial cell differentiation	0/64	12/19664	1	5	0	1
GO:0060212	BP	p	negative regulation of nuclear-transcribed mRNA poly(A) tail shortening	0/64	3/19664	1	12	0	1
GO:0090660	BP	p	cerebrospinal fluid circulation	0/64	11/19664	1	6	0	1
GO:1902108	BP	p	regulation of mitochondrial membrane permeability involved in apoptotic process	0/64	4/19664	1	8	0	1
GO:0002032	BP	p	desensitization of G protein-coupled receptor signaling pathway by arrestin	0/64	2/19664	1	9	0	1
GO:0110090	BP	p	positive regulation of hippocampal neuron apoptotic process	0/64	2/19664	1	9	0	1
GO:0015677	BP	p	copper ion import	0/64	5/19664	1	9	0	1
GO:0097327	BP	p	response to antineoplastic agent	0/64	6/19664	1	3	0	1
GO:0001754	BP	p	eye photoreceptor cell differentiation	0/64	3/19664	1	6	0	1
GO:0051026	BP	p	chiasma assembly	0/64	6/19664	1	5	0	1
GO:0030961	BP	p	peptidyl-arginine hydroxylation	0/64	1/19664	1	9	0	1
GO:0072530	BP	p	purine-containing compound transmembrane transport	0/64	3/19664	1	5	0	1
GO:0086012	BP	p	membrane depolarization during cardiac muscle cell action potential	0/64	12/19664	1	6	0	1
GO:2000870	BP	p	regulation of progesterone secretion	0/64	1/19664	1	9	0	1
GO:1903576	BP	p	response to L-arginine	0/64	1/19664	1	6	0	1
GO:1904556	BP	p	L-tryptophan transmembrane transport	0/64	2/19664	1	10	0	1
GO:0021570	BP	p	rhombomere 4 development	0/64	2/19664	1	4	0	1
GO:2000617	BP	p	positive regulation of histone H3-K9 acetylation	0/64	8/19664	1	12	0	1
GO:0140468	BP	p	HRI-mediated signaling	0/64	3/19664	1	5	0	1
GO:0090389	BP	p	phagosome-lysosome fusion involved in apoptotic cell clearance	0/64	1/19664	1	9	0	1
GO:0006233	BP	p	dTDP biosynthetic process	0/64	2/19664	1	12	0	1
GO:0032957	BP	p	inositol trisphosphate metabolic process	0/64	3/19664	1	7	0	1
GO:1901166	BP	p	neural crest cell migration involved in autonomic nervous system development	0/64	6/19664	1	7	0	1
GO:0051988	BP	p	regulation of attachment of spindle microtubules to kinetochore	0/64	7/19664	1	6	0	1
GO:0002752	BP	p	cell surface pattern recognition receptor signaling pathway	0/64	2/19664	1	11	0	1
GO:0051004	BP	p	regulation of lipoprotein lipase activity	0/64	3/19664	1	6	0	1
GO:0045226	BP	p	extracellular polysaccharide biosynthetic process	0/64	3/19664	1	7	0	1
GO:0009692	BP	p	ethylene metabolic process	0/64	1/19664	1	6	0	1
GO:0031644	BP	p	regulation of nervous system process	0/64	3/19664	1	5	0	1
GO:0045967	BP	p	negative regulation of growth rate	0/64	3/19664	1	5	0	1
GO:1902963	BP	p	negative regulation of metalloendopeptidase activity involved in amyloid precursor protein catabolic process	0/64	2/19664	1	12	0	1
GO:0093001	BP	p	glycolysis from storage polysaccharide through glucose-1-phosphate	0/64	1/19664	1	16	0	1
GO:0032341	BP	p	aldosterone metabolic process	0/64	1/19664	1	7	0	1
GO:1903779	BP	p	regulation of cardiac conduction	0/64	19/19664	1	7	0	1
GO:0032412	BP	p	regulation of ion transmembrane transporter activity	0/64	2/19664	1	7	0	1
GO:1990456	BP	p	mitochondrion-endoplasmic reticulum membrane tethering	0/64	7/19664	1	5	0	1
GO:0090036	BP	p	regulation of protein kinase C signaling	0/64	3/19664	1	7	0	1
GO:1901475	BP	p	pyruvate transmembrane transport	0/64	2/19664	1	10	0	1
GO:0016082	BP	p	synaptic vesicle priming	0/64	14/19664	1	7	0	1
GO:0002729	BP	p	positive regulation of natural killer cell cytokine production	0/64	8/19664	1	9	0	1
GO:2000103	BP	p	positive regulation of mammary stem cell proliferation	0/64	1/19664	1	6	0	1
GO:0001909	BP	p	leukocyte mediated cytotoxicity	0/64	1/19664	1	4	0	1
GO:1905709	BP	p	negative regulation of membrane permeability	0/64	2/19664	1	4	0	1
GO:0046782	BP	p	regulation of viral transcription	0/64	1/19664	1	4	0	1
GO:1990227	BP	p	paranodal junction maintenance	0/64	1/19664	1	7	0	1
GO:0071279	BP	p	cellular response to cobalt ion	0/64	4/19664	1	6	0	1
GO:1904283	BP	p	negative regulation of antigen processing and presentation of endogenous peptide antigen via MHC class I	0/64	1/19664	1	8	0	1
GO:0006734	BP	p	NADH metabolic process	0/64	9/19664	1	2	0	1
GO:0021988	BP	p	olfactory lobe development	0/64	1/19664	1	3	0	1
GO:0045648	BP	p	positive regulation of erythrocyte differentiation	0/64	31/19664	1	8	0	1
GO:0070198	BP	p	protein localization to chromosome, telomeric region	0/64	11/19664	1	7	0	1
GO:0090134	BP	p	cell migration involved in mesendoderm migration	0/64	2/19664	1	7	0	1
GO:0002495	BP	p	antigen processing and presentation of peptide antigen via MHC class II	0/64	2/19664	1	4	0	1
GO:0000050	BP	p	urea cycle	0/64	10/19664	1	6	0	1
GO:0043112	BP	p	receptor metabolic process	0/64	1/19664	1	5	0	1
GO:0061550	BP	p	cranial ganglion development	0/64	1/19664	1	5	0	1
GO:0072656	BP	p	maintenance of protein location in mitochondrion	0/64	5/19664	1	6	0	1
GO:0106027	BP	p	neuron projection organization	0/64	1/19664	1	6	0	1
GO:1904531	BP	p	positive regulation of actin filament binding	0/64	2/19664	1	7	0	1
GO:0032263	BP	p	GMP salvage	0/64	1/19664	1	12	0	1
GO:0050689	BP	p	negative regulation of defense response to virus by host	0/64	3/19664	1	8	0	1
GO:1990258	BP	p	histone glutamine methylation	0/64	4/19664	1	10	0	1
GO:0021942	BP	p	radial glia guided migration of Purkinje cell	0/64	4/19664	1	7	0	1
GO:0034370	BP	p	triglyceride-rich lipoprotein particle remodeling	0/64	2/19664	1	8	0	1
GO:0002363	BP	p	alpha-beta T cell lineage commitment	0/64	1/19664	1	5	0	1
GO:0051643	BP	p	endoplasmic reticulum localization	0/64	2/19664	1	4	0	1
GO:0032342	BP	p	aldosterone biosynthetic process	0/64	3/19664	1	8	0	1
GO:0050908	BP	p	detection of light stimulus involved in visual perception	0/64	21/19664	1	7	0	1
GO:0043516	BP	p	regulation of DNA damage response, signal transduction by p53 class mediator	0/64	5/19664	1	8	0	1
GO:0005996	BP	p	monosaccharide metabolic process	0/64	1/19664	1	4	0	1
GO:0071042	BP	p	nuclear polyadenylation-dependent mRNA catabolic process	0/64	4/19664	1	12	0	1
GO:0051625	BP	p	epinephrine uptake	0/64	2/19664	1	8	0	1
GO:0071539	BP	p	protein localization to centrosome	0/64	21/19664	1	9	0	1
GO:0032347	BP	p	regulation of aldosterone biosynthetic process	0/64	1/19664	1	9	0	1
GO:2000191	BP	p	regulation of fatty acid transport	0/64	1/19664	1	6	0	1
GO:0006635	BP	p	fatty acid beta-oxidation	0/64	42/19664	1	9	0	1
GO:0010722	BP	p	regulation of ferrochelatase activity	0/64	1/19664	1	5	0	1
GO:0046697	BP	p	decidualization	0/64	26/19664	1	4	0	1
GO:0035359	BP	p	negative regulation of peroxisome proliferator activated receptor signaling pathway	0/64	3/19664	1	7	0	1
GO:0002673	BP	p	regulation of acute inflammatory response	0/64	4/19664	1	7	0	1
GO:1903385	BP	p	regulation of homophilic cell adhesion	0/64	2/19664	1	6	0	1
GO:0006220	BP	p	pyrimidine nucleotide metabolic process	0/64	4/19664	1	8	0	1
GO:1905114	BP	p	cell surface receptor signaling pathway involved in cell-cell signaling	0/64	3/19664	1	6	0	1
GO:1903659	BP	p	regulation of complement-dependent cytotoxicity	0/64	4/19664	1	5	0	1
GO:0001573	BP	p	ganglioside metabolic process	0/64	3/19664	1	8	0	1
GO:0050832	BP	p	defense response to fungus	0/64	28/19664	1	6	0	1
GO:0070584	BP	p	mitochondrion morphogenesis	0/64	21/19664	1	6	0	1
GO:1901631	BP	p	positive regulation of presynaptic membrane organization	0/64	1/19664	1	7	0	1
GO:1902991	BP	p	regulation of amyloid precursor protein catabolic process	0/64	4/19664	1	6	0	1
GO:0060265	BP	p	positive regulation of respiratory burst involved in inflammatory response	0/64	2/19664	1	8	0	1
GO:2000045	BP	p	regulation of G1/S transition of mitotic cell cycle	0/64	16/19664	1	8	0	1
GO:2001247	BP	p	positive regulation of phosphatidylcholine biosynthetic process	0/64	3/19664	1	10	0	1
GO:0061881	BP	p	positive regulation of anterograde axonal transport of mitochondrion	0/64	1/19664	1	8	0	1
GO:0036364	BP	p	transforming growth factor beta1 activation	0/64	1/19664	1	3	0	1
GO:0002024	BP	p	diet induced thermogenesis	0/64	12/19664	1	3	0	1
GO:0090184	BP	p	positive regulation of kidney development	0/64	4/19664	1	5	0	1
GO:0035906	BP	p	descending aorta development	0/64	1/19664	1	3	0	1
GO:0032536	BP	p	regulation of cell projection size	0/64	1/19664	1	5	0	1
GO:0097581	BP	p	lamellipodium organization	0/64	3/19664	1	6	0	1
GO:0051685	BP	p	maintenance of ER location	0/64	1/19664	1	5	0	1
GO:0021610	BP	p	facial nerve morphogenesis	0/64	2/19664	1	4	0	1
GO:1904000	BP	p	positive regulation of eating behavior	0/64	4/19664	1	6	0	1
GO:0006086	BP	p	acetyl-CoA biosynthetic process from pyruvate	0/64	4/19664	1	13	0	1
GO:0006425	BP	p	glutaminyl-tRNA aminoacylation	0/64	2/19664	1	11	0	1
GO:0061624	BP	p	fructose catabolic process to hydroxyacetone phosphate and glyceraldehyde-3-phosphate	0/64	1/19664	1	8	0	1
GO:0051695	BP	p	actin filament uncapping	0/64	1/19664	1	12	0	1
GO:0060347	BP	p	heart trabecula formation	0/64	13/19664	1	4	0	1
GO:1904205	BP	p	negative regulation of skeletal muscle hypertrophy	0/64	1/19664	1	9	0	1
GO:0045600	BP	p	positive regulation of fat cell differentiation	0/64	48/19664	1	6	0	1
GO:0007220	BP	p	Notch receptor processing	0/64	9/19664	1	6	0	1
GO:0008216	BP	p	spermidine metabolic process	0/64	1/19664	1	8	0	1
GO:0048820	BP	p	hair follicle maturation	0/64	5/19664	1	4	0	1
GO:0051138	BP	p	positive regulation of NK T cell differentiation	0/64	4/19664	1	11	0	1
GO:1903533	BP	p	regulation of protein targeting	0/64	1/19664	1	8	0	1
GO:0032873	BP	p	negative regulation of stress-activated MAPK cascade	0/64	8/19664	1	9	0	1
GO:0035621	BP	p	ER to Golgi ceramide transport	0/64	3/19664	1	7	0	1
GO:0035063	BP	p	nuclear speck organization	0/64	4/19664	1	7	0	1
GO:0098885	BP	p	modification of postsynaptic actin cytoskeleton	0/64	4/19664	1	8	0	1
GO:0060592	BP	p	mammary gland formation	0/64	1/19664	1	3	0	1
GO:0071642	BP	p	positive regulation of macrophage inflammatory protein 1 alpha production	0/64	2/19664	1	9	0	1
GO:0050957	BP	p	equilibrioception	0/64	6/19664	1	5	0	1
GO:1901894	BP	p	regulation of ATPase-coupled calcium transmembrane transporter activity	0/64	3/19664	1	10	0	1
GO:0071409	BP	p	cellular response to cycloheximide	0/64	3/19664	1	6	0	1
GO:0061452	BP	p	retrotrapezoid nucleus neuron differentiation	0/64	1/19664	1	6	0	1
GO:0001568	BP	p	blood vessel development	0/64	38/19664	1	3	0	1
GO:2001241	BP	p	positive regulation of extrinsic apoptotic signaling pathway in absence of ligand	0/64	9/19664	1	10	0	1
GO:0060375	BP	p	regulation of mast cell differentiation	0/64	1/19664	1	8	0	1
GO:0032386	BP	p	regulation of intracellular transport	0/64	4/19664	1	5	0	1
GO:0051402	BP	p	neuron apoptotic process	0/64	41/19664	1	5	0	1
GO:0007144	BP	p	female meiosis I	0/64	8/19664	1	9	0	1
GO:0015980	BP	p	energy derivation by oxidation of organic compounds	0/64	2/19664	1	4	0	1
GO:0086027	BP	p	AV node cell to bundle of His cell signaling	0/64	1/19664	1	5	0	1
GO:2000785	BP	p	regulation of autophagosome assembly	0/64	14/19664	1	7	0	1
GO:0035873	BP	p	lactate transmembrane transport	0/64	4/19664	1	10	0	1
GO:0008057	BP	p	eye pigment granule organization	0/64	1/19664	1	7	0	1
GO:0006351	BP	p	transcription, DNA-templated	0/64	76/19664	1	9	0	1
GO:0000460	BP	p	maturation of 5.8S rRNA	0/64	13/19664	1	10	0	1
GO:0061299	BP	p	retina vasculature morphogenesis in camera-type eye	0/64	5/19664	1	3	0	1
GO:0002664	BP	p	regulation of T cell tolerance induction	0/64	1/19664	1	5	0	1
GO:0071895	BP	p	odontoblast differentiation	0/64	3/19664	1	7	0	1
GO:0071801	BP	p	regulation of podosome assembly	0/64	3/19664	1	7	0	1
GO:0033092	BP	p	positive regulation of immature T cell proliferation in thymus	0/64	5/19664	1	11	0	1
GO:0051649	BP	p	establishment of localization in cell	0/64	7/19664	1	3	0	1
GO:0060664	BP	p	epithelial cell proliferation involved in salivary gland morphogenesis	0/64	5/19664	1	4	0	1
GO:0033033	BP	p	negative regulation of myeloid cell apoptotic process	0/64	3/19664	1	8	0	1
GO:0015718	BP	p	monocarboxylic acid transport	0/64	17/19664	1	8	0	1
GO:0015801	BP	p	aromatic amino acid transport	0/64	1/19664	1	7	0	1
GO:0010818	BP	p	T cell chemotaxis	0/64	13/19664	1	9	0	1
GO:1902897	BP	p	regulation of postsynaptic density protein 95 clustering	0/64	3/19664	1	8	0	1
GO:0002026	BP	p	regulation of the force of heart contraction	0/64	18/19664	1	7	0	1
GO:0097205	BP	p	renal filtration	0/64	1/19664	1	4	0	1
GO:1903426	BP	p	regulation of reactive oxygen species biosynthetic process	0/64	8/19664	1	6	0	1
GO:1904899	BP	p	positive regulation of hepatic stellate cell proliferation	0/64	1/19664	1	7	0	1
GO:0001546	BP	p	preantral ovarian follicle growth	0/64	3/19664	1	3	0	1
GO:0003199	BP	p	endocardial cushion to mesenchymal transition involved in heart valve formation	0/64	2/19664	1	8	0	1
GO:0008628	BP	p	hormone-mediated apoptotic signaling pathway	0/64	4/19664	1	6	0	1
GO:0008045	BP	p	motor neuron axon guidance	0/64	26/19664	1	5	0	1
GO:0061088	BP	p	regulation of sequestering of zinc ion	0/64	5/19664	1	6	0	1
GO:0016191	BP	p	synaptic vesicle uncoating	0/64	4/19664	1	10	0	1
GO:0060534	BP	p	trachea cartilage development	0/64	4/19664	1	5	0	1
GO:2000019	BP	p	negative regulation of male gonad development	0/64	1/19664	1	6	0	1
GO:0060587	BP	p	regulation of lipoprotein lipid oxidation	0/64	1/19664	1	8	0	1
GO:1900054	BP	p	positive regulation of retinoic acid biosynthetic process	0/64	1/19664	1	8	0	1
GO:0060121	BP	p	vestibular receptor cell stereocilium organization	0/64	1/19664	1	8	0	1
GO:0042431	BP	p	indole metabolic process	0/64	1/19664	1	5	0	1
GO:0045576	BP	p	mast cell activation	0/64	6/19664	1	5	0	1
GO:0090194	BP	p	negative regulation of glomerulus development	0/64	1/19664	1	6	0	1
GO:0046618	BP	p	xenobiotic export	0/64	3/19664	1	5	0	1
GO:0051654	BP	p	establishment of mitochondrion localization	0/64	3/19664	1	5	0	1
GO:1905430	BP	p	cellular response to glycine	0/64	2/19664	1	7	0	1
GO:0034626	BP	p	fatty acid elongation, polyunsaturated fatty acid	0/64	7/19664	1	11	0	1
GO:0002017	BP	p	regulation of blood volume by renal aldosterone	0/64	2/19664	1	7	0	1
GO:2000276	BP	p	negative regulation of oxidative phosphorylation uncoupler activity	0/64	2/19664	1	10	0	1
GO:0003345	BP	p	proepicardium cell migration involved in pericardium morphogenesis	0/64	1/19664	1	6	0	1
GO:1900827	BP	p	positive regulation of membrane depolarization during cardiac muscle cell action potential	0/64	1/19664	1	9	0	1
GO:0035195	BP	p	gene silencing by miRNA	0/64	12/19664	1	10	0	1
GO:1903507	BP	p	negative regulation of nucleic acid-templated transcription	0/64	3/19664	1	9	0	1
GO:0045862	BP	p	positive regulation of proteolysis	0/64	20/19664	1	8	0	1
GO:0097049	BP	p	motor neuron apoptotic process	0/64	5/19664	1	6	0	1
GO:0001967	BP	p	suckling behavior	0/64	11/19664	1	3	0	1
GO:0033137	BP	p	negative regulation of peptidyl-serine phosphorylation	0/64	25/19664	1	10	0	1
GO:0006004	BP	p	fucose metabolic process	0/64	7/19664	1	6	0	1
GO:0071909	BP	p	determination of stomach left/right asymmetry	0/64	1/19664	1	7	0	1
GO:0050792	BP	p	regulation of viral process	0/64	1/19664	1	3	0	1
GO:0045055	BP	p	regulated exocytosis	0/64	20/19664	1	7	0	1
GO:0099175	BP	p	regulation of postsynapse organization	0/64	18/19664	1	6	0	1
GO:0045819	BP	p	positive regulation of glycogen catabolic process	0/64	2/19664	1	10	0	1
GO:2001234	BP	p	negative regulation of apoptotic signaling pathway	0/64	29/19664	1	8	0	1
GO:0042693	BP	p	muscle cell fate commitment	0/64	6/19664	1	4	0	1
GO:0043415	BP	p	positive regulation of skeletal muscle tissue regeneration	0/64	4/19664	1	6	0	1
GO:0045066	BP	p	regulatory T cell differentiation	0/64	1/19664	1	8	0	1
GO:0061565	BP	p	dAMP phosphorylation	0/64	1/19664	1	10	0	1
GO:0061014	BP	p	positive regulation of mRNA catabolic process	0/64	12/19664	1	9	0	1
GO:0021700	BP	p	developmental maturation	0/64	1/19664	1	2	0	1
GO:0045475	BP	p	locomotor rhythm	0/64	12/19664	1	4	0	1
GO:0010955	BP	p	negative regulation of protein processing	0/64	15/19664	1	9	0	1
GO:0030238	BP	p	male sex determination	0/64	9/19664	1	4	0	1
GO:2000134	BP	p	negative regulation of G1/S transition of mitotic cell cycle	0/64	36/19664	1	9	0	1
GO:1903037	BP	p	regulation of leukocyte cell-cell adhesion	0/64	3/19664	1	6	0	1
GO:1903215	BP	p	negative regulation of protein targeting to mitochondrion	0/64	6/19664	1	10	0	1
GO:0051049	BP	p	regulation of transport	0/64	3/19664	1	4	0	1
GO:0140212	BP	p	regulation of long-chain fatty acid import into cell	0/64	1/19664	1	7	0	1
GO:0007097	BP	p	nuclear migration	0/64	13/19664	1	5	0	1
GO:0031204	BP	p	posttranslational protein targeting to membrane, translocation	0/64	7/19664	1	8	0	1
GO:0043543	BP	p	protein acylation	0/64	1/19664	1	7	0	1
GO:0007270	BP	p	neuron-neuron synaptic transmission	0/64	6/19664	1	8	0	1
GO:0009443	BP	p	pyridoxal 5'-phosphate salvage	0/64	1/19664	1	8	0	1
GO:0051204	BP	p	protein insertion into mitochondrial membrane	0/64	2/19664	1	9	0	1
GO:1904938	BP	p	planar cell polarity pathway involved in axon guidance	0/64	3/19664	1	10	0	1
GO:0006937	BP	p	regulation of muscle contraction	0/64	13/19664	1	6	0	1
GO:0009086	BP	p	methionine biosynthetic process	0/64	5/19664	1	10	0	1
GO:0043277	BP	p	apoptotic cell clearance	0/64	19/19664	1	6	0	1
GO:0071659	BP	p	negative regulation of IP-10 production	0/64	3/19664	1	9	0	1
GO:0034441	BP	p	plasma lipoprotein particle oxidation	0/64	1/19664	1	8	0	1
GO:2000541	BP	p	positive regulation of protein geranylgeranylation	0/64	1/19664	1	9	0	1
GO:1903298	BP	p	negative regulation of hypoxia-induced intrinsic apoptotic signaling pathway	0/64	5/19664	1	10	0	1
GO:0048488	BP	p	synaptic vesicle endocytosis	0/64	40/19664	1	7	0	1
GO:0042371	BP	p	vitamin K biosynthetic process	0/64	1/19664	1	6	0	1
GO:0030209	BP	p	dermatan sulfate catabolic process	0/64	1/19664	1	8	0	1
GO:0014839	BP	p	myoblast migration involved in skeletal muscle regeneration	0/64	4/19664	1	7	0	1
GO:0043084	BP	p	penile erection	0/64	3/19664	1	3	0	1
GO:0019724	BP	p	B cell mediated immunity	0/64	4/19664	1	5	0	1
GO:0019319	BP	p	hexose biosynthetic process	0/64	1/19664	1	6	0	1
GO:1905737	BP	p	positive regulation of L-proline import across plasma membrane	0/64	2/19664	1	11	0	1
GO:1904222	BP	p	positive regulation of serine C-palmitoyltransferase activity	0/64	3/19664	1	6	0	1
GO:0055108	BP	p	Golgi to transport vesicle transport	0/64	1/19664	1	5	0	1
GO:0050673	BP	p	epithelial cell proliferation	0/64	12/19664	1	3	0	1
GO:0007004	BP	p	telomere maintenance via telomerase	0/64	21/19664	1	9	0	1
GO:1904389	BP	p	rod bipolar cell differentiation	0/64	1/19664	1	7	0	1
GO:0042628	BP	p	mating plug formation	0/64	1/19664	1	2	0	1
GO:1904586	BP	p	cellular response to putrescine	0/64	1/19664	1	6	0	1
GO:0007589	BP	p	body fluid secretion	0/64	8/19664	1	5	0	1
GO:0010980	BP	p	positive regulation of vitamin D 24-hydroxylase activity	0/64	3/19664	1	7	0	1
GO:0002313	BP	p	mature B cell differentiation involved in immune response	0/64	3/19664	1	9	0	1
GO:0061430	BP	p	bone trabecula morphogenesis	0/64	1/19664	1	4	0	1
GO:0035640	BP	p	exploration behavior	0/64	10/19664	1	2	0	1
GO:0018279	BP	p	protein N-linked glycosylation via asparagine	0/64	23/19664	1	9	0	1
GO:0042119	BP	p	neutrophil activation	0/64	13/19664	1	6	0	1
GO:0006554	BP	p	lysine catabolic process	0/64	5/19664	1	10	0	1
GO:1902866	BP	p	regulation of retina development in camera-type eye	0/64	1/19664	1	4	0	1
GO:0008207	BP	p	C21-steroid hormone metabolic process	0/64	5/19664	1	6	0	1
GO:0034340	BP	p	response to type I interferon	0/64	9/19664	1	5	0	1
GO:0044026	BP	p	DNA hypermethylation	0/64	1/19664	1	8	0	1
GO:0006325	BP	p	chromatin organization	0/64	117/19664	1	4	0	1
GO:0003149	BP	p	membranous septum morphogenesis	0/64	7/19664	1	3	0	1
GO:1903422	BP	p	negative regulation of synaptic vesicle recycling	0/64	2/19664	1	6	0	1
GO:0046951	BP	p	ketone body biosynthetic process	0/64	6/19664	1	5	0	1
GO:0036321	BP	p	ghrelin secretion	0/64	2/19664	1	9	0	1
GO:1903775	BP	p	regulation of DNA double-strand break processing	0/64	2/19664	1	7	0	1
GO:1903523	BP	p	negative regulation of blood circulation	0/64	1/19664	1	6	0	1
GO:0033577	BP	p	protein glycosylation in endoplasmic reticulum	0/64	2/19664	1	8	0	1
GO:0035768	BP	p	endothelial cell chemotaxis to fibroblast growth factor	0/64	1/19664	1	9	0	1
GO:0060487	BP	p	lung epithelial cell differentiation	0/64	8/19664	1	5	0	1
GO:0051586	BP	p	positive regulation of dopamine uptake involved in synaptic transmission	0/64	3/19664	1	9	0	1
GO:1990542	BP	p	mitochondrial transmembrane transport	0/64	8/19664	1	5	0	1
GO:1903387	BP	p	positive regulation of homophilic cell adhesion	0/64	1/19664	1	7	0	1
GO:0060602	BP	p	branch elongation of an epithelium	0/64	1/19664	1	5	0	1
GO:0098912	BP	p	membrane depolarization during atrial cardiac muscle cell action potential	0/64	3/19664	1	7	0	1
GO:2000549	BP	p	positive regulation of dendritic cell dendrite assembly	0/64	1/19664	1	9	0	1
GO:0009992	BP	p	cellular water homeostasis	0/64	6/19664	1	7	0	1
GO:0072340	BP	p	cellular lactam catabolic process	0/64	1/19664	1	6	0	1
GO:0070947	BP	p	neutrophil-mediated killing of fungus	0/64	1/19664	1	8	0	1
GO:2000119	BP	p	negative regulation of sodium-dependent phosphate transport	0/64	1/19664	1	9	0	1
GO:0060923	BP	p	cardiac muscle cell fate commitment	0/64	3/19664	1	5	0	1
GO:0060324	BP	p	face development	0/64	16/19664	1	3	0	1
GO:2000764	BP	p	positive regulation of semaphorin-plexin signaling pathway involved in outflow tract morphogenesis	0/64	1/19664	1	8	0	1
GO:0035344	BP	p	hypoxanthine transport	0/64	1/19664	1	7	0	1
GO:0010212	BP	p	response to ionizing radiation	0/64	45/19664	1	4	0	1
GO:0042985	BP	p	negative regulation of amyloid precursor protein biosynthetic process	0/64	7/19664	1	9	0	1
GO:0007029	BP	p	endoplasmic reticulum organization	0/64	36/19664	1	5	0	1
GO:0031324	BP	p	negative regulation of cellular metabolic process	0/64	1/19664	1	5	0	1
GO:1903900	BP	p	regulation of viral life cycle	0/64	1/19664	1	4	0	1
GO:0050671	BP	p	positive regulation of lymphocyte proliferation	0/64	7/19664	1	8	0	1
GO:0032400	BP	p	melanosome localization	0/64	5/19664	1	6	0	1
GO:0021631	BP	p	optic nerve morphogenesis	0/64	5/19664	1	4	0	1
GO:0075522	BP	p	IRES-dependent viral translational initiation	0/64	11/19664	1	2	0	1
GO:0050892	BP	p	intestinal absorption	0/64	14/19664	1	4	0	1
GO:0035608	BP	p	protein deglutamylation	0/64	3/19664	1	9	0	1
GO:0014031	BP	p	mesenchymal cell development	0/64	6/19664	1	4	0	1
GO:1905135	BP	p	biotin import across plasma membrane	0/64	2/19664	1	10	0	1
GO:0015826	BP	p	threonine transport	0/64	1/19664	1	8	0	1
GO:0045759	BP	p	negative regulation of action potential	0/64	4/19664	1	5	0	1
GO:0009181	BP	p	purine ribonucleoside diphosphate catabolic process	0/64	1/19664	1	10	0	1
GO:0031034	BP	p	myosin filament assembly	0/64	1/19664	1	8	0	1
GO:0032055	BP	p	negative regulation of translation in response to stress	0/64	2/19664	1	9	0	1
GO:0071425	BP	p	hematopoietic stem cell proliferation	0/64	15/19664	1	4	0	1
GO:2000311	BP	p	regulation of AMPA receptor activity	0/64	20/19664	1	9	0	1
GO:0048874	BP	p	host-mediated regulation of intestinal microbiota composition	0/64	4/19664	1	5	0	1
GO:0002566	BP	p	somatic diversification of immune receptors via somatic mutation	0/64	1/19664	1	3	0	1
GO:0048844	BP	p	artery morphogenesis	0/64	23/19664	1	5	0	1
GO:0060358	BP	p	negative regulation of leucine import	0/64	2/19664	1	11	0	1
GO:0046488	BP	p	phosphatidylinositol metabolic process	0/64	14/19664	1	7	0	1
GO:0046865	BP	p	terpenoid transport	0/64	1/19664	1	7	0	1
GO:0140447	BP	p	cytokine precursor processing	0/64	3/19664	1	8	0	1
GO:0019064	BP	p	fusion of virus membrane with host plasma membrane	0/64	4/19664	1	8	0	1
GO:0051647	BP	p	nucleus localization	0/64	4/19664	1	4	0	1
GO:0060071	BP	p	Wnt signaling pathway, planar cell polarity pathway	0/64	32/19664	1	9	0	1
GO:0045793	BP	p	positive regulation of cell size	0/64	10/19664	1	6	0	1
GO:0002328	BP	p	pro-B cell differentiation	0/64	4/19664	1	6	0	1
GO:0010716	BP	p	negative regulation of extracellular matrix disassembly	0/64	4/19664	1	7	0	1
GO:0035349	BP	p	coenzyme A transmembrane transport	0/64	2/19664	1	10	0	1
GO:0072189	BP	p	ureter development	0/64	6/19664	1	4	0	1
GO:0030162	BP	p	regulation of proteolysis	0/64	12/19664	1	6	0	1
GO:0070459	BP	p	prolactin secretion	0/64	4/19664	1	9	0	1
GO:1904612	BP	p	response to 2,3,7,8-tetrachlorodibenzodioxine	0/64	2/19664	1	5	0	1
GO:2000584	BP	p	negative regulation of platelet-derived growth factor receptor-alpha signaling pathway	0/64	1/19664	1	8	0	1
GO:0060296	BP	p	regulation of cilium beat frequency involved in ciliary motility	0/64	8/19664	1	8	0	1
GO:0060087	BP	p	relaxation of vascular associated smooth muscle	0/64	6/19664	1	9	0	1
GO:0046689	BP	p	response to mercury ion	0/64	7/19664	1	5	0	1
GO:0051646	BP	p	mitochondrion localization	0/64	9/19664	1	4	0	1
GO:0006990	BP	p	positive regulation of transcription from RNA polymerase II promoter involved in unfolded protein response	0/64	3/19664	1	13	0	1
GO:0042997	BP	p	negative regulation of Golgi to plasma membrane protein transport	0/64	4/19664	1	9	0	1
GO:0033143	BP	p	regulation of intracellular steroid hormone receptor signaling pathway	0/64	1/19664	1	6	0	1
GO:0046370	BP	p	fructose biosynthetic process	0/64	2/19664	1	7	0	1
GO:1904273	BP	p	L-alanine import across plasma membrane	0/64	3/19664	1	11	0	1
GO:1905332	BP	p	positive regulation of morphogenesis of an epithelium	0/64	1/19664	1	6	0	1
GO:0061151	BP	p	BMP signaling pathway involved in renal system segmentation	0/64	1/19664	1	9	0	1
GO:1902165	BP	p	regulation of intrinsic apoptotic signaling pathway in response to DNA damage by p53 class mediator	0/64	1/19664	1	10	0	1
GO:0034766	BP	p	negative regulation of ion transmembrane transport	0/64	2/19664	1	7	0	1
GO:0031424	BP	p	keratinization	0/64	50/19664	1	2	0	1
GO:0045225	BP	p	negative regulation of CD4 production	0/64	1/19664	1	9	0	1
GO:0060264	BP	p	regulation of respiratory burst involved in inflammatory response	0/64	1/19664	1	7	0	1
GO:0002034	BP	p	maintenance of blood vessel diameter homeostasis by renin-angiotensin	0/64	3/19664	1	8	0	1
GO:0000070	BP	p	mitotic sister chromatid segregation	0/64	33/19664	1	7	0	1
GO:0008340	BP	p	determination of adult lifespan	0/64	17/19664	1	2	0	1
GO:0072235	BP	p	metanephric distal tubule development	0/64	1/19664	1	9	0	1
GO:0015819	BP	p	lysine transport	0/64	2/19664	1	8	0	1
GO:0035351	BP	p	heme transmembrane transport	0/64	2/19664	1	11	0	1
GO:0097501	BP	p	stress response to metal ion	0/64	1/19664	1	5	0	1
GO:0035022	BP	p	positive regulation of Rac protein signal transduction	0/64	6/19664	1	10	0	1
GO:2000002	BP	p	negative regulation of DNA damage checkpoint	0/64	4/19664	1	9	0	1
GO:0001933	BP	p	negative regulation of protein phosphorylation	0/64	76/19664	1	9	0	1
GO:0051984	BP	p	positive regulation of chromosome segregation	0/64	5/19664	1	5	0	1
GO:0002946	BP	p	tRNA C5-cytosine methylation	0/64	1/19664	1	12	0	1
GO:1902498	BP	p	regulation of protein autoubiquitination	0/64	1/19664	1	10	0	1
GO:1904293	BP	p	negative regulation of ERAD pathway	0/64	3/19664	1	11	0	1
GO:0035822	BP	p	gene conversion	0/64	1/19664	1	9	0	1
GO:0010666	BP	p	positive regulation of cardiac muscle cell apoptotic process	0/64	13/19664	1	10	0	1
GO:0016558	BP	p	protein import into peroxisome matrix	0/64	11/19664	1	9	0	1
GO:0007056	BP	p	spindle assembly involved in female meiosis	0/64	2/19664	1	10	0	1
GO:0010106	BP	p	cellular response to iron ion starvation	0/64	1/19664	1	7	0	1
GO:0070158	BP	p	mitochondrial seryl-tRNA aminoacylation	0/64	1/19664	1	12	0	1
GO:1903904	BP	p	negative regulation of establishment of T cell polarity	0/64	1/19664	1	9	0	1
GO:0003172	BP	p	sinoatrial valve development	0/64	1/19664	1	4	0	1
GO:0036337	BP	p	Fas signaling pathway	0/64	2/19664	1	6	0	1
GO:0021871	BP	p	forebrain regionalization	0/64	4/19664	1	4	0	1
GO:0050851	BP	p	antigen receptor-mediated signaling pathway	0/64	6/19664	1	9	0	1
GO:0001113	BP	p	transcription open complex formation at RNA polymerase II promoter	0/64	1/19664	1	8	0	1
GO:0035721	BP	p	intraciliary retrograde transport	0/64	13/19664	1	8	0	1
GO:0071418	BP	p	cellular response to amine stimulus	0/64	2/19664	1	6	0	1
GO:0030167	BP	p	proteoglycan catabolic process	0/64	1/19664	1	7	0	1
GO:0031960	BP	p	response to corticosteroid	0/64	6/19664	1	6	0	1
GO:0035590	BP	p	purinergic nucleotide receptor signaling pathway	0/64	9/19664	1	6	0	1
GO:0034111	BP	p	negative regulation of homotypic cell-cell adhesion	0/64	2/19664	1	7	0	1
GO:0006333	BP	p	chromatin assembly or disassembly	0/64	6/19664	1	5	0	1
GO:0030433	BP	p	ubiquitin-dependent ERAD pathway	0/64	77/19664	1	10	0	1
GO:0032827	BP	p	negative regulation of natural killer cell differentiation involved in immune response	0/64	2/19664	1	10	0	1
GO:0070667	BP	p	negative regulation of mast cell proliferation	0/64	3/19664	1	7	0	1
GO:0030321	BP	p	transepithelial chloride transport	0/64	5/19664	1	8	0	1
GO:1901018	BP	p	positive regulation of potassium ion transmembrane transporter activity	0/64	7/19664	1	10	0	1
GO:0006186	BP	p	dGDP phosphorylation	0/64	1/19664	1	12	0	1
GO:2000391	BP	p	positive regulation of neutrophil extravasation	0/64	6/19664	1	10	0	1
GO:0009143	BP	p	nucleoside triphosphate catabolic process	0/64	6/19664	1	8	0	1
GO:0032802	BP	p	low-density lipoprotein particle receptor catabolic process	0/64	1/19664	1	7	0	1
GO:0046631	BP	p	alpha-beta T cell activation	0/64	1/19664	1	6	0	1
GO:0061074	BP	p	regulation of neural retina development	0/64	3/19664	1	4	0	1
GO:0036297	BP	p	interstrand cross-link repair	0/64	35/19664	1	8	0	1
GO:0012501	BP	p	programmed cell death	0/64	7/19664	1	3	0	1
GO:1902256	BP	p	regulation of apoptotic process involved in outflow tract morphogenesis	0/64	1/19664	1	9	0	1
GO:0032475	BP	p	otolith formation	0/64	1/19664	1	3	0	1
GO:0008344	BP	p	adult locomotory behavior	0/64	44/19664	1	3	0	1
GO:0003322	BP	p	pancreatic A cell development	0/64	1/19664	1	7	0	1
GO:1990390	BP	p	protein K33-linked ubiquitination	0/64	1/19664	1	11	0	1
GO:0033025	BP	p	regulation of mast cell apoptotic process	0/64	1/19664	1	8	0	1
GO:0071028	BP	p	nuclear mRNA surveillance	0/64	9/19664	1	10	0	1
GO:0035732	BP	p	nitric oxide storage	0/64	1/19664	1	2	0	1
GO:0001994	BP	p	norepinephrine-epinephrine vasoconstriction involved in regulation of systemic arterial blood pressure	0/64	2/19664	1	8	0	1
GO:0035568	BP	p	N-terminal peptidyl-proline methylation	0/64	1/19664	1	10	0	1
GO:0014820	BP	p	tonic smooth muscle contraction	0/64	1/19664	1	6	0	1
GO:0032486	BP	p	Rap protein signal transduction	0/64	10/19664	1	8	0	1
GO:0033504	BP	p	floor plate development	0/64	6/19664	1	3	0	1
GO:0050864	BP	p	regulation of B cell activation	0/64	3/19664	1	7	0	1
GO:0001966	BP	p	thigmotaxis	0/64	1/19664	1	3	0	1
GO:0051891	BP	p	positive regulation of cardioblast differentiation	0/64	6/19664	1	7	0	1
GO:0042632	BP	p	cholesterol homeostasis	0/64	81/19664	1	7	0	1
GO:2000011	BP	p	regulation of adaxial/abaxial pattern formation	0/64	1/19664	1	4	0	1
GO:0033864	BP	p	positive regulation of NAD(P)H oxidase activity	0/64	7/19664	1	6	0	1
GO:0071357	BP	p	cellular response to type I interferon	0/64	2/19664	1	6	0	1
GO:0030718	BP	p	germ-line stem cell population maintenance	0/64	3/19664	1	4	0	1
GO:0007219	BP	p	Notch signaling pathway	0/64	100/19664	1	6	0	1
GO:0010812	BP	p	negative regulation of cell-substrate adhesion	0/64	17/19664	1	6	0	1
GO:0001695	BP	p	histamine catabolic process	0/64	1/19664	1	8	0	1
GO:0003007	BP	p	heart morphogenesis	0/64	39/19664	1	4	0	1
GO:0051598	BP	p	meiotic recombination checkpoint signaling	0/64	3/19664	1	10	0	1
GO:1902961	BP	p	positive regulation of aspartic-type endopeptidase activity involved in amyloid precursor protein catabolic process	0/64	7/19664	1	11	0	1
GO:0000915	BP	p	actomyosin contractile ring assembly	0/64	4/19664	1	9	0	1
GO:0034435	BP	p	cholesterol esterification	0/64	4/19664	1	8	0	1
GO:0060333	BP	p	interferon-gamma-mediated signaling pathway	0/64	11/19664	1	7	0	1
GO:0014054	BP	p	positive regulation of gamma-aminobutyric acid secretion	0/64	3/19664	1	8	0	1
GO:0046889	BP	p	positive regulation of lipid biosynthetic process	0/64	17/19664	1	7	0	1
GO:0001770	BP	p	establishment of natural killer cell polarity	0/64	1/19664	1	5	0	1
GO:1902225	BP	p	negative regulation of acrosome reaction	0/64	1/19664	1	5	0	1
GO:0043620	BP	p	regulation of DNA-templated transcription in response to stress	0/64	6/19664	1	10	0	1
GO:1901671	BP	p	positive regulation of superoxide dismutase activity	0/64	4/19664	1	6	0	1
GO:2001272	BP	p	positive regulation of cysteine-type endopeptidase activity involved in execution phase of apoptosis	0/64	2/19664	1	13	0	1
GO:0001866	BP	p	NK T cell proliferation	0/64	2/19664	1	8	0	1
GO:0007398	BP	p	ectoderm development	0/64	13/19664	1	4	0	1
GO:0060327	BP	p	cytoplasmic actin-based contraction involved in cell motility	0/64	3/19664	1	5	0	1
GO:0071211	BP	p	protein targeting to vacuole involved in autophagy	0/64	1/19664	1	9	0	1
GO:0043069	BP	p	negative regulation of programmed cell death	0/64	15/19664	1	6	0	1
GO:0060420	BP	p	regulation of heart growth	0/64	3/19664	1	6	0	1
GO:1902548	BP	p	negative regulation of cellular response to vascular endothelial growth factor stimulus	0/64	2/19664	1	6	0	1
GO:0072378	BP	p	blood coagulation, fibrin clot formation	0/64	6/19664	1	6	0	1
GO:0033563	BP	p	dorsal/ventral axon guidance	0/64	3/19664	1	5	0	1
GO:0045994	BP	p	positive regulation of translational initiation by iron	0/64	1/19664	1	10	0	1
GO:0072221	BP	p	metanephric distal convoluted tubule development	0/64	3/19664	1	9	0	1
GO:0021553	BP	p	olfactory nerve development	0/64	3/19664	1	5	0	1
GO:1901185	BP	p	negative regulation of ERBB signaling pathway	0/64	3/19664	1	7	0	1
GO:0042743	BP	p	hydrogen peroxide metabolic process	0/64	5/19664	1	4	0	1
GO:0046010	BP	p	positive regulation of circadian sleep/wake cycle, non-REM sleep	0/64	4/19664	1	7	0	1
GO:0055118	BP	p	negative regulation of cardiac muscle contraction	0/64	3/19664	1	9	0	1
GO:0071322	BP	p	cellular response to carbohydrate stimulus	0/64	2/19664	1	5	0	1
GO:1900060	BP	p	negative regulation of ceramide biosynthetic process	0/64	4/19664	1	9	0	1
GO:0031284	BP	p	positive regulation of guanylate cyclase activity	0/64	10/19664	1	11	0	1
GO:0000731	BP	p	DNA synthesis involved in DNA repair	0/64	12/19664	1	8	0	1
GO:0097192	BP	p	extrinsic apoptotic signaling pathway in absence of ligand	0/64	27/19664	1	7	0	1
GO:0048692	BP	p	negative regulation of axon extension involved in regeneration	0/64	2/19664	1	12	0	1
GO:0050862	BP	p	positive regulation of T cell receptor signaling pathway	0/64	16/19664	1	8	0	1
GO:0050901	BP	p	leukocyte tethering or rolling	0/64	20/19664	1	6	0	1
GO:0032652	BP	p	regulation of interleukin-1 production	0/64	1/19664	1	7	0	1
GO:0035695	BP	p	mitophagy by induced vacuole formation	0/64	1/19664	1	8	0	1
GO:0007182	BP	p	common-partner SMAD protein phosphorylation	0/64	6/19664	1	8	0	1
GO:0033389	BP	p	putrescine biosynthetic process from arginine, using agmatinase	0/64	1/19664	1	11	0	1
GO:0044053	BP	p	translocation of peptides or proteins into host cell cytoplasm	0/64	1/19664	1	7	0	1
GO:1904905	BP	p	negative regulation of endothelial cell-matrix adhesion via fibronectin	0/64	1/19664	1	8	0	1
GO:0003218	BP	p	cardiac left ventricle formation	0/64	2/19664	1	5	0	1
GO:0021562	BP	p	vestibulocochlear nerve development	0/64	3/19664	1	5	0	1
GO:0010272	BP	p	response to silver ion	0/64	1/19664	1	5	0	1
GO:0010963	BP	p	regulation of L-arginine import	0/64	1/19664	1	7	0	1
GO:0097340	BP	p	inhibition of cysteine-type endopeptidase activity	0/64	5/19664	1	12	0	1
GO:0071281	BP	p	cellular response to iron ion	0/64	7/19664	1	6	0	1
GO:0001755	BP	p	neural crest cell migration	0/64	45/19664	1	6	0	1
GO:0045292	BP	p	mRNA cis splicing, via spliceosome	0/64	16/19664	1	12	0	1
GO:0051867	BP	p	general adaptation syndrome, behavioral process	0/64	1/19664	1	2	0	1
GO:0010593	BP	p	negative regulation of lamellipodium assembly	0/64	4/19664	1	9	0	1
GO:0042023	BP	p	DNA endoreduplication	0/64	1/19664	1	9	0	1
GO:0150018	BP	p	basal dendrite development	0/64	1/19664	1	8	0	1
GO:1900120	BP	p	regulation of receptor binding	0/64	1/19664	1	5	0	1
GO:0003069	BP	p	acetylcholine-mediated vasodilation involved in regulation of systemic arterial blood pressure	0/64	1/19664	1	8	0	1
GO:0072017	BP	p	distal tubule development	0/64	3/19664	1	8	0	1
GO:0009070	BP	p	serine family amino acid biosynthetic process	0/64	1/19664	1	9	0	1
GO:0044546	BP	p	NLRP3 inflammasome complex assembly	0/64	1/19664	1	8	0	1
GO:0006408	BP	p	snRNA export from nucleus	0/64	2/19664	1	10	0	1
GO:0033860	BP	p	regulation of NAD(P)H oxidase activity	0/64	1/19664	1	5	0	1
GO:1903852	BP	p	positive regulation of cristae formation	0/64	3/19664	1	8	0	1
GO:0003278	BP	p	apoptotic process involved in heart morphogenesis	0/64	2/19664	1	7	0	1
GO:0061102	BP	p	stomach neuroendocrine cell differentiation	0/64	1/19664	1	8	0	1
GO:0000492	BP	p	box C/D snoRNP assembly	0/64	10/19664	1	9	0	1
GO:0070555	BP	p	response to interleukin-1	0/64	36/19664	1	5	0	1
GO:0055070	BP	p	copper ion homeostasis	0/64	5/19664	1	9	0	1
GO:1902857	BP	p	positive regulation of non-motile cilium assembly	0/64	7/19664	1	10	0	1
GO:0035802	BP	p	adrenal cortex formation	0/64	2/19664	1	3	0	1
GO:1903966	BP	p	monounsaturated fatty acid biosynthetic process	0/64	2/19664	1	5	0	1
GO:0061780	BP	p	mitotic cohesin loading	0/64	1/19664	1	9	0	1
GO:0010990	BP	p	regulation of SMAD protein complex assembly	0/64	1/19664	1	6	0	1
GO:1902202	BP	p	regulation of hepatocyte growth factor receptor signaling pathway	0/64	2/19664	1	6	0	1
GO:0050865	BP	p	regulation of cell activation	0/64	1/19664	1	4	0	1
GO:0000917	BP	p	division septum assembly	0/64	1/19664	1	6	0	1
GO:0001807	BP	p	regulation of type IV hypersensitivity	0/64	1/19664	1	10	0	1
GO:0034238	BP	p	macrophage fusion	0/64	1/19664	1	5	0	1
GO:0048702	BP	p	embryonic neurocranium morphogenesis	0/64	9/19664	1	4	0	1
GO:0010816	BP	p	calcitonin catabolic process	0/64	1/19664	1	7	0	1
GO:0002576	BP	p	platelet degranulation	0/64	6/19664	1	8	0	1
GO:0032489	BP	p	regulation of Cdc42 protein signal transduction	0/64	8/19664	1	10	0	1
GO:1904674	BP	p	positive regulation of somatic stem cell population maintenance	0/64	2/19664	1	6	0	1
GO:0002719	BP	p	negative regulation of cytokine production involved in immune response	0/64	6/19664	1	8	0	1
GO:0043373	BP	p	CD4-positive, alpha-beta T cell lineage commitment	0/64	2/19664	1	6	0	1
GO:0034651	BP	p	cortisol biosynthetic process	0/64	3/19664	1	7	0	1
GO:1904906	BP	p	positive regulation of endothelial cell-matrix adhesion via fibronectin	0/64	5/19664	1	8	0	1
GO:1905820	BP	p	positive regulation of chromosome separation	0/64	2/19664	1	7	0	1
GO:0035112	BP	p	genitalia morphogenesis	0/64	4/19664	1	4	0	1
GO:1905312	BP	p	positive regulation of cardiac neural crest cell migration involved in outflow tract morphogenesis	0/64	3/19664	1	8	0	1
GO:0061339	BP	p	establishment or maintenance of monopolar cell polarity	0/64	1/19664	1	3	0	1
GO:1901384	BP	p	positive regulation of chorionic trophoblast cell proliferation	0/64	1/19664	1	6	0	1
GO:0003409	BP	p	optic cup structural organization	0/64	1/19664	1	3	0	1
GO:0090257	BP	p	regulation of muscle system process	0/64	1/19664	1	5	0	1
GO:0003272	BP	p	endocardial cushion formation	0/64	10/19664	1	3	0	1
GO:1903830	BP	p	magnesium ion transmembrane transport	0/64	16/19664	1	8	0	1
GO:1903540	BP	p	establishment of protein localization to postsynaptic membrane	0/64	1/19664	1	8	0	1
GO:0010458	BP	p	exit from mitosis	0/64	12/19664	1	5	0	1
GO:0050747	BP	p	positive regulation of lipoprotein metabolic process	0/64	1/19664	1	7	0	1
GO:0035725	BP	p	sodium ion transmembrane transport	0/64	100/19664	1	8	0	1
GO:0015872	BP	p	dopamine transport	0/64	3/19664	1	7	0	1
GO:0043603	BP	p	cellular amide metabolic process	0/64	1/19664	1	4	0	1
GO:0048468	BP	p	cell development	0/64	21/19664	1	3	0	1
GO:0031581	BP	p	hemidesmosome assembly	0/64	5/19664	1	7	0	1
GO:1902178	BP	p	fibroblast growth factor receptor apoptotic signaling pathway	0/64	1/19664	1	9	0	1
GO:0045616	BP	p	regulation of keratinocyte differentiation	0/64	12/19664	1	7	0	1
GO:1905710	BP	p	positive regulation of membrane permeability	0/64	2/19664	1	4	0	1
GO:0043584	BP	p	nose development	0/64	6/19664	1	5	0	1
GO:1903611	BP	p	negative regulation of calcium-dependent ATPase activity	0/64	1/19664	1	4	0	1
GO:0043039	BP	p	tRNA aminoacylation	0/64	2/19664	1	9	0	1
GO:0090350	BP	p	negative regulation of cellular organofluorine metabolic process	0/64	1/19664	1	7	0	1
GO:0038155	BP	p	interleukin-23-mediated signaling pathway	0/64	3/19664	1	7	0	1
GO:0072268	BP	p	pattern specification involved in metanephros development	0/64	1/19664	1	4	0	1
GO:0060904	BP	p	regulation of protein folding in endoplasmic reticulum	0/64	1/19664	1	5	0	1
GO:0106047	BP	p	polyamine deacetylation	0/64	1/19664	1	8	0	1
GO:0051036	BP	p	regulation of endosome size	0/64	3/19664	1	6	0	1
GO:0043247	BP	p	telomere maintenance in response to DNA damage	0/64	2/19664	1	8	0	1
GO:2000171	BP	p	negative regulation of dendrite development	0/64	6/19664	1	9	0	1
GO:0051683	BP	p	establishment of Golgi localization	0/64	8/19664	1	5	0	1
GO:0044341	BP	p	sodium-dependent phosphate transport	0/64	3/19664	1	8	0	1
GO:0048385	BP	p	regulation of retinoic acid receptor signaling pathway	0/64	3/19664	1	6	0	1
GO:0061436	BP	p	establishment of skin barrier	0/64	25/19664	1	8	0	1
GO:0007229	BP	p	integrin-mediated signaling pathway	0/64	93/19664	1	6	0	1
GO:1903599	BP	p	positive regulation of autophagy of mitochondrion	0/64	7/19664	1	8	0	1
GO:1904837	BP	p	beta-catenin-TCF complex assembly	0/64	1/19664	1	6	0	1
GO:0006384	BP	p	transcription initiation from RNA polymerase III promoter	0/64	7/19664	1	9	0	1
GO:1902960	BP	p	negative regulation of aspartic-type endopeptidase activity involved in amyloid precursor protein catabolic process	0/64	3/19664	1	11	0	1
GO:0010359	BP	p	regulation of anion channel activity	0/64	2/19664	1	8	0	1
GO:0006363	BP	p	termination of RNA polymerase I transcription	0/64	3/19664	1	9	0	1
GO:0019626	BP	p	short-chain fatty acid catabolic process	0/64	3/19664	1	9	0	1
GO:0106034	BP	p	protein maturation by [2Fe-2S] cluster transfer	0/64	2/19664	1	7	0	1
GO:0036152	BP	p	phosphatidylethanolamine acyl-chain remodeling	0/64	10/19664	1	8	0	1
GO:0035280	BP	p	miRNA loading onto RISC involved in gene silencing by miRNA	0/64	7/19664	1	9	0	1
GO:0060376	BP	p	positive regulation of mast cell differentiation	0/64	1/19664	1	9	0	1
GO:0021914	BP	p	negative regulation of smoothened signaling pathway involved in ventral spinal cord patterning	0/64	2/19664	1	8	0	1
GO:0046479	BP	p	glycosphingolipid catabolic process	0/64	1/19664	1	8	0	1
GO:0060455	BP	p	negative regulation of gastric acid secretion	0/64	6/19664	1	7	0	1
GO:2000434	BP	p	regulation of protein neddylation	0/64	6/19664	1	9	0	1
GO:0050910	BP	p	detection of mechanical stimulus involved in sensory perception of sound	0/64	15/19664	1	6	0	1
GO:0044779	BP	p	meiotic spindle checkpoint signaling	0/64	1/19664	1	11	0	1
GO:0051057	BP	p	positive regulation of small GTPase mediated signal transduction	0/64	8/19664	1	8	0	1
GO:0001923	BP	p	B-1 B cell differentiation	0/64	2/19664	1	9	0	1
GO:0042662	BP	p	negative regulation of mesodermal cell fate specification	0/64	3/19664	1	8	0	1
GO:0099041	BP	p	vesicle tethering to Golgi	0/64	5/19664	1	5	0	1
GO:0007231	BP	p	osmosensory signaling pathway	0/64	3/19664	1	6	0	1
GO:0015910	BP	p	long-chain fatty acid import into peroxisome	0/64	4/19664	1	9	0	1
GO:0010470	BP	p	regulation of gastrulation	0/64	10/19664	1	6	0	1
GO:0007406	BP	p	negative regulation of neuroblast proliferation	0/64	5/19664	1	8	0	1
GO:0010544	BP	p	negative regulation of platelet activation	0/64	8/19664	1	9	0	1
GO:0015804	BP	p	neutral amino acid transport	0/64	13/19664	1	7	0	1
GO:1903755	BP	p	positive regulation of SUMO transferase activity	0/64	1/19664	1	11	0	1
GO:1901706	BP	p	mesenchymal cell differentiation involved in bone development	0/64	2/19664	1	5	0	1
GO:0042118	BP	p	endothelial cell activation	0/64	10/19664	1	3	0	1
GO:0072125	BP	p	negative regulation of glomerular mesangial cell proliferation	0/64	2/19664	1	7	0	1
GO:0001502	BP	p	cartilage condensation	0/64	21/19664	1	3	0	1
GO:0034721	BP	p	histone H3-K4 demethylation, trimethyl-H3-K4-specific	0/64	4/19664	1	12	0	1
GO:0051127	BP	p	positive regulation of actin nucleation	0/64	5/19664	1	12	0	1
GO:0061763	BP	p	multivesicular body-lysosome fusion	0/64	2/19664	1	8	0	1
GO:0042418	BP	p	epinephrine biosynthetic process	0/64	2/19664	1	9	0	1
GO:0051497	BP	p	negative regulation of stress fiber assembly	0/64	28/19664	1	11	0	1
GO:0006706	BP	p	steroid catabolic process	0/64	5/19664	1	5	0	1
GO:0090141	BP	p	positive regulation of mitochondrial fission	0/64	21/19664	1	8	0	1
GO:0060234	BP	p	neuroblast delamination	0/64	1/19664	1	8	0	1
GO:1904105	BP	p	positive regulation of convergent extension involved in gastrulation	0/64	2/19664	1	7	0	1
GO:0010469	BP	p	regulation of signaling receptor activity	0/64	16/19664	1	6	0	1
GO:1900208	BP	p	regulation of cardiolipin metabolic process	0/64	2/19664	1	8	0	1
GO:2001019	BP	p	positive regulation of retrograde axon cargo transport	0/64	1/19664	1	7	0	1
GO:0039020	BP	p	pronephric nephron tubule development	0/64	1/19664	1	8	0	1
GO:0048194	BP	p	Golgi vesicle budding	0/64	4/19664	1	7	0	1
GO:2000864	BP	p	regulation of estradiol secretion	0/64	1/19664	1	8	0	1
GO:0001955	BP	p	blood vessel maturation	0/64	8/19664	1	4	0	1
GO:0010512	BP	p	negative regulation of phosphatidylinositol biosynthetic process	0/64	2/19664	1	10	0	1
GO:0035844	BP	p	cloaca development	0/64	1/19664	1	3	0	1
GO:1904843	BP	p	cellular response to nitroglycerin	0/64	1/19664	1	5	0	1
GO:0031099	BP	p	regeneration	0/64	1/19664	1	3	0	1
GO:2000008	BP	p	regulation of protein localization to cell surface	0/64	10/19664	1	6	0	1
GO:0018979	BP	p	trichloroethylene metabolic process	0/64	1/19664	1	6	0	1
GO:1902975	BP	p	mitotic DNA replication initiation	0/64	5/19664	1	10	0	1
GO:0016570	BP	p	histone modification	0/64	8/19664	1	7	0	1
GO:0033387	BP	p	putrescine biosynthetic process from ornithine	0/64	3/19664	1	10	0	1
GO:0061002	BP	p	negative regulation of dendritic spine morphogenesis	0/64	6/19664	1	9	0	1
GO:0015700	BP	p	arsenite transport	0/64	1/19664	1	7	0	1
GO:0016266	BP	p	O-glycan processing	0/64	40/19664	1	9	0	1
GO:0090307	BP	p	mitotic spindle assembly	0/64	39/19664	1	9	0	1
GO:2000415	BP	p	positive regulation of fibronectin-dependent thymocyte migration	0/64	1/19664	1	13	0	1
GO:0071103	BP	p	DNA conformation change	0/64	2/19664	1	6	0	1
GO:0017143	BP	p	insecticide metabolic process	0/64	2/19664	1	4	0	1
GO:0060352	BP	p	cell adhesion molecule production	0/64	3/19664	1	2	0	1
GO:0010269	BP	p	response to selenium ion	0/64	11/19664	1	4	0	1
GO:1902065	BP	p	response to L-glutamate	0/64	6/19664	1	6	0	1
GO:0070244	BP	p	negative regulation of thymocyte apoptotic process	0/64	7/19664	1	11	0	1
GO:0031508	BP	p	pericentric heterochromatin assembly	0/64	3/19664	1	7	0	1
GO:0051098	BP	p	regulation of binding	0/64	4/19664	1	3	0	1
GO:0051641	BP	p	cellular localization	0/64	1/19664	1	2	0	1
GO:0035408	BP	p	histone H3-T6 phosphorylation	0/64	2/19664	1	11	0	1
GO:0097473	BP	p	retinal rod cell apoptotic process	0/64	1/19664	1	6	0	1
GO:0021877	BP	p	forebrain neuron fate commitment	0/64	1/19664	1	5	0	1
GO:0030389	BP	p	fructosamine metabolic process	0/64	2/19664	1	5	0	1
GO:0072112	BP	p	glomerular visceral epithelial cell differentiation	0/64	8/19664	1	7	0	1
GO:0007051	BP	p	spindle organization	0/64	16/19664	1	7	0	1
GO:0045656	BP	p	negative regulation of monocyte differentiation	0/64	7/19664	1	9	0	1
GO:0140329	BP	p	lysophospholipid translocation	0/64	1/19664	1	8	0	1
GO:0006072	BP	p	glycerol-3-phosphate metabolic process	0/64	5/19664	1	6	0	1
GO:1905835	BP	p	cellular response to pyrimidine ribonucleotide	0/64	1/19664	1	6	0	1
GO:0048011	BP	p	neurotrophin TRK receptor signaling pathway	0/64	13/19664	1	8	0	1
GO:1901385	BP	p	regulation of voltage-gated calcium channel activity	0/64	7/19664	1	10	0	1
GO:1990172	BP	p	G protein-coupled receptor catabolic process	0/64	2/19664	1	8	0	1
GO:1905599	BP	p	positive regulation of low-density lipoprotein receptor activity	0/64	5/19664	1	4	0	1
GO:0085020	BP	p	protein K6-linked ubiquitination	0/64	9/19664	1	11	0	1
GO:0043585	BP	p	nose morphogenesis	0/64	3/19664	1	5	0	1
GO:0006338	BP	p	chromatin remodeling	0/64	107/19664	1	5	0	1
GO:0051096	BP	p	positive regulation of helicase activity	0/64	6/19664	1	5	0	1
GO:0048619	BP	p	embryonic hindgut morphogenesis	0/64	2/19664	1	4	0	1
GO:0075506	BP	p	entry of viral genome into host nucleus through nuclear pore complex via importin	0/64	2/19664	1	8	0	1
GO:0032817	BP	p	regulation of natural killer cell proliferation	0/64	2/19664	1	8	0	1
GO:0072210	BP	p	metanephric nephron development	0/64	2/19664	1	4	0	1
GO:0046824	BP	p	positive regulation of nucleocytoplasmic transport	0/64	1/19664	1	7	0	1
GO:0070471	BP	p	uterine smooth muscle contraction	0/64	1/19664	1	6	0	1
GO:1900535	BP	p	palmitic acid biosynthetic process	0/64	1/19664	1	10	0	1
GO:0045619	BP	p	regulation of lymphocyte differentiation	0/64	2/19664	1	7	0	1
GO:0019102	BP	p	male somatic sex determination	0/64	1/19664	1	5	0	1
GO:0035963	BP	p	cellular response to interleukin-13	0/64	2/19664	1	6	0	1
GO:0061910	BP	p	autophagosome-endosome fusion	0/64	1/19664	1	8	0	1
GO:1903494	BP	p	response to dehydroepiandrosterone	0/64	1/19664	1	5	0	1
GO:0099560	BP	p	synaptic membrane adhesion	0/64	22/19664	1	5	0	1
GO:0006637	BP	p	acyl-CoA metabolic process	0/64	25/19664	1	10	0	1
GO:0006651	BP	p	diacylglycerol biosynthetic process	0/64	8/19664	1	8	0	1
GO:0043323	BP	p	positive regulation of natural killer cell degranulation	0/64	4/19664	1	11	0	1
GO:0010608	BP	p	posttranscriptional regulation of gene expression	0/64	25/19664	1	6	0	1
GO:0015695	BP	p	organic cation transport	0/64	10/19664	1	6	0	1
GO:0019243	BP	p	methylglyoxal catabolic process to D-lactate via S-lactoyl-glutathione	0/64	2/19664	1	9	0	1
GO:0045726	BP	p	positive regulation of integrin biosynthetic process	0/64	3/19664	1	7	0	1
GO:0030218	BP	p	erythrocyte differentiation	0/64	47/19664	1	5	0	1
GO:0009744	BP	p	response to sucrose	0/64	6/19664	1	6	0	1
GO:0006996	BP	p	organelle organization	0/64	10/19664	1	4	0	1
GO:1905634	BP	p	regulation of protein localization to chromatin	0/64	3/19664	1	6	0	1
GO:0003400	BP	p	regulation of COPII vesicle coating	0/64	4/19664	1	8	0	1
GO:2000381	BP	p	negative regulation of mesoderm development	0/64	3/19664	1	5	0	1
GO:0060032	BP	p	notochord regression	0/64	2/19664	1	3	0	1
GO:1905618	BP	p	positive regulation of miRNA mediated inhibition of translation	0/64	7/19664	1	10	0	1
GO:0071499	BP	p	cellular response to laminar fluid shear stress	0/64	7/19664	1	5	0	1
GO:1901208	BP	p	negative regulation of heart looping	0/64	1/19664	1	7	0	1
GO:1903568	BP	p	negative regulation of protein localization to ciliary membrane	0/64	1/19664	1	8	0	1
GO:0021782	BP	p	glial cell development	0/64	4/19664	1	4	0	1
GO:0021902	BP	p	commitment of neuronal cell to specific neuron type in forebrain	0/64	7/19664	1	6	0	1
GO:0045664	BP	p	regulation of neuron differentiation	0/64	27/19664	1	5	0	1
GO:0046827	BP	p	positive regulation of protein export from nucleus	0/64	17/19664	1	9	0	1
GO:0045623	BP	p	negative regulation of T-helper cell differentiation	0/64	1/19664	1	12	0	1
GO:0033489	BP	p	cholesterol biosynthetic process via desmosterol	0/64	4/19664	1	8	0	1
GO:0019918	BP	p	peptidyl-arginine methylation, to symmetrical-dimethyl arginine	0/64	4/19664	1	12	0	1
GO:1905259	BP	p	negative regulation of nitrosative stress-induced intrinsic apoptotic signaling pathway	0/64	2/19664	1	10	0	1
GO:0031062	BP	p	positive regulation of histone methylation	0/64	6/19664	1	10	0	1
GO:1901164	BP	p	negative regulation of trophoblast cell migration	0/64	6/19664	1	8	0	1
GO:1902884	BP	p	positive regulation of response to oxidative stress	0/64	2/19664	1	6	0	1
GO:1900151	BP	p	regulation of nuclear-transcribed mRNA catabolic process, deadenylation-dependent decay	0/64	1/19664	1	10	0	1
GO:0034653	BP	p	retinoic acid catabolic process	0/64	5/19664	1	10	0	1
GO:0002090	BP	p	regulation of receptor internalization	0/64	5/19664	1	8	0	1
GO:0098038	BP	p	non-replicative transposition, DNA-mediated	0/64	1/19664	1	9	0	1
GO:0035137	BP	p	hindlimb morphogenesis	0/64	7/19664	1	5	0	1
GO:0070306	BP	p	lens fiber cell differentiation	0/64	14/19664	1	5	0	1
GO:0034157	BP	p	positive regulation of toll-like receptor 7 signaling pathway	0/64	6/19664	1	9	0	1
GO:0060998	BP	p	regulation of dendritic spine development	0/64	10/19664	1	4	0	1
GO:0007566	BP	p	embryo implantation	0/64	35/19664	1	2	0	1
GO:0043243	BP	p	positive regulation of protein-containing complex disassembly	0/64	5/19664	1	6	0	1
GO:1903893	BP	p	positive regulation of ATF6-mediated unfolded protein response	0/64	1/19664	1	9	0	1
GO:0071259	BP	p	cellular response to magnetism	0/64	2/19664	1	5	0	1
GO:0002829	BP	p	negative regulation of type 2 immune response	0/64	6/19664	1	6	0	1
GO:2000479	BP	p	regulation of cAMP-dependent protein kinase activity	0/64	4/19664	1	11	0	1
GO:0044088	BP	p	regulation of vacuole organization	0/64	1/19664	1	6	0	1
GO:0006893	BP	p	Golgi to plasma membrane transport	0/64	23/19664	1	7	0	1
GO:1904842	BP	p	response to nitroglycerin	0/64	1/19664	1	4	0	1
GO:0089700	BP	p	protein kinase D signaling	0/64	3/19664	1	6	0	1
GO:0090312	BP	p	positive regulation of protein deacetylation	0/64	5/19664	1	9	0	1
GO:1904391	BP	p	response to ciliary neurotrophic factor	0/64	1/19664	1	5	0	1
GO:0071881	BP	p	adenylate cyclase-inhibiting adrenergic receptor signaling pathway	0/64	1/19664	1	8	0	1
GO:1903974	BP	p	positive regulation of cellular response to macrophage colony-stimulating factor stimulus	0/64	2/19664	1	7	0	1
GO:0006399	BP	p	tRNA metabolic process	0/64	2/19664	1	8	0	1
GO:0060236	BP	p	regulation of mitotic spindle organization	0/64	17/19664	1	9	0	1
GO:0002443	BP	p	leukocyte mediated immunity	0/64	1/19664	1	3	0	1
GO:0010840	BP	p	regulation of circadian sleep/wake cycle, wakefulness	0/64	1/19664	1	5	0	1
GO:1900826	BP	p	negative regulation of membrane depolarization during cardiac muscle cell action potential	0/64	1/19664	1	9	0	1
GO:0048168	BP	p	regulation of neuronal synaptic plasticity	0/64	17/19664	1	8	0	1
GO:2000793	BP	p	cell proliferation involved in heart valve development	0/64	1/19664	1	3	0	1
GO:0032713	BP	p	negative regulation of interleukin-4 production	0/64	7/19664	1	8	0	1
GO:0012502	BP	p	induction of programmed cell death	0/64	1/19664	1	7	0	1
GO:0046511	BP	p	sphinganine biosynthetic process	0/64	1/19664	1	9	0	1
GO:0060411	BP	p	cardiac septum morphogenesis	0/64	13/19664	1	3	0	1
GO:1903118	BP	p	urate homeostasis	0/64	1/19664	1	5	0	1
GO:0034255	BP	p	regulation of urea metabolic process	0/64	1/19664	1	6	0	1
GO:0043392	BP	p	negative regulation of DNA binding	0/64	30/19664	1	5	0	1
GO:1903515	BP	p	calcium ion transport from cytosol to endoplasmic reticulum	0/64	2/19664	1	9	0	1
GO:2000344	BP	p	positive regulation of acrosome reaction	0/64	12/19664	1	5	0	1
GO:0055092	BP	p	sterol homeostasis	0/64	3/19664	1	6	0	1
GO:1901626	BP	p	regulation of postsynaptic membrane organization	0/64	1/19664	1	5	0	1
GO:0045606	BP	p	positive regulation of epidermal cell differentiation	0/64	8/19664	1	7	0	1
GO:0032355	BP	p	response to estradiol	0/64	102/19664	1	5	0	1
GO:1990114	BP	p	RNA polymerase II core complex assembly	0/64	1/19664	1	7	0	1
GO:1903817	BP	p	negative regulation of voltage-gated potassium channel activity	0/64	2/19664	1	11	0	1
GO:0046882	BP	p	negative regulation of follicle-stimulating hormone secretion	0/64	3/19664	1	10	0	1
GO:0051016	BP	p	barbed-end actin filament capping	0/64	20/19664	1	13	0	1
GO:0030104	BP	p	water homeostasis	0/64	5/19664	1	5	0	1
GO:1904071	BP	p	presynaptic active zone assembly	0/64	3/19664	1	5	0	1
GO:0044265	BP	p	cellular macromolecule catabolic process	0/64	1/19664	1	5	0	1
GO:0022038	BP	p	corpus callosum development	0/64	9/19664	1	3	0	1
GO:0072156	BP	p	distal tubule morphogenesis	0/64	2/19664	1	8	0	1
GO:1902491	BP	p	negative regulation of sperm capacitation	0/64	1/19664	1	8	0	1
GO:0002244	BP	p	hematopoietic progenitor cell differentiation	0/64	60/19664	1	4	0	1
GO:0060558	BP	p	regulation of calcidiol 1-monooxygenase activity	0/64	1/19664	1	6	0	1
GO:0032436	BP	p	positive regulation of proteasomal ubiquitin-dependent protein catabolic process	0/64	76/19664	1	11	0	1
GO:1904263	BP	p	positive regulation of TORC1 signaling	0/64	20/19664	1	9	0	1
GO:0001694	BP	p	histamine biosynthetic process	0/64	2/19664	1	8	0	1
GO:0006481	BP	p	C-terminal protein methylation	0/64	2/19664	1	9	0	1
GO:0014911	BP	p	positive regulation of smooth muscle cell migration	0/64	20/19664	1	8	0	1
GO:0035498	BP	p	carnosine metabolic process	0/64	1/19664	1	6	0	1
GO:0098507	BP	p	polynucleotide 5' dephosphorylation	0/64	2/19664	1	6	0	1
GO:0090274	BP	p	positive regulation of somatostatin secretion	0/64	2/19664	1	10	0	1
GO:0002040	BP	p	sprouting angiogenesis	0/64	31/19664	1	4	0	1
GO:0000448	BP	p	cleavage in ITS2 between 5.8S rRNA and LSU-rRNA of tricistronic rRNA transcript (SSU-rRNA, 5.8S rRNA, LSU-rRNA)	0/64	2/19664	1	11	0	1
GO:1905912	BP	p	regulation of calcium ion export across plasma membrane	0/64	1/19664	1	9	0	1
GO:0072676	BP	p	lymphocyte migration	0/64	5/19664	1	7	0	1
GO:0060348	BP	p	bone development	0/64	48/19664	1	4	0	1
GO:1902683	BP	p	regulation of receptor localization to synapse	0/64	1/19664	1	4	0	1
GO:0060040	BP	p	retinal bipolar neuron differentiation	0/64	3/19664	1	6	0	1
GO:0006839	BP	p	mitochondrial transport	0/64	16/19664	1	4	0	1
GO:0061333	BP	p	renal tubule morphogenesis	0/64	4/19664	1	6	0	1
GO:0017187	BP	p	peptidyl-glutamic acid carboxylation	0/64	3/19664	1	9	0	1
GO:0051707	BP	p	response to other organism	0/64	3/19664	1	4	0	1
GO:0071711	BP	p	basement membrane organization	0/64	14/19664	1	6	0	1
GO:0098734	BP	p	macromolecule depalmitoylation	0/64	4/19664	1	6	0	1
GO:0090265	BP	p	positive regulation of immune complex clearance by monocytes and macrophages	0/64	2/19664	1	6	0	1
GO:0051031	BP	p	tRNA transport	0/64	1/19664	1	8	0	1
GO:0044344	BP	p	cellular response to fibroblast growth factor stimulus	0/64	30/19664	1	6	0	1
GO:0048562	BP	p	embryonic organ morphogenesis	0/64	4/19664	1	4	0	1
GO:1904679	BP	p	myo-inositol import across plasma membrane	0/64	1/19664	1	8	0	1
GO:0006499	BP	p	N-terminal protein myristoylation	0/64	3/19664	1	9	0	1
GO:0030951	BP	p	establishment or maintenance of microtubule cytoskeleton polarity	0/64	4/19664	1	7	0	1
GO:1905596	BP	p	negative regulation of low-density lipoprotein particle receptor binding	0/64	1/19664	1	7	0	1
GO:0150102	BP	p	negative regulation of monocyte activation	0/64	2/19664	1	6	0	1
GO:0098705	BP	p	copper ion import across plasma membrane	0/64	2/19664	1	11	0	1
GO:0060753	BP	p	regulation of mast cell chemotaxis	0/64	1/19664	1	9	0	1
GO:0048538	BP	p	thymus development	0/64	43/19664	1	5	0	1
GO:0048842	BP	p	positive regulation of axon extension involved in axon guidance	0/64	7/19664	1	11	0	1
GO:0048280	BP	p	vesicle fusion with Golgi apparatus	0/64	10/19664	1	8	0	1
GO:0006362	BP	p	transcription elongation from RNA polymerase I promoter	0/64	5/19664	1	9	0	1
GO:0019563	BP	p	glycerol catabolic process	0/64	6/19664	1	8	0	1
GO:0033580	BP	p	protein galactosylation at cell surface	0/64	1/19664	1	9	0	1
GO:0032401	BP	p	establishment of melanosome localization	0/64	2/19664	1	7	0	1
GO:0071962	BP	p	mitotic sister chromatid cohesion, centromeric	0/64	3/19664	1	8	0	1
GO:0060319	BP	p	primitive erythrocyte differentiation	0/64	2/19664	1	6	0	1
GO:0032075	BP	p	positive regulation of nuclease activity	0/64	1/19664	1	7	0	1
GO:0060054	BP	p	positive regulation of epithelial cell proliferation involved in wound healing	0/64	9/19664	1	7	0	1
GO:0045162	BP	p	clustering of voltage-gated sodium channels	0/64	6/19664	1	6	0	1
GO:0007224	BP	p	smoothened signaling pathway	0/64	65/19664	1	6	0	1
GO:1902262	BP	p	apoptotic process involved in blood vessel morphogenesis	0/64	5/19664	1	7	0	1
GO:0002897	BP	p	positive regulation of central B cell tolerance induction	0/64	1/19664	1	7	0	1
GO:1904738	BP	p	vascular associated smooth muscle cell migration	0/64	1/19664	1	7	0	1
GO:0090190	BP	p	positive regulation of branching involved in ureteric bud morphogenesis	0/64	18/19664	1	7	0	1
GO:0110097	BP	p	regulation of calcium import into the mitochondrion	0/64	1/19664	1	9	0	1
GO:0030502	BP	p	negative regulation of bone mineralization	0/64	16/19664	1	7	0	1
GO:0021904	BP	p	dorsal/ventral neural tube patterning	0/64	10/19664	1	5	0	1
GO:0010944	BP	p	negative regulation of transcription by competitive promoter binding	0/64	10/19664	1	11	0	1
GO:1904313	BP	p	response to methamphetamine hydrochloride	0/64	2/19664	1	4	0	1
GO:1903241	BP	p	U2-type prespliceosome assembly	0/64	3/19664	1	9	0	1
GO:0042278	BP	p	purine nucleoside metabolic process	0/64	3/19664	1	7	0	1
GO:1990379	BP	p	lipid transport across blood-brain barrier	0/64	5/19664	1	7	0	1
GO:0140041	BP	p	cellular detoxification of methylglyoxal	0/64	1/19664	1	5	0	1
GO:0046761	BP	p	viral budding from plasma membrane	0/64	6/19664	1	9	0	1
GO:0050805	BP	p	negative regulation of synaptic transmission	0/64	8/19664	1	7	0	1
GO:0035116	BP	p	embryonic hindlimb morphogenesis	0/64	27/19664	1	6	0	1
GO:0051445	BP	p	regulation of meiotic cell cycle	0/64	3/19664	1	5	0	1
GO:0048698	BP	p	negative regulation of collateral sprouting in absence of injury	0/64	1/19664	1	11	0	1
GO:0072672	BP	p	neutrophil extravasation	0/64	6/19664	1	9	0	1
GO:0019376	BP	p	galactolipid catabolic process	0/64	1/19664	1	8	0	1
GO:1902203	BP	p	negative regulation of hepatocyte growth factor receptor signaling pathway	0/64	1/19664	1	7	0	1
GO:0001522	BP	p	pseudouridine synthesis	0/64	3/19664	1	8	0	1
GO:0099575	BP	p	regulation of protein catabolic process at presynapse, modulating synaptic transmission	0/64	2/19664	1	8	0	1
GO:0048806	BP	p	genitalia development	0/64	9/19664	1	4	0	1
GO:0061025	BP	p	membrane fusion	0/64	33/19664	1	5	0	1
GO:1903487	BP	p	regulation of lactation	0/64	1/19664	1	6	0	1
GO:0021794	BP	p	thalamus development	0/64	12/19664	1	3	0	1
GO:0042983	BP	p	amyloid precursor protein biosynthetic process	0/64	1/19664	1	6	0	1
GO:0000821	BP	p	regulation of arginine metabolic process	0/64	1/19664	1	8	0	1
GO:1902475	BP	p	L-alpha-amino acid transmembrane transport	0/64	9/19664	1	9	0	1
GO:1904784	BP	p	NLRP1 inflammasome complex assembly	0/64	1/19664	1	8	0	1
GO:1905382	BP	p	positive regulation of snRNA transcription by RNA polymerase II	0/64	4/19664	1	12	0	1
GO:0035633	BP	p	maintenance of blood-brain barrier	0/64	31/19664	1	6	0	1
GO:0022904	BP	p	respiratory electron transport chain	0/64	16/19664	1	5	0	1
GO:0051939	BP	p	gamma-aminobutyric acid import	0/64	4/19664	1	9	0	1
GO:0000423	BP	p	mitophagy	0/64	10/19664	1	8	0	1
GO:0090074	BP	p	negative regulation of protein homodimerization activity	0/64	1/19664	1	6	0	1
GO:0007093	BP	p	mitotic cell cycle checkpoint signaling	0/64	8/19664	1	9	0	1
GO:0003310	BP	p	pancreatic A cell differentiation	0/64	3/19664	1	8	0	1
GO:0042276	BP	p	error-prone translesion synthesis	0/64	7/19664	1	10	0	1
GO:0001523	BP	p	retinoid metabolic process	0/64	28/19664	1	8	0	1
GO:0051387	BP	p	negative regulation of neurotrophin TRK receptor signaling pathway	0/64	4/19664	1	7	0	1
GO:0051797	BP	p	regulation of hair follicle development	0/64	2/19664	1	5	0	1
GO:2000670	BP	p	positive regulation of dendritic cell apoptotic process	0/64	4/19664	1	9	0	1
GO:1903804	BP	p	glycine import across plasma membrane	0/64	2/19664	1	10	0	1
GO:1903362	BP	p	regulation of cellular protein catabolic process	0/64	1/19664	1	7	0	1
GO:0033320	BP	p	UDP-D-xylose biosynthetic process	0/64	1/19664	1	8	0	1
GO:0072717	BP	p	cellular response to actinomycin D	0/64	3/19664	1	7	0	1
GO:0021546	BP	p	rhombomere development	0/64	1/19664	1	3	0	1
GO:1905572	BP	p	ganglioside GM1 transport to membrane	0/64	1/19664	1	8	0	1
GO:0044380	BP	p	protein localization to cytoskeleton	0/64	2/19664	1	6	0	1
GO:0071233	BP	p	cellular response to leucine	0/64	10/19664	1	7	0	1
GO:0061046	BP	p	regulation of branching involved in lung morphogenesis	0/64	1/19664	1	6	0	1
GO:1903028	BP	p	positive regulation of opsonization	0/64	2/19664	1	8	0	1
GO:0031344	BP	p	regulation of cell projection organization	0/64	3/19664	1	5	0	1
GO:0051460	BP	p	negative regulation of corticotropin secretion	0/64	1/19664	1	10	0	1
GO:0008295	BP	p	spermidine biosynthetic process	0/64	3/19664	1	9	0	1
GO:0018315	BP	p	molybdenum incorporation into molybdenum-molybdopterin complex	0/64	1/19664	1	8	0	1
GO:0061441	BP	p	renal artery morphogenesis	0/64	2/19664	1	6	0	1
GO:0002100	BP	p	tRNA wobble adenosine to inosine editing	0/64	1/19664	1	12	0	1
GO:0042769	BP	p	DNA damage response, detection of DNA damage	0/64	13/19664	1	5	0	1
GO:0140105	BP	p	interleukin-10-mediated signaling pathway	0/64	2/19664	1	7	0	1
GO:0031635	BP	p	adenylate cyclase-inhibiting opioid receptor signaling pathway	0/64	2/19664	1	8	0	1
GO:0061819	BP	p	telomeric DNA-containing double minutes formation	0/64	3/19664	1	10	0	1
GO:0019060	BP	p	intracellular transport of viral protein in host cell	0/64	2/19664	1	7	0	1
GO:0006517	BP	p	protein deglycosylation	0/64	8/19664	1	7	0	1
GO:1900035	BP	p	negative regulation of cellular response to heat	0/64	1/19664	1	7	0	1
GO:0031048	BP	p	heterochromatin assembly by small RNA	0/64	3/19664	1	9	0	1
GO:0070649	BP	p	formin-nucleated actin cable assembly	0/64	3/19664	1	9	0	1
GO:0071934	BP	p	thiamine transmembrane transport	0/64	3/19664	1	8	0	1
GO:0090249	BP	p	regulation of cell migration involved in somitogenic axis elongation	0/64	1/19664	1	7	0	1
GO:0046295	BP	p	glycolate biosynthetic process	0/64	1/19664	1	8	0	1
GO:2000611	BP	p	positive regulation of thyroid hormone generation	0/64	4/19664	1	6	0	1
GO:0072386	BP	p	plus-end-directed organelle transport along microtubule	0/64	1/19664	1	8	0	1
GO:0046604	BP	p	positive regulation of mitotic centrosome separation	0/64	3/19664	1	7	0	1
GO:0046683	BP	p	response to organophosphorus	0/64	4/19664	1	4	0	1
GO:0035795	BP	p	negative regulation of mitochondrial membrane permeability	0/64	4/19664	1	8	0	1
GO:0042766	BP	p	nucleosome mobilization	0/64	4/19664	1	7	0	1
GO:0036037	BP	p	CD8-positive, alpha-beta T cell activation	0/64	4/19664	1	7	0	1
GO:0006568	BP	p	tryptophan metabolic process	0/64	2/19664	1	8	0	1
GO:0097193	BP	p	intrinsic apoptotic signaling pathway	0/64	26/19664	1	6	0	1
GO:1905913	BP	p	negative regulation of calcium ion export across plasma membrane	0/64	4/19664	1	10	0	1
GO:0060806	BP	p	negative regulation of cell differentiation involved in embryonic placenta development	0/64	1/19664	1	6	0	1
GO:0046900	BP	p	tetrahydrofolylpolyglutamate metabolic process	0/64	1/19664	1	6	0	1
GO:2000777	BP	p	positive regulation of proteasomal ubiquitin-dependent protein catabolic process involved in cellular response to hypoxia	0/64	2/19664	1	12	0	1
GO:1903281	BP	p	positive regulation of calcium:sodium antiporter activity	0/64	2/19664	1	11	0	1
GO:1904447	BP	p	folate import across plasma membrane	0/64	5/19664	1	11	0	1
GO:0035265	BP	p	organ growth	0/64	10/19664	1	3	0	1
GO:1990962	BP	p	xenobiotic transport across blood-brain barrier	0/64	6/19664	1	7	0	1
GO:1905598	BP	p	negative regulation of low-density lipoprotein receptor activity	0/64	5/19664	1	9	0	1
GO:0060056	BP	p	mammary gland involution	0/64	6/19664	1	3	0	1
GO:0052651	BP	p	monoacylglycerol catabolic process	0/64	7/19664	1	8	0	1
GO:0050774	BP	p	negative regulation of dendrite morphogenesis	0/64	9/19664	1	10	0	1
GO:0072710	BP	p	response to hydroxyurea	0/64	1/19664	1	4	0	1
GO:0071373	BP	p	cellular response to luteinizing hormone stimulus	0/64	3/19664	1	8	0	1
GO:0002457	BP	p	T cell antigen processing and presentation	0/64	4/19664	1	3	0	1
GO:0007072	BP	p	positive regulation of transcription involved in exit from mitosis	0/64	1/19664	1	11	0	1
GO:1903343	BP	p	positive regulation of meiotic DNA double-strand break formation	0/64	1/19664	1	7	0	1
GO:0006405	BP	p	RNA export from nucleus	0/64	19/19664	1	8	0	1
GO:0009950	BP	p	dorsal/ventral axis specification	0/64	7/19664	1	4	0	1
GO:1903862	BP	p	positive regulation of oxidative phosphorylation	0/64	3/19664	1	9	0	1
GO:0035674	BP	p	tricarboxylic acid transmembrane transport	0/64	1/19664	1	8	0	1
GO:0046713	BP	p	borate transport	0/64	1/19664	1	7	0	1
GO:0030505	BP	p	inorganic diphosphate transport	0/64	3/19664	1	7	0	1
GO:0051321	BP	p	meiotic cell cycle	0/64	68/19664	1	3	0	1
GO:0042509	BP	p	regulation of tyrosine phosphorylation of STAT protein	0/64	5/19664	1	10	0	1
GO:0015680	BP	p	protein maturation by copper ion transfer	0/64	1/19664	1	6	0	1
GO:0060468	BP	p	prevention of polyspermy	0/64	3/19664	1	6	0	1
GO:0097176	BP	p	epoxide metabolic process	0/64	3/19664	1	4	0	1
GO:0046602	BP	p	regulation of mitotic centrosome separation	0/64	5/19664	1	6	0	1
GO:0031056	BP	p	regulation of histone modification	0/64	4/19664	1	8	0	1
GO:0051103	BP	p	DNA ligation involved in DNA repair	0/64	4/19664	1	8	0	1
GO:0051014	BP	p	actin filament severing	0/64	13/19664	1	3	0	1
GO:0033026	BP	p	negative regulation of mast cell apoptotic process	0/64	1/19664	1	9	0	1
GO:0110154	BP	p	RNA decapping	0/64	1/19664	1	7	0	1
GO:0021873	BP	p	forebrain neuroblast division	0/64	2/19664	1	4	0	1
GO:0071387	BP	p	cellular response to cortisol stimulus	0/64	1/19664	1	9	0	1
GO:0035566	BP	p	regulation of metanephros size	0/64	1/19664	1	5	0	1
GO:0051001	BP	p	negative regulation of nitric-oxide synthase activity	0/64	7/19664	1	7	0	1
GO:1901624	BP	p	negative regulation of lymphocyte chemotaxis	0/64	1/19664	1	11	0	1
GO:1903348	BP	p	positive regulation of bicellular tight junction assembly	0/64	7/19664	1	7	0	1
GO:1901674	BP	p	regulation of histone H3-K27 acetylation	0/64	1/19664	1	11	0	1
GO:1904753	BP	p	negative regulation of vascular associated smooth muscle cell migration	0/64	10/19664	1	9	0	1
GO:0034156	BP	p	negative regulation of toll-like receptor 7 signaling pathway	0/64	1/19664	1	9	0	1
GO:0071349	BP	p	cellular response to interleukin-12	0/64	2/19664	1	6	0	1
GO:0040019	BP	p	positive regulation of embryonic development	0/64	16/19664	1	6	0	1
GO:0045744	BP	p	negative regulation of G protein-coupled receptor signaling pathway	0/64	13/19664	1	7	0	1
GO:0070179	BP	p	D-serine biosynthetic process	0/64	1/19664	1	10	0	1
GO:0071878	BP	p	negative regulation of adenylate cyclase-activating adrenergic receptor signaling pathway	0/64	1/19664	1	9	0	1
GO:0009954	BP	p	proximal/distal pattern formation	0/64	24/19664	1	4	0	1
GO:2001259	BP	p	positive regulation of cation channel activity	0/64	8/19664	1	9	0	1
GO:0072488	BP	p	ammonium transmembrane transport	0/64	7/19664	1	8	0	1
GO:0031998	BP	p	regulation of fatty acid beta-oxidation	0/64	6/19664	1	8	0	1
GO:0050428	BP	p	3'-phosphoadenosine 5'-phosphosulfate biosynthetic process	0/64	6/19664	1	11	0	1
GO:0045930	BP	p	negative regulation of mitotic cell cycle	0/64	28/19664	1	6	0	1
GO:0021543	BP	p	pallium development	0/64	1/19664	1	3	0	1
GO:1904797	BP	p	negative regulation of core promoter binding	0/64	1/19664	1	7	0	1
GO:0000381	BP	p	regulation of alternative mRNA splicing, via spliceosome	0/64	60/19664	1	10	0	1
GO:0021588	BP	p	cerebellum formation	0/64	1/19664	1	3	0	1
GO:0006382	BP	p	adenosine to inosine editing	0/64	7/19664	1	9	0	1
GO:0032495	BP	p	response to muramyl dipeptide	0/64	12/19664	1	6	0	1
GO:0018063	BP	p	cytochrome c-heme linkage	0/64	1/19664	1	9	0	1
GO:0044829	BP	p	positive regulation by host of viral genome replication	0/64	7/19664	1	7	0	1
GO:2000317	BP	p	negative regulation of T-helper 17 type immune response	0/64	2/19664	1	8	0	1
GO:0036378	BP	p	calcitriol biosynthetic process from calciol	0/64	4/19664	1	7	0	1
GO:1904291	BP	p	positive regulation of mitotic DNA damage checkpoint	0/64	1/19664	1	10	0	1
GO:0010453	BP	p	regulation of cell fate commitment	0/64	2/19664	1	4	0	1
GO:0043922	BP	p	negative regulation by host of viral transcription	0/64	12/19664	1	5	0	1
GO:1903288	BP	p	positive regulation of potassium ion import across plasma membrane	0/64	7/19664	1	10	0	1
GO:0071301	BP	p	cellular response to vitamin B1	0/64	1/19664	1	8	0	1
GO:1901355	BP	p	response to rapamycin	0/64	2/19664	1	5	0	1
GO:0036111	BP	p	very long-chain fatty-acyl-CoA metabolic process	0/64	1/19664	1	12	0	1
GO:0035036	BP	p	sperm-egg recognition	0/64	8/19664	1	4	0	1
GO:2000210	BP	p	positive regulation of anoikis	0/64	7/19664	1	8	0	1
GO:0006624	BP	p	vacuolar protein processing	0/64	2/19664	1	7	0	1
GO:0072393	BP	p	microtubule anchoring at microtubule organizing center	0/64	2/19664	1	8	0	1
GO:0045190	BP	p	isotype switching	0/64	15/19664	1	12	0	1
GO:0099577	BP	p	regulation of translation at presynapse, modulating synaptic transmission	0/64	1/19664	1	10	0	1
GO:0033700	BP	p	phospholipid efflux	0/64	12/19664	1	7	0	1
GO:0010868	BP	p	negative regulation of triglyceride biosynthetic process	0/64	2/19664	1	8	0	1
GO:0035794	BP	p	positive regulation of mitochondrial membrane permeability	0/64	3/19664	1	8	0	1
GO:0010216	BP	p	maintenance of DNA methylation	0/64	7/19664	1	7	0	1
GO:0003174	BP	p	mitral valve development	0/64	1/19664	1	5	0	1
GO:0033032	BP	p	regulation of myeloid cell apoptotic process	0/64	2/19664	1	7	0	1
GO:0010157	BP	p	response to chlorate	0/64	2/19664	1	4	0	1
GO:0014719	BP	p	skeletal muscle satellite cell activation	0/64	3/19664	1	3	0	1
GO:0006695	BP	p	cholesterol biosynthetic process	0/64	36/19664	1	7	0	1
GO:0090022	BP	p	regulation of neutrophil chemotaxis	0/64	4/19664	1	10	0	1
GO:1905515	BP	p	non-motile cilium assembly	0/64	51/19664	1	8	0	1
GO:1990349	BP	p	gap junction-mediated intercellular transport	0/64	6/19664	1	5	0	1
GO:0000055	BP	p	ribosomal large subunit export from nucleus	0/64	7/19664	1	11	0	1
GO:1905719	BP	p	protein localization to perinuclear region of cytoplasm	0/64	9/19664	1	4	0	1
GO:0051960	BP	p	regulation of nervous system development	0/64	2/19664	1	5	0	1
GO:0099590	BP	p	neurotransmitter receptor internalization	0/64	7/19664	1	8	0	1
GO:0001676	BP	p	long-chain fatty acid metabolic process	0/64	25/19664	1	8	0	1
GO:0006457	BP	p	protein folding	0/64	135/19664	1	2	0	1
GO:1900022	BP	p	regulation of D-erythro-sphingosine kinase activity	0/64	1/19664	1	9	0	1
GO:0001657	BP	p	ureteric bud development	0/64	33/19664	1	8	0	1
GO:0043315	BP	p	positive regulation of neutrophil degranulation	0/64	4/19664	1	11	0	1
GO:0021853	BP	p	cerebral cortex GABAergic interneuron migration	0/64	6/19664	1	10	0	1
GO:0060452	BP	p	positive regulation of cardiac muscle contraction	0/64	8/19664	1	9	0	1
GO:0046015	BP	p	regulation of transcription by glucose	0/64	1/19664	1	10	0	1
GO:0010749	BP	p	regulation of nitric oxide mediated signal transduction	0/64	1/19664	1	7	0	1
GO:0072659	BP	p	protein localization to plasma membrane	0/64	154/19664	1	6	0	1
GO:0002757	BP	p	immune response-activating signal transduction	0/64	1/19664	1	7	0	1
GO:1903845	BP	p	negative regulation of cellular response to transforming growth factor beta stimulus	0/64	4/19664	1	6	0	1
GO:0014040	BP	p	positive regulation of Schwann cell differentiation	0/64	3/19664	1	10	0	1
GO:0021938	BP	p	smoothened signaling pathway involved in regulation of cerebellar granule cell precursor cell proliferation	0/64	5/19664	1	7	0	1
GO:0086010	BP	p	membrane depolarization during action potential	0/64	16/19664	1	5	0	1
GO:0060716	BP	p	labyrinthine layer blood vessel development	0/64	18/19664	1	5	0	1
GO:0035469	BP	p	determination of pancreatic left/right asymmetry	0/64	5/19664	1	6	0	1
GO:0014829	BP	p	vascular associated smooth muscle contraction	0/64	5/19664	1	8	0	1
GO:2001178	BP	p	positive regulation of mediator complex assembly	0/64	1/19664	1	7	0	1
GO:1990683	BP	p	DNA double-strand break attachment to nuclear envelope	0/64	2/19664	1	6	0	1
GO:0097503	BP	p	sialylation	0/64	18/19664	1	5	0	1
GO:0015884	BP	p	folic acid transport	0/64	7/19664	1	9	0	1
GO:0006600	BP	p	creatine metabolic process	0/64	3/19664	1	7	0	1
GO:0045876	BP	p	positive regulation of sister chromatid cohesion	0/64	4/19664	1	8	0	1
GO:2000439	BP	p	positive regulation of monocyte extravasation	0/64	4/19664	1	10	0	1
GO:0071035	BP	p	nuclear polyadenylation-dependent rRNA catabolic process	0/64	6/19664	1	12	0	1
GO:0045136	BP	p	development of secondary sexual characteristics	0/64	2/19664	1	3	0	1
GO:0033089	BP	p	positive regulation of T cell differentiation in thymus	0/64	10/19664	1	10	0	1
GO:0009838	BP	p	abscission	0/64	6/19664	1	2	0	1
GO:0002326	BP	p	B cell lineage commitment	0/64	5/19664	1	4	0	1
GO:0032499	BP	p	detection of peptidoglycan	0/64	1/19664	1	6	0	1
GO:0060353	BP	p	regulation of cell adhesion molecule production	0/64	1/19664	1	4	0	1
GO:1902339	BP	p	positive regulation of apoptotic process involved in morphogenesis	0/64	3/19664	1	9	0	1
GO:2000438	BP	p	negative regulation of monocyte extravasation	0/64	1/19664	1	10	0	1
GO:2000180	BP	p	negative regulation of androgen biosynthetic process	0/64	1/19664	1	9	0	1
GO:0007250	BP	p	activation of NF-kappaB-inducing kinase activity	0/64	18/19664	1	12	0	1
GO:0046368	BP	p	GDP-L-fucose metabolic process	0/64	1/19664	1	7	0	1
GO:0070500	BP	p	poly-gamma-glutamate metabolic process	0/64	1/19664	1	5	0	1
GO:1990549	BP	p	mitochondrial NAD transmembrane transport	0/64	2/19664	1	9	0	1
GO:0051302	BP	p	regulation of cell division	0/64	12/19664	1	4	0	1
GO:1902947	BP	p	regulation of tau-protein kinase activity	0/64	2/19664	1	10	0	1
GO:1903704	BP	p	negative regulation of production of siRNA involved in RNA interference	0/64	1/19664	1	10	0	1
GO:0061870	BP	p	positive regulation of hepatic stellate cell migration	0/64	1/19664	1	9	0	1
GO:0035313	BP	p	wound healing, spreading of epidermal cells	0/64	10/19664	1	6	0	1
GO:0042832	BP	p	defense response to protozoan	0/64	24/19664	1	6	0	1
GO:0009446	BP	p	putrescine biosynthetic process	0/64	1/19664	1	9	0	1
GO:0018009	BP	p	N-terminal peptidyl-L-cysteine N-palmitoylation	0/64	2/19664	1	10	0	1
GO:0002225	BP	p	positive regulation of antimicrobial peptide production	0/64	2/19664	1	8	0	1
GO:0034087	BP	p	establishment of mitotic sister chromatid cohesion	0/64	2/19664	1	4	0	1
GO:0002019	BP	p	regulation of renal output by angiotensin	0/64	2/19664	1	9	0	1
GO:0043375	BP	p	CD8-positive, alpha-beta T cell lineage commitment	0/64	2/19664	1	6	0	1
GO:0010866	BP	p	regulation of triglyceride biosynthetic process	0/64	3/19664	1	7	0	1
GO:0070561	BP	p	vitamin D receptor signaling pathway	0/64	3/19664	1	6	0	1
GO:1904588	BP	p	cellular response to glycoprotein	0/64	1/19664	1	6	0	1
GO:0043207	BP	p	response to external biotic stimulus	0/64	1/19664	1	3	0	1
GO:2000275	BP	p	regulation of oxidative phosphorylation uncoupler activity	0/64	1/19664	1	9	0	1
GO:0051894	BP	p	positive regulation of focal adhesion assembly	0/64	28/19664	1	8	0	1
GO:1905711	BP	p	response to phosphatidylethanolamine	0/64	1/19664	1	5	0	1
GO:0045922	BP	p	negative regulation of fatty acid metabolic process	0/64	4/19664	1	7	0	1
GO:2000736	BP	p	regulation of stem cell differentiation	0/64	6/19664	1	5	0	1
GO:0071404	BP	p	cellular response to low-density lipoprotein particle stimulus	0/64	17/19664	1	6	0	1
GO:0045333	BP	p	cellular respiration	0/64	17/19664	1	5	0	1
GO:0019677	BP	p	NAD catabolic process	0/64	3/19664	1	10	0	1
GO:0002331	BP	p	pre-B cell allelic exclusion	0/64	3/19664	1	6	0	1
GO:1902074	BP	p	response to salt	0/64	4/19664	1	3	0	1
GO:0070368	BP	p	positive regulation of hepatocyte differentiation	0/64	1/19664	1	7	0	1
GO:0031106	BP	p	septin ring organization	0/64	2/19664	1	7	0	1
GO:0014740	BP	p	negative regulation of muscle hyperplasia	0/64	2/19664	1	8	0	1
GO:0051102	BP	p	DNA ligation involved in DNA recombination	0/64	1/19664	1	8	0	1
GO:0021999	BP	p	neural plate anterior/posterior regionalization	0/64	1/19664	1	5	0	1
GO:1903019	BP	p	negative regulation of glycoprotein metabolic process	0/64	2/19664	1	7	0	1
GO:0046671	BP	p	negative regulation of retinal cell programmed cell death	0/64	1/19664	1	7	0	1
GO:0090263	BP	p	positive regulation of canonical Wnt signaling pathway	0/64	101/19664	1	8	0	1
GO:0080184	BP	p	response to phenylpropanoid	0/64	1/19664	1	5	0	1
GO:0060047	BP	p	heart contraction	0/64	18/19664	1	5	0	1
GO:0070241	BP	p	positive regulation of activated T cell autonomous cell death	0/64	1/19664	1	11	0	1
GO:1990168	BP	p	protein K33-linked deubiquitination	0/64	4/19664	1	10	0	1
GO:0035864	BP	p	response to potassium ion	0/64	5/19664	1	5	0	1
GO:0021813	BP	p	cell-cell adhesion involved in neuronal-glial interactions involved in cerebral cortex radial glia guided migration	0/64	1/19664	1	5	0	1
GO:0044873	BP	p	lipoprotein localization to membrane	0/64	1/19664	1	6	0	1
GO:0002436	BP	p	immune complex clearance by monocytes and macrophages	0/64	1/19664	1	4	0	1
GO:0001980	BP	p	regulation of systemic arterial blood pressure by ischemic conditions	0/64	1/19664	1	5	0	1
GO:0009304	BP	p	tRNA transcription	0/64	2/19664	1	11	0	1
GO:0072003	BP	p	kidney rudiment formation	0/64	1/19664	1	3	0	1
GO:1990418	BP	p	response to insulin-like growth factor stimulus	0/64	3/19664	1	5	0	1
GO:0061145	BP	p	lung smooth muscle development	0/64	2/19664	1	6	0	1
GO:0018963	BP	p	phthalate metabolic process	0/64	2/19664	1	6	0	1
GO:0045667	BP	p	regulation of osteoblast differentiation	0/64	13/19664	1	5	0	1
GO:2000755	BP	p	positive regulation of sphingomyelin catabolic process	0/64	2/19664	1	10	0	1
GO:1902257	BP	p	negative regulation of apoptotic process involved in outflow tract morphogenesis	0/64	2/19664	1	10	0	1
GO:0003108	BP	p	negative regulation of the force of heart contraction by chemical signal	0/64	1/19664	1	9	0	1
GO:0060183	BP	p	apelin receptor signaling pathway	0/64	3/19664	1	6	0	1
GO:0045218	BP	p	zonula adherens maintenance	0/64	3/19664	1	8	0	1
GO:0002635	BP	p	negative regulation of germinal center formation	0/64	2/19664	1	8	0	1
GO:0033031	BP	p	positive regulation of neutrophil apoptotic process	0/64	4/19664	1	9	0	1
GO:0019323	BP	p	pentose catabolic process	0/64	2/19664	1	6	0	1
GO:0150106	BP	p	regulation of protein localization to cell-cell junction	0/64	1/19664	1	5	0	1
GO:1901215	BP	p	negative regulation of neuron death	0/64	55/19664	1	6	0	1
GO:0140042	BP	p	lipid droplet formation	0/64	11/19664	1	7	0	1
GO:0097091	BP	p	synaptic vesicle clustering	0/64	8/19664	1	6	0	1
GO:0033262	BP	p	regulation of nuclear cell cycle DNA replication	0/64	5/19664	1	9	0	1
GO:0046060	BP	p	dATP metabolic process	0/64	1/19664	1	11	0	1
GO:0061569	BP	p	UDP phosphorylation	0/64	1/19664	1	9	0	1
GO:0045299	BP	p	otolith mineralization	0/64	2/19664	1	5	0	1
GO:0008589	BP	p	regulation of smoothened signaling pathway	0/64	20/19664	1	6	0	1
GO:0060374	BP	p	mast cell differentiation	0/64	3/19664	1	6	0	1
GO:0060083	BP	p	smooth muscle contraction involved in micturition	0/64	2/19664	1	8	0	1
GO:0003223	BP	p	ventricular compact myocardium morphogenesis	0/64	7/19664	1	7	0	1
GO:0031642	BP	p	negative regulation of myelination	0/64	10/19664	1	7	0	1
GO:0043129	BP	p	surfactant homeostasis	0/64	12/19664	1	7	0	1
GO:1903553	BP	p	positive regulation of extracellular exosome assembly	0/64	4/19664	1	8	0	1
GO:0048841	BP	p	regulation of axon extension involved in axon guidance	0/64	2/19664	1	8	0	1
GO:0007548	BP	p	sex differentiation	0/64	19/19664	1	3	0	1
GO:0048382	BP	p	mesendoderm development	0/64	6/19664	1	3	0	1
GO:0033043	BP	p	regulation of organelle organization	0/64	2/19664	1	5	0	1
GO:0010940	BP	p	positive regulation of necrotic cell death	0/64	8/19664	1	6	0	1
GO:0060601	BP	p	lateral sprouting from an epithelium	0/64	1/19664	1	5	0	1
GO:0003273	BP	p	cell migration involved in endocardial cushion formation	0/64	4/19664	1	6	0	1
GO:0150032	BP	p	positive regulation of protein localization to lysosome	0/64	2/19664	1	7	0	1
GO:0030225	BP	p	macrophage differentiation	0/64	22/19664	1	6	0	1
GO:0016240	BP	p	autophagosome membrane docking	0/64	7/19664	1	5	0	1
GO:1903496	BP	p	response to 11-deoxycorticosterone	0/64	1/19664	1	8	0	1
GO:0071599	BP	p	otic vesicle development	0/64	5/19664	1	5	0	1
GO:0099638	BP	p	endosome to plasma membrane protein transport	0/64	2/19664	1	8	0	1
GO:0060535	BP	p	trachea cartilage morphogenesis	0/64	3/19664	1	5	0	1
GO:0035964	BP	p	COPI-coated vesicle budding	0/64	1/19664	1	7	0	1
GO:0070473	BP	p	negative regulation of uterine smooth muscle contraction	0/64	1/19664	1	9	0	1
GO:0032743	BP	p	positive regulation of interleukin-2 production	0/64	34/19664	1	8	0	1
GO:0003352	BP	p	regulation of cilium movement	0/64	3/19664	1	6	0	1
GO:0030309	BP	p	poly-N-acetyllactosamine metabolic process	0/64	1/19664	1	6	0	1
GO:0061170	BP	p	negative regulation of hair follicle placode formation	0/64	1/19664	1	7	0	1
GO:1905839	BP	p	negative regulation of telomeric D-loop disassembly	0/64	2/19664	1	10	0	1
GO:0038008	BP	p	TRAF-mediated signal transduction	0/64	1/19664	1	6	0	1
GO:0032414	BP	p	positive regulation of ion transmembrane transporter activity	0/64	5/19664	1	8	0	1
GO:0097264	BP	p	self proteolysis	0/64	9/19664	1	6	0	1
GO:0045766	BP	p	positive regulation of angiogenesis	0/64	134/19664	1	7	0	1
GO:0039530	BP	p	MDA-5 signaling pathway	0/64	4/19664	1	9	0	1
GO:0009214	BP	p	cyclic nucleotide catabolic process	0/64	1/19664	1	9	0	1
GO:0032290	BP	p	peripheral nervous system myelin formation	0/64	3/19664	1	7	0	1
GO:0060496	BP	p	mesenchymal-epithelial cell signaling involved in lung development	0/64	1/19664	1	5	0	1
GO:0016254	BP	p	preassembly of GPI anchor in ER membrane	0/64	8/19664	1	7	0	1
GO:0045579	BP	p	positive regulation of B cell differentiation	0/64	12/19664	1	9	0	1
GO:0036525	BP	p	protein deglycation	0/64	1/19664	1	7	0	1
GO:0072286	BP	p	metanephric connecting tubule development	0/64	1/19664	1	9	0	1
GO:0051936	BP	p	gamma-aminobutyric acid reuptake	0/64	4/19664	1	9	0	1
GO:1904527	BP	p	negative regulation of microtubule binding	0/64	2/19664	1	6	0	1
GO:0061104	BP	p	adrenal chromaffin cell differentiation	0/64	2/19664	1	8	0	1
GO:0030449	BP	p	regulation of complement activation	0/64	7/19664	1	6	0	1
GO:1905907	BP	p	negative regulation of amyloid fibril formation	0/64	12/19664	1	7	0	1
GO:1904251	BP	p	regulation of bile acid metabolic process	0/64	3/19664	1	7	0	1
GO:0072497	BP	p	mesenchymal stem cell differentiation	0/64	1/19664	1	5	0	1
GO:0050884	BP	p	neuromuscular process controlling posture	0/64	11/19664	1	5	0	1
GO:0070897	BP	p	transcription preinitiation complex assembly	0/64	2/19664	1	8	0	1
GO:0002098	BP	p	tRNA wobble uridine modification	0/64	15/19664	1	12	0	1
GO:0014850	BP	p	response to muscle activity	0/64	23/19664	1	3	0	1
GO:0036089	BP	p	cleavage furrow formation	0/64	7/19664	1	7	0	1
GO:1902988	BP	p	neurofibrillary tangle assembly	0/64	1/19664	1	6	0	1
GO:0086002	BP	p	cardiac muscle cell action potential involved in contraction	0/64	16/19664	1	6	0	1
GO:0019933	BP	p	cAMP-mediated signaling	0/64	32/19664	1	8	0	1
GO:0090114	BP	p	COPII-coated vesicle budding	0/64	3/19664	1	7	0	1
GO:0060749	BP	p	mammary gland alveolus development	0/64	15/19664	1	3	0	1
GO:0003219	BP	p	cardiac right ventricle formation	0/64	4/19664	1	5	0	1
GO:0015882	BP	p	L-ascorbic acid transmembrane transport	0/64	2/19664	1	8	0	1
GO:1905116	BP	p	positive regulation of lateral attachment of mitotic spindle microtubules to kinetochore	0/64	1/19664	1	11	0	1
GO:1903891	BP	p	regulation of ATF6-mediated unfolded protein response	0/64	1/19664	1	8	0	1
GO:0051799	BP	p	negative regulation of hair follicle development	0/64	2/19664	1	6	0	1
GO:0003057	BP	p	regulation of the force of heart contraction by chemical signal	0/64	1/19664	1	8	0	1
GO:0097037	BP	p	heme export	0/64	3/19664	1	11	0	1
GO:0006175	BP	p	dATP biosynthetic process	0/64	1/19664	1	12	0	1
GO:0043969	BP	p	histone H2B acetylation	0/64	2/19664	1	12	0	1
GO:0060603	BP	p	mammary gland duct morphogenesis	0/64	5/19664	1	6	0	1
GO:1905075	BP	p	positive regulation of tight junction disassembly	0/64	3/19664	1	6	0	1
GO:0097186	BP	p	amelogenesis	0/64	12/19664	1	6	0	1
GO:0045039	BP	p	protein insertion into mitochondrial inner membrane	0/64	12/19664	1	10	0	1
GO:0048854	BP	p	brain morphogenesis	0/64	21/19664	1	4	0	1
GO:0070100	BP	p	negative regulation of chemokine-mediated signaling pathway	0/64	7/19664	1	8	0	1
GO:0060302	BP	p	negative regulation of cytokine activity	0/64	2/19664	1	8	0	1
GO:0021687	BP	p	cerebellar molecular layer morphogenesis	0/64	1/19664	1	3	0	1
GO:1904996	BP	p	positive regulation of leukocyte adhesion to vascular endothelial cell	0/64	12/19664	1	8	0	1
GO:1904562	BP	p	phosphatidylinositol 5-phosphate metabolic process	0/64	2/19664	1	8	0	1
GO:0051041	BP	p	positive regulation of calcium-independent cell-cell adhesion	0/64	1/19664	1	7	0	1
GO:0090222	BP	p	centrosome-templated microtubule nucleation	0/64	2/19664	1	9	0	1
GO:0071105	BP	p	response to interleukin-11	0/64	1/19664	1	5	0	1
GO:0006006	BP	p	glucose metabolic process	0/64	57/19664	1	6	0	1
GO:0007288	BP	p	sperm axoneme assembly	0/64	25/19664	1	9	0	1
GO:1902955	BP	p	positive regulation of early endosome to recycling endosome transport	0/64	1/19664	1	8	0	1
GO:0044245	BP	p	polysaccharide digestion	0/64	4/19664	1	3	0	1
GO:0086001	BP	p	cardiac muscle cell action potential	0/64	2/19664	1	5	0	1
GO:0007492	BP	p	endoderm development	0/64	19/19664	1	4	0	1
GO:0002270	BP	p	plasmacytoid dendritic cell activation	0/64	2/19664	1	4	0	1
GO:0055129	BP	p	L-proline biosynthetic process	0/64	6/19664	1	11	0	1
GO:0044794	BP	p	positive regulation by host of viral process	0/64	7/19664	1	6	0	1
GO:2001150	BP	p	positive regulation of dipeptide transmembrane transport	0/64	2/19664	1	9	0	1
GO:2001268	BP	p	negative regulation of cysteine-type endopeptidase activity involved in apoptotic signaling pathway	0/64	6/19664	1	13	0	1
GO:1904887	BP	p	Wnt signalosome assembly	0/64	1/19664	1	6	0	1
GO:1905706	BP	p	regulation of mitochondrial ATP synthesis coupled proton transport	0/64	3/19664	1	11	0	1
GO:0045123	BP	p	cellular extravasation	0/64	3/19664	1	6	0	1
GO:0060598	BP	p	dichotomous subdivision of terminal units involved in mammary gland duct morphogenesis	0/64	1/19664	1	6	0	1
GO:1903770	BP	p	negative regulation of beta-galactosidase activity	0/64	1/19664	1	6	0	1
GO:0006703	BP	p	estrogen biosynthetic process	0/64	12/19664	1	7	0	1
GO:0060502	BP	p	epithelial cell proliferation involved in lung morphogenesis	0/64	2/19664	1	4	0	1
GO:0017038	BP	p	protein import	0/64	5/19664	1	6	0	1
GO:0038156	BP	p	interleukin-3-mediated signaling pathway	0/64	4/19664	1	7	0	1
GO:0043551	BP	p	regulation of phosphatidylinositol 3-kinase activity	0/64	19/19664	1	10	0	1
GO:0042596	BP	p	fear response	0/64	5/19664	1	4	0	1
GO:0071073	BP	p	positive regulation of phospholipid biosynthetic process	0/64	3/19664	1	9	0	1
GO:0071353	BP	p	cellular response to interleukin-4	0/64	26/19664	1	6	0	1
GO:0021934	BP	p	hindbrain tangential cell migration	0/64	1/19664	1	6	0	1
GO:0014916	BP	p	regulation of lung blood pressure	0/64	3/19664	1	4	0	1
GO:0060413	BP	p	atrial septum morphogenesis	0/64	12/19664	1	4	0	1
GO:1901726	BP	p	negative regulation of histone deacetylase activity	0/64	2/19664	1	11	0	1
GO:0003188	BP	p	heart valve formation	0/64	2/19664	1	3	0	1
GO:0060632	BP	p	regulation of microtubule-based movement	0/64	2/19664	1	5	0	1
GO:1904417	BP	p	positive regulation of xenophagy	0/64	7/19664	1	9	0	1
GO:1901881	BP	p	positive regulation of protein depolymerization	0/64	1/19664	1	7	0	1
GO:1904414	BP	p	positive regulation of cardiac ventricle development	0/64	1/19664	1	5	0	1
GO:0006352	BP	p	DNA-templated transcription, initiation	0/64	33/19664	1	8	0	1
GO:0010266	BP	p	response to vitamin B1	0/64	2/19664	1	7	0	1
GO:0044752	BP	p	response to human chorionic gonadotropin	0/64	3/19664	1	6	0	1
GO:0048263	BP	p	determination of dorsal identity	0/64	5/19664	1	5	0	1
GO:2000020	BP	p	positive regulation of male gonad development	0/64	9/19664	1	6	0	1
GO:0007195	BP	p	adenylate cyclase-inhibiting dopamine receptor signaling pathway	0/64	5/19664	1	8	0	1
GO:1900078	BP	p	positive regulation of cellular response to insulin stimulus	0/64	3/19664	1	5	0	1
GO:0007173	BP	p	epidermal growth factor receptor signaling pathway	0/64	47/19664	1	9	0	1
GO:0010765	BP	p	positive regulation of sodium ion transport	0/64	16/19664	1	8	0	1
GO:0061098	BP	p	positive regulation of protein tyrosine kinase activity	0/64	38/19664	1	11	0	1
GO:0002277	BP	p	myeloid dendritic cell activation involved in immune response	0/64	3/19664	1	6	0	1
GO:0098582	BP	p	innate vocalization behavior	0/64	1/19664	1	3	0	1
GO:0016098	BP	p	monoterpenoid metabolic process	0/64	6/19664	1	7	0	1
GO:0006152	BP	p	purine nucleoside catabolic process	0/64	1/19664	1	8	0	1
GO:0019264	BP	p	glycine biosynthetic process from serine	0/64	2/19664	1	11	0	1
GO:0043504	BP	p	mitochondrial DNA repair	0/64	6/19664	1	8	0	1
GO:0002812	BP	p	biosynthetic process of antibacterial peptides active against Gram-negative bacteria	0/64	1/19664	1	9	0	1
GO:0035581	BP	p	sequestering of extracellular ligand from receptor	0/64	1/19664	1	8	0	1
GO:0032502	BP	p	developmental process	0/64	24/19664	1	1	0	1
GO:0032369	BP	p	negative regulation of lipid transport	0/64	4/19664	1	6	0	1
GO:0071449	BP	p	cellular response to lipid hydroperoxide	0/64	1/19664	1	7	0	1
GO:0051902	BP	p	negative regulation of mitochondrial depolarization	0/64	6/19664	1	8	0	1
GO:0070168	BP	p	negative regulation of biomineral tissue development	0/64	9/19664	1	6	0	1
GO:0036018	BP	p	cellular response to erythropoietin	0/64	4/19664	1	6	0	1
GO:1903400	BP	p	L-arginine transmembrane transport	0/64	2/19664	1	11	0	1
GO:0042220	BP	p	response to cocaine	0/64	36/19664	1	6	0	1
GO:1900924	BP	p	negative regulation of glycine import across plasma membrane	0/64	2/19664	1	10	0	1
GO:0043980	BP	p	histone H2B-K12 acetylation	0/64	1/19664	1	13	0	1
GO:0002238	BP	p	response to molecule of fungal origin	0/64	1/19664	1	4	0	1
GO:0015789	BP	p	UDP-N-acetylgalactosamine transmembrane transport	0/64	3/19664	1	8	0	1
GO:0031047	BP	p	gene silencing by RNA	0/64	34/19664	1	8	0	1
GO:0046323	BP	p	glucose import	0/64	6/19664	1	10	0	1
GO:0034161	BP	p	positive regulation of toll-like receptor 8 signaling pathway	0/64	3/19664	1	9	0	1
GO:1904139	BP	p	regulation of microglial cell migration	0/64	2/19664	1	9	0	1
GO:0007289	BP	p	spermatid nucleus differentiation	0/64	8/19664	1	6	0	1
GO:0000453	BP	p	enzyme-directed rRNA 2'-O-methylation	0/64	1/19664	1	13	0	1
GO:0010909	BP	p	positive regulation of heparan sulfate proteoglycan biosynthetic process	0/64	3/19664	1	10	0	1
GO:0018343	BP	p	protein farnesylation	0/64	3/19664	1	8	0	1
GO:0071544	BP	p	diphosphoinositol polyphosphate catabolic process	0/64	1/19664	1	8	0	1
GO:0060541	BP	p	respiratory system development	0/64	4/19664	1	4	0	1
GO:0006354	BP	p	DNA-templated transcription, elongation	0/64	2/19664	1	8	0	1
GO:0070932	BP	p	histone H3 deacetylation	0/64	20/19664	1	10	0	1
GO:0036151	BP	p	phosphatidylcholine acyl-chain remodeling	0/64	14/19664	1	8	0	1
GO:1904199	BP	p	positive regulation of regulation of vascular associated smooth muscle cell membrane depolarization	0/64	1/19664	1	8	0	1
GO:0072283	BP	p	metanephric renal vesicle morphogenesis	0/64	1/19664	1	6	0	1
GO:0002934	BP	p	desmosome organization	0/64	6/19664	1	6	0	1
GO:0016119	BP	p	carotene metabolic process	0/64	1/19664	1	7	0	1
GO:0120197	BP	p	mucociliary clearance	0/64	5/19664	1	6	0	1
GO:1900239	BP	p	regulation of phenotypic switching	0/64	1/19664	1	4	0	1
GO:0006273	BP	p	lagging strand elongation	0/64	3/19664	1	9	0	1
GO:0006931	BP	p	substrate-dependent cell migration, cell attachment to substrate	0/64	1/19664	1	4	0	1
GO:0015774	BP	p	polysaccharide transport	0/64	1/19664	1	6	0	1
GO:0097191	BP	p	extrinsic apoptotic signaling pathway	0/64	42/19664	1	6	0	1
GO:0055065	BP	p	metal ion homeostasis	0/64	3/19664	1	7	0	1
GO:1903911	BP	p	positive regulation of receptor clustering	0/64	1/19664	1	8	0	1
GO:0006573	BP	p	valine metabolic process	0/64	1/19664	1	7	0	1
GO:1905278	BP	p	positive regulation of epithelial tube formation	0/64	3/19664	1	7	0	1
GO:0002209	BP	p	behavioral defense response	0/64	1/19664	1	4	0	1
GO:0008637	BP	p	apoptotic mitochondrial changes	0/64	15/19664	1	6	0	1
GO:0031629	BP	p	synaptic vesicle fusion to presynaptic active zone membrane	0/64	13/19664	1	9	0	1
GO:1990641	BP	p	response to iron ion starvation	0/64	3/19664	1	6	0	1
GO:1903069	BP	p	regulation of ER-associated ubiquitin-dependent protein catabolic process	0/64	1/19664	1	11	0	1
GO:0021740	BP	p	principal sensory nucleus of trigeminal nerve development	0/64	2/19664	1	5	0	1
GO:0002588	BP	p	positive regulation of antigen processing and presentation of peptide antigen via MHC class II	0/64	2/19664	1	7	0	1
GO:0006563	BP	p	L-serine metabolic process	0/64	6/19664	1	9	0	1
GO:0045109	BP	p	intermediate filament organization	0/64	20/19664	1	7	0	1
GO:0051973	BP	p	positive regulation of telomerase activity	0/64	34/19664	1	9	0	1
GO:0072038	BP	p	mesenchymal stem cell maintenance involved in nephron morphogenesis	0/64	2/19664	1	5	0	1
GO:0046146	BP	p	tetrahydrobiopterin metabolic process	0/64	1/19664	1	7	0	1
GO:0032984	BP	p	protein-containing complex disassembly	0/64	2/19664	1	5	0	1
GO:2000296	BP	p	negative regulation of hydrogen peroxide catabolic process	0/64	2/19664	1	8	0	1
GO:0051495	BP	p	positive regulation of cytoskeleton organization	0/64	5/19664	1	7	0	1
GO:0046007	BP	p	negative regulation of activated T cell proliferation	0/64	14/19664	1	10	0	1
GO:0071394	BP	p	cellular response to testosterone stimulus	0/64	8/19664	1	6	0	1
GO:0002753	BP	p	cytoplasmic pattern recognition receptor signaling pathway	0/64	4/19664	1	7	0	1
GO:0072208	BP	p	metanephric smooth muscle tissue development	0/64	2/19664	1	7	0	1
GO:0002399	BP	p	MHC class II protein complex assembly	0/64	1/19664	1	8	0	1
GO:0032205	BP	p	negative regulation of telomere maintenance	0/64	4/19664	1	8	0	1
GO:0010886	BP	p	positive regulation of cholesterol storage	0/64	7/19664	1	7	0	1
GO:0043507	BP	p	positive regulation of JUN kinase activity	0/64	41/19664	1	13	0	1
GO:0002839	BP	p	positive regulation of immune response to tumor cell	0/64	1/19664	1	7	0	1
GO:0016925	BP	p	protein sumoylation	0/64	34/19664	1	9	0	1
GO:0043576	BP	p	regulation of respiratory gaseous exchange	0/64	5/19664	1	4	0	1
GO:0042256	BP	p	mature ribosome assembly	0/64	5/19664	1	8	0	1
GO:0021520	BP	p	spinal cord motor neuron cell fate specification	0/64	6/19664	1	5	0	1
GO:0060471	BP	p	cortical granule exocytosis	0/64	2/19664	1	9	0	1
GO:0050668	BP	p	positive regulation of homocysteine metabolic process	0/64	1/19664	1	8	0	1
GO:1901300	BP	p	positive regulation of hydrogen peroxide-mediated programmed cell death	0/64	4/19664	1	10	0	1
GO:0060712	BP	p	spongiotrophoblast layer development	0/64	1/19664	1	4	0	1
GO:0043279	BP	p	response to alkaloid	0/64	8/19664	1	5	0	1
GO:0051145	BP	p	smooth muscle cell differentiation	0/64	16/19664	1	5	0	1
GO:0098925	BP	p	retrograde trans-synaptic signaling by nitric oxide, modulating synaptic transmission	0/64	1/19664	1	9	0	1
GO:0016255	BP	p	attachment of GPI anchor to protein	0/64	6/19664	1	7	0	1
GO:0071702	BP	p	organic substance transport	0/64	3/19664	1	4	0	1
GO:0061035	BP	p	regulation of cartilage development	0/64	3/19664	1	5	0	1
GO:0014737	BP	p	positive regulation of muscle atrophy	0/64	2/19664	1	8	0	1
GO:1902081	BP	p	negative regulation of calcium ion import into sarcoplasmic reticulum	0/64	2/19664	1	10	0	1
GO:0070972	BP	p	protein localization to endoplasmic reticulum	0/64	6/19664	1	6	0	1
GO:0009056	BP	p	catabolic process	0/64	3/19664	1	2	0	1
GO:0001946	BP	p	lymphangiogenesis	0/64	12/19664	1	3	0	1
GO:0001865	BP	p	NK T cell differentiation	0/64	3/19664	1	9	0	1
GO:0033326	BP	p	cerebrospinal fluid secretion	0/64	3/19664	1	6	0	1
GO:0060341	BP	p	regulation of cellular localization	0/64	6/19664	1	4	0	1
GO:0070317	BP	p	negative regulation of G0 to G1 transition	0/64	6/19664	1	7	0	1
GO:2000035	BP	p	regulation of stem cell division	0/64	10/19664	1	5	0	1
GO:0010994	BP	p	free ubiquitin chain polymerization	0/64	6/19664	1	8	0	1
GO:1903109	BP	p	positive regulation of mitochondrial transcription	0/64	2/19664	1	11	0	1
GO:0006085	BP	p	acetyl-CoA biosynthetic process	0/64	6/19664	1	12	0	1
GO:1903008	BP	p	organelle disassembly	0/64	4/19664	1	5	0	1
GO:0061386	BP	p	closure of optic fissure	0/64	2/19664	1	6	0	1
GO:0006681	BP	p	galactosylceramide metabolic process	0/64	1/19664	1	9	0	1
GO:0038093	BP	p	Fc receptor signaling pathway	0/64	3/19664	1	7	0	1
GO:0042488	BP	p	positive regulation of odontogenesis of dentin-containing tooth	0/64	2/19664	1	8	0	1
GO:0033384	BP	p	geranyl diphosphate biosynthetic process	0/64	2/19664	1	8	0	1
GO:1904010	BP	p	response to Aroclor 1254	0/64	1/19664	1	3	0	1
GO:0060434	BP	p	bronchus morphogenesis	0/64	2/19664	1	4	0	1
GO:0002803	BP	p	positive regulation of antibacterial peptide production	0/64	4/19664	1	9	0	1
GO:0042074	BP	p	cell migration involved in gastrulation	0/64	9/19664	1	6	0	1
GO:0075733	BP	p	intracellular transport of virus	0/64	3/19664	1	6	0	1
GO:0030488	BP	p	tRNA methylation	0/64	35/19664	1	11	0	1
GO:0006258	BP	p	UDP-glucose catabolic process	0/64	1/19664	1	8	0	1
GO:0045608	BP	p	negative regulation of inner ear auditory receptor cell differentiation	0/64	4/19664	1	9	0	1
GO:0031589	BP	p	cell-substrate adhesion	0/64	18/19664	1	3	0	1
GO:0007206	BP	p	phospholipase C-activating G protein-coupled glutamate receptor signaling pathway	0/64	2/19664	1	8	0	1
GO:0002518	BP	p	lymphocyte chemotaxis across high endothelial venule	0/64	1/19664	1	9	0	1
GO:0019100	BP	p	male germ-line sex determination	0/64	2/19664	1	6	0	1
GO:0009258	BP	p	10-formyltetrahydrofolate catabolic process	0/64	2/19664	1	8	0	1
GO:0021960	BP	p	anterior commissure morphogenesis	0/64	6/19664	1	12	0	1
GO:0046849	BP	p	bone remodeling	0/64	13/19664	1	3	0	1
GO:0051573	BP	p	negative regulation of histone H3-K9 methylation	0/64	6/19664	1	11	0	1
GO:0032482	BP	p	Rab protein signal transduction	0/64	14/19664	1	8	0	1
GO:1900625	BP	p	positive regulation of monocyte aggregation	0/64	3/19664	1	8	0	1
GO:0010265	BP	p	SCF complex assembly	0/64	2/19664	1	6	0	1
GO:0097370	BP	p	protein O-GlcNAcylation via threonine	0/64	1/19664	1	10	0	1
GO:0001193	BP	p	maintenance of transcriptional fidelity during DNA-templated transcription elongation from RNA polymerase II promoter	0/64	1/19664	1	9	0	1
GO:0042481	BP	p	regulation of odontogenesis	0/64	4/19664	1	6	0	1
GO:0071360	BP	p	cellular response to exogenous dsRNA	0/64	18/19664	1	7	0	1
GO:0045660	BP	p	positive regulation of neutrophil differentiation	0/64	1/19664	1	10	0	1
GO:0060035	BP	p	notochord cell development	0/64	1/19664	1	4	0	1
GO:0090042	BP	p	tubulin deacetylation	0/64	3/19664	1	9	0	1
GO:0042636	BP	p	negative regulation of hair cycle	0/64	1/19664	1	5	0	1
GO:0086103	BP	p	G protein-coupled receptor signaling pathway involved in heart process	0/64	1/19664	1	6	0	1
GO:0002194	BP	p	hepatocyte cell migration	0/64	1/19664	1	5	0	1
GO:0006670	BP	p	sphingosine metabolic process	0/64	9/19664	1	8	0	1
GO:1903810	BP	p	L-histidine import across plasma membrane	0/64	1/19664	1	11	0	1
GO:0006270	BP	p	DNA replication initiation	0/64	25/19664	1	7	0	1
GO:0035108	BP	p	limb morphogenesis	0/64	13/19664	1	4	0	1
GO:0071392	BP	p	cellular response to estradiol stimulus	0/64	38/19664	1	6	0	1
GO:0010509	BP	p	polyamine homeostasis	0/64	1/19664	1	5	0	1
GO:1902893	BP	p	regulation of pri-miRNA transcription by RNA polymerase II	0/64	1/19664	1	11	0	1
GO:0021978	BP	p	telencephalon regionalization	0/64	6/19664	1	4	0	1
GO:0030423	BP	p	targeting of mRNA for destruction involved in RNA interference	0/64	4/19664	1	8	0	1
GO:0010693	BP	p	negative regulation of alkaline phosphatase activity	0/64	3/19664	1	10	0	1
GO:1904246	BP	p	negative regulation of polynucleotide adenylyltransferase activity	0/64	1/19664	1	6	0	1
GO:0031133	BP	p	regulation of axon diameter	0/64	4/19664	1	9	0	1
GO:0070946	BP	p	neutrophil-mediated killing of gram-positive bacterium	0/64	2/19664	1	9	0	1
GO:0034377	BP	p	plasma lipoprotein particle assembly	0/64	1/19664	1	7	0	1
GO:0060672	BP	p	epithelial cell morphogenesis involved in placental branching	0/64	3/19664	1	6	0	1
GO:0051293	BP	p	establishment of spindle localization	0/64	6/19664	1	7	0	1
GO:0048863	BP	p	stem cell differentiation	0/64	32/19664	1	4	0	1
GO:0070977	BP	p	bone maturation	0/64	3/19664	1	5	0	1
GO:0061590	BP	p	calcium activated phosphatidylcholine scrambling	0/64	5/19664	1	10	0	1
GO:0018283	BP	p	iron incorporation into metallo-sulfur cluster	0/64	2/19664	1	8	0	1
GO:0006323	BP	p	DNA packaging	0/64	5/19664	1	7	0	1
GO:2000794	BP	p	regulation of epithelial cell proliferation involved in lung morphogenesis	0/64	1/19664	1	6	0	1
GO:0051134	BP	p	negative regulation of NK T cell activation	0/64	1/19664	1	10	0	1
GO:0015760	BP	p	glucose-6-phosphate transport	0/64	6/19664	1	7	0	1
GO:0006821	BP	p	chloride transport	0/64	50/19664	1	7	0	1
GO:0000256	BP	p	allantoin catabolic process	0/64	1/19664	1	6	0	1
GO:0002721	BP	p	regulation of B cell cytokine production	0/64	1/19664	1	8	0	1
GO:0046784	BP	p	viral mRNA export from host cell nucleus	0/64	8/19664	1	5	0	1
GO:0019318	BP	p	hexose metabolic process	0/64	1/19664	1	5	0	1
GO:0060699	BP	p	regulation of endoribonuclease activity	0/64	1/19664	1	8	0	1
GO:0046950	BP	p	cellular ketone body metabolic process	0/64	2/19664	1	3	0	1
GO:0044209	BP	p	AMP salvage	0/64	3/19664	1	12	0	1
GO:0021915	BP	p	neural tube development	0/64	24/19664	1	5	0	1
GO:0071045	BP	p	nuclear histone mRNA catabolic process	0/64	1/19664	1	11	0	1
GO:0060707	BP	p	trophoblast giant cell differentiation	0/64	13/19664	1	5	0	1
GO:0033629	BP	p	negative regulation of cell adhesion mediated by integrin	0/64	10/19664	1	6	0	1
GO:0006766	BP	p	vitamin metabolic process	0/64	6/19664	1	3	0	1
GO:2000643	BP	p	positive regulation of early endosome to late endosome transport	0/64	8/19664	1	8	0	1
GO:0090281	BP	p	negative regulation of calcium ion import	0/64	7/19664	1	9	0	1
GO:1904681	BP	p	response to 3-methylcholanthrene	0/64	1/19664	1	6	0	1
GO:0051904	BP	p	pigment granule transport	0/64	1/19664	1	7	0	1
GO:0015813	BP	p	L-glutamate transmembrane transport	0/64	17/19664	1	10	0	1
GO:0061178	BP	p	regulation of insulin secretion involved in cellular response to glucose stimulus	0/64	17/19664	1	10	0	1
GO:0010888	BP	p	negative regulation of lipid storage	0/64	9/19664	1	6	0	1
GO:0009062	BP	p	fatty acid catabolic process	0/64	10/19664	1	8	0	1
GO:0006789	BP	p	bilirubin conjugation	0/64	2/19664	1	7	0	1
GO:0071875	BP	p	adrenergic receptor signaling pathway	0/64	9/19664	1	6	0	1
GO:0032976	BP	p	release of matrix enzymes from mitochondria	0/64	1/19664	1	7	0	1
GO:0035305	BP	p	negative regulation of dephosphorylation	0/64	1/19664	1	8	0	1
GO:0051932	BP	p	synaptic transmission, GABAergic	0/64	16/19664	1	8	0	1
GO:0060688	BP	p	regulation of morphogenesis of a branching structure	0/64	2/19664	1	5	0	1
GO:0043372	BP	p	positive regulation of CD4-positive, alpha-beta T cell differentiation	0/64	6/19664	1	11	0	1
GO:0045004	BP	p	DNA replication proofreading	0/64	2/19664	1	8	0	1
GO:1905198	BP	p	manchette assembly	0/64	4/19664	1	5	0	1
GO:0036309	BP	p	protein localization to M-band	0/64	2/19664	1	6	0	1
GO:0006975	BP	p	DNA damage induced protein phosphorylation	0/64	8/19664	1	8	0	1
GO:1904706	BP	p	negative regulation of vascular associated smooth muscle cell proliferation	0/64	24/19664	1	7	0	1
GO:0044795	BP	p	trans-Golgi network to recycling endosome transport	0/64	1/19664	1	6	0	1
GO:0035696	BP	p	monocyte extravasation	0/64	4/19664	1	7	0	1
GO:0031077	BP	p	post-embryonic camera-type eye development	0/64	4/19664	1	7	0	1
GO:2000036	BP	p	regulation of stem cell population maintenance	0/64	14/19664	1	4	0	1
GO:0090094	BP	p	metanephric cap mesenchymal cell proliferation involved in metanephros development	0/64	1/19664	1	5	0	1
GO:0002101	BP	p	tRNA wobble cytosine modification	0/64	1/19664	1	12	0	1
GO:1900077	BP	p	negative regulation of cellular response to insulin stimulus	0/64	2/19664	1	5	0	1
GO:0006669	BP	p	sphinganine-1-phosphate biosynthetic process	0/64	1/19664	1	8	0	1
GO:0018026	BP	p	peptidyl-lysine monomethylation	0/64	11/19664	1	10	0	1
GO:0034391	BP	p	regulation of smooth muscle cell apoptotic process	0/64	2/19664	1	8	0	1
GO:0106074	BP	p	aminoacyl-tRNA metabolism involved in translational fidelity	0/64	12/19664	1	9	0	1
GO:0031664	BP	p	regulation of lipopolysaccharide-mediated signaling pathway	0/64	4/19664	1	6	0	1
GO:1990180	BP	p	mitochondrial tRNA 3'-end processing	0/64	3/19664	1	11	0	1
GO:1903319	BP	p	positive regulation of protein maturation	0/64	1/19664	1	7	0	1
GO:0042748	BP	p	circadian sleep/wake cycle, non-REM sleep	0/64	1/19664	1	5	0	1
GO:1901841	BP	p	regulation of high voltage-gated calcium channel activity	0/64	4/19664	1	11	0	1
GO:0021697	BP	p	cerebellar cortex formation	0/64	3/19664	1	3	0	1
GO:0002645	BP	p	positive regulation of tolerance induction	0/64	2/19664	1	5	0	1
GO:0001561	BP	p	fatty acid alpha-oxidation	0/64	7/19664	1	9	0	1
GO:0050819	BP	p	negative regulation of coagulation	0/64	4/19664	1	5	0	1
GO:0018276	BP	p	isopeptide cross-linking via N6-glycyl-L-lysine	0/64	1/19664	1	9	0	1
GO:0044387	BP	p	negative regulation of protein kinase activity by regulation of protein phosphorylation	0/64	8/19664	1	11	0	1
GO:0061303	BP	p	cornea development in camera-type eye	0/64	10/19664	1	3	0	1
GO:0070563	BP	p	negative regulation of vitamin D receptor signaling pathway	0/64	2/19664	1	8	0	1
GO:0099116	BP	p	tRNA 5'-end processing	0/64	1/19664	1	10	0	1
GO:0003170	BP	p	heart valve development	0/64	7/19664	1	3	0	1
GO:0019542	BP	p	propionate biosynthetic process	0/64	2/19664	1	10	0	1
GO:0007157	BP	p	heterophilic cell-cell adhesion via plasma membrane cell adhesion molecules	0/64	46/19664	1	5	0	1
GO:0072237	BP	p	metanephric proximal tubule development	0/64	1/19664	1	9	0	1
GO:1900016	BP	p	negative regulation of cytokine production involved in inflammatory response	0/64	21/19664	1	8	0	1
GO:0031444	BP	p	slow-twitch skeletal muscle fiber contraction	0/64	2/19664	1	9	0	1
GO:0001660	BP	p	fever generation	0/64	3/19664	1	7	0	1
GO:0060520	BP	p	activation of prostate induction by androgen receptor signaling pathway	0/64	1/19664	1	9	0	1
GO:0061099	BP	p	negative regulation of protein tyrosine kinase activity	0/64	16/19664	1	11	0	1
GO:0018916	BP	p	nitrobenzene metabolic process	0/64	4/19664	1	5	0	1
GO:2000010	BP	p	positive regulation of protein localization to cell surface	0/64	18/19664	1	7	0	1
GO:0031018	BP	p	endocrine pancreas development	0/64	18/19664	1	3	0	1
GO:0000338	BP	p	protein deneddylation	0/64	10/19664	1	9	0	1
GO:0060762	BP	p	regulation of branching involved in mammary gland duct morphogenesis	0/64	3/19664	1	6	0	1
GO:0017055	BP	p	negative regulation of RNA polymerase II transcription preinitiation complex assembly	0/64	2/19664	1	13	0	1
GO:0006081	BP	p	cellular aldehyde metabolic process	0/64	11/19664	1	3	0	1
GO:0051938	BP	p	L-glutamate import	0/64	2/19664	1	9	0	1
GO:0043060	BP	p	meiotic metaphase I plate congression	0/64	1/19664	1	8	0	1
GO:0018108	BP	p	peptidyl-tyrosine phosphorylation	0/64	128/19664	1	9	0	1
GO:0060638	BP	p	mesenchymal-epithelial cell signaling	0/64	3/19664	1	4	0	1
GO:1903547	BP	p	regulation of growth hormone activity	0/64	1/19664	1	7	0	1
GO:0072738	BP	p	cellular response to diamide	0/64	2/19664	1	5	0	1
GO:0006664	BP	p	glycolipid metabolic process	0/64	3/19664	1	6	0	1
GO:1905222	BP	p	atrioventricular canal morphogenesis	0/64	4/19664	1	3	0	1
[truncated: 16,485 more rows]
