# Supplementary material for: Spatial multi-omics identifies aggressive prostate cancer signatures highlighting pro-inflammatory chemokine activity in the tumor microenvironment
Source: Nat Commun. 2025 Nov 19;16:10160. doi: 10.1038/s41467-025-65161-9 (PMC12630738; doi:10.1038/s41467-025-65161-9)
Supplement: Supplementary file 8 — Supplementary Data 4 [file 41467_2025_65161_MOESM8_ESM.csv]

m/z	Interval Width (+/- Da)	Name
124.02	0.049608	Taurine
132.03	0.052812	Aspartate
145.07	0.058028	Glutamine
146.06	0.058424	Glutamate
167.03	0.066812	Urate
174.04	0.069616	NAA
174.83	0.069932	Zinc
175.02	0.070008	Ascorbate
191.02	0.076408	Citrate
215.03	0.086012	Glucose
306.068	0.1224272	GSH
346.05	0.13842	AMP
426.01	0.170404	ADP
505.97	0.202388	ATP
