# Supplementary material for: Spatial multi-omics identifies aggressive prostate cancer signatures highlighting pro-inflammatory chemokine activity in the tumor microenvironment
Source: Nat Commun. 2025 Nov 19;16:10160. doi: 10.1038/s41467-025-65161-9 (PMC12630738; doi:10.1038/s41467-025-65161-9)
Supplement: Supplementary file 10 — Source Data [file 41467_2025_65161_MOESM10_ESM.zip]

Archive with 8 entries (7 files):
- source data/
- source data/source_data_file.xlsx
- source data/source_data_file_supplement.xlsx
- source data/source_data_file_suppl_fig5a.csv
- source data/source_data_file_suppl_fig5b.csv
- source data/source_data_file_suppl_MSI.xlsx
- source data/source_data_supplementary_fig9_lps.csv
- source data/source_data_supplementary_fig9_lta.csv
