# Supplementary material for: Spatial multi-omics identifies aggressive prostate cancer signatures highlighting pro-inflammatory chemokine activity in the tumor microenvironment
Source: Nat Commun. 2025 Nov 19;16:10160. doi: 10.1038/s41467-025-65161-9 (PMC12630738; doi:10.1038/s41467-025-65161-9)
Supplement: Supplementary file 10 — Source Data [file 41467_2025_65161_MOESM10_ESM.zip › source data/source_data_file.xlsx]

## Sheet: Figure 1 b
	Gene	zscore-log	aggressive_cat
0	AC069228.1	-0.785951	Aggressive
1	AC069228.1	-0.728532	Aggressive
2	AC069228.1	-0.668304	Aggressive
3	AC069228.1	-0.992096	Aggressive
4	AC069228.1	-0.313071	Aggressive
5	AC069228.1	-0.728532	Aggressive
6	AC069228.1	-0.893334	Aggressive
7	AC069228.1	0.25124	Aggressive
8	AC069228.1	-0.992096	Aggressive
9	AC069228.1	-1.16861	Aggressive
10	AC069228.1	-1.08352	Aggressive
11	AC069228.1	0.516229	Aggressive
12	AC069228.1	0.628674	Aggressive
13	AC069228.1	2.22265	Aggressive
14	AC069228.1	1.9244	Aggressive
15	AC069228.1	-1.16861	Aggressive
16	AC069228.1	1.46065	Aggressive
17	AC069228.1	0.673629	Aggressive
18	AC069228.1	0.571172	Aggressive
19	AC069228.1	1.41216	Aggressive
20	AC069228.1	-0.0374228	Aggressive
21	AC069228.1	-1.08352	Aggressive
22	AC069228.1	1.78385	Aggressive
23	AC069228.1	1.32052	Aggressive
24	AC069228.1	-0.785951	Aggressive
25	AC069228.1	-0.840813	Aggressive
26	AC069228.1	1.46065	Aggressive
27	AC069228.1	0.90452	Aggressive
28	AC069228.1	0.88989	Aggressive
29	AC069228.1	0.871842	Aggressive
30	AC069228.1	1.67625	Aggressive
31	AC069228.1	-1.03866	Aggressive
32	AC069228.1	0.502866	Aggressive
33	AC069228.1	-0.271198	Aggressive
34	AC069228.1	-0.60498	Aggressive
35	AC069228.1	1.27005	Aggressive
36	AC069228.1	0.861138	Aggressive
37	AC069228.1	1.20268	Aggressive
38	AC069228.1	1.8219	Aggressive
39	AC069228.1	-0.992096	Aggressive
40	AC069228.1	1.58789	Aggressive
41	AC069228.1	0.229747	Aggressive
42	AC069228.1	-0.60498	Aggressive
43	AC069228.1	1.67625	Aggressive
44	AC069228.1	1.9295	Aggressive
45	AC069228.1	0.318057	Aggressive
46	AC069228.1	-0.18293	Aggressive
47	AC069228.1	-1.08352	Aggressive
48	AC069228.1	0.0151598	Aggressive
49	AC069228.1	1.2602	Aggressive
50	AC069228.1	1.63128	Aggressive
51	AC069228.1	-0.467645	Aggressive
52	AC069228.1	-0.538224	Aggressive
53	AC069228.1	-0.840813	Aggressive
54	AC069228.1	0.0700829	Aggressive
55	AC069228.1	-1.20905	Aggressive
56	AC069228.1	-0.538224	Aggressive
57	AC069228.1	-1.20905	Aggressive
58	AC069228.1	1.74693	Aggressive
59	AC069228.1	-0.60498	Aggressive
60	AC069228.1	2.00483	Aggressive
61	AC069228.1	-0.840813	Aggressive
62	AC069228.1	0.0700829	Aggressive
63	AC069228.1	2.04737	Aggressive
64	AC069228.1	0.413172	Aggressive
65	AC069228.1	1.51113	Aggressive
66	AC069228.1	1.17489	Aggressive
67	AC069228.1	-1.03866	Aggressive
68	AC069228.1	0.0700829	Aggressive
69	AC069228.1	0.94948	Aggressive
70	AC069228.1	0.364699	Aggressive
71	AC069228.1	0.127564	Aggressive
72	AC069228.1	-0.943705	Aggressive
73	AC069228.1	0.318057	Aggressive
74	AC069228.1	0.673629	Aggressive
75	AC069228.1	0.720281	Aggressive
76	AC069228.1	-0.840813	Aggressive
77	AC069228.1	-0.0374228	Aggressive
78	AC069228.1	2.01958	Aggressive
79	AC069228.1	1.50542	Aggressive
80	AC069228.1	0.768764	Aggressive
81	AC069228.1	2.07868	Aggressive
82	AC069228.1	0.463625	Aggressive
83	AC069228.1	1.52148	Aggressive
84	AC069228.1	2.17767	Aggressive
85	AC069228.1	-0.785951	Aggressive
86	AC069228.1	-0.392779	Aggressive
87	AC069228.1	1.63128	Aggressive
88	AC069228.1	2.26932	Aggressive
89	AC069228.1	1.48563	Aggressive
90	AC069228.1	-0.136309	Aggressive
91	AC069228.1	0.318057	Aggressive
92	AC069228.1	-1.03866	Aggressive
93	AC069228.1	0.318057	Aggressive
94	AC069228.1	1.14772	Aggressive
95	AC069228.1	-0.313071	Aggressive
96	AC069228.1	1.04463	Aggressive
97	AC069228.1	1.85321	Aggressive
98	AC069228.1	-0.0374228	Aggressive
99	AC069228.1	-1.03866	Aggressive
100	AC069228.1	-0.840813	Aggressive
101	AC069228.1	0.819228	Aggressive
102	AC069228.1	0.628674	Aggressive
103	AC069228.1	0.364699	Aggressive
104	AC069228.1	-1.03866	Aggressive
105	AC069228.1	-1.08352	Aggressive
106	AC069228.1	1.60939	Aggressive
107	AC069228.1	0.318057	Aggressive
108	AC069228.1	0.463625	Aggressive
109	AC069228.1	0.543395	Aggressive
110	AC069228.1	1.4508	Aggressive
111	AC069228.1	0.871842	Aggressive
112	AC069228.1	-0.668304	Aggressive
113	AC069228.1	0.673629	Aggressive
114	AC069228.1	0.571172	Aggressive
115	AC069228.1	-0.392779	Aggressive
116	AC069228.1	1.08654	Aggressive
117	AC069228.1	0.90452	Aggressive
118	AC069228.1	0.502866	Aggressive
119	AC069228.1	1.5306	Aggressive
120	AC069228.1	0.187854	Aggressive
121	AC069228.1	0.388697	Aggressive
122	AC069228.1	1.27005	Aggressive
123	AC069228.1	2.01958	Aggressive
124	AC069228.1	1.84138	Aggressive
125	AC069228.1	1.63933	Aggressive
126	AC069228.1	-1.03866	Aggressive
127	AC069228.1	0.861138	Aggressive
128	AC069228.1	-0.943705	Aggressive
129	AC069228.1	1.27005	Aggressive
130	AC069228.1	0.585299	Aggressive
131	AC069228.1	-0.893334	Aggressive
132	AC069228.1	-0.313071	Aggressive
133	AC069228.1	1.52148	Aggressive
134	AC069228.1	0.628674	Aggressive
135	AC069228.1	0.720281	Aggressive
136	AC069228.1	1.48563	Aggressive
137	AC069228.1	1.00409	Aggressive
138	AC069228.1	-0.271198	Aggressive
139	AC069228.1	0.768764	Aggressive
140	AC069228.1	1.08654	Aggressive
141	AC069228.1	0.768764	Aggressive
142	AC069228.1	1.51113	Aggressive
143	AC069228.1	1.19468	Aggressive
144	AC069228.1	0.90452	Aggressive
145	AC069228.1	0.984308	Aggressive
146	AC069228.1	-0.728532	Aggressive
147	AC069228.1	-0.840813	Aggressive
148	AC069228.1	-0.18293	Aggressive
149	AC069228.1	-0.668304	Aggressive
150	AC069228.1	-0.840813	Aggressive
151	AC069228.1	1.67625	Aggressive
152	AC069228.1	-0.227853	Aggressive
153	AC069228.1	0.463625	Aggressive
154	AC069228.1	0.752391	Aggressive
155	AC069228.1	1.42811	Aggressive
156	AC069228.1	-0.136309	Aggressive
157	AC069228.1	1.32052	Aggressive
158	AC069228.1	0.364699	Aggressive
159	AC069228.1	-0.467645	Aggressive
160	AC069228.1	-1.08352	Aggressive
161	AC069228.1	1.77142	Aggressive
162	AC069228.1	1.9295	Aggressive
163	AC069228.1	0.984308	Aggressive
164	AC069228.1	1.17489	Aggressive
165	AC069228.1	0.720281	Aggressive
166	AC069228.1	1.0951	Aggressive
167	AC069228.1	-0.271198	Aggressive
168	AC069228.1	0.571172	Aggressive
169	AC069228.1	0.996139	Aggressive
170	AC069228.1	0.984308	Aggressive
171	AC069228.1	0.984308	Aggressive
172	AC069228.1	0.413172	Aggressive
173	AC069228.1	0.819228	Aggressive
174	AC069228.1	-0.271198	Aggressive
175	AC069228.1	1.20268	Aggressive
176	AC069228.1	-0.538224	Aggressive
177	AC069228.1	1.27005	Aggressive
178	AC069228.1	1.24556	Aggressive
179	AC069228.1	1.32052	Aggressive
180	AC069228.1	2.00483	Aggressive
181	AC069228.1	-0.227853	Aggressive
182	AC069228.1	0.926796	Aggressive
183	AC069228.1	-0.840813	Aggressive
184	AC069228.1	0.673629	Aggressive
185	AC069228.1	0.861138	Aggressive
186	AC069228.1	0.90452	Aggressive
187	AC069228.1	0.628674	Aggressive
188	AC069228.1	-0.992096	Aggressive
189	AC069228.1	0.768764	Aggressive
190	AC069228.1	-1.16861	Aggressive
191	AC069228.1	0.127564	Aggressive
192	AC069228.1	2.29554	Aggressive
193	AC069228.1	-0.893334	Aggressive
194	AC069228.1	-0.0878561	Aggressive
195	AC069228.1	1.54596	Aggressive
196	AC069228.1	1.85321	Aggressive
197	AC069228.1	-0.00261786	Aggressive
198	AC069228.1	1.77142	Aggressive
199	AC069228.1	-1.32294	Aggressive
200	AC069228.1	1.04463	Aggressive
201	AC069228.1	-0.840813	Aggressive
202	AC069228.1	-0.136309	Aggressive
203	AC069228.1	0.861138	Aggressive
204	AC069228.1	0.628674	Aggressive
205	AC069228.1	-0.467645	Aggressive
206	AC069228.1	1.54596	Aggressive
207	AC069228.1	-0.840813	Aggressive
208	AC069228.1	1.76157	Aggressive
209	AC069228.1	0.364699	Aggressive
210	AC069228.1	1.20268	Aggressive
211	AC069228.1	-0.136309	Aggressive
212	AC069228.1	1.8219	Aggressive
213	AC069228.1	-0.392779	Aggressive
214	AC069228.1	0.628674	Aggressive
215	AC069228.1	-0.538224	Aggressive
216	AC069228.1	0.688984	Aggressive
217	AC069228.1	0.571172	Aggressive
218	AC069228.1	1.22156	Aggressive
219	AC069228.1	2.17767	Aggressive
220	AC069228.1	0.364699	Aggressive
221	AC069228.1	1.54596	Aggressive
222	AC069228.1	-0.668304	Aggressive
223	AC069228.1	1.46616	Aggressive
224	AC069228.1	1.62577	Aggressive
225	AC069228.1	-0.18293	Aggressive
226	AC069228.1	1.90171	Aggressive
227	AC069228.1	2.0598	Aggressive
228	AC069228.1	-1.1268	Aggressive
229	AC069228.1	-1.03866	Aggressive
230	AC069228.1	-0.18293	Aggressive
231	AC069228.1	-0.60498	Aggressive
232	AC069228.1	-1.16861	Aggressive
233	AC069228.1	0.147335	Aggressive
234	AC069228.1	0.0331973	Aggressive
235	AC069228.1	1.04463	Aggressive
236	AC069228.1	1.22156	Aggressive
237	AC069228.1	-1.20905	Aggressive
238	AC069228.1	0.926796	Aggressive
239	AC069228.1	-0.943705	Aggressive
240	AC069228.1	2.38427	Aggressive
241	AC069228.1	1.77142	Aggressive
242	AC069228.1	-1.1268	Aggressive
243	AC069228.1	-0.467645	Aggressive
244	AC069228.1	2.56125	Aggressive
245	AC069228.1	-0.840813	Aggressive
246	AC069228.1	0.318057	Aggressive
247	AC069228.1	0.187854	Aggressive
248	AC069228.1	-0.60498	Aggressive
249	AC069228.1	1.72888	Aggressive
250	AC069228.1	0.543395	Aggressive
251	AC069228.1	0.273113	Aggressive
252	AC069228.1	0.502866	Aggressive
253	AC069228.1	0.628674	Aggressive
254	AC069228.1	-0.728532	Aggressive
255	AC069228.1	1.5306	Aggressive
256	AC069228.1	0.984308	Aggressive
257	AC069228.1	-0.60498	Aggressive
258	AC069228.1	1.14772	Aggressive
259	AC069228.1	1.80001	Aggressive
260	AC069228.1	0.364699	Aggressive
261	AC069228.1	-0.840813	Aggressive
262	AC069228.1	0.571172	Aggressive
263	AC069228.1	0.413172	Aggressive
264	AC069228.1	-0.785951	Aggressive
265	AC069228.1	-0.60498	Aggressive
266	AC069228.1	-0.392779	Aggressive
267	AC069228.1	0.984308	Aggressive
268	AC069228.1	0.871842	Aggressive
269	AC069228.1	-0.60498	Aggressive
270	AC069228.1	0.768764	Aggressive
271	AC069228.1	-0.668304	Aggressive
272	AC069228.1	-1.16861	Aggressive
273	AC069228.1	1.04463	Aggressive
274	AC069228.1	0.0151598	Aggressive
275	AC069228.1	0.996139	Aggressive
276	AC069228.1	-0.392779	Aggressive
277	AC069228.1	0.819228	Aggressive
278	AC069228.1	0.543395	Aggressive
279	AC069228.1	0.996139	Aggressive
280	AC069228.1	1.27005	Aggressive
281	AC069228.1	-0.227853	Aggressive
282	AC069228.1	-0.467645	Aggressive
283	AC069228.1	-0.00261786	Aggressive
284	AC069228.1	1.32052	Aggressive
285	AC069228.1	0.628674	Aggressive
286	AC069228.1	0.413172	Aggressive
287	AC069228.1	-0.992096	Aggressive
288	AC069228.1	1.46065	Aggressive
289	AC069228.1	1.67625	Aggressive
290	AC069228.1	0.0700829	Aggressive
291	AC069228.1	-1.08352	Aggressive
292	AC069228.1	1.00409	Aggressive
293	AC069228.1	1.0951	Aggressive
294	AC069228.1	0.273113	Aggressive
295	AC069228.1	1.5306	Aggressive
296	AC069228.1	1.80001	Aggressive
297	AC069228.1	-1.42716	Aggressive
298	AC069228.1	1.20268	Aggressive
299	AC069228.1	1.60939	Aggressive
300	AC069228.1	1.41216	Aggressive
301	AC069228.1	0.463625	Aggressive
302	AC069228.1	0.94948	Aggressive
303	AC069228.1	-0.785951	Aggressive
304	AC069228.1	1.62577	Aggressive
305	AC069228.1	1.27005	Aggressive
306	AC069228.1	-0.893334	Aggressive
307	AC069228.1	0.996139	Aggressive
308	AC069228.1	0.673629	Aggressive
309	AC069228.1	-1.03866	Aggressive
310	AC069228.1	0.0151598	Aggressive
311	AC069228.1	0.147335	Aggressive
312	AC069228.1	0.413172	Aggressive
313	AC069228.1	-0.392779	Aggressive
314	AC069228.1	1.87453	Aggressive
315	AC069228.1	1.20268	Aggressive
316	AC069228.1	-0.271198	Aggressive
317	AC069228.1	0.0151598	Aggressive
318	AC069228.1	1.12993	Aggressive
319	AC069228.1	-0.50344	Aggressive
320	AC069228.1	1.12993	Aggressive
321	AC069228.1	1.61872	Aggressive
322	AC069228.1	-0.227853	Aggressive
323	AC069228.1	1.48563	Aggressive
324	AC069228.1	0.673629	Aggressive
325	AC069228.1	-0.313071	Aggressive
326	AC069228.1	0.25124	Aggressive
327	AC069228.1	0.25124	Aggressive
328	AC069228.1	1.78385	Aggressive
329	AC069228.1	0.502866	Aggressive
330	AC069228.1	0.147335	Aggressive
331	AC069228.1	2.1108	Aggressive
332	AC069228.1	-0.313071	Aggressive
333	AC069228.1	0.673629	Aggressive
334	AC069228.1	0.871842	Aggressive
335	AC069228.1	0.688984	Aggressive
336	AC069228.1	0.984308	Aggressive
337	AC069228.1	0.90452	Aggressive
338	AC069228.1	0.964838	Aggressive
339	AC069228.1	0.819228	Aggressive
340	AC069228.1	0.318057	Aggressive
341	AC069228.1	1.24556	Aggressive
342	AC069228.1	0.187854	Aggressive
343	AC069228.1	0.0700829	Aggressive
344	AC069228.1	-0.136309	Aggressive
345	AC069228.1	-1.1268	Aggressive
346	AC069228.1	-0.18293	Aggressive
347	AC069228.1	2.78674	Aggressive
348	AC069228.1	-0.0878561	Aggressive
349	AC069228.1	-0.313071	Aggressive
350	AC069228.1	-0.728532	Aggressive
351	AC069228.1	0.819228	Aggressive
352	AC069228.1	1.41216	Aggressive
353	AC069228.1	0.388697	Aggressive
354	AC069228.1	0.463625	Aggressive
355	AC069228.1	0.516229	Aggressive
356	AC069228.1	0.0151598	Aggressive
357	AC069228.1	1.15542	Aggressive
358	AC069228.1	0.778693	Aggressive
359	AC069228.1	0.984308	Aggressive
360	AC069228.1	1.67625	Aggressive
361	AC069228.1	1.67625	Aggressive
362	AC069228.1	-1.03866	Aggressive
363	AC069228.1	0.628674	Aggressive
364	AC069228.1	-0.392779	Aggressive
365	AC069228.1	0.628674	Aggressive
366	AC069228.1	2.01253	Aggressive
367	AC069228.1	0.127564	Aggressive
368	AC069228.1	1.87943	Aggressive
369	AC069228.1	1.20268	Aggressive
370	AC069228.1	0.388697	Aggressive
371	AC069228.1	-0.60498	Aggressive
372	AC069228.1	1.77142	Aggressive
373	AC069228.1	1.72888	Aggressive
374	AC069228.1	-1.1268	Aggressive
375	AC069228.1	-0.392779	Aggressive
376	AC069228.1	1.17489	Aggressive
377	AC069228.1	-0.60498	Aggressive
378	AC069228.1	0.871842	Aggressive
379	AC069228.1	1.28248	Aggressive
380	AC069228.1	0.628674	Aggressive
381	AC069228.1	1.60939	Aggressive
382	AC069228.1	0.0700829	Aggressive
383	AC069228.1	-1.08352	Aggressive
384	AC069228.1	-0.785951	Aggressive
385	AC069228.1	-0.227853	Aggressive
386	AC069228.1	0.364699	Aggressive
387	AC069228.1	-0.785951	Aggressive
388	AC069228.1	-0.0374228	Aggressive
389	AC069228.1	1.8219	Aggressive
390	AC069228.1	-0.992096	Aggressive
391	AC069228.1	0.90452	Aggressive
392	AC069228.1	0.187854	Aggressive
393	AC069228.1	0.147335	Aggressive
394	AC069228.1	0.673629	Aggressive
395	AC069228.1	0.187854	Aggressive
396	AC069228.1	-0.0878561	Aggressive
397	AC069228.1	-0.60498	Aggressive
398	AC069228.1	1.37315	Aggressive
399	AC069228.1	-0.728532	Aggressive
400	AC069228.1	1.0951	Aggressive
401	AC069228.1	1.0951	Aggressive
402	AC069228.1	-0.893334	Aggressive
403	AC069228.1	0.0151598	Aggressive
404	AC069228.1	-0.840813	Aggressive
405	AC069228.1	0.768764	Aggressive
406	AC069228.1	-0.18293	Aggressive
407	AC069228.1	-0.893334	Aggressive
408	AC069228.1	-0.785951	Aggressive
409	AC069228.1	0.229747	Aggressive
410	AC069228.1	1.90171	Aggressive
411	AC069228.1	0.187854	Aggressive
412	AC069228.1	1.27713	Aggressive
413	AC069228.1	2.38779	Aggressive
414	AC069228.1	0.273113	Aggressive
415	AC069228.1	0.0700829	Aggressive
416	AC069228.1	-0.136309	Aggressive
417	AC069228.1	0.628674	Aggressive
418	AC069228.1	0.571172	Aggressive
419	AC069228.1	0.720281	Aggressive
420	AC069228.1	0.187854	Aggressive
421	AC069228.1	1.67625	Aggressive
422	AC069228.1	1.32052	Aggressive
423	AC069228.1	-0.18293	Aggressive
424	AC069228.1	1.48563	Aggressive
425	AC069228.1	0.861138	Aggressive
426	AC069228.1	-0.467645	Aggressive
427	AC069228.1	0.463625	Aggressive
428	AC069228.1	0.571172	Aggressive
429	AC069228.1	0.463625	Aggressive
430	AC069228.1	1.51113	Aggressive
431	AC069228.1	0.0151598	Aggressive
432	AC069228.1	-0.728532	Aggressive
433	AC069228.1	0.364699	Aggressive
434	AC069228.1	1.17489	Aggressive
435	AC069228.1	0.273113	Aggressive
436	AC069228.1	1.51113	Aggressive
437	AC069228.1	-1.16861	Aggressive
438	AC069228.1	-0.893334	Aggressive
439	AC069228.1	0.571172	Aggressive
440	AC069228.1	-0.538224	Aggressive
441	AC069228.1	-0.136309	Aggressive
442	AC069228.1	-0.18293	Aggressive
443	AC069228.1	0.720281	Aggressive
444	AC069228.1	1.36549	Aggressive
445	AC069228.1	-0.840813	Aggressive
446	AC069228.1	-0.943705	Aggressive
447	AC069228.1	0.318057	Aggressive
448	AC069228.1	0.516229	Aggressive
449	AC069228.1	1.22156	Aggressive
450	AC069228.1	0.0151598	Aggressive
451	AC069228.1	-0.136309	Aggressive
452	AC069228.1	-0.227853	Aggressive
453	AC069228.1	-1.28614	Aggressive
454	AC069228.1	1.67625	Aggressive
455	AC069228.1	1.59644	Aggressive
456	AC069228.1	-0.840813	Aggressive
457	AC069228.1	0.25124	Aggressive
458	AC069228.1	-0.136309	Aggressive
459	AC069228.1	-0.785951	Aggressive
460	AC069228.1	0.543395	Aggressive
461	AC069228.1	-0.840813	Aggressive
462	AC069228.1	0.926796	Aggressive
463	AC069228.1	-1.35867	Aggressive
464	AC069228.1	-0.313071	Aggressive
465	AC069228.1	-0.668304	Aggressive
466	AC069228.1	0.187854	Aggressive
467	AC069228.1	-0.392779	Aggressive
468	AC069228.1	-0.467645	Aggressive
469	AC069228.1	-0.313071	Aggressive
470	AC069228.1	-0.785951	Aggressive
471	AC069228.1	-0.668304	Aggressive
472	AC069228.1	0.318057	Aggressive
473	AC069228.1	1.04463	Aggressive
474	AC069228.1	-1.35867	Aggressive
475	AC069228.1	0.628674	Aggressive
476	AC069228.1	-0.271198	Aggressive
477	AC069228.1	0.463625	Aggressive
478	AC069228.1	0.318057	Aggressive
479	AC069228.1	-0.227853	Aggressive
480	AC069228.1	0.463625	Aggressive
481	AC069228.1	-1.16861	Aggressive
482	AC069228.1	-0.840813	Aggressive
483	AC069228.1	-0.136309	Aggressive
484	AC069228.1	-0.467645	Aggressive
485	AC069228.1	-0.392779	Aggressive
486	AC069228.1	-0.467645	Aggressive
487	AC069228.1	-0.538224	Aggressive
488	AC069228.1	0.127564	Aggressive
489	AC069228.1	-0.893334	Aggressive
490	AC069228.1	-1.16861	Aggressive
491	AC069228.1	0.388697	Aggressive
492	AC069228.1	-0.313071	Aggressive
493	AC069228.1	-0.538224	Aggressive
494	AC069228.1	-0.271198	Aggressive
495	AC069228.1	-0.60498	Aggressive
496	AC069228.1	-0.992096	Aggressive
497	AC069228.1	-0.840813	Aggressive
498	AC069228.1	-0.893334	Aggressive
499	AC069228.1	-0.840813	Aggressive
500	AC069228.1	-0.538224	Aggressive
501	AC069228.1	-0.785951	Aggressive
502	AC069228.1	-0.0878561	Aggressive
503	AC069228.1	-0.538224	Aggressive
504	AC069228.1	-1.03866	Aggressive
505	AC069228.1	-0.668304	Aggressive
506	AC069228.1	-1.1268	Aggressive
507	AC069228.1	0.543395	Aggressive
508	AC069228.1	-0.785951	Aggressive
509	AC069228.1	-1.08352	Aggressive
510	AC069228.1	-0.313071	Aggressive
511	AC069228.1	-0.467645	Aggressive
512	AC069228.1	-0.313071	Aggressive
513	AC069228.1	-0.136309	Aggressive
514	AC069228.1	-0.60498	Aggressive
515	AC069228.1	-0.136309	Aggressive
516	AC069228.1	0.318057	Aggressive
517	AC069228.1	-0.943705	Aggressive
518	AC069228.1	-0.840813	Aggressive
519	AC069228.1	0.0700829	Aggressive
520	AC069228.1	-0.668304	Aggressive
521	AC069228.1	0.388697	Aggressive
522	AC069228.1	-0.392779	Aggressive
523	AC069228.1	-0.538224	Aggressive
524	AC069228.1	-0.467645	Aggressive
525	AC069228.1	-1.03866	Aggressive
526	AC069228.1	-1.08352	Aggressive
527	AC069228.1	0.318057	Aggressive
528	AC069228.1	-0.893334	Aggressive
529	AC069228.1	-0.992096	Aggressive
530	AC069228.1	0.984308	Aggressive
531	AC069228.1	-0.0374228	Aggressive
532	AC069228.1	-0.0374228	Aggressive
533	AC069228.1	-1.1268	Aggressive
534	AC069228.1	-0.992096	Aggressive
535	AC069228.1	-1.1268	Aggressive
536	AC069228.1	-0.785951	Aggressive
537	AC069228.1	0.0700829	Aggressive
538	AC069228.1	-0.785951	Aggressive
539	AC069228.1	-0.313071	Aggressive
540	AC069228.1	-0.728532	Aggressive
541	AC069228.1	-0.60498	Aggressive
542	AC069228.1	-0.785951	Aggressive
543	AC069228.1	1.04463	Aggressive
544	AC069228.1	-1.35867	Aggressive
545	AC069228.1	-1.16861	Aggressive
546	AC069228.1	0.187854	Aggressive
547	AC069228.1	-0.943705	Aggressive
548	AC069228.1	0.463625	Aggressive
549	AC069228.1	-1.42716	Aggressive
550	AC069228.1	0.229747	Aggressive
551	AC069228.1	0.778693	Aggressive
552	AC069228.1	-0.840813	Aggressive
553	AC069228.1	0.543395	Aggressive
554	AC069228.1	0.364699	Aggressive
555	AC069228.1	-1.20905	Aggressive
556	AC069228.1	0.318057	Aggressive
557	AC069228.1	-1.08352	Aggressive
558	AC069228.1	0.413172	Aggressive
559	AC069228.1	-0.0374228	Aggressive
560	AC069228.1	-1.08352	Aggressive
561	AC069228.1	-0.893334	Aggressive
562	AC069228.1	-0.728532	Aggressive
563	AC069228.1	-0.840813	Aggressive
564	AC069228.1	-0.353569	Aggressive
565	AC069228.1	-0.313071	Aggressive
566	AC069228.1	-0.60498	Aggressive
567	AC069228.1	-0.992096	Aggressive
568	AC069228.1	-1.20905	Aggressive
569	AC069228.1	-0.50344	Aggressive
570	AC069228.1	-0.785951	Aggressive
571	AC069228.1	0.752391	Aggressive
572	AC069228.1	-0.538224	Aggressive
573	AC069228.1	-0.992096	Aggressive
574	AC069228.1	-0.353569	Aggressive
575	AC069228.1	0.502866	Aggressive
576	AC069228.1	-1.08352	Aggressive
577	AC069228.1	-0.392779	Aggressive
578	AC069228.1	-1.08352	Aggressive
579	AC069228.1	0.187854	Aggressive
580	AC069228.1	-0.271198	Aggressive
581	AC069228.1	-0.893334	Aggressive
582	AC069228.1	-0.943705	Aggressive
583	AC069228.1	-1.32294	Aggressive
584	AC069228.1	-0.785951	Aggressive
585	AC069228.1	-1.20905	Aggressive
586	AC069228.1	-1.2482	Aggressive
587	AC069228.1	-1.03866	Aggressive
588	AC069228.1	-0.785951	Aggressive
589	AC069228.1	-0.785951	Aggressive
590	AC069228.1	-0.943705	Aggressive
591	AC069228.1	-0.60498	Aggressive
592	AC069228.1	-0.785951	Aggressive
593	AC069228.1	0.273113	Aggressive
594	AC069228.1	0.94948	Aggressive
595	AC069228.1	-0.992096	Aggressive
596	AC069228.1	-0.785951	Aggressive
597	AC069228.1	-1.35867	Aggressive
598	AC069228.1	0.0700829	Aggressive
599	AC069228.1	-0.43078	Aggressive
600	AC069228.1	-0.728532	Aggressive
601	AC069228.1	-1.74777	Aggressive
602	AC069228.1	-0.943705	Aggressive
603	AC069228.1	-0.840813	Aggressive
604	AC069228.1	-0.785951	Aggressive
605	AC069228.1	-1.16861	Aggressive
606	AC069228.1	-1.08352	Aggressive
607	AC069228.1	-0.893334	Aggressive
608	AC069228.1	0.187854	Aggressive
609	AC069228.1	-0.785951	Aggressive
610	AC069228.1	-0.271198	Aggressive
611	AC069228.1	-1.03866	Aggressive
612	AC069228.1	-0.992096	Aggressive
613	AC069228.1	-0.840813	Aggressive
614	AC069228.1	0.463625	Aggressive
615	AC069228.1	-0.353569	Aggressive
616	AC069228.1	-1.1268	Aggressive
617	AC069228.1	-0.943705	Aggressive
618	AC069228.1	-0.785951	Aggressive
619	AC069228.1	-0.538224	Aggressive
620	AC069228.1	-0.840813	Aggressive
621	AC069228.1	-0.467645	Aggressive
622	AC069228.1	0.388697	Aggressive
623	AC069228.1	-0.943705	Aggressive
624	AC069228.1	-0.538224	Aggressive
625	AC069228.1	0.127564	Aggressive
626	AC069228.1	0.0700829	Aggressive
627	AC069228.1	-0.893334	Aggressive
628	AC069228.1	-1.08352	Aggressive
629	AC069228.1	-1.3934	Aggressive
630	AC069228.1	0.0700829	Aggressive
631	AC069228.1	-0.728532	Aggressive
632	AC069228.1	-0.668304	Aggressive
633	AC069228.1	-1.61232	Aggressive
634	AC069228.1	-1.03866	Aggressive
635	AC069228.1	-0.893334	Aggressive
636	AC069228.1	-0.313071	Aggressive
637	AC069228.1	-1.08352	Aggressive
638	AC069228.1	-0.943705	Aggressive
639	AC069228.1	-1.55365	Aggressive
640	AC069228.1	0.0151598	Aggressive
641	AC069228.1	-0.728532	Aggressive
642	AC069228.1	-1.16861	Aggressive
643	AC069228.1	-0.0374228	Aggressive
644	AC069228.1	-0.0374228	Aggressive
645	AC069228.1	-1.42716	Aggressive
646	AC069228.1	-0.992096	Aggressive
647	AC069228.1	-1.28614	Aggressive
648	AC069228.1	-0.893334	Aggressive
649	AC069228.1	0.463625	Aggressive
650	AC069228.1	-0.0374228	Aggressive
651	AC069228.1	-0.943705	Aggressive
652	AC069228.1	-1.32294	Aggressive
653	AC069228.1	-0.60498	Aggressive
654	AC069228.1	0.0700829	Aggressive
655	AC069228.1	-0.18293	Aggressive
656	AC069228.1	-0.136309	Aggressive
657	AC069228.1	-0.271198	Aggressive
658	AC069228.1	0.720281	Aggressive
659	AC069228.1	0.463625	Aggressive
660	AC069228.1	-0.943705	Aggressive
661	AC069228.1	-1.16861	Aggressive
662	AC069228.1	-0.728532	Aggressive
663	AC069228.1	0.388697	Aggressive
664	AC069228.1	-0.893334	Aggressive
665	AC069228.1	-0.893334	Aggressive
666	AC069228.1	0.364699	Aggressive
667	AC069228.1	-0.992096	Aggressive
668	AC069228.1	-0.785951	Aggressive
669	AC069228.1	-0.785951	Aggressive
670	AC069228.1	-0.668304	Aggressive
671	AC069228.1	-0.785951	Aggressive
672	AC069228.1	-1.03866	Aggressive
673	AC069228.1	-1.28614	Aggressive
674	AC069228.1	-1.16861	Aggressive
675	AC069228.1	-0.992096	Aggressive
676	AC069228.1	-0.0374228	Aggressive
677	AC069228.1	-0.893334	Aggressive
678	AC069228.1	0.318057	Aggressive
679	AC069228.1	-1.16861	Aggressive
680	AC069228.1	-0.227853	Aggressive
681	AC069228.1	-0.392779	Aggressive
682	AC069228.1	-0.392779	Aggressive
683	AC069228.1	-0.943705	Aggressive
684	AC069228.1	0.273113	Aggressive
685	AC069228.1	-0.227853	Aggressive
686	AC069228.1	-0.893334	Aggressive
687	AC069228.1	-1.08352	Aggressive
688	AC069228.1	-0.467645	Aggressive
689	AC069228.1	-0.538224	Aggressive
690	AC069228.1	-1.08352	Aggressive
691	AC069228.1	0.0700829	Aggressive
692	AC069228.1	-0.392779	Aggressive
693	AC069228.1	0.585299	Aggressive
694	AC069228.1	0.0151598	Aggressive
695	AC069228.1	-0.50344	Aggressive
696	AC069228.1	0.25124	Aggressive
697	AC069228.1	-1.49204	Aggressive
698	AC069228.1	0.187854	Aggressive
699	AC069228.1	-1.1268	Aggressive
700	AC069228.1	0.413172	Aggressive
701	AC069228.1	-0.353569	Aggressive
702	AC069228.1	-1.03866	Aggressive
703	AC069228.1	-0.728532	Aggressive
704	AC069228.1	-1.08352	Aggressive
705	AC069228.1	0.628674	Aggressive
706	AC069228.1	-0.992096	Aggressive
707	AC069228.1	-0.60498	Aggressive
708	AC069228.1	-0.943705	Aggressive
709	AC069228.1	-0.467645	Aggressive
710	AC069228.1	-1.2482	Aggressive
711	AC069228.1	-0.467645	Aggressive
712	AC069228.1	-0.538224	Aggressive
713	AC069228.1	-0.728532	Aggressive
714	AC069228.1	-1.1268	Aggressive
715	AC069228.1	-0.992096	Aggressive
716	AC069228.1	-0.992096	Aggressive
717	AC069228.1	-0.943705	Aggressive
718	AC069228.1	-1.16861	Aggressive
719	AC069228.1	-0.136309	Aggressive
720	AC069228.1	-0.893334	Aggressive
721	AC069228.1	-0.668304	Aggressive
722	AC069228.1	-1.1268	Aggressive
723	AC069228.1	-1.28614	Aggressive
724	AC069228.1	-0.840813	Aggressive
725	AC069228.1	-1.32294	Aggressive
726	AC069228.1	-1.16861	Aggressive
727	AC069228.1	-0.992096	Aggressive
728	AC069228.1	-0.227853	Aggressive
729	AC069228.1	-1.03866	Aggressive
730	AC069228.1	-0.992096	Aggressive
731	AC069228.1	-1.32294	Aggressive
732	AC069228.1	-0.136309	Aggressive
733	AC069228.1	-1.1268	Aggressive
734	AC069228.1	-1.2482	Aggressive
735	AC069228.1	0.318057	Aggressive
736	AC069228.1	0.425593	Aggressive
737	AC069228.1	-1.35867	Aggressive
738	AC069228.1	-0.728532	Aggressive
739	AC069228.1	-0.728532	Aggressive
740	AC069228.1	0.187854	Aggressive
741	AC069228.1	-0.728532	Aggressive
742	AC069228.1	1.04463	Aggressive
743	AC069228.1	-0.893334	Aggressive
744	AC069228.1	-0.313071	Aggressive
745	AC069228.1	-0.313071	Aggressive
746	AC069228.1	-1.08352	Aggressive
747	AC069228.1	0.273113	Aggressive
748	AC069228.1	-0.785951	Aggressive
749	AC069228.1	-0.943705	Aggressive
750	AC069228.1	-0.893334	Aggressive
751	AC069228.1	-0.943705	Non-aggressive
752	AC069228.1	-0.943705	Aggressive
753	AC069228.1	-1.42716	Aggressive
754	AC069228.1	-0.467645	Aggressive
755	AC069228.1	-0.992096	Aggressive
756	AC069228.1	-0.840813	Aggressive
757	AC069228.1	-1.03866	Aggressive
758	AC069228.1	-0.992096	Aggressive
759	AC069228.1	-0.353569	Aggressive
760	AC069228.1	-1.2482	Aggressive
761	AC069228.1	-0.785951	Aggressive
762	AC069228.1	-0.227853	Aggressive
763	AC069228.1	-0.313071	Aggressive
764	AC069228.1	-0.313071	Aggressive
765	AC069228.1	-0.392779	Aggressive
766	AC069228.1	-0.728532	Aggressive
767	AC069228.1	-0.893334	Aggressive
768	AC069228.1	-0.60498	Aggressive
769	AC069228.1	-0.785951	Aggressive
770	AC069228.1	0.0700829	Aggressive
771	AC069228.1	-0.60498	Aggressive
772	AC069228.1	0.187854	Aggressive
773	AC069228.1	-1.08352	Aggressive
774	AC069228.1	0.127564	Aggressive
775	AC069228.1	-0.313071	Aggressive
776	AC069228.1	1.04463	Aggressive
777	AC069228.1	-0.353569	Aggressive
778	AC069228.1	1.98703	Aggressive
779	AC069228.1	-1.16861	Aggressive
780	AC069228.1	0.318057	Aggressive
781	AC069228.1	-1.1268	Aggressive
782	AC069228.1	-0.136309	Aggressive
783	AC069228.1	-0.467645	Aggressive
784	AC069228.1	0.127564	Aggressive
785	AC069228.1	1.10805	Aggressive
786	AC069228.1	-1.28614	Aggressive
787	AC069228.1	-1.1268	Aggressive
788	AC069228.1	-1.35867	Aggressive
789	AC069228.1	2.79701	Aggressive
790	AC069228.1	-0.668304	Aggressive
791	AC069228.1	-0.992096	Aggressive
792	AC069228.1	-0.728532	Aggressive
793	AC069228.1	1.5306	Aggressive
794	AC069228.1	-0.136309	Aggressive
795	AC069228.1	0.516229	Aggressive
796	AC069228.1	0.147335	Aggressive
797	AC069228.1	-0.538224	Aggressive
798	AC069228.1	-1.20905	Aggressive
799	AC069228.1	-1.3934	Aggressive
800	AC069228.1	0.413172	Aggressive
801	AC069228.1	-1.03866	Aggressive
802	AC069228.1	-1.28614	Aggressive
803	AC069228.1	2.32929	Aggressive
804	AC069228.1	-0.104219	Aggressive
805	AC069228.1	-0.840813	Aggressive
806	AC069228.1	-0.392779	Aggressive
807	AC069228.1	1.67625	Aggressive
808	AC069228.1	-0.538224	Aggressive
809	AC069228.1	-0.271198	Aggressive
810	AC069228.1	-0.840813	Aggressive
811	AC069228.1	1.77142	Aggressive
812	AC069228.1	-1.03866	Aggressive
813	AC069228.1	-0.227853	Aggressive
814	AC069228.1	-0.893334	Aggressive
815	AC069228.1	-0.071273	Aggressive
816	AC069228.1	-1.1268	Aggressive
817	AC069228.1	0.147335	Aggressive
818	AC069228.1	0.688984	Aggressive
819	AC069228.1	0.768764	Aggressive
820	AC069228.1	-0.893334	Aggressive
821	AC069228.1	-1.32294	Aggressive
822	AC069228.1	1.42811	Aggressive
823	AC069228.1	1.00409	Aggressive
824	AC069228.1	-1.20905	Aggressive
825	AC069228.1	-0.785951	Aggressive
826	AC069228.1	-0.60498	Aggressive
827	AC069228.1	0.516229	Aggressive
828	AC069228.1	-0.943705	Aggressive
829	AC069228.1	-1.20905	Aggressive
830	AC069228.1	-1.3934	Aggressive
831	AC069228.1	-1.03866	Aggressive
832	AC069228.1	-0.313071	Aggressive
833	AC069228.1	-0.467645	Aggressive
834	AC069228.1	-1.16861	Aggressive
835	AC069228.1	0.0151598	Aggressive
836	AC069228.1	-1.20905	Aggressive
837	AC069228.1	-0.271198	Aggressive
838	AC069228.1	-1.20905	Aggressive
839	AC069228.1	0.628674	Aggressive
840	AC069228.1	-0.313071	Aggressive
841	AC069228.1	0.664506	Aggressive
842	AC069228.1	0.516229	Aggressive
843	AC069228.1	-1.28614	Aggressive
844	AC069228.1	-0.0878561	Aggressive
845	AC069228.1	0.127564	Aggressive
846	AC069228.1	-1.03866	Aggressive
847	AC069228.1	0.352872	Aggressive
848	AC069228.1	0.88989	Aggressive
849	AC069228.1	-1.03866	Aggressive
850	AC069228.1	-0.728532	Aggressive
851	AC069228.1	-0.992096	Aggressive
852	AC069228.1	-0.0878561	Aggressive
853	AC069228.1	1.2602	Aggressive
854	AC069228.1	-1.08352	Aggressive
855	AC069228.1	-1.28614	Aggressive
856	AC069228.1	-0.271198	Aggressive
857	AC069228.1	1.93302	Aggressive
858	AC069228.1	0.543395	Aggressive
859	AC069228.1	1.67625	Aggressive
860	AC069228.1	1.12993	Aggressive
861	AC069228.1	2.10698	Aggressive
862	AC069228.1	-1.32294	Aggressive
863	AC069228.1	-0.840813	Aggressive
864	AC069228.1	0.0700829	Aggressive
865	AC069228.1	5.39685	Aggressive
866	AC069228.1	-1.1268	Aggressive
867	AC069228.1	-1.28614	Aggressive
868	AC069228.1	1.04463	Aggressive
869	AC069228.1	-0.392779	Aggressive
870	AC069228.1	-1.35867	Aggressive
871	AC069228.1	-0.313071	Aggressive
872	AC069228.1	0.318057	Aggressive
873	AC069228.1	0.388697	Aggressive
874	AC069228.1	0.571172	Aggressive
875	AC069228.1	-0.840813	Aggressive
876	AC069228.1	-0.271198	Aggressive
877	AC069228.1	-0.0878561	Aggressive
878	AC069228.1	-0.992096	Aggressive
879	AC069228.1	0.819228	Aggressive
880	AC069228.1	0.388697	Aggressive
881	AC069228.1	1.57727	Aggressive
882	AC069228.1	-0.227853	Aggressive
883	AC069228.1	2.0598	Aggressive
884	AC069228.1	-1.16861	Aggressive
885	AC069228.1	2.86978	Aggressive
886	AC069228.1	0.0700829	Aggressive
887	AC069228.1	0.752391	Aggressive
888	AC069228.1	2.92732	Aggressive
889	AC069228.1	-0.992096	Aggressive
890	AC069228.1	0.673629	Aggressive
891	AC069228.1	-1.1268	Aggressive
892	AC069228.1	-1.32294	Aggressive
893	AC069228.1	-1.32294	Aggressive
894	AC069228.1	-0.0878561	Aggressive
895	AC069228.1	-0.943705	Aggressive
896	AC069228.1	1.96015	Aggressive
897	AC069228.1	1.04463	Aggressive
898	AC069228.1	1.72292	Aggressive
899	AC069228.1	0.463625	Aggressive
900	AC069228.1	-1.2482	Aggressive
901	AC069228.1	1.32052	Aggressive
902	AC069228.1	0.25124	Aggressive
903	AC069228.1	1.32052	Aggressive
904	AC069228.1	-1.03866	Aggressive
905	AC069228.1	1.04463	Aggressive
906	AC069228.1	0.571172	Aggressive
907	AC069228.1	0.0700829	Aggressive
908	AC069228.1	0.25124	Aggressive
909	AC069228.1	2.04262	Aggressive
910	AC069228.1	0.516229	Aggressive
911	AC069228.1	0.388697	Aggressive
912	AC069228.1	0.108105	Aggressive
913	AC069228.1	-0.943705	Aggressive
914	AC069228.1	0.147335	Aggressive
915	AC069228.1	-1.08352	Aggressive
916	AC069228.1	-0.43078	Aggressive
917	AC069228.1	-0.227853	Aggressive
918	AC069228.1	-1.03866	Aggressive
919	AC069228.1	-0.167584	Aggressive
920	AC069228.1	1.35536	Aggressive
921	AC069228.1	-1.08352	Aggressive
922	AC069228.1	-0.668304	Aggressive
923	AC069228.1	-1.2482	Aggressive
924	AC069228.1	1.4508	Aggressive
925	AC069228.1	-0.136309	Aggressive
926	AC069228.1	0.0151598	Aggressive
927	AC069228.1	-0.840813	Aggressive
928	AC069228.1	0.94948	Aggressive
929	AC069228.1	1.72888	Aggressive
930	AC069228.1	-1.08352	Aggressive
931	AC069228.1	-1.2482	Aggressive
932	AC069228.1	0.571172	Aggressive
933	AC069228.1	-1.20905	Aggressive
934	AC069228.1	-1.52323	Aggressive
935	AC069228.1	0.0151598	Aggressive
936	AC069228.1	-1.46003	Aggressive
937	AC069228.1	-0.943705	Aggressive
938	AC069228.1	0.25124	Aggressive
939	AC069228.1	0.739446	Aggressive
940	AC069228.1	-0.136309	Aggressive
941	AC069228.1	0.688984	Aggressive
942	AC069228.1	-1.16861	Aggressive
943	AC069228.1	-1.16861	Aggressive
944	AC069228.1	-0.18293	Aggressive
945	AC069228.1	-1.28614	Aggressive
946	AC069228.1	0.127564	Aggressive
947	AC069228.1	0.229747	Aggressive
948	AC069228.1	-0.668304	Aggressive
949	AC069228.1	0.628674	Aggressive
950	AC069228.1	0.413172	Aggressive
951	AC069228.1	-0.467645	Aggressive
952	AC069228.1	0.516229	Aggressive
953	AC069228.1	-1.52323	Aggressive
954	AC069228.1	0.127564	Aggressive
955	AC069228.1	-1.1268	Aggressive
956	AC069228.1	0.318057	Aggressive
957	AC069228.1	-1.1268	Aggressive
958	AC069228.1	-0.136309	Aggressive
959	AC069228.1	-0.43078	Aggressive
960	AC069228.1	-0.840813	Aggressive
961	AC069228.1	-0.136309	Aggressive
962	AC069228.1	0.516229	Aggressive
963	AC069228.1	-0.728532	Aggressive
964	AC069228.1	1.67625	Aggressive
965	AC069228.1	-0.785951	Aggressive
966	AC069228.1	-0.668304	Aggressive
967	AC069228.1	0.926796	Aggressive
968	AC069228.1	-0.840813	Aggressive
969	AC069228.1	1.42811	Aggressive
970	AC069228.1	-0.785951	Aggressive
971	AC069228.1	1.17489	Aggressive
972	AC069228.1	1.24556	Aggressive
973	AC069228.1	-1.20905	Aggressive
974	AC069228.1	0.502866	Aggressive
975	AC069228.1	-1.3934	Aggressive
976	AC069228.1	-0.0374228	Aggressive
977	AC069228.1	-1.28614	Aggressive
978	AC069228.1	0.318057	Aggressive
979	AC069228.1	-1.16861	Aggressive
980	AC069228.1	2.42584	Aggressive
981	AC069228.1	-0.992096	Aggressive
982	AC069228.1	-0.840813	Aggressive
983	AC069228.1	-1.08352	Aggressive
984	AC069228.1	1.27005	Aggressive
985	AC069228.1	-0.698786	Aggressive
986	AC069228.1	-0.18293	Aggressive
987	AC069228.1	-0.467645	Aggressive
988	AC069228.1	-0.467645	Aggressive
989	AC069228.1	-0.0374228	Aggressive
990	AC069228.1	2.17767	Aggressive
991	AC069228.1	-1.42716	Aggressive
992	AC069228.1	1.46616	Aggressive
993	AC069228.1	-1.08352	Aggressive
994	AC069228.1	-0.313071	Aggressive
995	AC069228.1	0.425593	Aggressive
996	AC069228.1	-0.943705	Aggressive
997	AC069228.1	0.628674	Aggressive
998	AC069228.1	-0.728532	Aggressive
999	AC069228.1	0.187854	Aggressive
1000	AC069228.1	-0.785951	Aggressive
1001	AC069228.1	0.688984	Aggressive
1002	AC069228.1	-0.538224	Aggressive
1003	AC069228.1	-0.136309	Aggressive
1004	AC069228.1	1.67625	Aggressive
1005	AC069228.1	1.37315	Aggressive
1006	AC069228.1	0.352872	Aggressive
1007	AC069228.1	2.45364	Aggressive
1008	AC069228.1	-1.3934	Aggressive
1009	AC069228.1	-1.1268	Aggressive
1010	AC069228.1	-0.43078	Aggressive
1011	AC069228.1	0.785358	Aggressive
1012	AC069228.1	-1.32294	Aggressive
1013	AC069228.1	-1.08352	Aggressive
1014	AC069228.1	0.0151598	Aggressive
1015	AC069228.1	2.46659	Aggressive
1016	AC069228.1	-1.1268	Aggressive
1017	AC069228.1	0.108105	Aggressive
1018	AC069228.1	-1.08352	Aggressive
1019	AC069228.1	1.59644	Aggressive
1020	AC069228.1	-1.16861	Aggressive
1021	AC069228.1	-0.271198	Aggressive
1022	AC069228.1	-1.2482	Aggressive
1023	AC069228.1	-0.0878561	Aggressive
1024	AC069228.1	1.10805	Aggressive
1025	AC069228.1	-1.1268	Aggressive
1026	AC069228.1	-0.0374228	Aggressive
1027	AC069228.1	0.0151598	Aggressive
1028	AC069228.1	0.273113	Aggressive
1029	AC069228.1	3.69125	Aggressive
1030	AC069228.1	-1.32294	Aggressive
1031	AC069228.1	-0.992096	Aggressive
1032	AC069228.1	1.67625	Aggressive
1033	AC069228.1	-0.136309	Aggressive
1034	AC069228.1	-0.785951	Aggressive
1035	AC069228.1	0.673629	Aggressive
1036	AC069228.1	-1.16861	Aggressive
1037	AC069228.1	-1.3934	Aggressive
1038	AC069228.1	-0.668304	Aggressive
1039	AC069228.1	2.17767	Aggressive
1040	AC069228.1	-0.785951	Aggressive
1041	AC069228.1	-0.0374228	Aggressive
1042	AC069228.1	-1.03866	Aggressive
1043	AC069228.1	-0.227853	Aggressive
1044	AC069228.1	-0.313071	Aggressive
1045	AC069228.1	0.229747	Aggressive
1046	AC069228.1	-0.467645	Aggressive
1047	AC069228.1	-0.392779	Aggressive
1048	AC069228.1	1.87453	Aggressive
1049	AC069228.1	-1.1268	Aggressive
1050	AC069228.1	-1.08352	Aggressive
1051	AC069228.1	0.90452	Aggressive
1052	AC069228.1	0.127564	Aggressive
1053	AC069228.1	2.21693	Aggressive
1054	AC069228.1	-0.668304	Aggressive
1055	AC069228.1	-1.28614	Aggressive
1056	AC069228.1	-1.35867	Aggressive
1057	AC069228.1	2.38427	Aggressive
1058	AC069228.1	1.7143	Aggressive
1059	AC069228.1	1.44224	Aggressive
1060	AC069228.1	0.127564	Aggressive
1061	AC069228.1	-0.271198	Aggressive
1062	AC069228.1	-0.43078	Aggressive
1063	AC069228.1	-1.03866	Aggressive
1064	AC069228.1	0.364699	Aggressive
1065	AC069228.1	-1.55365	Aggressive
1066	AC069228.1	-0.992096	Aggressive
1067	AC069228.1	-0.43078	Aggressive
1068	AC069228.1	-0.893334	Aggressive
1069	AC069228.1	-1.49204	Aggressive
1070	AC069228.1	-0.992096	Aggressive
1071	AC069228.1	-1.03866	Aggressive
1072	AC069228.1	-0.313071	Aggressive
1073	AC069228.1	-1.03866	Aggressive
1074	AC069228.1	-0.840813	Aggressive
1075	AC069228.1	-0.668304	Aggressive
1076	AC069228.1	-1.20905	Aggressive
0	CCL19	-1.03832	Non-aggressive
1	CCL19	-0.46828	Non-aggressive
2	CCL19	-0.539489	Non-aggressive
3	CCL19	1.89544	Non-aggressive
4	CCL19	0.207828	Non-aggressive
5	CCL19	-0.944381	Non-aggressive
6	CCL19	0.503271	Non-aggressive
7	CCL19	0.346286	Non-aggressive
8	CCL19	-0.539489	Non-aggressive
9	CCL19	-0.730345	Non-aggressive
10	CCL19	1.68098	Non-aggressive
11	CCL19	0.38361	Non-aggressive
12	CCL19	-0.539489	Non-aggressive
13	CCL19	0.207828	Non-aggressive
14	CCL19	-0.539489	Non-aggressive
15	CCL19	-1.03832	Non-aggressive
16	CCL19	0.786829	Non-aggressive
17	CCL19	-0.670114	Non-aggressive
18	CCL19	-0.46828	Non-aggressive
19	CCL19	-0.178254	Non-aggressive
20	CCL19	-0.539489	Non-aggressive
21	CCL19	-0.539489	Non-aggressive
22	CCL19	-1.0826	Non-aggressive
23	CCL19	0.144276	Non-aggressive
24	CCL19	-0.130285	Non-aggressive
25	CCL19	0.275018	Non-aggressive
26	CCL19	-0.130285	Non-aggressive
27	CCL19	-1.03832	Non-aggressive
28	CCL19	-1.28191	Non-aggressive
29	CCL19	0.207828	Non-aggressive
30	CCL19	-0.842245	Non-aggressive
31	CCL19	-1.20621	Non-aggressive
32	CCL19	-0.78763	Non-aggressive
33	CCL19	-0.392466	Non-aggressive
34	CCL19	-0.46828	Non-aggressive
35	CCL19	1.06719	Aggressive
36	CCL19	0.207828	Aggressive
37	CCL19	0.144276	Aggressive
38	CCL19	0.684516	Aggressive
39	CCL19	0.346286	Aggressive
40	CCL19	0.684516	Aggressive
41	CCL19	0.560635	Aggressive
42	CCL19	-0.130285	Aggressive
43	CCL19	-0.539489	Aggressive
44	CCL19	-0.0802708	Aggressive
45	CCL19	-0.992292	Aggressive
46	CCL19	0.751725	Aggressive
47	CCL19	-0.224339	Aggressive
48	CCL19	0.786829	Aggressive
49	CCL19	-0.730345	Aggressive
50	CCL19	0.620944	Aggressive
51	CCL19	1.97659	Aggressive
52	CCL19	-1.20621	Aggressive
53	CCL19	0.346286	Aggressive
54	CCL19	-0.894426	Aggressive
55	CCL19	0.346286	Aggressive
56	CCL19	1.06719	Aggressive
57	CCL19	0.898905	Aggressive
58	CCL19	0.852784	Aggressive
59	CCL19	0.422158	Aggressive
60	CCL19	0.6523	Aggressive
61	CCL19	1.49967	Aggressive
62	CCL19	1.49967	Aggressive
63	CCL19	0.462015	Aggressive
64	CCL19	-0.842245	Aggressive
65	CCL19	-0.0280309	Aggressive
66	CCL19	0.346286	Aggressive
67	CCL19	-0.573535	Aggressive
68	CCL19	1.04923	Aggressive
69	CCL19	-0.0280309	Aggressive
70	CCL19	-0.130285	Aggressive
71	CCL19	0.0839866	Aggressive
72	CCL19	0.980038	Aggressive
73	CCL19	-0.130285	Aggressive
74	CCL19	2.10053	Aggressive
75	CCL19	-1.20621	Aggressive
76	CCL19	0.346286	Aggressive
77	CCL19	0.898905	Aggressive
78	CCL19	-0.0802708	Aggressive
79	CCL19	0.751725	Aggressive
80	CCL19	0.0839866	Aggressive
81	CCL19	-0.0802708	Aggressive
82	CCL19	1.06719	Aggressive
83	CCL19	1.40553	Aggressive
84	CCL19	1.16132	Aggressive
85	CCL19	-0.60662	Aggressive
86	CCL19	0.684516	Aggressive
87	CCL19	-0.130285	Aggressive
88	CCL19	1.16132	Aggressive
89	CCL19	0.503271	Aggressive
90	CCL19	-1.0826	Aggressive
91	CCL19	1.08018	Aggressive
92	CCL19	0.207828	Aggressive
93	CCL19	-0.78763	Aggressive
94	CCL19	1.49967	Aggressive
95	CCL19	-0.539489	Aggressive
96	CCL19	0.786829	Aggressive
97	CCL19	0.765641	Aggressive
98	CCL19	1.81219	Aggressive
99	CCL19	-1.24467	Aggressive
100	CCL19	-0.78763	Aggressive
101	CCL19	1.02281	Aggressive
102	CCL19	-1.24467	Aggressive
103	CCL19	1.49967	Aggressive
104	CCL19	1.36114	Aggressive
105	CCL19	-0.224339	Aggressive
106	CCL19	-0.78763	Aggressive
107	CCL19	-0.130285	Aggressive
108	CCL19	-0.224339	Aggressive
109	CCL19	2.45355	Aggressive
110	CCL19	0.620944	Aggressive
111	CCL19	1.86448	Aggressive
112	CCL19	-0.842245	Aggressive
113	CCL19	0.422158	Aggressive
114	CCL19	-0.311412	Aggressive
115	CCL19	-1.38699	Aggressive
116	CCL19	2.19106	Aggressive
117	CCL19	-0.0280309	Aggressive
118	CCL19	-0.224339	Aggressive
119	CCL19	0.0266424	Aggressive
120	CCL19	-0.130285	Aggressive
121	CCL19	-0.944381	Aggressive
122	CCL19	-0.539489	Aggressive
123	CCL19	-0.842245	Aggressive
124	CCL19	-0.60662	Aggressive
125	CCL19	0.346286	Aggressive
126	CCL19	-0.392466	Aggressive
127	CCL19	-0.894426	Aggressive
128	CCL19	0.980038	Aggressive
129	CCL19	-0.311412	Aggressive
130	CCL19	1.37575	Aggressive
131	CCL19	0.123833	Aggressive
132	CCL19	-0.842245	Aggressive
133	CCL19	-0.730345	Aggressive
134	CCL19	0.0839866	Aggressive
135	CCL19	0.207828	Aggressive
136	CCL19	0.448579	Aggressive
137	CCL19	-1.03832	Aggressive
138	CCL19	-1.03832	Aggressive
139	CCL19	0.503271	Aggressive
140	CCL19	1.60201	Aggressive
141	CCL19	-0.268683	Aggressive
142	CCL19	-0.130285	Aggressive
143	CCL19	0.560635	Aggressive
144	CCL19	2.13367	Aggressive
145	CCL19	1.49967	Aggressive
146	CCL19	-0.46828	Aggressive
147	CCL19	2.79198	Aggressive
148	CCL19	0.503271	Aggressive
149	CCL19	0.0839866	Aggressive
150	CCL19	0.959223	Aggressive
151	CCL19	0.275018	Aggressive
152	CCL19	1.71412	Aggressive
153	CCL19	2.52948	Aggressive
154	CCL19	-0.670114	Aggressive
155	CCL19	1.40553	Aggressive
156	CCL19	0.996958	Aggressive
157	CCL19	0.207828	Aggressive
158	CCL19	1.40553	Aggressive
159	CCL19	-0.392466	Aggressive
160	CCL19	1.60201	Aggressive
161	CCL19	1.16132	Aggressive
162	CCL19	0.0839866	Aggressive
163	CCL19	-0.670114	Aggressive
164	CCL19	-0.60662	Aggressive
165	CCL19	1.22165	Aggressive
166	CCL19	0.684516	Aggressive
167	CCL19	0.0266424	Aggressive
168	CCL19	1.02281	Aggressive
169	CCL19	0.207828	Aggressive
170	CCL19	-0.670114	Aggressive
171	CCL19	-0.46828	Aggressive
172	CCL19	1.49967	Aggressive
173	CCL19	-0.670114	Aggressive
174	CCL19	-0.392466	Aggressive
175	CCL19	0.684516	Aggressive
176	CCL19	1.21137	Aggressive
177	CCL19	0.0839866	Aggressive
178	CCL19	0.207828	Aggressive
179	CCL19	0.620944	Aggressive
180	CCL19	1.66798	Aggressive
181	CCL19	1.97659	Aggressive
182	CCL19	0.684516	Aggressive
183	CCL19	-0.730345	Aggressive
184	CCL19	-0.539489	Aggressive
185	CCL19	1.02281	Aggressive
186	CCL19	-0.894426	Aggressive
187	CCL19	1.02281	Aggressive
188	CCL19	3.39293	Aggressive
189	CCL19	0.590403	Aggressive
190	CCL19	0.898905	Aggressive
191	CCL19	0.275018	Aggressive
192	CCL19	-0.539489	Aggressive
193	CCL19	0.503271	Aggressive
194	CCL19	0.207828	Aggressive
195	CCL19	-0.539489	Aggressive
196	CCL19	-0.670114	Aggressive
197	CCL19	-0.78763	Aggressive
198	CCL19	-0.311412	Aggressive
199	CCL19	1.49967	Aggressive
200	CCL19	0.734559	Aggressive
201	CCL19	-1.12527	Aggressive
202	CCL19	-0.730345	Aggressive
203	CCL19	0.396319	Aggressive
204	CCL19	0.0839866	Aggressive
205	CCL19	0.144276	Aggressive
206	CCL19	1.97659	Aggressive
207	CCL19	1.16132	Aggressive
208	CCL19	1.58082	Aggressive
209	CCL19	1.63821	Aggressive
210	CCL19	-0.224339	Aggressive
211	CCL19	0.0266424	Aggressive
212	CCL19	0.346286	Aggressive
213	CCL19	-0.60662	Aggressive
214	CCL19	0.0839866	Aggressive
215	CCL19	-0.392466	Aggressive
216	CCL19	0.207828	Aggressive
217	CCL19	1.23722	Aggressive
218	CCL19	0.448579	Aggressive
219	CCL19	-0.311412	Aggressive
220	CCL19	0.144276	Aggressive
221	CCL19	0.207828	Aggressive
222	CCL19	1.16132	Aggressive
223	CCL19	-0.60662	Aggressive
224	CCL19	-1.31799	Aggressive
225	CCL19	-0.0802708	Aggressive
226	CCL19	-1.20621	Aggressive
227	CCL19	-0.46828	Aggressive
228	CCL19	2.13367	Aggressive
229	CCL19	-0.311412	Aggressive
230	CCL19	-0.224339	Aggressive
231	CCL19	1.16132	Aggressive
232	CCL19	0.684516	Aggressive
233	CCL19	-0.730345	Aggressive
234	CCL19	0.786829	Aggressive
235	CCL19	-0.352639	Aggressive
236	CCL19	-0.130285	Aggressive
237	CCL19	-0.224339	Aggressive
238	CCL19	0.0839866	Aggressive
239	CCL19	0.751725	Aggressive
240	CCL19	0.207828	Aggressive
241	CCL19	1.06719	Aggressive
242	CCL19	-0.670114	Aggressive
243	CCL19	-0.730345	Aggressive
244	CCL19	-0.992292	Aggressive
245	CCL19	0.751725	Aggressive
246	CCL19	0.0839866	Aggressive
247	CCL19	-0.944381	Aggressive
248	CCL19	0.181993	Aggressive
249	CCL19	-0.730345	Aggressive
250	CCL19	0.620944	Aggressive
251	CCL19	0.207828	Aggressive
252	CCL19	1.63821	Aggressive
253	CCL19	-0.0280309	Aggressive
254	CCL19	1.16132	Aggressive
255	CCL19	-0.894426	Aggressive
256	CCL19	-0.539489	Aggressive
257	CCL19	1.16132	Aggressive
258	CCL19	-0.944381	Aggressive
259	CCL19	-0.60662	Aggressive
260	CCL19	0.422158	Aggressive
261	CCL19	0.808405	Aggressive
262	CCL19	0.422158	Aggressive
263	CCL19	0.275018	Aggressive
264	CCL19	0.684516	Aggressive
265	CCL19	0.503271	Aggressive
266	CCL19	-1.31799	Aggressive
267	CCL19	-0.0280309	Aggressive
268	CCL19	-0.944381	Aggressive
269	CCL19	-0.78763	Aggressive
270	CCL19	-0.0802708	Aggressive
271	CCL19	1.86448	Aggressive
272	CCL19	-1.28191	Aggressive
273	CCL19	-0.178254	Aggressive
274	CCL19	1.16132	Aggressive
275	CCL19	0.0839866	Aggressive
276	CCL19	0.0839866	Aggressive
277	CCL19	0.503271	Aggressive
278	CCL19	1.97659	Aggressive
279	CCL19	0.751725	Aggressive
280	CCL19	0.823013	Aggressive
281	CCL19	2.79198	Aggressive
282	CCL19	0.00813362	Aggressive
283	CCL19	-0.842245	Aggressive
284	CCL19	3.97232	Aggressive
285	CCL19	1.23722	Aggressive
286	CCL19	-0.46828	Aggressive
287	CCL19	-0.46828	Aggressive
288	CCL19	-1.03832	Aggressive
289	CCL19	0.503271	Aggressive
290	CCL19	0.207828	Aggressive
291	CCL19	0.786829	Aggressive
292	CCL19	-0.894426	Aggressive
293	CCL19	1.31837	Aggressive
294	CCL19	-0.539489	Aggressive
295	CCL19	1.71412	Aggressive
296	CCL19	-0.539489	Aggressive
297	CCL19	-0.311412	Aggressive
298	CCL19	1.37575	Aggressive
299	CCL19	1.02281	Aggressive
300	CCL19	-0.894426	Aggressive
301	CCL19	1.71412	Aggressive
302	CCL19	-0.311412	Aggressive
303	CCL19	1.16132	Aggressive
304	CCL19	-0.0280309	Aggressive
305	CCL19	1.06719	Aggressive
306	CCL19	0.537353	Aggressive
307	CCL19	-0.944381	Aggressive
308	CCL19	-0.670114	Aggressive
309	CCL19	1.31837	Aggressive
310	CCL19	1.55706	Aggressive
311	CCL19	1.49967	Aggressive
312	CCL19	-0.130285	Aggressive
313	CCL19	2.21264	Aggressive
314	CCL19	1.49967	Aggressive
315	CCL19	-0.730345	Aggressive
316	CCL19	1.93531	Aggressive
317	CCL19	-0.78763	Aggressive
318	CCL19	0.346286	Aggressive
319	CCL19	-0.539489	Aggressive
320	CCL19	-0.670114	Aggressive
321	CCL19	3.08035	Aggressive
322	CCL19	0.275018	Aggressive
323	CCL19	1.02281	Aggressive
324	CCL19	0.207828	Aggressive
325	CCL19	-0.0802708	Aggressive
326	CCL19	-0.539489	Aggressive
327	CCL19	-0.0280309	Aggressive
328	CCL19	2.06377	Aggressive
329	CCL19	-0.0802708	Aggressive
330	CCL19	0.0266424	Aggressive
331	CCL19	-0.670114	Aggressive
332	CCL19	-0.539489	Aggressive
333	CCL19	0.503271	Aggressive
334	CCL19	-0.730345	Aggressive
335	CCL19	-0.130285	Aggressive
336	CCL19	0.448579	Aggressive
337	CCL19	0.684516	Aggressive
338	CCL19	-0.0280309	Aggressive
339	CCL19	-0.130285	Aggressive
340	CCL19	-0.944381	Aggressive
341	CCL19	-0.78763	Aggressive
342	CCL19	-0.311412	Aggressive
343	CCL19	0.503271	Aggressive
344	CCL19	0.448579	Aggressive
345	CCL19	0.684516	Aggressive
346	CCL19	0.823013	Aggressive
347	CCL19	-0.224339	Aggressive
348	CCL19	-0.46828	Aggressive
349	CCL19	-0.730345	Aggressive
350	CCL19	-0.311412	Aggressive
351	CCL19	0.786829	Aggressive
352	CCL19	-0.539489	Aggressive
353	CCL19	1.97659	Aggressive
354	CCL19	0.996958	Aggressive
355	CCL19	-0.311412	Aggressive
356	CCL19	1.02281	Aggressive
357	CCL19	0.980038	Aggressive
358	CCL19	-0.0280309	Aggressive
359	CCL19	0.207828	Aggressive
360	CCL19	0.422158	Aggressive
361	CCL19	1.35246	Aggressive
362	CCL19	1.49967	Aggressive
363	CCL19	-0.224339	Aggressive
364	CCL19	-0.0280309	Aggressive
365	CCL19	-0.130285	Aggressive
366	CCL19	-0.894426	Aggressive
367	CCL19	1.31837	Aggressive
368	CCL19	-0.46828	Aggressive
369	CCL19	-0.178254	Aggressive
370	CCL19	3.06119	Aggressive
371	CCL19	-0.78763	Aggressive
372	CCL19	-0.539489	Aggressive
373	CCL19	0.503271	Aggressive
374	CCL19	-1.0826	Aggressive
375	CCL19	0.959223	Aggressive
376	CCL19	-1.16644	Aggressive
377	CCL19	2.13367	Aggressive
378	CCL19	1.63821	Aggressive
379	CCL19	2.11514	Aggressive
380	CCL19	2.26028	Aggressive
381	CCL19	0.684516	Aggressive
382	CCL19	0.0839866	Aggressive
383	CCL19	1.77445	Aggressive
384	CCL19	-0.0280309	Aggressive
385	CCL19	-1.24467	Aggressive
386	CCL19	2.27988	Aggressive
387	CCL19	-0.78763	Aggressive
388	CCL19	0.684516	Aggressive
389	CCL19	-1.24467	Aggressive
390	CCL19	-0.224339	Aggressive
391	CCL19	0.503271	Aggressive
392	CCL19	0.144276	Aggressive
393	CCL19	-1.24467	Aggressive
394	CCL19	-0.46828	Aggressive
395	CCL19	-0.842245	Aggressive
396	CCL19	-1.12527	Aggressive
397	CCL19	0.207828	Aggressive
398	CCL19	-0.46828	Aggressive
399	CCL19	1.59019	Aggressive
400	CCL19	1.43608	Aggressive
401	CCL19	1.81952	Aggressive
402	CCL19	1.02281	Aggressive
403	CCL19	-0.842245	Aggressive
404	CCL19	0.898905	Aggressive
405	CCL19	-0.0280309	Aggressive
406	CCL19	-0.392466	Aggressive
407	CCL19	3.97493	Aggressive
408	CCL19	-0.894426	Aggressive
409	CCL19	-0.311412	Aggressive
410	CCL19	0.684516	Aggressive
411	CCL19	-0.311412	Aggressive
412	CCL19	-1.24467	Aggressive
413	CCL19	1.06719	Aggressive
414	CCL19	0.751725	Aggressive
415	CCL19	2.79198	Aggressive
416	CCL19	-0.392466	Aggressive
417	CCL19	-0.352639	Aggressive
418	CCL19	0.207828	Aggressive
419	CCL19	0.503271	Aggressive
420	CCL19	1.02281	Aggressive
421	CCL19	0.422158	Aggressive
422	CCL19	-0.311412	Aggressive
423	CCL19	-1.24467	Aggressive
424	CCL19	0.823013	Aggressive
425	CCL19	0.852784	Aggressive
426	CCL19	-0.78763	Aggressive
427	CCL19	0.860346	Aggressive
428	CCL19	0.346286	Aggressive
429	CCL19	1.16132	Aggressive
430	CCL19	-0.60662	Aggressive
431	CCL19	0.503271	Aggressive
432	CCL19	1.31837	Aggressive
433	CCL19	2.315	Aggressive
434	CCL19	-0.178254	Aggressive
435	CCL19	-0.352639	Aggressive
436	CCL19	-0.730345	Aggressive
437	CCL19	1.31837	Aggressive
438	CCL19	-1.0826	Aggressive
439	CCL19	-1.353	Aggressive
440	CCL19	1.04923	Aggressive
441	CCL19	2.93054	Aggressive
442	CCL19	-0.730345	Aggressive
443	CCL19	-1.03832	Aggressive
444	CCL19	0.0839866	Aggressive
445	CCL19	-0.992292	Aggressive
446	CCL19	1.37575	Aggressive
447	CCL19	0.396319	Aggressive
448	CCL19	1.02281	Aggressive
449	CCL19	-0.0280309	Aggressive
450	CCL19	-0.539489	Aggressive
451	CCL19	0.620944	Aggressive
452	CCL19	0.207828	Aggressive
453	CCL19	-0.130285	Aggressive
454	CCL19	0.0839866	Aggressive
455	CCL19	0.898905	Aggressive
456	CCL19	-0.392466	Aggressive
457	CCL19	1.83805	Aggressive
458	CCL19	0.275018	Aggressive
459	CCL19	0.684516	Aggressive
460	CCL19	0.503271	Aggressive
461	CCL19	-0.944381	Aggressive
462	CCL19	0.207828	Aggressive
463	CCL19	-0.130285	Aggressive
464	CCL19	0.503271	Aggressive
465	CCL19	-0.0280309	Aggressive
466	CCL19	-0.894426	Aggressive
467	CCL19	-0.539489	Aggressive
468	CCL19	0.503271	Aggressive
469	CCL19	1.31837	Aggressive
470	CCL19	1.49967	Aggressive
471	CCL19	-0.60662	Aggressive
472	CCL19	1.22165	Aggressive
473	CCL19	-0.730345	Aggressive
474	CCL19	-0.0802708	Aggressive
475	CCL19	1.26365	Aggressive
476	CCL19	2.51389	Aggressive
477	CCL19	-0.944381	Aggressive
478	CCL19	-0.894426	Aggressive
479	CCL19	0.275018	Aggressive
480	CCL19	-1.24467	Aggressive
481	CCL19	0.144276	Aggressive
482	CCL19	-0.670114	Aggressive
483	CCL19	0.684516	Aggressive
484	CCL19	-0.730345	Aggressive
485	CCL19	-0.224339	Aggressive
486	CCL19	0.503271	Aggressive
487	CCL19	0.144276	Aggressive
488	CCL19	-0.539489	Aggressive
489	CCL19	-0.224339	Aggressive
490	CCL19	-0.224339	Aggressive
491	CCL19	-0.944381	Aggressive
492	CCL19	-0.392466	Aggressive
493	CCL19	-0.60662	Aggressive
494	CCL19	1.60201	Aggressive
495	CCL19	-0.894426	Aggressive
496	CCL19	0.0266424	Aggressive
497	CCL19	-0.352639	Aggressive
498	CCL19	1.74821	Aggressive
499	CCL19	-0.670114	Aggressive
500	CCL19	0.751725	Aggressive
501	CCL19	0.275018	Aggressive
502	CCL19	-0.224339	Aggressive
503	CCL19	-0.992292	Aggressive
504	CCL19	0.0839866	Aggressive
505	CCL19	-1.03832	Aggressive
506	CCL19	1.21137	Aggressive
507	CCL19	-0.60662	Aggressive
508	CCL19	0.0839866	Aggressive
509	CCL19	-0.60662	Aggressive
510	CCL19	1.39267	Aggressive
511	CCL19	-0.130285	Aggressive
512	CCL19	1.16132	Aggressive
513	CCL19	-0.730345	Aggressive
514	CCL19	-1.20621	Aggressive
515	CCL19	-0.392466	Aggressive
516	CCL19	0.0839866	Aggressive
517	CCL19	0.275018	Aggressive
518	CCL19	-0.224339	Aggressive
519	CCL19	-0.730345	Aggressive
520	CCL19	-0.78763	Aggressive
521	CCL19	-1.16644	Aggressive
522	CCL19	-1.0826	Aggressive
523	CCL19	-0.670114	Aggressive
524	CCL19	0.144276	Aggressive
525	CCL19	-0.539489	Aggressive
526	CCL19	-0.78763	Aggressive
527	CCL19	-0.730345	Aggressive
528	CCL19	1.09002	Aggressive
529	CCL19	-0.224339	Aggressive
530	CCL19	1.02281	Aggressive
531	CCL19	-0.78763	Aggressive
532	CCL19	-0.224339	Aggressive
533	CCL19	1.16132	Aggressive
534	CCL19	0.860346	Aggressive
535	CCL19	-0.130285	Aggressive
536	CCL19	-0.670114	Aggressive
537	CCL19	-0.944381	Aggressive
538	CCL19	-0.311412	Aggressive
539	CCL19	-0.944381	Aggressive
540	CCL19	0.207828	Aggressive
541	CCL19	-0.60662	Aggressive
542	CCL19	0.980038	Aggressive
543	CCL19	0.823013	Aggressive
544	CCL19	-0.842245	Aggressive
545	CCL19	-1.0826	Aggressive
546	CCL19	-0.178254	Aggressive
547	CCL19	-1.0826	Aggressive
548	CCL19	-0.842245	Aggressive
549	CCL19	1.97659	Aggressive
550	CCL19	-0.46828	Aggressive
551	CCL19	-0.311412	Aggressive
552	CCL19	-0.992292	Aggressive
553	CCL19	-0.311412	Aggressive
554	CCL19	-1.16644	Aggressive
555	CCL19	-0.78763	Aggressive
556	CCL19	0.684516	Aggressive
557	CCL19	-0.78763	Aggressive
558	CCL19	-0.842245	Aggressive
559	CCL19	0.16508	Aggressive
560	CCL19	0.0839866	Aggressive
561	CCL19	0.0839866	Aggressive
562	CCL19	0.980038	Aggressive
563	CCL19	-0.842245	Aggressive
564	CCL19	-0.78763	Aggressive
565	CCL19	0.0839866	Aggressive
566	CCL19	-0.46828	Aggressive
567	CCL19	-0.224339	Aggressive
568	CCL19	-0.730345	Aggressive
569	CCL19	0.590403	Aggressive
570	CCL19	-0.0280309	Aggressive
571	CCL19	-0.311412	Aggressive
572	CCL19	-0.0280309	Aggressive
573	CCL19	0.346286	Aggressive
574	CCL19	1.60201	Aggressive
575	CCL19	0.0839866	Aggressive
576	CCL19	0.590403	Aggressive
577	CCL19	-0.0280309	Aggressive
578	CCL19	0.462015	Aggressive
579	CCL19	-0.46828	Aggressive
580	CCL19	-0.60662	Aggressive
581	CCL19	0.503271	Aggressive
582	CCL19	-0.730345	Aggressive
583	CCL19	0.275018	Aggressive
584	CCL19	-0.842245	Aggressive
585	CCL19	0.252192	Aggressive
586	CCL19	0.503271	Aggressive
587	CCL19	-0.0802708	Aggressive
588	CCL19	-1.31799	Aggressive
589	CCL19	-0.60662	Aggressive
590	CCL19	0.959223	Aggressive
591	CCL19	-0.46828	Aggressive
592	CCL19	-0.730345	Aggressive
593	CCL19	0.298297	Aggressive
594	CCL19	-0.311412	Aggressive
595	CCL19	-0.311412	Aggressive
596	CCL19	0.0839866	Aggressive
597	CCL19	-0.46828	Aggressive
598	CCL19	-0.224339	Aggressive
599	CCL19	-0.0631145	Aggressive
600	CCL19	-0.311412	Aggressive
601	CCL19	1.40553	Aggressive
602	CCL19	-0.224339	Aggressive
603	CCL19	-1.24467	Aggressive
604	CCL19	-0.539489	Aggressive
605	CCL19	-0.992292	Aggressive
606	CCL19	0.786829	Aggressive
607	CCL19	-0.842245	Aggressive
608	CCL19	-0.224339	Aggressive
609	CCL19	0.207828	Aggressive
610	CCL19	0.0266424	Aggressive
611	CCL19	-0.670114	Aggressive
612	CCL19	-0.392466	Aggressive
613	CCL19	0.590403	Aggressive
614	CCL19	-0.730345	Aggressive
615	CCL19	0.422158	Aggressive
616	CCL19	0.684516	Aggressive
617	CCL19	-0.78763	Aggressive
618	CCL19	0.0839866	Aggressive
619	CCL19	0.684516	Aggressive
620	CCL19	-0.392466	Aggressive
621	CCL19	-0.730345	Aggressive
622	CCL19	1.37575	Aggressive
623	CCL19	2.26028	Aggressive
624	CCL19	-0.311412	Aggressive
625	CCL19	0.144276	Aggressive
626	CCL19	-0.730345	Aggressive
627	CCL19	-0.130285	Aggressive
628	CCL19	0.898905	Aggressive
629	CCL19	0.980038	Aggressive
630	CCL19	-0.539489	Aggressive
631	CCL19	0.590403	Aggressive
632	CCL19	0.684516	Aggressive
633	CCL19	-0.670114	Aggressive
634	CCL19	-0.60662	Aggressive
635	CCL19	0.0266424	Aggressive
636	CCL19	-0.60662	Aggressive
637	CCL19	-1.20621	Aggressive
638	CCL19	-1.16644	Aggressive
639	CCL19	-0.992292	Aggressive
640	CCL19	0.503271	Aggressive
641	CCL19	-1.20621	Aggressive
642	CCL19	0.898905	Aggressive
643	CCL19	-0.539489	Aggressive
644	CCL19	-0.392466	Aggressive
645	CCL19	-1.0826	Aggressive
646	CCL19	-0.944381	Aggressive
647	CCL19	-0.311412	Aggressive
648	CCL19	0.684516	Aggressive
649	CCL19	-0.944381	Aggressive
650	CCL19	-1.16644	Aggressive
651	CCL19	-0.130285	Aggressive
652	CCL19	-0.842245	Aggressive
653	CCL19	-0.130285	Aggressive
654	CCL19	-0.78763	Aggressive
655	CCL19	0.751725	Aggressive
656	CCL19	-0.894426	Aggressive
657	CCL19	-0.311412	Aggressive
658	CCL19	0.590403	Aggressive
659	CCL19	-0.268683	Aggressive
660	CCL19	1.26365	Aggressive
661	CCL19	0.0839866	Aggressive
662	CCL19	0.207828	Aggressive
663	CCL19	0.207828	Aggressive
664	CCL19	-0.224339	Aggressive
665	CCL19	-1.42001	Aggressive
666	CCL19	-0.0280309	Aggressive
667	CCL19	-1.24467	Aggressive
668	CCL19	-0.46828	Aggressive
669	CCL19	-0.670114	Aggressive
670	CCL19	0.898905	Aggressive
671	CCL19	-0.0280309	Aggressive
672	CCL19	-0.0280309	Aggressive
673	CCL19	-0.60662	Aggressive
674	CCL19	-0.392466	Aggressive
675	CCL19	0.207828	Aggressive
676	CCL19	-0.78763	Aggressive
677	CCL19	1.49967	Aggressive
678	CCL19	-0.224339	Aggressive
679	CCL19	1.49967	Aggressive
680	CCL19	-0.992292	Aggressive
681	CCL19	0.684516	Aggressive
682	CCL19	0.346286	Aggressive
683	CCL19	-0.539489	Aggressive
684	CCL19	-0.670114	Aggressive
685	CCL19	-0.944381	Aggressive
686	CCL19	1.71412	Aggressive
687	CCL19	-0.60662	Aggressive
688	CCL19	1.79527	Aggressive
689	CCL19	-1.12527	Aggressive
690	CCL19	-0.392466	Aggressive
691	CCL19	0.898905	Aggressive
692	CCL19	-0.730345	Aggressive
693	CCL19	-1.0826	Aggressive
694	CCL19	-1.28191	Aggressive
695	CCL19	-1.03832	Aggressive
696	CCL19	0.0266424	Aggressive
697	CCL19	-1.0826	Aggressive
698	CCL19	-0.130285	Aggressive
699	CCL19	1.86448	Aggressive
700	CCL19	-0.992292	Aggressive
701	CCL19	-1.0826	Aggressive
702	CCL19	1.28523	Aggressive
703	CCL19	-1.03832	Aggressive
704	CCL19	-0.60662	Aggressive
705	CCL19	-1.0826	Aggressive
706	CCL19	-1.20621	Aggressive
707	CCL19	0.54603	Aggressive
708	CCL19	-0.730345	Aggressive
709	CCL19	-1.20621	Aggressive
710	CCL19	0.207828	Aggressive
711	CCL19	-0.992292	Aggressive
712	CCL19	0.422158	Aggressive
713	CCL19	-0.78763	Aggressive
714	CCL19	-1.28191	Aggressive
715	CCL19	-0.78763	Aggressive
716	CCL19	0.207828	Aggressive
717	CCL19	-0.311412	Aggressive
718	CCL19	0.422158	Aggressive
719	CCL19	-0.992292	Aggressive
720	CCL19	-0.992292	Aggressive
721	CCL19	-0.178254	Aggressive
722	CCL19	-1.60067	Aggressive
723	CCL19	-0.224339	Aggressive
724	CCL19	-0.730345	Aggressive
725	CCL19	-0.944381	Aggressive
726	CCL19	-1.0826	Aggressive
727	CCL19	-1.0826	Aggressive
728	CCL19	-0.842245	Aggressive
729	CCL19	-0.0280309	Aggressive
730	CCL19	-1.03832	Aggressive
731	CCL19	0.144276	Aggressive
732	CCL19	-0.842245	Aggressive
733	CCL19	-0.670114	Aggressive
734	CCL19	-0.992292	Aggressive
735	CCL19	-1.20621	Aggressive
736	CCL19	-0.78763	Aggressive
737	CCL19	-1.12527	Aggressive
738	CCL19	-0.0280309	Aggressive
739	CCL19	-1.45213	Aggressive
740	CCL19	-0.944381	Aggressive
741	CCL19	0.207828	Aggressive
742	CCL19	-0.992292	Aggressive
743	CCL19	-0.46828	Aggressive
744	CCL19	0.0839866	Aggressive
745	CCL19	-0.504425	Aggressive
746	CCL19	-1.0826	Aggressive
747	CCL19	-0.894426	Aggressive
748	CCL19	-0.0280309	Aggressive
749	CCL19	-0.944381	Aggressive
750	CCL19	-0.78763	Aggressive
751	CCL19	0.980038	Aggressive
752	CCL19	0.144276	Aggressive
753	CCL19	0.298297	Aggressive
754	CCL19	0.144276	Aggressive
755	CCL19	-0.992292	Aggressive
756	CCL19	-1.12527	Aggressive
757	CCL19	-0.842245	Aggressive
758	CCL19	-0.311412	Aggressive
759	CCL19	-0.992292	Aggressive
760	CCL19	-0.944381	Aggressive
761	CCL19	-0.894426	Aggressive
762	CCL19	-0.842245	Aggressive
763	CCL19	-0.78763	Aggressive
764	CCL19	0.684516	Aggressive
765	CCL19	-0.944381	Aggressive
766	CCL19	-0.60662	Aggressive
767	CCL19	-0.46828	Aggressive
768	CCL19	0.980038	Aggressive
769	CCL19	-0.894426	Aggressive
770	CCL19	-1.03832	Aggressive
771	CCL19	-1.12527	Aggressive
772	CCL19	-0.311412	Aggressive
773	CCL19	-0.392466	Aggressive
774	CCL19	-1.0826	Aggressive
775	CCL19	1.10394	Aggressive
776	CCL19	-0.539489	Aggressive
777	CCL19	-1.16644	Aggressive
778	CCL19	3.14503	Aggressive
779	CCL19	-0.0280309	Aggressive
780	CCL19	-0.894426	Aggressive
781	CCL19	-0.60662	Aggressive
782	CCL19	1.61177	Aggressive
783	CCL19	-1.16644	Aggressive
784	CCL19	1.83805	Aggressive
785	CCL19	-0.78763	Aggressive
786	CCL19	-1.48339	Aggressive
787	CCL19	-1.31799	Aggressive
788	CCL19	1.06719	Aggressive
789	CCL19	-0.944381	Aggressive
790	CCL19	-1.03832	Aggressive
791	CCL19	-0.78763	Aggressive
792	CCL19	0.8022	Aggressive
793	CCL19	-1.0826	Aggressive
794	CCL19	-0.944381	Aggressive
795	CCL19	-0.0280309	Aggressive
796	CCL19	-1.20621	Aggressive
797	CCL19	-0.894426	Aggressive
798	CCL19	-0.392466	Aggressive
799	CCL19	0.207828	Aggressive
800	CCL19	-1.20621	Aggressive
801	CCL19	-0.730345	Aggressive
802	CCL19	1.34262	Aggressive
803	CCL19	1.53586	Aggressive
804	CCL19	-0.730345	Aggressive
805	CCL19	-0.670114	Aggressive
806	CCL19	2.33382	Aggressive
807	CCL19	-0.0802708	Aggressive
808	CCL19	-0.670114	Aggressive
809	CCL19	0.0266424	Aggressive
810	CCL19	-0.842245	Aggressive
811	CCL19	-1.31799	Aggressive
812	CCL19	0.503271	Aggressive
813	CCL19	-0.842245	Aggressive
814	CCL19	0.00813362	Aggressive
815	CCL19	-0.944381	Aggressive
816	CCL19	-0.539489	Aggressive
817	CCL19	0.590403	Aggressive
818	CCL19	-0.944381	Aggressive
819	CCL19	-1.353	Aggressive
820	CCL19	-1.0826	Aggressive
821	CCL19	-0.944381	Aggressive
822	CCL19	-0.268683	Aggressive
823	CCL19	-0.130285	Aggressive
824	CCL19	-1.16644	Aggressive
825	CCL19	-0.539489	Aggressive
826	CCL19	0.0266424	Aggressive
827	CCL19	0.396319	Aggressive
828	CCL19	-1.0826	Aggressive
829	CCL19	-0.0280309	Aggressive
830	CCL19	1.10394	Aggressive
831	CCL19	-0.0280309	Aggressive
832	CCL19	1.49967	Aggressive
833	CCL19	-0.504425	Aggressive
834	CCL19	-0.60662	Aggressive
835	CCL19	-0.60662	Aggressive
836	CCL19	-0.0802708	Aggressive
837	CCL19	-0.842245	Aggressive
838	CCL19	-0.539489	Aggressive
839	CCL19	-0.0802708	Aggressive
840	CCL19	-0.759338	Aggressive
841	CCL19	-0.992292	Aggressive
842	CCL19	0.207828	Aggressive
843	CCL19	-0.311412	Aggressive
844	CCL19	-0.944381	Aggressive
845	CCL19	-0.944381	Aggressive
846	CCL19	0.823013	Aggressive
847	CCL19	-1.12527	Aggressive
848	CCL19	-0.78763	Aggressive
849	CCL19	-0.392466	Aggressive
850	CCL19	-0.311412	Aggressive
851	CCL19	0.503271	Aggressive
852	CCL19	-1.03832	Aggressive
853	CCL19	-1.0826	Aggressive
854	CCL19	-0.0280309	Aggressive
855	CCL19	-0.894426	Aggressive
856	CCL19	-0.311412	Aggressive
857	CCL19	-0.894426	Aggressive
858	CCL19	-0.311412	Aggressive
859	CCL19	0.898905	Aggressive
860	CCL19	-0.670114	Aggressive
861	CCL19	-1.28191	Aggressive
862	CCL19	-0.539489	Aggressive
863	CCL19	0.684516	Aggressive
864	CCL19	1.31837	Aggressive
865	CCL19	-0.730345	Aggressive
866	CCL19	-0.78763	Aggressive
867	CCL19	-1.0826	Aggressive
868	CCL19	-0.46828	Aggressive
869	CCL19	-0.944381	Aggressive
870	CCL19	0.684516	Aggressive
871	CCL19	-0.842245	Aggressive
872	CCL19	-0.311412	Aggressive
873	CCL19	1.83805	Aggressive
874	CCL19	0.275018	Aggressive
875	CCL19	0.503271	Aggressive
876	CCL19	0.0839866	Aggressive
877	CCL19	1.5669	Aggressive
878	CCL19	0.144276	Aggressive
879	CCL19	0.503271	Aggressive
880	CCL19	-0.944381	Aggressive
881	CCL19	-0.992292	Aggressive
882	CCL19	-0.311412	Aggressive
883	CCL19	0.0839866	Aggressive
884	CCL19	-1.03832	Aggressive
885	CCL19	-0.130285	Aggressive
886	CCL19	-0.730345	Aggressive
887	CCL19	-1.16644	Aggressive
888	CCL19	-0.670114	Aggressive
889	CCL19	0.207828	Aggressive
890	CCL19	-1.28191	Aggressive
891	CCL19	-0.842245	Aggressive
892	CCL19	-1.0826	Aggressive
893	CCL19	-0.130285	Aggressive
894	CCL19	-0.60662	Aggressive
895	CCL19	-0.992292	Aggressive
896	CCL19	2.19106	Aggressive
897	CCL19	-0.60662	Aggressive
898	CCL19	-0.670114	Aggressive
899	CCL19	0.207828	Aggressive
900	CCL19	1.09002	Aggressive
901	CCL19	-1.0826	Aggressive
902	CCL19	2.57076	Aggressive
903	CCL19	-0.992292	Aggressive
904	CCL19	-0.0280309	Aggressive
905	CCL19	-1.0826	Aggressive
906	CCL19	-0.539489	Aggressive
907	CCL19	-0.944381	Aggressive
908	CCL19	-0.78763	Aggressive
909	CCL19	-0.992292	Aggressive
910	CCL19	0.448579	Aggressive
911	CCL19	-1.16644	Aggressive
912	CCL19	-0.60662	Aggressive
913	CCL19	-0.60662	Aggressive
914	CCL19	0.207828	Aggressive
915	CCL19	-0.0280309	Aggressive
916	CCL19	-0.60662	Aggressive
917	CCL19	-0.842245	Aggressive
918	CCL19	-1.0826	Aggressive
919	CCL19	1.27709	Aggressive
920	CCL19	-0.78763	Aggressive
921	CCL19	0.00813362	Aggressive
[truncated: 138,460 more rows]

## Sheet: Figure 1 c
	Gene	zscore-log	aggressive_cat
0	CCL20	0.0958466	Non-aggressive
1	CCL20	-0.0640762	Aggressive
2	CCL20	-0.450156	Aggressive
3	CCL20	0.0133808	Aggressive
4	CCL20	-0.831133	Aggressive
5	CCL20	2.03762	Aggressive
6	CCL20	-0.871636	Aggressive
7	CCL20	-0.333989	Aggressive
8	CCL20	2.38726	Aggressive
9	CCL20	-0.654845	Aggressive
10	CCL20	-0.450156	Aggressive
11	CCL20	0.184013	Aggressive
12	CCL20	-0.556609	Aggressive
13	CCL20	-0.74604	Aggressive
14	CCL20	0.0958466	Aggressive
15	CCL20	0.847218	Aggressive
16	CCL20	-0.556609	Aggressive
17	CCL20	-0.137097	Aggressive
18	CCL20	0.184013	Non-aggressive
19	CCL20	-1.02186	Non-aggressive
20	CCL20	-0.701259	Aggressive
21	CCL20	-0.333989	Aggressive
22	CCL20	0.0958466	Aggressive
23	CCL20	0.184013	Aggressive
24	CCL20	-0.74604	Aggressive
25	CCL20	-0.206162	Aggressive
26	CCL20	-0.831133	Aggressive
27	CCL20	-0.871636	Aggressive
28	CCL20	0.0133808	Aggressive
29	CCL20	-0.789298	Aggressive
30	CCL20	-0.556609	Aggressive
31	CCL20	-0.450156	Aggressive
32	CCL20	-0.271678	Aggressive
33	CCL20	0.184013	Aggressive
34	CCL20	-0.206162	Aggressive
35	CCL20	-0.137097	Aggressive
36	CCL20	1.86853	Aggressive
37	CCL20	1.23228	Aggressive
38	CCL20	-0.393396	Aggressive
39	CCL20	-0.654845	Aggressive
40	CCL20	1.26733	Aggressive
41	CCL20	0.531596	Aggressive
42	CCL20	-0.137097	Aggressive
43	CCL20	-0.74604	Aggressive
44	CCL20	0.230491	Aggressive
45	CCL20	-0.137097	Aggressive
46	CCL20	0.847218	Aggressive
47	CCL20	-0.556609	Aggressive
48	CCL20	-0.654845	Aggressive
49	CCL20	2.45289	Aggressive
50	CCL20	0.278725	Aggressive
51	CCL20	-0.871636	Aggressive
52	CCL20	1.89728	Aggressive
53	CCL20	0.139168	Aggressive
54	CCL20	0.899418	Aggressive
55	CCL20	0.614104	Aggressive
56	CCL20	-0.74604	Aggressive
57	CCL20	-0.701259	Aggressive
58	CCL20	-0.871636	Aggressive
59	CCL20	1.13257	Aggressive
60	CCL20	-0.654845	Aggressive
61	CCL20	0.328854	Aggressive
62	CCL20	0.278725	Aggressive
63	CCL20	-0.789298	Aggressive
64	CCL20	-0.206162	Aggressive
65	CCL20	-0.74604	Aggressive
66	CCL20	0.492258	Aggressive
67	CCL20	-0.137097	Aggressive
68	CCL20	0.702313	Aggressive
69	CCL20	-0.271678	Aggressive
70	CCL20	-0.0640762	Aggressive
71	CCL20	-0.556609	Aggressive
72	CCL20	-0.556609	Aggressive
73	CCL20	-0.333989	Aggressive
74	CCL20	0.0958466	Aggressive
75	CCL20	-0.504494	Aggressive
76	CCL20	-0.789298	Non-aggressive
77	CCL20	-0.137097	Aggressive
78	CCL20	-0.333989	Aggressive
79	CCL20	-0.701259	Aggressive
80	CCL20	-0.831133	Aggressive
81	CCL20	-0.606674	Non-aggressive
82	CCL20	-0.450156	Non-aggressive
83	CCL20	0.184013	Non-aggressive
84	CCL20	-0.74604	Aggressive
85	CCL20	-0.504494	Aggressive
86	CCL20	-0.0259356	Aggressive
87	CCL20	-0.271678	Aggressive
88	CCL20	0.184013	Aggressive
89	CCL20	0.0958466	Non-aggressive
90	CCL20	0.381033	Non-aggressive
91	CCL20	2.47554	Non-aggressive
92	CCL20	-0.910889	Aggressive
93	CCL20	0.0958466	Aggressive
94	CCL20	-0.74604	Aggressive
95	CCL20	0.381033	Aggressive
96	CCL20	0.435435	Aggressive
97	CCL20	-0.0640762	Aggressive
98	CCL20	-0.701259	Aggressive
99	CCL20	-0.0640762	Aggressive
100	CCL20	0.614104	Aggressive
101	CCL20	-0.504494	Aggressive
102	CCL20	-0.871636	Aggressive
103	CCL20	0.435435	Aggressive
104	CCL20	1.26733	Aggressive
105	CCL20	-0.393396	Aggressive
106	CCL20	-0.101109	Aggressive
107	CCL20	0.230491	Aggressive
108	CCL20	2.20229	Aggressive
109	CCL20	-0.504494	Aggressive
110	CCL20	-0.137097	Aggressive
111	CCL20	-1.02186	Aggressive
112	CCL20	-0.831133	Aggressive
113	CCL20	2.30469	Aggressive
114	CCL20	1.18478	Aggressive
115	CCL20	-0.333989	Aggressive
116	CCL20	1.50052	Aggressive
117	CCL20	-0.74604	Aggressive
118	CCL20	-0.393396	Aggressive
119	CCL20	1.07018	Aggressive
120	CCL20	-0.137097	Aggressive
121	CCL20	-0.654845	Aggressive
122	CCL20	-0.0640762	Aggressive
123	CCL20	-0.789298	Aggressive
124	CCL20	0.184013	Aggressive
125	CCL20	-1.02186	Aggressive
126	CCL20	0.0133808	Aggressive
127	CCL20	3.4797	Aggressive
128	CCL20	2.57036	Aggressive
129	CCL20	-0.985935	Aggressive
130	CCL20	1.41797	Aggressive
131	CCL20	0.0133808	Aggressive
132	CCL20	-0.504494	Aggressive
133	CCL20	0.953841	Aggressive
134	CCL20	0.899418	Aggressive
135	CCL20	0.821897	Aggressive
136	CCL20	0.278725	Aggressive
137	CCL20	0.614104	Aggressive
138	CCL20	1.26733	Aggressive
139	CCL20	1.43812	Aggressive
140	CCL20	-0.206162	Aggressive
141	CCL20	-0.831133	Aggressive
142	CCL20	-0.789298	Aggressive
143	CCL20	1.26733	Aggressive
144	CCL20	-0.831133	Aggressive
145	CCL20	-0.654845	Aggressive
146	CCL20	-1.02186	Aggressive
147	CCL20	1.95679	Aggressive
148	CCL20	1.07018	Aggressive
149	CCL20	0.0133808	Aggressive
150	CCL20	3.5597	Aggressive
151	CCL20	-0.556609	Aggressive
152	CCL20	1.21511	Aggressive
153	CCL20	-1.18766	Aggressive
154	CCL20	-1.02186	Aggressive
155	CCL20	0.278725	Aggressive
156	CCL20	-0.654845	Aggressive
157	CCL20	-0.910889	Aggressive
158	CCL20	-0.504494	Aggressive
159	CCL20	-0.556609	Aggressive
160	CCL20	-0.831133	Aggressive
161	CCL20	-0.948966	Aggressive
162	CCL20	0.328854	Aggressive
163	CCL20	0.702313	Aggressive
164	CCL20	0.139168	Aggressive
165	CCL20	2.67277	Aggressive
166	CCL20	-0.910889	Aggressive
167	CCL20	-0.450156	Aggressive
168	CCL20	-0.654845	Aggressive
169	CCL20	-0.0640762	Aggressive
170	CCL20	-0.606674	Aggressive
171	CCL20	-0.871636	Aggressive
172	CCL20	-1.21837	Aggressive
173	CCL20	-0.701259	Aggressive
174	CCL20	-0.74604	Aggressive
175	CCL20	-0.871636	Aggressive
176	CCL20	0.230491	Aggressive
177	CCL20	0.0133808	Aggressive
178	CCL20	0.139168	Aggressive
179	CCL20	-0.910889	Aggressive
180	CCL20	1.0253	Aggressive
181	CCL20	-0.137097	Aggressive
182	CCL20	-0.831133	Aggressive
183	CCL20	-0.137097	Aggressive
184	CCL20	0.0958466	Aggressive
185	CCL20	-0.556609	Aggressive
186	CCL20	0.551729	Aggressive
187	CCL20	-0.0640762	Aggressive
188	CCL20	-0.789298	Aggressive
189	CCL20	-0.271678	Aggressive
190	CCL20	-0.239341	Aggressive
191	CCL20	-0.831133	Aggressive
192	CCL20	0.139168	Aggressive
193	CCL20	0.381033	Aggressive
194	CCL20	-0.333989	Aggressive
195	CCL20	-0.450156	Aggressive
196	CCL20	-0.701259	Aggressive
197	CCL20	-0.333989	Aggressive
198	CCL20	-0.271678	Aggressive
199	CCL20	-0.654845	Aggressive
200	CCL20	2.57795	Aggressive
201	CCL20	-0.985935	Aggressive
202	CCL20	2.52207	Aggressive
203	CCL20	-0.985935	Aggressive
204	CCL20	0.0958466	Aggressive
205	CCL20	1.07018	Aggressive
206	CCL20	1.55274	Aggressive
207	CCL20	0.572184	Aggressive
208	CCL20	1.56614	Aggressive
209	CCL20	0.139168	Aggressive
210	CCL20	-0.0640762	Aggressive
211	CCL20	0.748812	Aggressive
212	CCL20	-0.450156	Aggressive
213	CCL20	-0.271678	Aggressive
214	CCL20	2.24881	Aggressive
215	CCL20	-0.271678	Aggressive
216	CCL20	0.0539475	Aggressive
217	CCL20	-0.271678	Aggressive
218	CCL20	-0.206162	Aggressive
219	CCL20	-1.18766	Aggressive
220	CCL20	-0.0259356	Aggressive
221	CCL20	-1.0568	Aggressive
222	CCL20	-1.02186	Aggressive
223	CCL20	-0.504494	Aggressive
224	CCL20	0.184013	Aggressive
225	CCL20	-0.654845	Aggressive
226	CCL20	0.551729	Aggressive
227	CCL20	1.18478	Aggressive
228	CCL20	-0.74604	Aggressive
229	CCL20	0.492258	Aggressive
230	CCL20	-0.789298	Aggressive
231	CCL20	-0.701259	Aggressive
232	CCL20	-0.985935	Aggressive
233	CCL20	0.0133808	Aggressive
234	CCL20	0.0133808	Aggressive
235	CCL20	1.50052	Aggressive
236	CCL20	-0.556609	Aggressive
237	CCL20	-0.831133	Aggressive
238	CCL20	1.78597	Aggressive
239	CCL20	-0.271678	Aggressive
240	CCL20	0.278725	Aggressive
241	CCL20	-0.0640762	Aggressive
242	CCL20	-0.910889	Aggressive
243	CCL20	-0.333989	Aggressive
244	CCL20	2.24227	Aggressive
245	CCL20	3.63728	Aggressive
246	CCL20	0.614104	Aggressive
247	CCL20	-0.831133	Aggressive
248	CCL20	-0.333989	Aggressive
249	CCL20	0.572184	Aggressive
250	CCL20	-0.556609	Aggressive
251	CCL20	-0.701259	Aggressive
252	CCL20	-1.21837	Aggressive
253	CCL20	-0.910889	Aggressive
254	CCL20	0.381033	Aggressive
255	CCL20	-0.172097	Aggressive
256	CCL20	-0.271678	Aggressive
257	CCL20	-0.606674	Aggressive
258	CCL20	-0.74604	Aggressive
259	CCL20	1.78597	Aggressive
260	CCL20	-0.871636	Aggressive
261	CCL20	-0.556609	Aggressive
262	CCL20	-0.450156	Aggressive
263	CCL20	-0.137097	Aggressive
264	CCL20	-0.206162	Aggressive
265	CCL20	-0.606674	Aggressive
266	CCL20	-0.871636	Aggressive
267	CCL20	0.657447	Aggressive
268	CCL20	3.61416	Aggressive
269	CCL20	-1.27765	Aggressive
270	CCL20	-0.654845	Aggressive
271	CCL20	0.381033	Aggressive
272	CCL20	-0.654845	Aggressive
273	CCL20	4.4869	Aggressive
274	CCL20	-0.74604	Aggressive
275	CCL20	-0.74604	Aggressive
276	CCL20	0.899418	Aggressive
277	CCL20	-0.333989	Aggressive
278	CCL20	-0.654845	Aggressive
279	CCL20	0.0133808	Aggressive
280	CCL20	-0.910889	Aggressive
281	CCL20	0.899418	Aggressive
282	CCL20	-0.74604	Aggressive
283	CCL20	-0.985935	Aggressive
284	CCL20	-0.333989	Aggressive
285	CCL20	-0.789298	Aggressive
286	CCL20	-0.948966	Aggressive
287	CCL20	-0.606674	Aggressive
288	CCL20	-1.0568	Aggressive
289	CCL20	-0.871636	Aggressive
290	CCL20	-0.450156	Aggressive
291	CCL20	4.59742	Aggressive
292	CCL20	0.748812	Aggressive
293	CCL20	-0.606674	Aggressive
294	CCL20	1.01069	Aggressive
295	CCL20	-0.393396	Non-aggressive
296	CCL20	0.184013	Non-aggressive
297	CCL20	-0.606674	Non-aggressive
298	CCL20	1.22539	Non-aggressive
299	CCL20	-0.271678	Non-aggressive
300	CCL20	-1.21837	Aggressive
301	CCL20	-0.450156	Aggressive
302	CCL20	0.230491	Aggressive
303	CCL20	1.34043	Aggressive
304	CCL20	-0.393396	Aggressive
305	CCL20	-0.137097	Aggressive
306	CCL20	-0.606674	Aggressive
307	CCL20	0.0958466	Aggressive
308	CCL20	-0.393396	Aggressive
309	CCL20	0.381033	Aggressive
310	CCL20	-0.831133	Aggressive
311	CCL20	-0.948966	Aggressive
312	CCL20	-1.18766	Aggressive
313	CCL20	-0.606674	Aggressive
314	CCL20	-1.24836	Aggressive
315	CCL20	-0.606674	Aggressive
0	CXCL1	-0.305163	Non-aggressive
1	CXCL1	-0.720652	Non-aggressive
2	CXCL1	-0.439207	Non-aggressive
3	CXCL1	0.0182344	Non-aggressive
4	CXCL1	-0.948525	Non-aggressive
5	CXCL1	-0.305163	Non-aggressive
6	CXCL1	0.33463	Aggressive
7	CXCL1	-0.615842	Aggressive
8	CXCL1	-0.154293	Aggressive
9	CXCL1	-0.989335	Aggressive
10	CXCL1	-0.720652	Aggressive
11	CXCL1	0.461713	Aggressive
12	CXCL1	0.219681	Aggressive
13	CXCL1	-0.720652	Aggressive
14	CXCL1	0.0182344	Aggressive
15	CXCL1	0.183679	Aggressive
16	CXCL1	-0.154293	Aggressive
17	CXCL1	-0.40707	Aggressive
18	CXCL1	-0.817048	Aggressive
19	CXCL1	0.275785	Aggressive
20	CXCL1	-0.669389	Aggressive
21	CXCL1	-0.154293	Aggressive
22	CXCL1	-0.0711169	Aggressive
23	CXCL1	-0.720652	Aggressive
24	CXCL1	0.461713	Aggressive
25	CXCL1	-0.615842	Aggressive
26	CXCL1	-1.06701	Aggressive
27	CXCL1	-0.0711169	Aggressive
28	CXCL1	-0.817048	Aggressive
29	CXCL1	-1.10404	Aggressive
30	CXCL1	-0.19382	Aggressive
31	CXCL1	0.114751	Aggressive
32	CXCL1	-1.13996	Aggressive
33	CXCL1	-1.06701	Aggressive
34	CXCL1	-0.0711169	Aggressive
35	CXCL1	-1.13996	Aggressive
36	CXCL1	1.093	Aggressive
37	CXCL1	-0.948525	Aggressive
38	CXCL1	-0.989335	Aggressive
39	CXCL1	-0.40707	Aggressive
40	CXCL1	0.708764	Aggressive
41	CXCL1	-0.720652	Aggressive
42	CXCL1	0.219681	Aggressive
43	CXCL1	-0.669389	Aggressive
44	CXCL1	-0.154293	Aggressive
45	CXCL1	-0.817048	Aggressive
46	CXCL1	-0.374051	Aggressive
47	CXCL1	-0.501014	Aggressive
48	CXCL1	-0.559798	Aggressive
49	CXCL1	-0.862492	Aggressive
50	CXCL1	-1.0288	Aggressive
51	CXCL1	-0.817048	Aggressive
52	CXCL1	-0.374051	Aggressive
53	CXCL1	-0.232091	Aggressive
54	CXCL1	-0.305163	Aggressive
55	CXCL1	0.88564	Aggressive
56	CXCL1	0.530661	Aggressive
57	CXCL1	-0.989335	Aggressive
58	CXCL1	-0.305163	Aggressive
59	CXCL1	-0.769817	Aggressive
60	CXCL1	-0.232091	Aggressive
61	CXCL1	-0.232091	Aggressive
62	CXCL1	-0.906279	Aggressive
63	CXCL1	-0.439207	Aggressive
64	CXCL1	-0.154293	Aggressive
65	CXCL1	-0.720652	Aggressive
66	CXCL1	-0.906279	Aggressive
67	CXCL1	-0.305163	Aggressive
68	CXCL1	-0.862492	Aggressive
69	CXCL1	-0.615842	Aggressive
70	CXCL1	-0.906279	Aggressive
71	CXCL1	-0.769817	Aggressive
72	CXCL1	-0.948525	Aggressive
73	CXCL1	-0.720652	Aggressive
74	CXCL1	-0.720652	Aggressive
75	CXCL1	-0.720652	Aggressive
76	CXCL1	-0.374051	Aggressive
77	CXCL1	-0.862492	Aggressive
78	CXCL1	-0.906279	Aggressive
79	CXCL1	0.065526	Aggressive
80	CXCL1	-0.439207	Aggressive
81	CXCL1	-1.27377	Aggressive
82	CXCL1	-0.113423	Aggressive
83	CXCL1	1.24188	Aggressive
84	CXCL1	-0.720652	Aggressive
85	CXCL1	-0.989335	Aggressive
86	CXCL1	-0.501014	Aggressive
87	CXCL1	-0.439207	Aggressive
88	CXCL1	0.0182344	Aggressive
89	CXCL1	0.0182344	Aggressive
90	CXCL1	-0.669389	Aggressive
91	CXCL1	-0.720652	Aggressive
92	CXCL1	0.461713	Aggressive
93	CXCL1	-0.669389	Aggressive
94	CXCL1	-0.559798	Aggressive
95	CXCL1	-0.269181	Aggressive
96	CXCL1	-0.501014	Aggressive
97	CXCL1	-0.989335	Aggressive
98	CXCL1	-0.0272698	Aggressive
99	CXCL1	-0.817048	Aggressive
100	CXCL1	-0.817048	Aggressive
101	CXCL1	-0.720652	Aggressive
102	CXCL1	-0.374051	Aggressive
103	CXCL1	-0.501014	Aggressive
104	CXCL1	0.0182344	Aggressive
105	CXCL1	-0.559798	Aggressive
106	CXCL1	-0.817048	Aggressive
107	CXCL1	-0.501014	Aggressive
108	CXCL1	-0.615842	Aggressive
109	CXCL1	-0.720652	Aggressive
110	CXCL1	-0.374051	Aggressive
111	CXCL1	-0.3401	Aggressive
112	CXCL1	0.530661	Aggressive
113	CXCL1	-0.615842	Aggressive
114	CXCL1	0.065526	Aggressive
115	CXCL1	0.33463	Aggressive
116	CXCL1	-0.948525	Aggressive
117	CXCL1	-0.232091	Aggressive
118	CXCL1	-0.305163	Aggressive
119	CXCL1	0.554549	Non-aggressive
120	CXCL1	-0.305163	Non-aggressive
121	CXCL1	-0.501014	Non-aggressive
122	CXCL1	-0.769817	Non-aggressive
123	CXCL1	-0.817048	Non-aggressive
124	CXCL1	0.0182344	Non-aggressive
125	CXCL1	-1.06701	Non-aggressive
126	CXCL1	-1.06701	Non-aggressive
127	CXCL1	-0.154293	Non-aggressive
128	CXCL1	-0.232091	Non-aggressive
129	CXCL1	-1.0288	Non-aggressive
130	CXCL1	-1.0288	Non-aggressive
131	CXCL1	-0.232091	Non-aggressive
132	CXCL1	0.722552	Non-aggressive
133	CXCL1	-0.989335	Non-aggressive
134	CXCL1	-0.0711169	Non-aggressive
135	CXCL1	-0.948525	Non-aggressive
136	CXCL1	-0.769817	Non-aggressive
137	CXCL1	-0.669389	Non-aggressive
138	CXCL1	-0.232091	Non-aggressive
139	CXCL1	-0.501014	Non-aggressive
140	CXCL1	-0.374051	Non-aggressive
141	CXCL1	0.603794	Aggressive
142	CXCL1	-0.817048	Aggressive
143	CXCL1	-0.559798	Aggressive
144	CXCL1	0.603794	Aggressive
145	CXCL1	-0.0711169	Aggressive
146	CXCL1	-0.615842	Aggressive
147	CXCL1	-0.559798	Aggressive
148	CXCL1	0.764888	Aggressive
149	CXCL1	-0.154293	Aggressive
150	CXCL1	-0.948525	Aggressive
151	CXCL1	-0.501014	Aggressive
152	CXCL1	3.03021	Aggressive
153	CXCL1	0.950876	Aggressive
154	CXCL1	0.219681	Aggressive
155	CXCL1	-0.232091	Aggressive
156	CXCL1	0.375519	Aggressive
157	CXCL1	-0.769817	Aggressive
158	CXCL1	1.60131	Aggressive
159	CXCL1	0.114751	Aggressive
160	CXCL1	-0.439207	Aggressive
161	CXCL1	-0.154293	Aggressive
162	CXCL1	0.114751	Aggressive
163	CXCL1	0.219681	Aggressive
164	CXCL1	1.72211	Aggressive
165	CXCL1	-0.769817	Aggressive
166	CXCL1	-0.113423	Aggressive
167	CXCL1	0.275785	Aggressive
168	CXCL1	0.764888	Aggressive
169	CXCL1	1.17088	Aggressive
170	CXCL1	0.681652	Aggressive
171	CXCL1	-0.305163	Aggressive
172	CXCL1	0.0182344	Aggressive
173	CXCL1	-0.669389	Aggressive
174	CXCL1	-0.615842	Aggressive
175	CXCL1	0.275785	Aggressive
176	CXCL1	2.06933	Aggressive
177	CXCL1	-0.669389	Aggressive
178	CXCL1	0.554549	Aggressive
179	CXCL1	1.05587	Aggressive
180	CXCL1	0.917817	Aggressive
181	CXCL1	-0.439207	Aggressive
182	CXCL1	0.114751	Aggressive
183	CXCL1	-1.13996	Aggressive
184	CXCL1	1.58231	Aggressive
185	CXCL1	2.66118	Aggressive
186	CXCL1	-0.305163	Aggressive
187	CXCL1	1.17088	Aggressive
188	CXCL1	0.396497	Aggressive
189	CXCL1	-0.501014	Aggressive
190	CXCL1	-0.669389	Aggressive
191	CXCL1	-0.374051	Aggressive
192	CXCL1	-0.439207	Aggressive
193	CXCL1	-0.615842	Aggressive
194	CXCL1	-0.19382	Aggressive
195	CXCL1	-0.817048	Aggressive
196	CXCL1	1.17088	Aggressive
197	CXCL1	1.17088	Aggressive
198	CXCL1	0.0182344	Aggressive
199	CXCL1	-0.948525	Aggressive
200	CXCL1	-1.06701	Aggressive
201	CXCL1	-0.720652	Aggressive
202	CXCL1	-0.305163	Aggressive
203	CXCL1	-0.720652	Aggressive
204	CXCL1	-0.769817	Aggressive
205	CXCL1	-0.559798	Aggressive
206	CXCL1	-0.615842	Aggressive
207	CXCL1	-0.948525	Aggressive
208	CXCL1	-0.720652	Aggressive
209	CXCL1	0.219681	Aggressive
210	CXCL1	1.17088	Aggressive
211	CXCL1	0.764888	Aggressive
212	CXCL1	3.1135	Aggressive
213	CXCL1	0.33463	Aggressive
214	CXCL1	-1.0288	Aggressive
215	CXCL1	-0.720652	Aggressive
216	CXCL1	1.60131	Aggressive
217	CXCL1	-0.669389	Aggressive
218	CXCL1	0.0182344	Aggressive
219	CXCL1	0.33463	Aggressive
220	CXCL1	-0.817048	Aggressive
221	CXCL1	-0.669389	Aggressive
222	CXCL1	-0.113423	Aggressive
223	CXCL1	-0.720652	Aggressive
224	CXCL1	-1.24169	Aggressive
225	CXCL1	-0.439207	Aggressive
226	CXCL1	0.114751	Aggressive
227	CXCL1	0.461713	Aggressive
228	CXCL1	-0.769817	Aggressive
229	CXCL1	0.295082	Aggressive
230	CXCL1	-0.989335	Aggressive
231	CXCL1	1.50206	Aggressive
232	CXCL1	-0.669389	Aggressive
233	CXCL1	-0.720652	Aggressive
234	CXCL1	0.396497	Aggressive
235	CXCL1	0.256792	Aggressive
236	CXCL1	-0.862492	Aggressive
237	CXCL1	-0.439207	Aggressive
238	CXCL1	-0.559798	Aggressive
239	CXCL1	0.854299	Aggressive
240	CXCL1	-0.559798	Aggressive
241	CXCL1	2.00742	Aggressive
242	CXCL1	-0.720652	Aggressive
243	CXCL1	-0.989335	Aggressive
244	CXCL1	-0.989335	Aggressive
245	CXCL1	-1.13996	Aggressive
246	CXCL1	0.681652	Aggressive
247	CXCL1	-0.615842	Aggressive
248	CXCL1	-0.948525	Aggressive
249	CXCL1	0.375519	Aggressive
250	CXCL1	0.166074	Aggressive
251	CXCL1	-0.40707	Aggressive
252	CXCL1	-0.559798	Aggressive
253	CXCL1	-1.10404	Aggressive
254	CXCL1	-0.232091	Aggressive
255	CXCL1	1.62063	Aggressive
256	CXCL1	0.166074	Aggressive
257	CXCL1	2.59096	Aggressive
258	CXCL1	-0.154293	Aggressive
259	CXCL1	1.44016	Aggressive
260	CXCL1	0.950876	Aggressive
261	CXCL1	-0.501014	Aggressive
262	CXCL1	-0.232091	Aggressive
263	CXCL1	0.764888	Aggressive
264	CXCL1	1.98567	Aggressive
265	CXCL1	-0.232091	Aggressive
266	CXCL1	-0.501014	Aggressive
267	CXCL1	0.219681	Aggressive
268	CXCL1	-1.06701	Aggressive
269	CXCL1	0.114751	Aggressive
270	CXCL1	-0.862492	Aggressive
271	CXCL1	-0.906279	Aggressive
272	CXCL1	-0.154293	Aggressive
273	CXCL1	-0.232091	Aggressive
274	CXCL1	-1.20873	Aggressive
275	CXCL1	-0.559798	Aggressive
276	CXCL1	-1.24169	Aggressive
277	CXCL1	-0.989335	Aggressive
278	CXCL1	2.27677	Aggressive
279	CXCL1	0.461713	Aggressive
280	CXCL1	0.33463	Aggressive
281	CXCL1	0.219681	Aggressive
282	CXCL1	-0.817048	Aggressive
283	CXCL1	-0.862492	Aggressive
284	CXCL1	2.19887	Aggressive
285	CXCL1	-0.232091	Aggressive
286	CXCL1	0.0182344	Aggressive
287	CXCL1	0.823753	Aggressive
288	CXCL1	-0.669389	Aggressive
289	CXCL1	-0.305163	Aggressive
290	CXCL1	1.73809	Aggressive
291	CXCL1	1.27901	Aggressive
292	CXCL1	-0.948525	Aggressive
293	CXCL1	-0.720652	Aggressive
294	CXCL1	1.78736	Aggressive
295	CXCL1	-0.669389	Aggressive
296	CXCL1	-0.615842	Aggressive
297	CXCL1	-0.559798	Aggressive
298	CXCL1	1.60131	Aggressive
299	CXCL1	-0.948525	Aggressive
300	CXCL1	-0.154293	Aggressive
301	CXCL1	-1.13996	Aggressive
302	CXCL1	0.0182344	Aggressive
303	CXCL1	-0.669389	Aggressive
304	CXCL1	-0.559798	Aggressive
305	CXCL1	-0.0272698	Aggressive
306	CXCL1	2.87125	Aggressive
307	CXCL1	0.603794	Aggressive
308	CXCL1	0.764888	Aggressive
309	CXCL1	-0.817048	Aggressive
310	CXCL1	-0.374051	Aggressive
311	CXCL1	-1.06701	Aggressive
312	CXCL1	-0.305163	Aggressive
313	CXCL1	2.49685	Aggressive
314	CXCL1	-1.24169	Aggressive
315	CXCL1	-0.0711169	Aggressive
316	CXCL1	2.30586	Aggressive
317	CXCL1	0.530661	Aggressive
318	CXCL1	-0.0711169	Aggressive
319	CXCL1	-1.06701	Aggressive
320	CXCL1	-1.17484	Aggressive
321	CXCL1	-0.769817	Aggressive
322	CXCL1	2.9523	Aggressive
323	CXCL1	-0.906279	Aggressive
324	CXCL1	-0.559798	Aggressive
325	CXCL1	-0.154293	Aggressive
326	CXCL1	-0.862492	Aggressive
327	CXCL1	0.461713	Aggressive
328	CXCL1	0.375519	Aggressive
329	CXCL1	-0.769817	Aggressive
330	CXCL1	1.03412	Aggressive
331	CXCL1	-0.113423	Aggressive
332	CXCL1	1.17088	Aggressive
333	CXCL1	-0.305163	Aggressive
334	CXCL1	0.0182344	Aggressive
335	CXCL1	-0.19382	Aggressive
336	CXCL1	2.33868	Aggressive
337	CXCL1	0.33463	Aggressive
338	CXCL1	-1.13996	Aggressive
339	CXCL1	-0.906279	Aggressive
340	CXCL1	-0.0711169	Aggressive
341	CXCL1	1.49152	Aggressive
342	CXCL1	0.114751	Aggressive
343	CXCL1	0.396497	Aggressive
344	CXCL1	3.34051	Aggressive
345	CXCL1	-1.06701	Aggressive
346	CXCL1	0.854299	Aggressive
347	CXCL1	0.495694	Aggressive
348	CXCL1	1.38128	Aggressive
349	CXCL1	1.17088	Aggressive
350	CXCL1	1.32514	Aggressive
351	CXCL1	-0.269181	Aggressive
352	CXCL1	2.55876	Aggressive
353	CXCL1	2.00742	Aggressive
354	CXCL1	-1.17484	Aggressive
355	CXCL1	-0.817048	Aggressive
356	CXCL1	1.6262	Aggressive
357	CXCL1	0.603794	Aggressive
358	CXCL1	-0.439207	Aggressive
359	CXCL1	-0.948525	Aggressive
360	CXCL1	-0.906279	Aggressive
361	CXCL1	0.256792	Aggressive
362	CXCL1	-0.559798	Aggressive
363	CXCL1	-0.439207	Aggressive
364	CXCL1	0.219681	Aggressive
365	CXCL1	-0.906279	Aggressive
366	CXCL1	-0.769817	Aggressive
367	CXCL1	2.56788	Aggressive
368	CXCL1	0.764888	Aggressive
369	CXCL1	0.33463	Aggressive
370	CXCL1	-0.305163	Aggressive
371	CXCL1	-0.989335	Aggressive
372	CXCL1	-0.501014	Aggressive
373	CXCL1	0.950876	Aggressive
374	CXCL1	0.0182344	Aggressive
375	CXCL1	0.507237	Aggressive
376	CXCL1	-0.862492	Aggressive
377	CXCL1	0.507237	Aggressive
378	CXCL1	-0.0272698	Aggressive
379	CXCL1	0.256792	Aggressive
380	CXCL1	-0.232091	Aggressive
381	CXCL1	1.29802	Aggressive
382	CXCL1	-0.0272698	Aggressive
383	CXCL1	-0.769817	Aggressive
384	CXCL1	2.02614	Aggressive
385	CXCL1	-0.669389	Aggressive
386	CXCL1	0.33463	Aggressive
387	CXCL1	-0.817048	Aggressive
388	CXCL1	0.764888	Aggressive
389	CXCL1	-0.720652	Aggressive
390	CXCL1	1.07801	Aggressive
391	CXCL1	-0.559798	Aggressive
392	CXCL1	-0.817048	Aggressive
393	CXCL1	0.603794	Aggressive
394	CXCL1	-0.817048	Aggressive
395	CXCL1	-0.615842	Aggressive
396	CXCL1	-0.817048	Aggressive
397	CXCL1	0.764888	Aggressive
398	CXCL1	-0.769817	Aggressive
399	CXCL1	-0.906279	Aggressive
400	CXCL1	-0.989335	Aggressive
401	CXCL1	-0.0711169	Aggressive
402	CXCL1	0.396497	Aggressive
403	CXCL1	1.3569	Aggressive
404	CXCL1	2.48185	Aggressive
405	CXCL1	-0.817048	Aggressive
406	CXCL1	-1.39412	Aggressive
407	CXCL1	0.219681	Aggressive
408	CXCL1	2.17174	Aggressive
409	CXCL1	-0.769817	Aggressive
410	CXCL1	-0.769817	Aggressive
411	CXCL1	0.681652	Aggressive
412	CXCL1	0.642094	Aggressive
413	CXCL1	-1.17484	Aggressive
414	CXCL1	-0.232091	Aggressive
415	CXCL1	-0.817048	Aggressive
416	CXCL1	-0.769817	Aggressive
417	CXCL1	1.25413	Aggressive
418	CXCL1	-0.501014	Aggressive
419	CXCL1	-0.669389	Aggressive
420	CXCL1	2.46284	Aggressive
421	CXCL1	-0.154293	Aggressive
422	CXCL1	-0.720652	Aggressive
423	CXCL1	0.065526	Aggressive
424	CXCL1	0.554549	Aggressive
425	CXCL1	-1.20873	Aggressive
426	CXCL1	0.764888	Aggressive
427	CXCL1	-0.559798	Aggressive
428	CXCL1	0.275785	Aggressive
429	CXCL1	1.25413	Aggressive
430	CXCL1	0.219681	Aggressive
431	CXCL1	-0.232091	Aggressive
432	CXCL1	0.461713	Aggressive
433	CXCL1	3.31184	Aggressive
434	CXCL1	0.219681	Aggressive
435	CXCL1	0.219681	Aggressive
436	CXCL1	2.11559	Aggressive
437	CXCL1	-0.615842	Aggressive
438	CXCL1	1.62063	Aggressive
439	CXCL1	0.507237	Aggressive
440	CXCL1	-0.669389	Aggressive
441	CXCL1	-0.154293	Aggressive
442	CXCL1	0.396497	Aggressive
443	CXCL1	-0.374051	Aggressive
444	CXCL1	-0.305163	Aggressive
445	CXCL1	-0.615842	Aggressive
446	CXCL1	0.114751	Aggressive
447	CXCL1	0.275785	Aggressive
448	CXCL1	-0.501014	Aggressive
449	CXCL1	-0.989335	Aggressive
450	CXCL1	-0.269181	Aggressive
451	CXCL1	-0.769817	Aggressive
452	CXCL1	2.19349	Aggressive
453	CXCL1	0.854299	Aggressive
454	CXCL1	-0.862492	Aggressive
455	CXCL1	0.461713	Aggressive
456	CXCL1	0.708764	Aggressive
457	CXCL1	1.367	Aggressive
458	CXCL1	-0.669389	Aggressive
459	CXCL1	0.33463	Aggressive
460	CXCL1	-0.989335	Aggressive
461	CXCL1	0.396497	Aggressive
462	CXCL1	-0.374051	Aggressive
463	CXCL1	-1.13996	Aggressive
464	CXCL1	-0.232091	Aggressive
465	CXCL1	-0.0711169	Aggressive
466	CXCL1	-0.720652	Aggressive
467	CXCL1	-0.559798	Aggressive
468	CXCL1	-0.862492	Aggressive
469	CXCL1	-0.906279	Aggressive
470	CXCL1	0.0182344	Aggressive
471	CXCL1	-0.232091	Aggressive
472	CXCL1	0.764888	Aggressive
473	CXCL1	1.98089	Aggressive
474	CXCL1	1.22014	Aggressive
475	CXCL1	-0.906279	Aggressive
476	CXCL1	-0.0272698	Aggressive
477	CXCL1	-0.862492	Aggressive
478	CXCL1	-0.862492	Aggressive
479	CXCL1	-0.501014	Aggressive
480	CXCL1	0.256792	Aggressive
481	CXCL1	0.33463	Aggressive
482	CXCL1	-1.13996	Aggressive
483	CXCL1	-0.559798	Aggressive
484	CXCL1	1.70112	Aggressive
485	CXCL1	-1.06701	Aggressive
486	CXCL1	-0.374051	Aggressive
487	CXCL1	0.219681	Aggressive
488	CXCL1	-0.439207	Aggressive
489	CXCL1	-1.13996	Aggressive
490	CXCL1	-0.559798	Aggressive
491	CXCL1	-0.501014	Aggressive
492	CXCL1	-0.501014	Aggressive
493	CXCL1	-0.0711169	Aggressive
494	CXCL1	-0.559798	Aggressive
495	CXCL1	2.3818	Aggressive
496	CXCL1	0.603794	Aggressive
497	CXCL1	-0.862492	Aggressive
498	CXCL1	-0.669389	Aggressive
499	CXCL1	0.275785	Non-aggressive
500	CXCL1	-0.305163	Non-aggressive
501	CXCL1	-0.948525	Non-aggressive
502	CXCL1	-0.232091	Aggressive
503	CXCL1	-0.720652	Aggressive
504	CXCL1	0.114751	Aggressive
505	CXCL1	-0.615842	Aggressive
506	CXCL1	-0.439207	Aggressive
507	CXCL1	-0.501014	Aggressive
508	CXCL1	-0.769817	Aggressive
509	CXCL1	-0.615842	Aggressive
510	CXCL1	-1.10404	Aggressive
511	CXCL1	-0.154293	Aggressive
512	CXCL1	-0.559798	Aggressive
513	CXCL1	-0.615842	Aggressive
514	CXCL1	-0.559798	Aggressive
515	CXCL1	0.065526	Aggressive
516	CXCL1	-0.720652	Aggressive
517	CXCL1	0.0182344	Aggressive
518	CXCL1	0.764888	Aggressive
519	CXCL1	-0.615842	Aggressive
520	CXCL1	-0.559798	Non-aggressive
521	CXCL1	-0.720652	Non-aggressive
522	CXCL1	1.44016	Non-aggressive
523	CXCL1	-0.948525	Non-aggressive
524	CXCL1	-0.154293	Non-aggressive
525	CXCL1	-1.17484	Non-aggressive
526	CXCL1	-1.10404	Non-aggressive
527	CXCL1	-0.906279	Non-aggressive
528	CXCL1	-0.374051	Non-aggressive
529	CXCL1	-0.862492	Non-aggressive
530	CXCL1	0.219681	Non-aggressive
531	CXCL1	-0.305163	Non-aggressive
532	CXCL1	-0.817048	Non-aggressive
533	CXCL1	0.950876	Non-aggressive
534	CXCL1	-0.154293	Non-aggressive
535	CXCL1	0.554549	Non-aggressive
536	CXCL1	0.950876	Non-aggressive
537	CXCL1	0.461713	Non-aggressive
538	CXCL1	-0.769817	Non-aggressive
539	CXCL1	-0.720652	Non-aggressive
540	CXCL1	-1.17484	Non-aggressive
541	CXCL1	-0.989335	Non-aggressive
542	CXCL1	-1.10404	Non-aggressive
543	CXCL1	-0.374051	Non-aggressive
544	CXCL1	-0.720652	Non-aggressive
545	CXCL1	-0.232091	Non-aggressive
546	CXCL1	-0.948525	Non-aggressive
547	CXCL1	-0.720652	Non-aggressive
548	CXCL1	-1.0288	Non-aggressive
549	CXCL1	-0.154293	Non-aggressive
550	CXCL1	-0.948525	Non-aggressive
551	CXCL1	-0.305163	Non-aggressive
552	CXCL1	-0.720652	Non-aggressive
553	CXCL1	0.0182344	Non-aggressive
554	CXCL1	-0.374051	Non-aggressive
555	CXCL1	-0.559798	Non-aggressive
556	CXCL1	-0.113423	Non-aggressive
557	CXCL1	-1.10404	Non-aggressive
558	CXCL1	-0.669389	Non-aggressive
559	CXCL1	-1.06701	Non-aggressive
560	CXCL1	-0.669389	Non-aggressive
561	CXCL1	-0.615842	Non-aggressive
562	CXCL1	1.17088	Non-aggressive
563	CXCL1	-0.154293	Non-aggressive
564	CXCL1	0.722552	Non-aggressive
565	CXCL1	-1.06701	Non-aggressive
566	CXCL1	-0.154293	Non-aggressive
567	CXCL1	-0.19382	Non-aggressive
568	CXCL1	-0.862492	Non-aggressive
569	CXCL1	0.219681	Aggressive
570	CXCL1	-0.669389	Aggressive
571	CXCL1	-0.769817	Aggressive
572	CXCL1	-0.769817	Aggressive
573	CXCL1	-0.862492	Aggressive
574	CXCL1	-0.906279	Aggressive
575	CXCL1	-0.305163	Aggressive
576	CXCL1	-0.817048	Aggressive
577	CXCL1	-0.0711169	Aggressive
578	CXCL1	-0.439207	Aggressive
579	CXCL1	-0.817048	Aggressive
580	CXCL1	-0.669389	Aggressive
581	CXCL1	-0.154293	Aggressive
582	CXCL1	-0.439207	Aggressive
583	CXCL1	-0.374051	Aggressive
584	CXCL1	-1.55461	Aggressive
585	CXCL1	-0.720652	Aggressive
586	CXCL1	-0.669389	Aggressive
587	CXCL1	-0.0711169	Aggressive
588	CXCL1	-0.720652	Aggressive
589	CXCL1	-0.769817	Aggressive
590	CXCL1	-0.862492	Aggressive
591	CXCL1	-0.501014	Aggressive
592	CXCL1	-0.669389	Aggressive
593	CXCL1	0.33463	Aggressive
594	CXCL1	-0.948525	Aggressive
595	CXCL1	-0.817048	Aggressive
596	CXCL1	-1.06701	Aggressive
597	CXCL1	0.950876	Non-aggressive
598	CXCL1	-0.232091	Non-aggressive
599	CXCL1	-0.817048	Non-aggressive
600	CXCL1	-0.769817	Non-aggressive
601	CXCL1	0.114751	Non-aggressive
602	CXCL1	0.461713	Non-aggressive
603	CXCL1	-0.374051	Non-aggressive
604	CXCL1	-0.948525	Non-aggressive
605	CXCL1	-0.232091	Non-aggressive
606	CXCL1	-0.817048	Non-aggressive
607	CXCL1	0.0182344	Non-aggressive
608	CXCL1	-0.232091	Non-aggressive
609	CXCL1	-0.862492	Non-aggressive
610	CXCL1	-1.06701	Non-aggressive
611	CXCL1	-0.559798	Aggressive
612	CXCL1	0.33463	Aggressive
613	CXCL1	-0.154293	Aggressive
614	CXCL1	-0.439207	Aggressive
615	CXCL1	-0.669389	Aggressive
616	CXCL1	-0.154293	Aggressive
617	CXCL1	-0.374051	Aggressive
618	CXCL1	-0.720652	Aggressive
619	CXCL1	0.0182344	Aggressive
620	CXCL1	1.093	Aggressive
621	CXCL1	-0.154293	Aggressive
622	CXCL1	1.44016	Aggressive
623	CXCL1	0.33463	Aggressive
624	CXCL1	-1.24169	Aggressive
625	CXCL1	0.530661	Aggressive
626	CXCL1	-0.669389	Aggressive
627	CXCL1	-1.13996	Aggressive
628	CXCL1	2.56211	Aggressive
629	CXCL1	0.0182344	Aggressive
630	CXCL1	3.05157	Aggressive
631	CXCL1	-0.501014	Aggressive
632	CXCL1	-0.669389	Aggressive
633	CXCL1	-0.305163	Aggressive
634	CXCL1	-0.559798	Aggressive
635	CXCL1	-1.06701	Aggressive
636	CXCL1	-0.615842	Aggressive
637	CXCL1	3.00368	Aggressive
638	CXCL1	1.22014	Aggressive
639	CXCL1	-0.615842	Aggressive
640	CXCL1	-1.17484	Aggressive
641	CXCL1	-0.862492	Aggressive
642	CXCL1	0.823753	Aggressive
643	CXCL1	-0.012292	Aggressive
644	CXCL1	0.530661	Aggressive
645	CXCL1	0.0182344	Aggressive
646	CXCL1	-1.13996	Aggressive
647	CXCL1	1.5296	Aggressive
648	CXCL1	0.603794	Aggressive
649	CXCL1	-1.27377	Aggressive
650	CXCL1	-0.862492	Aggressive
651	CXCL1	-0.720652	Aggressive
652	CXCL1	-0.948525	Aggressive
653	CXCL1	-0.439207	Aggressive
654	CXCL1	1.39089	Aggressive
655	CXCL1	0.461713	Aggressive
656	CXCL1	-1.0288	Aggressive
657	CXCL1	0.603794	Aggressive
658	CXCL1	-0.559798	Aggressive
659	CXCL1	-0.501014	Aggressive
660	CXCL1	-0.154293	Aggressive
661	CXCL1	-1.0288	Aggressive
662	CXCL1	0.708764	Aggressive
663	CXCL1	-0.669389	Aggressive
664	CXCL1	-0.948525	Aggressive
665	CXCL1	-0.769817	Aggressive
666	CXCL1	0.835879	Aggressive
667	CXCL1	-0.232091	Aggressive
668	CXCL1	3.01687	Aggressive
669	CXCL1	2.16172	Aggressive
670	CXCL1	-0.501014	Aggressive
671	CXCL1	-0.817048	Aggressive
672	CXCL1	0.554549	Aggressive
673	CXCL1	-1.13996	Aggressive
674	CXCL1	-0.906279	Aggressive
675	CXCL1	1.70947	Aggressive
676	CXCL1	-0.769817	Aggressive
677	CXCL1	-0.615842	Aggressive
678	CXCL1	-0.615842	Aggressive
679	CXCL1	-0.817048	Aggressive
680	CXCL1	1.60131	Aggressive
681	CXCL1	-0.0711169	Aggressive
682	CXCL1	0.461713	Aggressive
683	CXCL1	1.17088	Aggressive
684	CXCL1	0.808765	Aggressive
685	CXCL1	-0.862492	Aggressive
686	CXCL1	-0.232091	Aggressive
687	CXCL1	-0.989335	Aggressive
688	CXCL1	0.554549	Aggressive
689	CXCL1	0.33463	Aggressive
690	CXCL1	-0.559798	Aggressive
691	CXCL1	-0.154293	Aggressive
692	CXCL1	0.603794	Aggressive
693	CXCL1	-0.906279	Aggressive
694	CXCL1	0.0182344	Aggressive
695	CXCL1	-0.615842	Aggressive
696	CXCL1	-1.06701	Aggressive
697	CXCL1	-1.06701	Aggressive
698	CXCL1	-0.615842	Aggressive
699	CXCL1	-0.862492	Aggressive
700	CXCL1	0.219681	Aggressive
701	CXCL1	-0.559798	Aggressive
702	CXCL1	-0.989335	Aggressive
703	CXCL1	-0.269181	Aggressive
704	CXCL1	-0.817048	Aggressive
705	CXCL1	2.72065	Aggressive
706	CXCL1	-1.06701	Aggressive
707	CXCL1	-0.817048	Aggressive
708	CXCL1	-1.0288	Aggressive
709	CXCL1	2.81549	Aggressive
710	CXCL1	-0.154293	Aggressive
711	CXCL1	-0.154293	Aggressive
712	CXCL1	-0.154293	Aggressive
713	CXCL1	-0.615842	Aggressive
714	CXCL1	-0.817048	Aggressive
715	CXCL1	2.81759	Aggressive
716	CXCL1	-1.13996	Aggressive
717	CXCL1	-0.769817	Aggressive
718	CXCL1	2.54612	Aggressive
719	CXCL1	-1.06701	Aggressive
720	CXCL1	0.183679	Aggressive
721	CXCL1	-0.439207	Aggressive
722	CXCL1	-0.720652	Aggressive
723	CXCL1	0.554549	Aggressive
724	CXCL1	0.0182344	Aggressive
725	CXCL1	-0.769817	Aggressive
726	CXCL1	-0.374051	Aggressive
727	CXCL1	1.112	Aggressive
728	CXCL1	0.275785	Aggressive
729	CXCL1	-1.47706	Aggressive
730	CXCL1	-0.19382	Aggressive
731	CXCL1	1.17088	Aggressive
732	CXCL1	4.47287	Aggressive
733	CXCL1	-0.19382	Aggressive
734	CXCL1	-0.0272698	Aggressive
735	CXCL1	-0.615842	Aggressive
736	CXCL1	-0.862492	Aggressive
737	CXCL1	-0.817048	Aggressive
738	CXCL1	-0.374051	Aggressive
739	CXCL1	-0.501014	Aggressive
740	CXCL1	0.417846	Aggressive
741	CXCL1	0.681652	Aggressive
742	CXCL1	-0.559798	Aggressive
743	CXCL1	-0.559798	Aggressive
744	CXCL1	0.793961	Aggressive
745	CXCL1	-0.769817	Aggressive
746	CXCL1	1.57693	Aggressive
747	CXCL1	-1.36515	Aggressive
748	CXCL1	-0.720652	Aggressive
749	CXCL1	-1.33546	Aggressive
750	CXCL1	-0.154293	Aggressive
751	CXCL1	-0.989335	Aggressive
752	CXCL1	-0.989335	Aggressive
753	CXCL1	-0.862492	Aggressive
754	CXCL1	-0.862492	Aggressive
755	CXCL1	-0.439207	Aggressive
756	CXCL1	-1.10404	Aggressive
757	CXCL1	-0.948525	Aggressive
758	CXCL1	-1.13996	Aggressive
759	CXCL1	-1.17484	Aggressive
760	CXCL1	-0.862492	Aggressive
761	CXCL1	-1.06701	Aggressive
762	CXCL1	-0.817048	Aggressive
763	CXCL1	-0.0272698	Aggressive
764	CXCL1	0.854299	Aggressive
765	CXCL1	-0.669389	Aggressive
766	CXCL1	-0.989335	Aggressive
767	CXCL1	-0.906279	Aggressive
768	CXCL1	0.554549	Aggressive
769	CXCL1	-0.862492	Aggressive
770	CXCL1	-0.269181	Aggressive
771	CXCL1	-0.669389	Aggressive
772	CXCL1	0.219681	Aggressive
773	CXCL1	-0.720652	Aggressive
774	CXCL1	0.0182344	Aggressive
775	CXCL1	-0.769817	Aggressive
776	CXCL1	0.114751	Aggressive
777	CXCL1	-0.948525	Aggressive
778	CXCL1	0.275785	Aggressive
779	CXCL1	-0.720652	Aggressive
780	CXCL1	-1.0288	Aggressive
781	CXCL1	1.60131	Aggressive
782	CXCL1	-0.615842	Aggressive
783	CXCL1	2.58799	Aggressive
784	CXCL1	-1.0288	Aggressive
785	CXCL1	0.114751	Aggressive
786	CXCL1	-0.862492	Aggressive
787	CXCL1	0.065526	Aggressive
788	CXCL1	0.950876	Aggressive
789	CXCL1	0.461713	Aggressive
790	CXCL1	0.166074	Aggressive
791	CXCL1	-0.559798	Aggressive
792	CXCL1	-1.06701	Aggressive
793	CXCL1	-0.906279	Aggressive
794	CXCL1	-0.232091	Aggressive
795	CXCL1	-0.154293	Aggressive
796	CXCL1	-1.30501	Aggressive
797	CXCL1	-0.615842	Aggressive
798	CXCL1	-0.269181	Aggressive
799	CXCL1	-0.232091	Aggressive
800	CXCL1	0.166074	Aggressive
801	CXCL1	-0.19382	Aggressive
802	CXCL1	1.00223	Aggressive
803	CXCL1	-0.948525	Aggressive
804	CXCL1	-1.06701	Aggressive
805	CXCL1	-0.817048	Aggressive
806	CXCL1	-0.862492	Aggressive
807	CXCL1	0.603794	Aggressive
808	CXCL1	-1.39412	Aggressive
809	CXCL1	0.603794	Aggressive
810	CXCL1	-1.0288	Aggressive
811	CXCL1	-1.13996	Aggressive
812	CXCL1	0.507237	Aggressive
813	CXCL1	-1.06701	Aggressive
814	CXCL1	-0.0272698	Aggressive
815	CXCL1	-0.769817	Aggressive
816	CXCL1	-0.906279	Aggressive
817	CXCL1	-1.24169	Aggressive
818	CXCL1	-0.113423	Aggressive
819	CXCL1	0.722552	Aggressive
820	CXCL1	-0.501014	Aggressive
821	CXCL1	-0.817048	Aggressive
822	CXCL1	-0.862492	Aggressive
823	CXCL1	-0.906279	Aggressive
824	CXCL1	-0.862492	Aggressive
825	CXCL1	-0.906279	Aggressive
826	CXCL1	-0.113423	Aggressive
827	CXCL1	-1.27377	Aggressive
828	CXCL1	1.83873	Aggressive
829	CXCL1	-0.3401	Aggressive
830	CXCL1	-0.862492	Aggressive
831	CXCL1	-0.817048	Aggressive
832	CXCL1	-0.154293	Aggressive
833	CXCL1	-1.0288	Aggressive
834	CXCL1	-0.669389	Aggressive
835	CXCL1	-0.817048	Aggressive
836	CXCL1	-0.559798	Aggressive
837	CXCL1	0.708764	Aggressive
838	CXCL1	1.40302	Aggressive
839	CXCL1	-0.948525	Aggressive
840	CXCL1	-0.906279	Aggressive
841	CXCL1	0.950876	Aggressive
842	CXCL1	0.065526	Aggressive
843	CXCL1	0.417846	Aggressive
844	CXCL1	-0.559798	Aggressive
845	CXCL1	-0.615842	Aggressive
846	CXCL1	2.06933	Aggressive
847	CXCL1	-1.0288	Aggressive
848	CXCL1	-1.20873	Aggressive
849	CXCL1	-1.10404	Aggressive
850	CXCL1	-0.989335	Aggressive
851	CXCL1	-0.669389	Aggressive
852	CXCL1	-1.20873	Aggressive
853	CXCL1	-0.669389	Aggressive
854	CXCL1	-0.154293	Aggressive
855	CXCL1	-0.769817	Aggressive
856	CXCL1	-1.10404	Aggressive
857	CXCL1	-0.559798	Aggressive
858	CXCL1	0.065526	Aggressive
859	CXCL1	1.6262	Aggressive
860	CXCL1	-0.113423	Aggressive
861	CXCL1	0.530661	Aggressive
862	CXCL1	-0.906279	Aggressive
863	CXCL1	-0.989335	Aggressive
864	CXCL1	-0.559798	Aggressive
865	CXCL1	-0.615842	Aggressive
866	CXCL1	-0.769817	Aggressive
867	CXCL1	0.554549	Aggressive
868	CXCL1	-0.669389	Aggressive
869	CXCL1	2.62403	Aggressive
870	CXCL1	-1.10404	Aggressive
871	CXCL1	-0.862492	Aggressive
872	CXCL1	-0.906279	Aggressive
873	CXCL1	-0.769817	Aggressive
874	CXCL1	-0.113423	Aggressive
875	CXCL1	-0.720652	Aggressive
876	CXCL1	0.275785	Aggressive
877	CXCL1	-0.989335	Aggressive
878	CXCL1	0.722552	Aggressive
879	CXCL1	0.808765	Aggressive
880	CXCL1	0.764888	Aggressive
881	CXCL1	0.396497	Aggressive
882	CXCL1	0.461713	Aggressive
883	CXCL1	-0.559798	Aggressive
884	CXCL1	1.17088	Aggressive
885	CXCL1	1.44016	Aggressive
886	CXCL1	-0.305163	Aggressive
887	CXCL1	1.17088	Aggressive
888	CXCL1	0.166074	Aggressive
889	CXCL1	0.461713	Aggressive
890	CXCL1	1.60131	Aggressive
891	CXCL1	0.166074	Aggressive
892	CXCL1	0.603794	Aggressive
893	CXCL1	0.764888	Aggressive
894	CXCL1	0.275785	Aggressive
895	CXCL1	-0.19382	Aggressive
896	CXCL1	-0.948525	Aggressive
897	CXCL1	1.01984	Aggressive
898	CXCL1	0.33463	Aggressive
899	CXCL1	2.1346	Aggressive
900	CXCL1	1.23277	Aggressive
901	CXCL1	0.114751	Aggressive
902	CXCL1	-0.113423	Aggressive
903	CXCL1	0.603794	Aggressive
904	CXCL1	0.33463	Aggressive
905	CXCL1	4.20231	Aggressive
906	CXCL1	0.603794	Aggressive
907	CXCL1	1.29802	Aggressive
908	CXCL1	-0.669389	Aggressive
909	CXCL1	-0.817048	Aggressive
910	CXCL1	0.065526	Aggressive
911	CXCL1	1.60131	Aggressive
912	CXCL1	-0.501014	Aggressive
913	CXCL1	-0.817048	Aggressive
914	CXCL1	-0.0711169	Aggressive
915	CXCL1	0.665673	Aggressive
916	CXCL1	-0.374051	Aggressive
917	CXCL1	1.29802	Aggressive
918	CXCL1	-0.559798	Aggressive
919	CXCL1	0.530661	Aggressive
920	CXCL1	0.950876	Aggressive
921	CXCL1	-0.989335	Aggressive
922	CXCL1	0.114751	Aggressive
923	CXCL1	3.3045	Aggressive
924	CXCL1	0.461713	Aggressive
925	CXCL1	0.0182344	Aggressive
926	CXCL1	0.396497	Aggressive
927	CXCL1	2.8934	Aggressive
928	CXCL1	1.50206	Aggressive
929	CXCL1	-0.906279	Aggressive
930	CXCL1	-0.0272698	Aggressive
931	CXCL1	1.093	Aggressive
932	CXCL1	-0.374051	Aggressive
933	CXCL1	-0.154293	Aggressive
934	CXCL1	2.0567	Aggressive
935	CXCL1	1.78736	Aggressive
936	CXCL1	-0.3401	Aggressive
937	CXCL1	1.94853	Aggressive
938	CXCL1	2.84412	Aggressive
939	CXCL1	0.642094	Aggressive
940	CXCL1	-0.305163	Aggressive
941	CXCL1	1.27901	Aggressive
942	CXCL1	-0.0711169	Aggressive
943	CXCL1	0.461713	Aggressive
944	CXCL1	1.40302	Aggressive
945	CXCL1	0.917817	Aggressive
946	CXCL1	0.530661	Aggressive
947	CXCL1	-0.862492	Aggressive
948	CXCL1	-1.39412	Aggressive
949	CXCL1	-0.113423	Aggressive
950	CXCL1	1.25413	Aggressive
951	CXCL1	0.114751	Aggressive
952	CXCL1	1.39781	Aggressive
953	CXCL1	-0.0711169	Aggressive
954	CXCL1	0.33463	Aggressive
955	CXCL1	0.114751	Aggressive
956	CXCL1	-0.0711169	Aggressive
957	CXCL1	0.0182344	Aggressive
958	CXCL1	0.33463	Aggressive
959	CXCL1	1.72211	Aggressive
960	CXCL1	0.950876	Aggressive
961	CXCL1	1.17088	Aggressive
962	CXCL1	-0.559798	Aggressive
963	CXCL1	2.71693	Aggressive
964	CXCL1	0.33463	Aggressive
965	CXCL1	-0.0711169	Aggressive
966	CXCL1	-0.615842	Aggressive
967	CXCL1	0.991782	Aggressive
968	CXCL1	0.950876	Aggressive
969	CXCL1	4.4002	Aggressive
970	CXCL1	1.44016	Aggressive
971	CXCL1	-0.817048	Aggressive
972	CXCL1	-0.305163	Aggressive
973	CXCL1	0.88564	Aggressive
974	CXCL1	1.57693	Aggressive
975	CXCL1	2.27677	Aggressive
976	CXCL1	2.62403	Aggressive
977	CXCL1	-0.374051	Aggressive
978	CXCL1	1.84625	Aggressive
979	CXCL1	0.461713	Aggressive
980	CXCL1	0.950876	Aggressive
981	CXCL1	-0.232091	Aggressive
982	CXCL1	0.530661	Aggressive
983	CXCL1	0.808765	Aggressive
984	CXCL1	2.04834	Aggressive
985	CXCL1	1.60131	Aggressive
986	CXCL1	-0.154293	Aggressive
987	CXCL1	-0.948525	Aggressive
988	CXCL1	0.166074	Aggressive
989	CXCL1	-0.305163	Aggressive
990	CXCL1	0.275785	Aggressive
991	CXCL1	0.219681	Aggressive
992	CXCL1	2.18731	Aggressive
993	CXCL1	-0.559798	Aggressive
994	CXCL1	-0.817048	Aggressive
995	CXCL1	0.642094	Aggressive
996	CXCL1	0.461713	Aggressive
997	CXCL1	0.655136	Aggressive
998	CXCL1	-0.374051	Aggressive
999	CXCL1	2.12569	Aggressive
1000	CXCL1	0.950876	Aggressive
1001	CXCL1	-1.20873	Aggressive
1002	CXCL1	-0.305163	Aggressive
1003	CXCL1	-0.669389	Aggressive
1004	CXCL1	0.823753	Aggressive
1005	CXCL1	-0.615842	Aggressive
1006	CXCL1	0.461713	Aggressive
1007	CXCL1	-0.669389	Aggressive
1008	CXCL1	1.367	Aggressive
1009	CXCL1	0.0182344	Aggressive
1010	CXCL1	-0.817048	Aggressive
1011	CXCL1	0.219681	Aggressive
1012	CXCL1	2.36622	Aggressive
1013	CXCL1	-0.501014	Aggressive
1014	CXCL1	-0.439207	Aggressive
1015	CXCL1	1.44016	Aggressive
1016	CXCL1	1.23277	Aggressive
1017	CXCL1	0.764888	Aggressive
1018	CXCL1	0.396497	Aggressive
1019	CXCL1	2.94672	Aggressive
1020	CXCL1	1.78736	Aggressive
1021	CXCL1	-0.862492	Aggressive
1022	CXCL1	0.950876	Aggressive
1023	CXCL1	0.0182344	Aggressive
1024	CXCL1	0.0182344	Aggressive
1025	CXCL1	0.461713	Aggressive
1026	CXCL1	0.114751	Aggressive
1027	CXCL1	3.25568	Aggressive
1028	CXCL1	1.20586	Aggressive
1029	CXCL1	-0.439207	Aggressive
1030	CXCL1	2.4495	Aggressive
1031	CXCL1	2.74485	Aggressive
1032	CXCL1	2.97923	Aggressive
1033	CXCL1	0.764888	Aggressive
1034	CXCL1	-0.0420637	Aggressive
1035	CXCL1	0.530661	Aggressive
1036	CXCL1	2.23962	Aggressive
1037	CXCL1	-0.906279	Aggressive
1038	CXCL1	-0.439207	Aggressive
1039	CXCL1	-0.374051	Aggressive
1040	CXCL1	-1.10404	Aggressive
1041	CXCL1	-0.232091	Aggressive
1042	CXCL1	1.75429	Aggressive
1043	CXCL1	-0.154293	Aggressive
1044	CXCL1	1.78736	Aggressive
1045	CXCL1	-0.0711169	Aggressive
1046	CXCL1	1.71635	Aggressive
1047	CXCL1	1.44016	Aggressive
1048	CXCL1	-0.269181	Aggressive
1049	CXCL1	2.06446	Aggressive
1050	CXCL1	2.04834	Aggressive
1051	CXCL1	1.94332	Aggressive
1052	CXCL1	-0.374051	Aggressive
1053	CXCL1	1.29802	Aggressive
1054	CXCL1	-0.989335	Aggressive
1055	CXCL1	0.461713	Aggressive
1056	CXCL1	0.603794	Aggressive
1057	CXCL1	0.33463	Aggressive
1058	CXCL1	0.114751	Aggressive
1059	CXCL1	-0.720652	Aggressive
1060	CXCL1	0.681652	Aggressive
1061	CXCL1	1.6262	Aggressive
1062	CXCL1	0.114751	Aggressive
1063	CXCL1	-0.862492	Aggressive
1064	CXCL1	0.461713	Aggressive
1065	CXCL1	-0.0711169	Aggressive
1066	CXCL1	-0.374051	Aggressive
1067	CXCL1	3.14485	Aggressive
1068	CXCL1	0.295082	Aggressive
1069	CXCL1	0.764888	Aggressive
1070	CXCL1	2.62403	Aggressive
1071	CXCL1	0.461713	Aggressive
1072	CXCL1	0.764888	Aggressive
1073	CXCL1	-0.0272698	Aggressive
1074	CXCL1	0.854299	Aggressive
1075	CXCL1	0.0182344	Aggressive
1076	CXCL1	0.33463	Aggressive
1077	CXCL1	-0.0272698	Aggressive
1078	CXCL1	-0.669389	Aggressive
1079	CXCL1	-0.862492	Aggressive
1080	CXCL1	-0.817048	Aggressive
1081	CXCL1	0.873006	Aggressive
1082	CXCL1	-0.374051	Aggressive
1083	CXCL1	0.950876	Aggressive
1084	CXCL1	0.219681	Aggressive
1085	CXCL1	0.219681	Aggressive
1086	CXCL1	3.54408	Aggressive
1087	CXCL1	0.603794	Aggressive
1088	CXCL1	2.27677	Aggressive
1089	CXCL1	-1.13996	Aggressive
1090	CXCL1	0.375519	Aggressive
1091	CXCL1	0.114751	Aggressive
1092	CXCL1	2.9523	Aggressive
1093	CXCL1	-1.10404	Aggressive
1094	CXCL1	2.46877	Aggressive
1095	CXCL1	1.82136	Aggressive
1096	CXCL1	0.219681	Aggressive
1097	CXCL1	3.50172	Aggressive
1098	CXCL1	-0.0711169	Aggressive
1099	CXCL1	0.681652	Aggressive
1100	CXCL1	0.461713	Aggressive
1101	CXCL1	-0.154293	Aggressive
1102	CXCL1	-0.588147	Aggressive
1103	CXCL1	0.603794	Aggressive
1104	CXCL1	0.681652	Aggressive
1105	CXCL1	-0.19382	Aggressive
1106	CXCL1	1.17088	Aggressive
1107	CXCL1	0.33463	Aggressive
1108	CXCL1	0.911312	Aggressive
1109	CXCL1	2.33868	Aggressive
1110	CXCL1	0.764888	Aggressive
1111	CXCL1	1.03412	Aggressive
1112	CXCL1	0.33463	Aggressive
1113	CXCL1	1.6262	Aggressive
1114	CXCL1	1.82136	Aggressive
1115	CXCL1	0.603794	Aggressive
1116	CXCL1	0.603794	Aggressive
1117	CXCL1	0.417846	Aggressive
1118	CXCL1	2.4495	Aggressive
1119	CXCL1	-0.0711169	Aggressive
1120	CXCL1	-0.113423	Aggressive
1121	CXCL1	-0.669389	Aggressive
1122	CXCL1	0.950876	Aggressive
1123	CXCL1	-0.232091	Aggressive
1124	CXCL1	3.82309	Aggressive
1125	CXCL1	0.0182344	Aggressive
1126	CXCL1	1.85635	Aggressive
1127	CXCL1	-0.769817	Aggressive
1128	CXCL1	-0.862492	Aggressive
1129	CXCL1	1.47848	Aggressive
1130	CXCL1	-0.374051	Aggressive
1131	CXCL1	-0.154293	Aggressive
1132	CXCL1	1.8509	Aggressive
1133	CXCL1	0.219681	Aggressive
1134	CXCL1	0.417846	Aggressive
1135	CXCL1	-0.0711169	Aggressive
1136	CXCL1	0.991782	Aggressive
1137	CXCL1	3.69961	Aggressive
1138	CXCL1	0.33463	Aggressive
1139	CXCL1	-0.501014	Aggressive
1140	CXCL1	0.219681	Aggressive
1141	CXCL1	2.81011	Aggressive
1142	CXCL1	0.0182344	Aggressive
1143	CXCL1	1.32514	Aggressive
1144	CXCL1	-0.720652	Aggressive
1145	CXCL1	1.84625	Aggressive
1146	CXCL1	0.065526	Aggressive
1147	CXCL1	5.15204	Aggressive
1148	CXCL1	-1.10404	Aggressive
1149	CXCL1	0.33463	Aggressive
1150	CXCL1	0.0182344	Aggressive
1151	CXCL1	-0.948525	Aggressive
1152	CXCL1	2.27677	Aggressive
1153	CXCL1	3.81137	Aggressive
1154	CXCL1	1.05587	Aggressive
1155	CXCL1	3.1135	Aggressive
1156	CXCL1	0.114751	Aggressive
1157	CXCL1	-0.817048	Aggressive
1158	CXCL1	2.6454	Aggressive
1159	CXCL1	-0.305163	Aggressive
1160	CXCL1	-0.232091	Aggressive
1161	CXCL1	-0.439207	Aggressive
1162	CXCL1	-1.0288	Aggressive
1163	CXCL1	0.991782	Aggressive
1164	CXCL1	1.8245	Aggressive
1165	CXCL1	1.44016	Aggressive
1166	CXCL1	1.78736	Aggressive
1167	CXCL1	-0.501014	Aggressive
1168	CXCL1	2.06446	Aggressive
1169	CXCL1	0.950876	Aggressive
1170	CXCL1	0.417846	Aggressive
1171	CXCL1	-1.27377	Aggressive
1172	CXCL1	1.92952	Aggressive
1173	CXCL1	0.33463	Aggressive
1174	CXCL1	0.0182344	Aggressive
1175	CXCL1	-0.615842	Aggressive
1176	CXCL1	3.29401	Aggressive
1177	CXCL1	0.799861	Aggressive
1178	CXCL1	0.681652	Aggressive
1179	CXCL1	-0.906279	Aggressive
1180	CXCL1	-0.817048	Non-aggressive
1181	CXCL1	1.17088	Non-aggressive
1182	CXCL1	0.603794	Non-aggressive
1183	CXCL1	-0.374051	Non-aggressive
1184	CXCL1	-0.615842	Non-aggressive
1185	CXCL1	-0.769817	Non-aggressive
1186	CXCL1	-0.989335	Non-aggressive
1187	CXCL1	-0.862492	Non-aggressive
1188	CXCL1	-0.862492	Non-aggressive
1189	CXCL1	-0.615842	Non-aggressive
1190	CXCL1	-0.439207	Non-aggressive
1191	CXCL1	-0.989335	Non-aggressive
1192	CXCL1	-0.0711169	Non-aggressive
1193	CXCL1	0.166074	Non-aggressive
1194	CXCL1	0.950876	Non-aggressive
1195	CXCL1	-0.817048	Non-aggressive
1196	CXCL1	-0.374051	Non-aggressive
1197	CXCL1	-0.559798	Non-aggressive
1198	CXCL1	-0.720652	Non-aggressive
1199	CXCL1	-0.501014	Non-aggressive
1200	CXCL1	-0.615842	Non-aggressive
1201	CXCL1	-0.669389	Non-aggressive
1202	CXCL1	-0.906279	Aggressive
1203	CXCL1	-0.374051	Aggressive
1204	CXCL1	2.35467	Aggressive
1205	CXCL1	0.33463	Aggressive
1206	CXCL1	-0.0711169	Aggressive
1207	CXCL1	-0.989335	Aggressive
1208	CXCL1	-0.906279	Aggressive
1209	CXCL1	-0.720652	Aggressive
1210	CXCL1	-0.906279	Aggressive
1211	CXCL1	-0.989335	Aggressive
1212	CXCL1	-1.39412	Aggressive
1213	CXCL1	-1.0288	Aggressive
1214	CXCL1	0.0182344	Aggressive
1215	CXCL1	-0.906279	Aggressive
1216	CXCL1	-0.305163	Aggressive
1217	CXCL1	-0.948525	Aggressive
1218	CXCL1	1.12355	Aggressive
1219	CXCL1	-1.06701	Aggressive
1220	CXCL1	1.78736	Aggressive
1221	CXCL1	-0.615842	Aggressive
1222	CXCL1	-0.669389	Aggressive
1223	CXCL1	-0.0272698	Aggressive
1224	CXCL1	-0.305163	Aggressive
1225	CXCL1	1.01984	Aggressive
1226	CXCL1	-0.720652	Aggressive
1227	CXCL1	-0.439207	Aggressive
1228	CXCL1	-0.862492	Aggressive
1229	CXCL1	-0.232091	Aggressive
1230	CXCL1	-0.40707	Aggressive
1231	CXCL1	-0.948525	Aggressive
1232	CXCL1	-0.615842	Aggressive
1233	CXCL1	0.33463	Aggressive
1234	CXCL1	-0.501014	Aggressive
1235	CXCL1	-0.817048	Aggressive
1236	CXCL1	-0.989335	Aggressive
1237	CXCL1	-0.862492	Aggressive
1238	CXCL1	0.219681	Aggressive
1239	CXCL1	-0.501014	Aggressive
1240	CXCL1	-1.06701	Aggressive
1241	CXCL1	-0.906279	Aggressive
1242	CXCL1	0.603794	Aggressive
1243	CXCL1	-0.862492	Aggressive
1244	CXCL1	-0.817048	Aggressive
1245	CXCL1	-1.06701	Aggressive
1246	CXCL1	0.375519	Aggressive
1247	CXCL1	-0.948525	Aggressive
1248	CXCL1	-0.948525	Aggressive
1249	CXCL1	-0.615842	Aggressive
1250	CXCL1	-0.720652	Aggressive
1251	CXCL1	-0.862492	Aggressive
1252	CXCL1	-0.948525	Aggressive
1253	CXCL1	1.27901	Aggressive
1254	CXCL1	-0.40707	Aggressive
1255	CXCL1	-1.17484	Aggressive
1256	CXCL1	-0.862492	Aggressive
1257	CXCL1	-1.27377	Aggressive
1258	CXCL1	0.114751	Aggressive
1259	CXCL1	1.17088	Aggressive
1260	CXCL1	-1.06701	Aggressive
1261	CXCL1	-0.615842	Aggressive
1262	CXCL1	-0.501014	Aggressive
1263	CXCL1	-0.501014	Aggressive
1264	CXCL1	-0.862492	Aggressive
1265	CXCL1	0.396497	Aggressive
1266	CXCL1	-0.669389	Aggressive
1267	CXCL1	-0.948525	Aggressive
1268	CXCL1	0.065526	Aggressive
1269	CXCL1	-0.501014	Aggressive
1270	CXCL1	-0.669389	Aggressive
1271	CXCL1	-0.269181	Aggressive
1272	CXCL1	-0.669389	Aggressive
1273	CXCL1	-1.10404	Aggressive
1274	CXCL1	0.065526	Aggressive
1275	CXCL1	0.0182344	Aggressive
1276	CXCL1	-1.06701	Aggressive
1277	CXCL1	-0.154293	Aggressive
1278	CXCL1	-0.817048	Aggressive
1279	CXCL1	-0.769817	Aggressive
1280	CXCL1	-0.769817	Aggressive
1281	CXCL1	-0.3401	Aggressive
1282	CXCL1	0.655136	Aggressive
1283	CXCL1	-0.154293	Aggressive
1284	CXCL1	-0.948525	Aggressive
1285	CXCL1	-0.948525	Aggressive
1286	CXCL1	-0.989335	Aggressive
1287	CXCL1	0.33463	Aggressive
1288	CXCL1	1.44016	Aggressive
1289	CXCL1	0.873006	Aggressive
1290	CXCL1	-0.113423	Aggressive
1291	CXCL1	1.34356	Aggressive
1292	CXCL1	1.21179	Aggressive
1293	CXCL1	-0.720652	Aggressive
1294	CXCL1	2.22311	Aggressive
1295	CXCL1	-0.501014	Aggressive
1296	CXCL1	-0.906279	Aggressive
1297	CXCL1	-0.154293	Aggressive
1298	CXCL1	-1.0288	Aggressive
1299	CXCL1	-0.769817	Aggressive
1300	CXCL1	-0.989335	Aggressive
1301	CXCL1	-0.154293	Aggressive
1302	CXCL1	0.823753	Aggressive
1303	CXCL1	0.396497	Aggressive
1304	CXCL1	-0.113423	Aggressive
1305	CXCL1	-0.720652	Aggressive
1306	CXCL1	-0.154293	Aggressive
1307	CXCL1	-0.769817	Aggressive
1308	CXCL1	0.33463	Aggressive
1309	CXCL1	-0.948525	Aggressive
1310	CXCL1	-0.0994855	Aggressive
1311	CXCL1	-0.669389	Aggressive
1312	CXCL1	0.166074	Aggressive
1313	CXCL1	0.166074	Aggressive
1314	CXCL1	-0.113423	Aggressive
1315	CXCL1	0.530661	Aggressive
1316	CXCL1	0.33463	Aggressive
1317	CXCL1	-1.13996	Aggressive
1318	CXCL1	-0.232091	Aggressive
1319	CXCL1	-1.06701	Aggressive
1320	CXCL1	-0.989335	Aggressive
1321	CXCL1	-0.948525	Aggressive
1322	CXCL1	-0.695294	Aggressive
1323	CXCL1	0.0182344	Aggressive
1324	CXCL1	-1.06701	Aggressive
1325	CXCL1	-0.374051	Aggressive
1326	CXCL1	-0.374051	Aggressive
1327	CXCL1	0.950876	Aggressive
1328	CXCL1	-0.559798	Aggressive
1329	CXCL1	1.17088	Aggressive
1330	CXCL1	0.461713	Aggressive
1331	CXCL1	0.507237	Aggressive
1332	CXCL1	1.8245	Aggressive
1333	CXCL1	-0.862492	Aggressive
1334	CXCL1	-1.10404	Aggressive
1335	CXCL1	1.73809	Aggressive
1336	CXCL1	-0.439207	Aggressive
1337	CXCL1	-0.305163	Aggressive
1338	CXCL1	2.1346	Aggressive
1339	CXCL1	-0.232091	Aggressive
1340	CXCL1	-0.374051	Aggressive
1341	CXCL1	-0.0272698	Aggressive
1342	CXCL1	0.219681	Aggressive
1343	CXCL1	1.72211	Aggressive
1344	CXCL1	0.507237	Aggressive
1345	CXCL1	-0.817048	Aggressive
1346	CXCL1	-0.817048	Aggressive
1347	CXCL1	0.0182344	Aggressive
1348	CXCL1	0.854299	Aggressive
1349	CXCL1	-0.948525	Aggressive
1350	CXCL1	-0.501014	Aggressive
1351	CXCL1	0.603794	Aggressive
1352	CXCL1	-0.439207	Aggressive
1353	CXCL1	0.0182344	Aggressive
1354	CXCL1	-0.615842	Aggressive
1355	CXCL1	-0.769817	Aggressive
1356	CXCL1	0.33463	Aggressive
1357	CXCL1	-1.06701	Aggressive
1358	CXCL1	-0.0711169	Aggressive
1359	CXCL1	0.295082	Aggressive
1360	CXCL1	1.17088	Aggressive
1361	CXCL1	2.33868	Aggressive
1362	CXCL1	-0.906279	Aggressive
1363	CXCL1	-0.669389	Aggressive
1364	CXCL1	0.396497	Aggressive
1365	CXCL1	0.0182344	Aggressive
1366	CXCL1	2.59096	Aggressive
1367	CXCL1	-0.305163	Aggressive
1368	CXCL1	0.33463	Aggressive
1369	CXCL1	-0.439207	Aggressive
1370	CXCL1	-0.615842	Aggressive
1371	CXCL1	-0.989335	Aggressive
1372	CXCL1	0.114751	Aggressive
1373	CXCL1	1.70947	Aggressive
1374	CXCL1	3.5275	Aggressive
1375	CXCL1	1.75133	Aggressive
1376	CXCL1	-0.769817	Aggressive
1377	CXCL1	-0.0711169	Aggressive
1378	CXCL1	0.0182344	Aggressive
1379	CXCL1	-0.559798	Aggressive
1380	CXCL1	-0.113423	Aggressive
1381	CXCL1	0.950876	Aggressive
1382	CXCL1	0.854299	Aggressive
1383	CXCL1	-0.769817	Aggressive
1384	CXCL1	-0.439207	Aggressive
1385	CXCL1	1.69076	Aggressive
1386	CXCL1	-0.615842	Aggressive
1387	CXCL1	-1.06701	Aggressive
1388	CXCL1	-0.232091	Aggressive
1389	CXCL1	-1.57939	Aggressive
1390	CXCL1	0.219681	Aggressive
1391	CXCL1	-0.374051	Aggressive
1392	CXCL1	-0.40707	Aggressive
1393	CXCL1	-0.817048	Aggressive
1394	CXCL1	-0.269181	Aggressive
1395	CXCL1	-0.374051	Aggressive
1396	CXCL1	-0.374051	Aggressive
1397	CXCL1	-0.769817	Aggressive
1398	CXCL1	-0.374051	Aggressive
1399	CXCL1	0.461713	Aggressive
1400	CXCL1	2.27677	Aggressive
1401	CXCL1	-0.720652	Aggressive
1402	CXCL1	-0.154293	Aggressive
1403	CXCL1	1.29802	Aggressive
1404	CXCL1	0.0182344	Aggressive
1405	CXCL1	-0.769817	Aggressive
1406	CXCL1	-1.33546	Aggressive
1407	CXCL1	0.950876	Aggressive
1408	CXCL1	0.256792	Aggressive
1409	CXCL1	0.823753	Aggressive
1410	CXCL1	-0.817048	Aggressive
1411	CXCL1	-0.374051	Aggressive
1412	CXCL1	-0.154293	Aggressive
1413	CXCL1	-0.305163	Aggressive
1414	CXCL1	-0.720652	Aggressive
1415	CXCL1	-0.720652	Aggressive
1416	CXCL1	-0.615842	Aggressive
1417	CXCL1	-0.615842	Aggressive
1418	CXCL1	0.708764	Aggressive
1419	CXCL1	-0.154293	Aggressive
1420	CXCL1	1.34356	Non-aggressive
1421	CXCL1	0.461713	Non-aggressive
1422	CXCL1	-0.439207	Non-aggressive
1423	CXCL1	0.219681	Non-aggressive
1424	CXCL1	-0.305163	Non-aggressive
1425	CXCL1	0.603794	Non-aggressive
1426	CXCL1	1.17088	Non-aggressive
1427	CXCL1	-0.232091	Non-aggressive
1428	CXCL1	0.655136	Non-aggressive
1429	CXCL1	-0.948525	Non-aggressive
1430	CXCL1	-0.906279	Non-aggressive
1431	CXCL1	0.681652	Non-aggressive
1432	CXCL1	-0.439207	Non-aggressive
1433	CXCL1	1.23277	Non-aggressive
1434	CXCL1	0.642094	Non-aggressive
1435	CXCL1	-0.501014	Non-aggressive
1436	CXCL1	-0.0711169	Non-aggressive
1437	CXCL1	-0.374051	Non-aggressive
1438	CXCL1	-0.720652	Non-aggressive
1439	CXCL1	-0.374051	Non-aggressive
1440	CXCL1	-0.817048	Non-aggressive
1441	CXCL1	-0.439207	Non-aggressive
1442	CXCL1	0.219681	Non-aggressive
1443	CXCL1	-0.439207	Non-aggressive
1444	CXCL1	-0.439207	Non-aggressive
1445	CXCL1	0.114751	Non-aggressive
1446	CXCL1	-0.374051	Non-aggressive
1447	CXCL1	-0.989335	Non-aggressive
1448	CXCL1	-0.948525	Non-aggressive
1449	CXCL1	-1.20873	Non-aggressive
1450	CXCL1	0.33463	Non-aggressive
1451	CXCL1	0.33463	Non-aggressive
1452	CXCL1	0.33463	Non-aggressive
1453	CXCL1	-0.720652	Non-aggressive
1454	CXCL1	-0.305163	Non-aggressive
1455	CXCL1	-0.232091	Non-aggressive
1456	CXCL1	1.17088	Non-aggressive
1457	CXCL1	-0.305163	Non-aggressive
1458	CXCL1	-1.17484	Non-aggressive
1459	CXCL1	0.461713	Non-aggressive
1460	CXCL1	-1.57939	Non-aggressive
1461	CXCL1	0.950876	Non-aggressive
1462	CXCL1	-0.232091	Non-aggressive
1463	CXCL1	-0.305163	Non-aggressive
1464	CXCL1	-0.948525	Non-aggressive
1465	CXCL1	-0.374051	Non-aggressive
1466	CXCL1	0.33463	Non-aggressive
1467	CXCL1	-0.154293	Non-aggressive
1468	CXCL1	1.25413	Non-aggressive
1469	CXCL1	0.603794	Non-aggressive
1470	CXCL1	-0.669389	Non-aggressive
1471	CXCL1	-0.862492	Non-aggressive
1472	CXCL1	-0.439207	Non-aggressive
1473	CXCL1	0.275785	Non-aggressive
1474	CXCL1	0.295082	Non-aggressive
1475	CXCL1	-0.669389	Non-aggressive
1476	CXCL1	1.00223	Aggressive
1477	CXCL1	-0.615842	Aggressive
1478	CXCL1	0.0182344	Aggressive
1479	CXCL1	-0.989335	Aggressive
1480	CXCL1	-1.10404	Aggressive
1481	CXCL1	-0.559798	Aggressive
1482	CXCL1	-0.305163	Aggressive
1483	CXCL1	-0.948525	Aggressive
1484	CXCL1	-0.559798	Aggressive
1485	CXCL1	-0.439207	Aggressive
1486	CXCL1	-0.232091	Aggressive
1487	CXCL1	0.33463	Aggressive
1488	CXCL1	1.17088	Aggressive
1489	CXCL1	1.21179	Aggressive
1490	CXCL1	0.114751	Aggressive
1491	CXCL1	0.603794	Aggressive
1492	CXCL1	1.07801	Aggressive
1493	CXCL1	-0.439207	Aggressive
1494	CXCL1	0.114751	Aggressive
1495	CXCL1	0.219681	Aggressive
1496	CXCL1	-1.0288	Aggressive
1497	CXCL1	0.0182344	Aggressive
1498	CXCL1	0.461713	Aggressive
1499	CXCL1	-0.615842	Aggressive
1500	CXCL1	-0.232091	Aggressive
1501	CXCL1	2.27677	Aggressive
1502	CXCL1	-0.615842	Aggressive
1503	CXCL1	1.53425	Aggressive
1504	CXCL1	0.950876	Aggressive
1505	CXCL1	-0.615842	Aggressive
1506	CXCL1	-0.817048	Aggressive
1507	CXCL1	-0.615842	Aggressive
1508	CXCL1	-0.305163	Aggressive
1509	CXCL1	-1.06701	Aggressive
1510	CXCL1	-0.439207	Aggressive
1511	CXCL1	0.681652	Aggressive
1512	CXCL1	-0.615842	Aggressive
1513	CXCL1	-0.501014	Aggressive
1514	CXCL1	-0.154293	Aggressive
1515	CXCL1	2.3818	Aggressive
1516	CXCL1	-0.113423	Aggressive
1517	CXCL1	0.114751	Aggressive
1518	CXCL1	1.23277	Aggressive
1519	CXCL1	0.0182344	Aggressive
1520	CXCL1	0.461713	Aggressive
1521	CXCL1	-0.232091	Aggressive
1522	CXCL1	-0.305163	Aggressive
1523	CXCL1	-0.232091	Aggressive
1524	CXCL1	0.219681	Aggressive
1525	CXCL1	0.295082	Aggressive
1526	CXCL1	-0.615842	Aggressive
1527	CXCL1	1.29802	Aggressive
1528	CXCL1	0.33463	Aggressive
1529	CXCL1	-0.720652	Aggressive
1530	CXCL1	-1.10404	Aggressive
1531	CXCL1	1.17088	Aggressive
1532	CXCL1	-0.559798	Aggressive
1533	CXCL1	-1.10404	Aggressive
1534	CXCL1	-0.862492	Aggressive
1535	CXCL1	0.114751	Aggressive
1536	CXCL1	0.065526	Aggressive
1537	CXCL1	-0.154293	Aggressive
1538	CXCL1	-0.817048	Aggressive
1539	CXCL1	-0.906279	Aggressive
1540	CXCL1	-0.154293	Aggressive
1541	CXCL1	-0.374051	Aggressive
1542	CXCL1	-0.0711169	Aggressive
1543	CXCL1	-0.374051	Aggressive
1544	CXCL1	-0.501014	Aggressive
0	CXCL11	1.03845	Non-aggressive
1	CXCL11	0.585162	Aggressive
2	CXCL11	0.720812	Aggressive
3	CXCL11	0.347438	Aggressive
4	CXCL11	-0.265321	Aggressive
5	CXCL11	-0.265321	Aggressive
6	CXCL11	-0.400829	Aggressive
7	CXCL11	-0.933249	Aggressive
8	CXCL11	-0.464019	Aggressive
9	CXCL11	0.143841	Aggressive
10	CXCL11	-0.265321	Aggressive
11	CXCL11	0.461335	Aggressive
12	CXCL11	0.674142	Aggressive
13	CXCL11	-0.582531	Aggressive
14	CXCL11	0.720812	Aggressive
15	CXCL11	-0.524513	Aggressive
16	CXCL11	-0.192383	Aggressive
17	CXCL11	-0.638269	Aggressive
18	CXCL11	-0.192383	Aggressive
19	CXCL11	-0.691897	Aggressive
20	CXCL11	-0.691897	Aggressive
21	CXCL11	0.720812	Aggressive
22	CXCL11	0.0520321	Aggressive
23	CXCL11	-0.265321	Aggressive
24	CXCL11	-0.265321	Aggressive
25	CXCL11	-0.524513	Aggressive
26	CXCL11	-0.524513	Aggressive
27	CXCL11	0.241995	Aggressive
28	CXCL11	-0.0342	Aggressive
29	CXCL11	2.02543	Aggressive
30	CXCL11	-0.743569	Aggressive
31	CXCL11	-0.334692	Aggressive
32	CXCL11	-0.691897	Aggressive
33	CXCL11	-0.192383	Aggressive
34	CXCL11	-0.582531	Aggressive
35	CXCL11	-0.743569	Aggressive
36	CXCL11	-0.464019	Aggressive
37	CXCL11	-0.582531	Aggressive
38	CXCL11	-0.841582	Aggressive
39	CXCL11	-0.192383	Aggressive
40	CXCL11	-0.524513	Aggressive
41	CXCL11	-0.691897	Aggressive
42	CXCL11	1.93909	Aggressive
43	CXCL11	-0.793423	Aggressive
44	CXCL11	-0.638269	Aggressive
45	CXCL11	-0.0342	Aggressive
46	CXCL11	0.143841	Aggressive
47	CXCL11	0.347438	Aggressive
48	CXCL11	-0.334692	Aggressive
49	CXCL11	-0.743569	Aggressive
50	CXCL11	0.347438	Aggressive
51	CXCL11	-0.464019	Aggressive
52	CXCL11	-0.524513	Aggressive
53	CXCL11	-0.638269	Aggressive
54	CXCL11	-0.743569	Aggressive
55	CXCL11	-0.192383	Aggressive
56	CXCL11	-0.582531	Aggressive
57	CXCL11	-0.0342	Aggressive
58	CXCL11	-0.841582	Aggressive
59	CXCL11	-0.691897	Aggressive
60	CXCL11	0.241995	Aggressive
61	CXCL11	1.22855	Aggressive
62	CXCL11	0.461335	Aggressive
63	CXCL11	-0.841582	Aggressive
64	CXCL11	-0.524513	Aggressive
65	CXCL11	-0.743569	Aggressive
66	CXCL11	0.521901	Aggressive
67	CXCL11	-0.115494	Aggressive
68	CXCL11	-0.400829	Aggressive
69	CXCL11	1.33407	Aggressive
70	CXCL11	-0.638269	Aggressive
71	CXCL11	0.403246	Aggressive
72	CXCL11	-0.691897	Aggressive
73	CXCL11	-0.115494	Aggressive
74	CXCL11	0.403246	Aggressive
75	CXCL11	-0.691897	Aggressive
76	CXCL11	-0.524513	Aggressive
77	CXCL11	1.8059	Aggressive
78	CXCL11	-0.638269	Aggressive
79	CXCL11	-0.638269	Aggressive
80	CXCL11	-0.400829	Aggressive
81	CXCL11	0.0971947	Aggressive
82	CXCL11	-0.582531	Non-aggressive
83	CXCL11	-0.115494	Non-aggressive
84	CXCL11	-0.0342	Non-aggressive
85	CXCL11	-0.265321	Non-aggressive
86	CXCL11	-0.265321	Non-aggressive
87	CXCL11	-1.21411	Non-aggressive
88	CXCL11	-0.0342	Aggressive
89	CXCL11	1.22855	Aggressive
90	CXCL11	-0.400829	Aggressive
91	CXCL11	-0.464019	Aggressive
92	CXCL11	-0.582531	Aggressive
93	CXCL11	-0.115494	Aggressive
94	CXCL11	-0.115494	Aggressive
95	CXCL11	0.769065	Aggressive
96	CXCL11	-0.334692	Aggressive
97	CXCL11	-0.841582	Aggressive
98	CXCL11	-0.400829	Aggressive
99	CXCL11	0.461335	Aggressive
100	CXCL11	0.241995	Aggressive
101	CXCL11	-0.841582	Aggressive
102	CXCL11	0.585162	Aggressive
103	CXCL11	0.241995	Aggressive
104	CXCL11	0.00826163	Aggressive
105	CXCL11	-0.841582	Aggressive
106	CXCL11	-0.115494	Aggressive
107	CXCL11	0.0520321	Aggressive
108	CXCL11	-0.582531	Aggressive
109	CXCL11	-0.115494	Aggressive
110	CXCL11	-0.691897	Aggressive
111	CXCL11	0.674142	Aggressive
112	CXCL11	0.143841	Aggressive
113	CXCL11	-0.524513	Aggressive
114	CXCL11	-0.400829	Aggressive
115	CXCL11	-0.265321	Aggressive
116	CXCL11	0.347438	Aggressive
117	CXCL11	0.585162	Aggressive
118	CXCL11	-0.265321	Aggressive
119	CXCL11	-0.400829	Aggressive
120	CXCL11	-0.265321	Aggressive
121	CXCL11	-0.334692	Aggressive
122	CXCL11	0.241995	Aggressive
123	CXCL11	-0.691897	Aggressive
124	CXCL11	1.91144	Aggressive
125	CXCL11	-0.334692	Aggressive
126	CXCL11	-0.793423	Aggressive
127	CXCL11	0.542676	Aggressive
128	CXCL11	-0.0342	Aggressive
129	CXCL11	-0.524513	Aggressive
130	CXCL11	0.143841	Aggressive
131	CXCL11	-0.115494	Aggressive
132	CXCL11	-0.793423	Aggressive
133	CXCL11	-0.400829	Aggressive
134	CXCL11	-0.582531	Aggressive
135	CXCL11	-0.691897	Aggressive
136	CXCL11	-0.0342	Aggressive
137	CXCL11	0.241995	Aggressive
[truncated: 23,939 more rows]

## Sheet: Figure 2 a
index	Sample ID	Outcome	x	y	Spot class	APC signature	CEG signature	Club cells
V10A20_009_A_AAACGAGACGGTTGAT-1	P30 - sample C2	Aggressive	19.9216	25.7647	Lymphocyte-enriched stroma	285.993	269.937	0.217201
V10A20_009_A_AAACTGCTGGCTCCAA-1	P30 - sample C2	Aggressive	13.098	15.8431	Non-cancer glands	343.012	228.053	0.552993
V10A20_009_A_AAAGGCTCTCGCGCCG-1	P30 - sample C2	Aggressive	6.27451	5.92157	Non-cancer glands	209.489	141.169	0.497649
V10A20_009_A_AAAGTGTGATTTATCT-1	P30 - sample C2	Aggressive	28.4706	16.8627	ISUP1	53.7761	24.7122	0.212584
V10A20_009_A_AAAGTTGACTCCCGTA-1	P30 - sample C2	Aggressive	29.6078	18.8431	ISUP1	102.576	85.2629	0.270185
V10A20_009_A_AAATACCTATAAGCAT-1	P30 - sample C2	Aggressive	14.2353	13.8627	Non-cancer glands	273.802	239.458	0.395413
V10A20_009_A_AAATAGGGTGCTATTG-1	P30 - sample C2	Aggressive	19.9412	7.92157	Lymphocyte-enriched stroma	308.519	119.579	0.201399
V10A20_009_A_AAATTAACGGGTAGCT-1	P30 - sample C2	Aggressive	7.96078	26.7451	Non-cancer glands	184.293	163.499	0.217115
V10A20_009_A_AACACACGCTCGCCGC-1	P30 - sample C2	Aggressive	27.9216	9.92157	Lymphocyte-enriched stroma	218.057	225.091	0.222433
V10A20_009_A_AACCCTACTGTCAATA-1	P30 - sample C2	Aggressive	29.6078	20.8235	ISUP1	44.3519	-25.2585	0.16322
V10A20_009_A_AACCGCTAAGGGATGC-1	P30 - sample C2	Aggressive	27.3333	14.8824	ISUP1	114.127	-21.8229	0.210638
V10A20_009_A_AACCTTTAAATACGGT-1	P30 - sample C2	Aggressive	13.6863	6.92157	Lymphocyte-enriched stroma	172.279	66.6005	0.251061
V10A20_009_A_AACGATAATGCCGTAG-1	P30 - sample C2	Aggressive	16.5294	7.92157	Lymphocyte-enriched stroma	247.949	148.737	0.20366
V10A20_009_A_AACGCTGTTGCTGAAA-1	P30 - sample C2	Aggressive	28.4902	6.94118	Lymphocyte-enriched stroma	131.955	93.9879	0.194015
V10A20_009_A_AACGGACGTACGTATA-1	P30 - sample C2	Aggressive	27.3529	10.9216	Lymphocyte-enriched stroma	23.6156	-51.716	0.238369
V10A20_009_A_AACTAGGCTTGGGTGT-1	P30 - sample C2	Aggressive	9.70588	5.94118	Non-cancer glands	277.092	379.879	0.575301
V10A20_009_A_AACTCTCAATAGAGCG-1	P30 - sample C2	Aggressive	27.902	25.7843	ISUP1	225.7	152.755	0.227372
V10A20_009_A_AAGACTGCAAGCTACT-1	P30 - sample C2	Aggressive	13.6667	24.7647	Lymphocyte-enriched stroma	302.271	211.248	0.254762
V10A20_009_A_AAGAGCTCTTTATCGG-1	P30 - sample C2	Aggressive	18.7843	25.7647	Non-cancer glands	380.151	372.582	0.516415
V10A20_009_A_AAGAGGCATGGATCGC-1	P30 - sample C2	Aggressive	20.4902	24.7843	Non-cancer glands	321.403	292.302	0.538374
V10A20_009_A_AAGCACCCTGCGTATC-1	P30 - sample C2	Aggressive	16.5294	1.98039	Non-cancer glands	305.231	298.043	0.54878
V10A20_009_A_AAGCATACTCTCCTGA-1	P30 - sample C2	Aggressive	14.2549	7.92157	Non-cancer glands	160.629	130.045	0.309405
V10A20_009_A_AAGCTAGATCGAGTAA-1	P30 - sample C2	Aggressive	13.6863	10.902	Lymphocyte-enriched stroma	297.403	237.881	0.213882
V10A20_009_A_AAGCTCGTGCCAAGTC-1	P30 - sample C2	Aggressive	16.5098	25.7647	Non-cancer glands	275.9	300.823	0.450397
V10A20_009_A_AAGCTCTTTCATGGTG-1	P30 - sample C2	Aggressive	21.098	3.96078	Non-cancer glands	166.773	116.381	0.326149
V10A20_009_A_AAGGTGATAAACCAGC-1	P30 - sample C2	Aggressive	27.3333	16.8627	ISUP1	17.9288	16.8284	0.228369
V10A20_009_A_AAGTCAATTGTCGTCA-1	P30 - sample C2	Aggressive	32.4706	15.8824	ISUP1	134.195	90.1231	0.218961
V10A20_009_A_AAGTGTTTGGAGACGG-1	P30 - sample C2	Aggressive	20.5098	8.92157	Non-cancer glands	262.756	108.554	0.591018
V10A20_009_A_AAGTTCACTCCAAGCT-1	P30 - sample C2	Aggressive	23.3725	3.98039	Lymphocyte-enriched stroma	240.026	23.335	0.146225
V10A20_009_A_AATAGAATCTGTTTCA-1	P30 - sample C2	Aggressive	23.9216	12.8824	Lymphocyte-enriched stroma	271.899	181.532	0.216241
V10A20_009_A_AATAGTCCGTCCCGAC-1	P30 - sample C2	Aggressive	7.43137	3.94118	Non-cancer glands	261.864	361.581	0.820067
V10A20_009_A_AATCATGTAAAGACTC-1	P30 - sample C2	Aggressive	30.7647	6.96078	Lymphocyte-enriched stroma	198.5	72.6945	0.225424
V10A20_009_A_AATGACGTAGGATGTC-1	P30 - sample C2	Aggressive	19.3725	16.8431	Lymphocyte-enriched stroma	244.364	106.863	0.197301
V10A20_009_A_AATTAAAGGTCGGCGT-1	P30 - sample C2	Aggressive	3.41176	20.7843	Non-cancer glands	299.452	339.681	0.723065
V10A20_009_A_AATTAACGGATTTCCA-1	P30 - sample C2	Aggressive	12.549	2.96078	Lymphocyte-enriched stroma	285.11	193.13	0.279524
V10A20_009_A_AATTAGCGCTGCAGCG-1	P30 - sample C2	Aggressive	10.8235	9.90196	Non-cancer glands	310.248	343.103	0.415233
V10A20_009_A_AATTCTAGAGTTAGGC-1	P30 - sample C2	Aggressive	10.8235	11.8824	Non-cancer glands	306.117	263.455	0.377697
V10A20_009_A_AATTGAACGCTCTGGT-1	P30 - sample C2	Aggressive	22.2157	15.8627	Lymphocyte-enriched stroma	210.418	1.8282	0.217246
V10A20_009_A_ACAAATCGCACCGAAT-1	P30 - sample C2	Aggressive	21.6471	10.902	Non-cancer glands	317.793	130.333	0.302168
V10A20_009_A_ACAAATGGTAGTGTTT-1	P30 - sample C2	Aggressive	22.7843	16.8431	Lymphocyte-enriched stroma	322.476	140.429	0.233371
V10A20_009_A_ACAACAGCATGAGCTA-1	P30 - sample C2	Aggressive	15.9216	28.7255	Lymphocyte-enriched stroma	240.885	202.374	0.167812
V10A20_009_A_ACAAGGGCAGGCTCTG-1	P30 - sample C2	Aggressive	18.2353	16.8431	Lymphocyte-enriched stroma	255.944	130.236	0.270627
V10A20_009_A_ACAATTGTGTCTCTTT-1	P30 - sample C2	Aggressive	30.1961	9.92157	Lymphocyte-enriched stroma	201.868	87.0201	0.233252
V10A20_009_A_ACACACCAGGACCAGT-1	P30 - sample C2	Aggressive	26.1961	16.8627	ISUP1	166.575	65.824	0.274004
V10A20_009_A_ACACGAGACTCCTTCT-1	P30 - sample C2	Aggressive	15.3529	29.7255	Lymphocyte-enriched stroma	213.334	175.014	0.211848
V10A20_009_A_ACACTGATCAAGGTGT-1	P30 - sample C2	Aggressive	2.29412	8.90196	Non-cancer glands	214.01	158.896	0.50018
V10A20_009_A_ACAGGCTTGCCCGACT-1	P30 - sample C2	Aggressive	24.5098	7.94118	Non-cancer glands	191.675	141.414	0.181216
V10A20_009_A_ACATCCCGGCCATACG-1	P30 - sample C2	Aggressive	7.41176	5.92157	Non-cancer glands	219.922	327.391	0.672066
V10A20_009_A_ACATCCTGGTAACTGT-1	P30 - sample C2	Aggressive	33.0392	18.8431	ISUP1	185.333	33.5116	0.209246
V10A20_009_A_ACATCGATCGTTTACC-1	P30 - sample C2	Aggressive	10.2549	18.8235	Lymphocyte-enriched stroma	154.682	41.3285	0.159572
V10A20_009_A_ACATCGTATGCAATGG-1	P30 - sample C2	Aggressive	21.0784	15.8627	Lymphocyte-enriched stroma	231.826	118.595	0.22524
V10A20_009_A_ACATTAGTTTATATCC-1	P30 - sample C2	Aggressive	9.68627	9.90196	Non-cancer glands	224.529	185.527	0.260806
V10A20_009_A_ACCAACGCTTATTTAT-1	P30 - sample C2	Aggressive	2.86275	7.90196	Non-cancer glands	241.496	296.713	0.467741
V10A20_009_A_ACCAATATGCAAGTTA-1	P30 - sample C2	Aggressive	19.3725	4.96078	Non-cancer glands	258.218	361.755	0.467477
V10A20_009_A_ACCACGTGCAGCTATA-1	P30 - sample C2	Aggressive	18.2353	12.8824	Non-cancer glands	318.026	255.998	0.31833
V10A20_009_A_ACCAGTGCGGGAGACG-1	P30 - sample C2	Aggressive	28.4902	12.902	ISUP1	32.4346	-53.9463	0.187905
V10A20_009_A_ACCATATCCGCAATAA-1	P30 - sample C2	Aggressive	6.82353	22.7843	Non-cancer glands	395.543	326.147	0.338697
V10A20_009_A_ACCCGGAAACTCCCAG-1	P30 - sample C2	Aggressive	11.9804	3.96078	Lymphocyte-enriched stroma	394.25	332.729	0.412989
V10A20_009_A_ACCCGGTTACACTTCC-1	P30 - sample C2	Aggressive	2.27451	18.8039	Lymphocyte-enriched stroma	202.688	132.743	0.165384
V10A20_009_A_ACCCTCCCTTGCTATT-1	P30 - sample C2	Aggressive	22.7843	12.8824	Lymphocyte-enriched stroma	216.952	55.1598	0.254423
V10A20_009_A_ACCGACACATCTCCCA-1	P30 - sample C2	Aggressive	13.1176	0	Non-cancer glands	328.389	321.742	0.590663
V10A20_009_A_ACCGATGGTAGCATCG-1	P30 - sample C2	Aggressive	27.3333	24.7843	ISUP1	124.575	29.7089	0.271871
V10A20_009_A_ACCGCAATAACTGCCT-1	P30 - sample C2	Aggressive	19.9412	9.90196	Lymphocyte-enriched stroma	278.562	152.508	0.243529
V10A20_009_A_ACCGGGCCTTTGTTGA-1	P30 - sample C2	Aggressive	30.7647	14.8824	ISUP1	45.1577	-38.3604	0.169054
V10A20_009_A_ACGCATTCGTGAGTAC-1	P30 - sample C2	Aggressive	9.66667	27.7255	Lymphocyte-enriched stroma	232.248	142.074	0.176115
V10A20_009_A_ACGCCGCTAGACGACC-1	P30 - sample C2	Aggressive	15.3725	17.8235	Non-cancer glands	302.319	272.547	0.516053
V10A20_009_A_ACGCGAAGTCAGACGA-1	P30 - sample C2	Aggressive	8.54902	11.8824	Non-cancer glands	238.45	255.699	0.372204
V10A20_009_A_ACGCGGGCCAAGGACA-1	P30 - sample C2	Aggressive	10.2353	26.7451	Lymphocyte-enriched stroma	241.487	142.681	0.220715
V10A20_009_A_ACGGACTCTCAAAGCG-1	P30 - sample C2	Aggressive	17.6863	0	Non-cancer glands	349.823	330.153	0.457558
V10A20_009_A_ACGGATGGTGCGGATA-1	P30 - sample C2	Aggressive	19.9608	3.96078	Non-cancer glands	381.238	416.198	0.430285
V10A20_009_A_ACGGCACTTGCTTGGG-1	P30 - sample C2	Aggressive	9.11765	8.90196	Non-cancer glands	321.763	274.119	0.400977
V10A20_009_A_ACGGCCAACATGGACT-1	P30 - sample C2	Aggressive	6.27451	7.90196	Non-cancer glands	173.28	133.478	0.11676
V10A20_009_A_ACGGCGACGATGGGAA-1	P30 - sample C2	Aggressive	18.8039	11.8824	Non-cancer glands	279.841	220.621	0.516987
V10A20_009_A_ACGTAGATTGCTGATG-1	P30 - sample C2	Aggressive	13.0784	27.7451	Lymphocyte-enriched stroma	210.908	165.099	0.0850368
V10A20_009_A_ACGTATTACTCCGATC-1	P30 - sample C2	Aggressive	30.1765	19.8431	ISUP1	60.8009	-33.2306	0.169013
V10A20_009_A_ACGTTAATGTCGAAGA-1	P30 - sample C2	Aggressive	14.2353	19.8039	Lymphocyte-enriched stroma	239.059	162.237	0.180974
V10A20_009_A_ACTCCCTAATGCTAAA-1	P30 - sample C2	Aggressive	14.2549	3.96078	Non-cancer glands	305.733	246.493	0.454985
V10A20_009_A_ACTCCCTAGAATAGTA-1	P30 - sample C2	Aggressive	14.8235	12.8824	Lymphocyte-enriched stroma	289.845	174.706	0.18588
V10A20_009_A_ACTCGTCAGTAATCCC-1	P30 - sample C2	Aggressive	19.3529	24.7843	Lymphocyte-enriched stroma	226.084	181.289	0.228304
V10A20_009_A_ACTCTCTGACTTAGGT-1	P30 - sample C2	Aggressive	19.3529	18.8235	Non-cancer glands	214.841	256.988	0.491341
V10A20_009_A_ACTCTTGTATAGTAAC-1	P30 - sample C2	Aggressive	14.8039	24.7647	Lymphocyte-enriched stroma	285.362	59.1138	0.221062
V10A20_009_A_ACTGAAACGCCGTTAG-1	P30 - sample C2	Aggressive	27.9216	3.98039	Lymphocyte-enriched stroma	260.166	52.4602	0.236656
V10A20_009_A_ACTGAATGGCGAAAGT-1	P30 - sample C2	Aggressive	22.2157	13.8824	Lymphocyte-enriched stroma	267.11	242.429	0.270544
V10A20_009_A_ACTGTACGATACACAT-1	P30 - sample C2	Aggressive	19.3529	30.7255	ISUP1	228.588	96.1741	0.38876
V10A20_009_A_ACTGTCCAGGATTATA-1	P30 - sample C2	Aggressive	6.2549	27.7255	Lymphocyte-enriched stroma	190.999	153.643	0.288694
V10A20_009_A_ACTGTCTTCTTTAGAA-1	P30 - sample C2	Aggressive	11.3725	30.7059	Non-cancer glands	348.353	282.849	0.475771
V10A20_009_A_ACTTACGCATCCACGC-1	P30 - sample C2	Aggressive	19.3922	2.98039	Lymphocyte-enriched stroma	242.164	220.011	0.140569
V10A20_009_A_ACTTATACTTACCCGG-1	P30 - sample C2	Aggressive	26.1961	24.7843	ISUP1	91.908	97.7762	0.239156
V10A20_009_A_ACTTATTAGGATCGGT-1	P30 - sample C2	Aggressive	4.54902	22.7647	Lymphocyte-enriched stroma	210.852	124.108	0.135418
V10A20_009_A_ACTTATTTATGTGCCA-1	P30 - sample C2	Aggressive	26.1961	14.8824	ISUP1	92.1557	35.1449	0.206414
V10A20_009_A_ACTTCAGGCTGATCCC-1	P30 - sample C2	Aggressive	21.0784	9.92157	Lymphocyte-enriched stroma	184.832	115.952	0.133045
V10A20_009_A_ACTTGACTCCCTCTTT-1	P30 - sample C2	Aggressive	15.9412	18.8235	Non-cancer glands	165.884	182.996	0.296576
V10A20_009_A_AGACCCACCGCTGATC-1	P30 - sample C2	Aggressive	11.9608	11.8824	Non-cancer glands	300.277	234.983	0.411301
V10A20_009_A_AGACGAAGTGCCGGTC-1	P30 - sample C2	Aggressive	30.1961	11.902	ISUP1	-26.7837	19.5951	0.239413
V10A20_009_A_AGATACTCAAGATCGA-1	P30 - sample C2	Aggressive	21.6471	14.8627	Lymphocyte-enriched stroma	259.995	150.379	0.187278
V10A20_009_A_AGATCTCAGGTGTGAT-1	P30 - sample C2	Aggressive	17.6275	31.7059	ISUP1	234.162	159.744	0.215575
V10A20_009_A_AGATTATAGGACGTTT-1	P30 - sample C2	Aggressive	5.68627	24.7647	Lymphocyte-enriched stroma	151.281	101.994	0.185791
V10A20_009_A_AGCAAAGGCCGCTAGT-1	P30 - sample C2	Aggressive	15.9608	0.980392	Non-cancer glands	229.964	312.992	0.347249
V10A20_009_A_AGCAACATATCTTATT-1	P30 - sample C2	Aggressive	27.902	19.8235	ISUP1	182.789	99.4361	0.268747
V10A20_009_A_AGCACTACCTCACCAG-1	P30 - sample C2	Aggressive	21.0784	7.94118	Lymphocyte-enriched stroma	250.998	168.74	0.18305
V10A20_009_A_AGCAGCCAGATGAATA-1	P30 - sample C2	Aggressive	8	4.94118	Non-cancer glands	343.772	539.724	0.625478
V10A20_009_A_AGCATATCAATATGCT-1	P30 - sample C2	Aggressive	29.0588	9.92157	Lymphocyte-enriched stroma	226.543	90.8114	0.093063
V10A20_009_A_AGCGCATAATGAATCG-1	P30 - sample C2	Aggressive	6.27451	3.94118	Non-cancer glands	304.408	227.187	0.625288
V10A20_009_A_AGCGTGGTATTCTACT-1	P30 - sample C2	Aggressive	15.3725	15.8431	Non-cancer glands	319.338	373.478	0.559087
V10A20_009_A_AGCTCCTTCGCACATC-1	P30 - sample C2	Aggressive	23.9412	8.92157	Lymphocyte-enriched stroma	260.364	138.403	0.110816
V10A20_009_A_AGCTCTAGACGTTCCA-1	P30 - sample C2	Aggressive	18.2157	22.7843	Lymphocyte-enriched stroma	241.588	195.339	0.170989
V10A20_009_A_AGCTCTTTACTCAGTT-1	P30 - sample C2	Aggressive	0.568627	19.7843	Non-cancer glands	218.257	124.505	0.293875
V10A20_009_A_AGGAAGCTGTCCGCCG-1	P30 - sample C2	Aggressive	11.9804	0	Lymphocyte-enriched stroma	238.275	113.969	0.319292
V10A20_009_A_AGGACAGTCGAATCCC-1	P30 - sample C2	Aggressive	23.3529	17.8431	Lymphocyte-enriched stroma	193.074	141.226	0.216008
V10A20_009_A_AGGACGACCCATTAGA-1	P30 - sample C2	Aggressive	0.568627	17.8039	Non-cancer glands	298.011	199.554	0.414597
V10A20_009_A_AGGAGGCCTTCGCGCG-1	P30 - sample C2	Aggressive	30.7647	8.94118	Lymphocyte-enriched stroma	116.324	159.101	0.238802
V10A20_009_A_AGGATAAAGTCGGGAT-1	P30 - sample C2	Aggressive	11.9804	7.92157	Non-cancer glands	390.352	422.701	0.533972
V10A20_009_A_AGGATATAGGGATTTA-1	P30 - sample C2	Aggressive	29.6275	14.8824	ISUP1	249.736	57.4615	0.162391
V10A20_009_A_AGGCATTGTCGTAGGG-1	P30 - sample C2	Aggressive	31.3333	11.902	ISUP1	39.2894	-132.25	0.270744
V10A20_009_A_AGGGCTGCAGTTACAG-1	P30 - sample C2	Aggressive	11.9412	25.7647	Non-cancer glands	327.079	291.811	0.453906
V10A20_009_A_AGGGTCGATGCGAACT-1	P30 - sample C2	Aggressive	30.1765	23.8039	ISUP1	147.767	151.189	0.162504
V10A20_009_A_AGGGTGCTCTCGAGGG-1	P30 - sample C2	Aggressive	27.3333	26.7647	ISUP1	137.716	161.369	0.252308
V10A20_009_A_AGGGTTTAGTTCGGGA-1	P30 - sample C2	Aggressive	10.8039	27.7451	Lymphocyte-enriched stroma	196.955	146.821	0.0927133
V10A20_009_A_AGGTTTCACACACCTT-1	P30 - sample C2	Aggressive	13.098	19.8039	Non-cancer glands	218.234	186.94	0.322221
V10A20_009_A_AGTACTCTTATGCCCA-1	P30 - sample C2	Aggressive	25.0784	4.96078	Lymphocyte-enriched stroma	177.907	166.742	0.117174
V10A20_009_A_AGTCAACACCACCATC-1	P30 - sample C2	Aggressive	1.70588	19.8039	Lymphocyte-enriched stroma	238.16	220.592	0.221817
V10A20_009_A_AGTCAAGATGACACTT-1	P30 - sample C2	Aggressive	26.1961	12.902	Lymphocyte-enriched stroma	183.574	-40.3811	0.283619
V10A20_009_A_AGTCCATTGGCTGATG-1	P30 - sample C2	Aggressive	31.8824	18.8431	ISUP1	45.5353	-13.685	0.197356
V10A20_009_A_AGTCGACGGTCTCAAG-1	P30 - sample C2	Aggressive	26.1961	22.8039	ISUP1	183.729	-18.1446	0.261098
V10A20_009_A_AGTCGTCGACCACCAA-1	P30 - sample C2	Aggressive	26.7843	3.98039	Lymphocyte-enriched stroma	196.87	111.579	0.193016
V10A20_009_A_AGTGAACAAACTTCTC-1	P30 - sample C2	Aggressive	33.0392	16.8627	Non-cancer glands	162.515	113.947	0.406171
V10A20_009_A_AGTGACCTACTTTACG-1	P30 - sample C2	Aggressive	4.54902	16.8235	Lymphocyte-enriched stroma	237.641	151.3	0.369158
V10A20_009_A_AGTGAGACTTCCAGTA-1	P30 - sample C2	Aggressive	24.4706	25.7647	ISUP1	182.82	142.171	0.273051
V10A20_009_A_AGTGATATGAGTAGTT-1	P30 - sample C2	Aggressive	2.84314	15.8235	ISUP1	216.237	58.6951	0.293906
V10A20_009_A_AGTGATTCAAGCAGGA-1	P30 - sample C2	Aggressive	24.4706	27.7647	ISUP1	156.055	141.409	0.277093
V10A20_009_A_AGTGCACGCTTAAGAA-1	P30 - sample C2	Aggressive	29.6275	8.94118	ISUP1	136.743	-13.4724	0.296329
V10A20_009_A_AGTGCTTGCACGAATA-1	P30 - sample C2	Aggressive	25.6275	19.8235	Lymphocyte-enriched stroma	248.193	-33.0467	0.156648
V10A20_009_A_AGTTCCTATTTATGTT-1	P30 - sample C2	Aggressive	11.9608	17.8235	Non-cancer glands	373.976	219.45	0.35221
V10A20_009_A_AGTTTGCACCTGCCTC-1	P30 - sample C2	Aggressive	17.098	2.98039	Lymphocyte-enriched stroma	184.448	112.681	0.193933
V10A20_009_A_AGTTTGGCACGGGTTG-1	P30 - sample C2	Aggressive	33.0392	12.902	ISUP1	129.685	-31.9993	0.259891
V10A20_009_A_ATAAACGGACCCGTAA-1	P30 - sample C2	Aggressive	9.68627	13.8627	Non-cancer glands	270.992	338.027	0.352569
V10A20_009_A_ATAACGCCGGAGGGTC-1	P30 - sample C2	Aggressive	21.0588	25.7647	Lymphocyte-enriched stroma	194.314	106.582	0.258659
V10A20_009_A_ATAAGGTGGAGAACAT-1	P30 - sample C2	Aggressive	15.9608	10.902	Lymphocyte-enriched stroma	250.162	165.078	0.15561
V10A20_009_A_ATAAGTTACCGCGACG-1	P30 - sample C2	Aggressive	4.56863	14.8431	ISUP1	113.902	-38.7943	0.261655
V10A20_009_A_ATAATAGCTGTTGAAT-1	P30 - sample C2	Aggressive	10.8235	13.8627	Non-cancer glands	300.644	374.534	0.494089
V10A20_009_A_ATAATCTTGGAGAACC-1	P30 - sample C2	Aggressive	18.8235	0	Non-cancer glands	285.135	234.966	0.363376
V10A20_009_A_ATACAGGCCCTCCAAT-1	P30 - sample C2	Aggressive	15.9608	4.96078	Lymphocyte-enriched stroma	238.947	289.519	0.328097
V10A20_009_A_ATACCTAACCAAGAAA-1	P30 - sample C2	Aggressive	11.4118	2.96078	Lymphocyte-enriched stroma	330.963	190.96	0.364821
V10A20_009_A_ATACGTACTTAGCCAC-1	P30 - sample C2	Aggressive	18.8039	5.94118	Non-cancer glands	192.759	136.828	0.271862
V10A20_009_A_ATACGTCCACTCCTGT-1	P30 - sample C2	Aggressive	27.902	13.8824	ISUP1	57.2893	-3.76653	0.213915
V10A20_009_A_ATACTGCCTTACACCG-1	P30 - sample C2	Aggressive	22.8039	2.98039	Non-cancer glands	265.628	419.245	0.567161
V10A20_009_A_ATAGTGAAGCGTTCTC-1	P30 - sample C2	Aggressive	7.39216	19.8039	Lymphocyte-enriched stroma	204.621	169.443	0.203984
V10A20_009_A_ATATAAAGCGCTCGTG-1	P30 - sample C2	Aggressive	13.6863	2.96078	Non-cancer glands	232.054	144.061	0.386557
V10A20_009_A_ATATAAATGTAGCTGC-1	P30 - sample C2	Aggressive	17.098	6.94118	Non-cancer glands	313.664	334.901	0.399972
V10A20_009_A_ATATCGTTCCTCGAAC-1	P30 - sample C2	Aggressive	27.3529	2.98039	Non-cancer glands	160.851	41.6747	0.22012
V10A20_009_A_ATATCTTAGGGCCTTC-1	P30 - sample C2	Aggressive	9.66667	25.7451	Non-cancer glands	211.056	143.5	0.295987
V10A20_009_A_ATATTCCACATAGTGA-1	P30 - sample C2	Aggressive	18.8039	9.90196	Non-cancer glands	206.739	227.048	0.308461
V10A20_009_A_ATCAATCTGGGCTGCA-1	P30 - sample C2	Aggressive	11.9412	27.7451	Lymphocyte-enriched stroma	239.017	213.264	0.160951
V10A20_009_A_ATCAGCCTCATGCTGC-1	P30 - sample C2	Aggressive	24.5098	3.98039	Lymphocyte-enriched stroma	177.278	-9.42102	0.0956284
V10A20_009_A_ATCATCCAATATTTGT-1	P30 - sample C2	Aggressive	8.52941	21.7843	Non-cancer glands	241.944	44.6186	0.501243
V10A20_009_A_ATCCAGAGCAACAACC-1	P30 - sample C2	Aggressive	4.56863	10.8824	Non-cancer glands	300.136	143.389	0.523155
V10A20_009_A_ATCCAGGATTCGTGAA-1	P30 - sample C2	Aggressive	1.13725	20.7843	Non-cancer glands	218.94	206.706	0.375313
V10A20_009_A_ATCCTACCTAAGCTCT-1	P30 - sample C2	Aggressive	2.27451	16.8235	ISUP1	147.972	31.9901	0.395789
V10A20_009_A_ATCCTGCGTGGAATGG-1	P30 - sample C2	Aggressive	1.70588	15.8235	ISUP1	155.091	37.7878	0.215684
V10A20_009_A_ATCGACCCAATACAGA-1	P30 - sample C2	Aggressive	10.8235	17.8235	Lymphocyte-enriched stroma	367.697	429.628	0.349446
V10A20_009_A_ATCGGAGACAGACGGC-1	P30 - sample C2	Aggressive	18.2353	8.92157	Lymphocyte-enriched stroma	270.378	216.057	0.173468
V10A20_009_A_ATCTAATATCCTACGG-1	P30 - sample C2	Aggressive	13.1176	5.94118	Lymphocyte-enriched stroma	306.797	235.008	0.323634
V10A20_009_A_ATCTGGGCTGTTCTTG-1	P30 - sample C2	Aggressive	14.2549	0	Non-cancer glands	223.152	148.348	0.19121
V10A20_009_A_ATGACTATGCGACATT-1	P30 - sample C2	Aggressive	25.0588	12.8824	Lymphocyte-enriched stroma	114.824	-7.14366	0.239492
V10A20_009_A_ATGATGCAATGGTACA-1	P30 - sample C2	Aggressive	3.41176	16.8235	Lymphocyte-enriched stroma	272.804	225.264	0.375752
V10A20_009_A_ATGCCATTTGCGACCA-1	P30 - sample C2	Aggressive	26.7647	17.8431	ISUP1	164.92	109.094	0.170041
V10A20_009_A_ATGCCGGTCTTGCATA-1	P30 - sample C2	Aggressive	17.6471	29.7255	ISUP1	254.213	226.056	0.291209
V10A20_009_A_ATGCGACAGTCCCATT-1	P30 - sample C2	Aggressive	15.3725	25.7647	Non-cancer glands	275.748	301.192	0.640083
V10A20_009_A_ATGCTCTGGCGCGGTA-1	P30 - sample C2	Aggressive	18.2549	1	Non-cancer glands	285.984	224.888	0.361147
V10A20_009_A_ATGGGCCTCGGCCTCT-1	P30 - sample C2	Aggressive	26.7647	15.8627	ISUP1	15.2432	32.3256	0.283511
V10A20_009_A_ATGTGGACATCTTGAT-1	P30 - sample C2	Aggressive	15.3725	13.8627	Lymphocyte-enriched stroma	261.844	162.107	0.303368
V10A20_009_A_ATTAAACATGCGGACC-1	P30 - sample C2	Aggressive	8.54902	17.8235	Lymphocyte-enriched stroma	280.728	126.747	0.13546
V10A20_009_A_ATTAGGCGATGCTTTC-1	P30 - sample C2	Aggressive	15.3725	23.7843	Lymphocyte-enriched stroma	206.924	214.479	0.200108
V10A20_009_A_ATTCACTGATGTTGGA-1	P30 - sample C2	Aggressive	13.6863	4.94118	Non-cancer glands	335.595	247.294	0.532499
V10A20_009_A_ATTCATATACTGTCCA-1	P30 - sample C2	Aggressive	9.11765	14.8431	Lymphocyte-enriched stroma	264.487	154.656	0.213077
V10A20_009_A_ATTGCGATCAGTAACT-1	P30 - sample C2	Aggressive	31.3333	9.92157	ISUP1	211.253	36.9413	0.229715
V10A20_009_A_ATTTGTCTTGGGAGCT-1	P30 - sample C2	Aggressive	22.7843	20.8235	Lymphocyte-enriched stroma	178.825	95.4102	0.162568
V10A20_009_A_CAAATGTCCTTCCGTG-1	P30 - sample C2	Aggressive	5.13725	15.8431	Lymphocyte-enriched stroma	248.492	158.09	0.185955
V10A20_009_A_CAAGAGGGCGGAGTAC-1	P30 - sample C2	Aggressive	17.098	14.8627	Lymphocyte-enriched stroma	313.935	333.253	0.280009
V10A20_009_A_CAAGATATTATAACGT-1	P30 - sample C2	Aggressive	25.6275	15.8627	ISUP1	138.658	20.7813	0.28576
V10A20_009_A_CAAGCGGCACATAATT-1	P30 - sample C2	Aggressive	15.9608	6.94118	Non-cancer glands	344.333	467.54	0.52915
V10A20_009_A_CAAGGATCGCATGTTC-1	P30 - sample C2	Aggressive	13.6667	20.8039	Non-cancer glands	187.955	128.468	0.254616
V10A20_009_A_CAAGTGTGGTTGCAAA-1	P30 - sample C2	Aggressive	28.4706	20.8235	ISUP1	165.142	134.912	0.140033
V10A20_009_A_CAATGCGAGAAGTATC-1	P30 - sample C2	Aggressive	21.6471	6.94118	Lymphocyte-enriched stroma	268.301	188.167	0.111305
V10A20_009_A_CAATTTCGTATAAGGG-1	P30 - sample C2	Aggressive	10.8039	23.7647	Lymphocyte-enriched stroma	243.449	160.361	0.285681
V10A20_009_A_CACAATGAGCTGCTAT-1	P30 - sample C2	Aggressive	3.41176	18.8039	Non-cancer glands	208.646	320.025	0.480631
V10A20_009_A_CACACGCGCTGTCTTA-1	P30 - sample C2	Aggressive	25.6078	27.7647	ISUP1	114.424	27.6389	0.264604
V10A20_009_A_CACAGCACCCACGGCA-1	P30 - sample C2	Aggressive	8.52941	29.7059	Lymphocyte-enriched stroma	197.758	181.375	0.163589
V10A20_009_A_CACATATTAGCAGGAT-1	P30 - sample C2	Aggressive	16.5294	13.8627	Lymphocyte-enriched stroma	233.976	12.1519	0.250196
V10A20_009_A_CACATGATTCAGCAAC-1	P30 - sample C2	Aggressive	11.3922	22.7843	Lymphocyte-enriched stroma	264.223	207.487	0.239158
V10A20_009_A_CACCCTAACAAGATCT-1	P30 - sample C2	Aggressive	20.5294	4.96078	Non-cancer glands	234.348	152.643	0.371411
V10A20_009_A_CACGCGGAACTGTTGC-1	P30 - sample C2	Aggressive	30.7451	18.8431	ISUP1	60.8292	34.4084	0.221636
V10A20_009_A_CACGTTCGTGCTCTAG-1	P30 - sample C2	Aggressive	21.0588	23.7843	Non-cancer glands	215.688	189.205	0.479367
V10A20_009_A_CACTAAAGTTGCCTAT-1	P30 - sample C2	Aggressive	3.98039	25.7451	Non-cancer glands	228.666	177.272	0.138014
V10A20_009_A_CACTCAAGAGCTATGG-1	P30 - sample C2	Aggressive	7.39216	21.7843	Non-cancer glands	274.574	380.115	0.341574
V10A20_009_A_CACTCGAGCTGAACAA-1	P30 - sample C2	Aggressive	17.098	12.8824	Non-cancer glands	178.693	359.658	0.400417
V10A20_009_A_CAGAACTTAGCCCTCT-1	P30 - sample C2	Aggressive	23.3725	7.94118	Lymphocyte-enriched stroma	149.969	62.6008	0.108445
V10A20_009_A_CAGACACCGATCGCTG-1	P30 - sample C2	Aggressive	4	7.90196	Non-cancer glands	182.43	81.1775	0.172219
V10A20_009_A_CAGACGAACCTGATAC-1	P30 - sample C2	Aggressive	3.43137	10.8824	Non-cancer glands	258.485	281.521	0.400662
V10A20_009_A_CAGAGACGGTCACCCA-1	P30 - sample C2	Aggressive	7.41176	9.90196	Lymphocyte-enriched stroma	216.14	209.327	0.215449
V10A20_009_A_CAGCAGTCCAGACTAT-1	P30 - sample C2	Aggressive	31.902	10.9216	ISUP1	55.4816	41.5658	0.275114
V10A20_009_A_CAGCTCACTGAGACAT-1	P30 - sample C2	Aggressive	8.52941	27.7255	Non-cancer glands	363.683	260.486	0.603355
V10A20_009_A_CAGGATATATCGTTGT-1	P30 - sample C2	Aggressive	9.11765	16.8235	Lymphocyte-enriched stroma	253.119	89.8418	0.429079
V10A20_009_A_CAGGCGCCATGCTAGG-1	P30 - sample C2	Aggressive	16.5294	11.8824	Non-cancer glands	301.318	264.57	0.433679
V10A20_009_A_CAGTCTGTATACTGGG-1	P30 - sample C2	Aggressive	12.5294	18.8235	Non-cancer glands	214.974	160.559	0.512329
V10A20_009_A_CAGTGTCGGCTGGCCC-1	P30 - sample C2	Aggressive	27.3529	8.92157	Lymphocyte-enriched stroma	159.078	192.836	0.161118
V10A20_009_A_CATAACGGACAGTCGT-1	P30 - sample C2	Aggressive	28.4706	24.7843	ISUP1	205.979	133.514	0.218692
V10A20_009_A_CATAAGAAGCTTGGCT-1	P30 - sample C2	Aggressive	15.9608	2.96078	Non-cancer glands	191.957	76.7055	0.206522
V10A20_009_A_CATACGGCGTCTGGGC-1	P30 - sample C2	Aggressive	10.8235	21.7843	Lymphocyte-enriched stroma	297.855	99.0746	0.311893
V10A20_009_A_CATATAGGTACAGTCA-1	P30 - sample C2	Aggressive	6.2549	17.8235	Lymphocyte-enriched stroma	150.125	87.5836	0.0999934
V10A20_009_A_CATCATTACCCTGAGG-1	P30 - sample C2	Aggressive	28.4902	8.94118	Lymphocyte-enriched stroma	231.852	40.2494	0.239748
V10A20_009_A_CATCCTCTCAAAGATC-1	P30 - sample C2	Aggressive	27.3529	6.94118	Non-cancer glands	184.066	163.685	0.276878
V10A20_009_A_CATCGGACGGGTTAAT-1	P30 - sample C2	Aggressive	7.98039	18.8039	Lymphocyte-enriched stroma	260.481	201.921	0.130404
V10A20_009_A_CATCTTACACCACCTC-1	P30 - sample C2	Aggressive	31.3137	23.8039	ISUP1	280.631	163.428	0.492792
V10A20_009_A_CATGGGTATGCCTTAT-1	P30 - sample C2	Aggressive	21.6667	4.96078	Lymphocyte-enriched stroma	109.96	86.0354	0.214799
V10A20_009_A_CATGGTAAGTAGCGTT-1	P30 - sample C2	Aggressive	16.5098	15.8431	Non-cancer glands	212.732	212.413	0.331487
V10A20_009_A_CATGTAAGAGACATTT-1	P30 - sample C2	Aggressive	26.2157	6.94118	Lymphocyte-enriched stroma	136.139	135.129	0.173621
V10A20_009_A_CATGTCTCATTTATGG-1	P30 - sample C2	Aggressive	23.3529	11.902	Lymphocyte-enriched stroma	241.124	43.4233	0.141607
V10A20_009_A_CATTTGAGTGGTACGT-1	P30 - sample C2	Aggressive	2.29412	10.8824	Non-cancer glands	282.884	295.683	0.380782
V10A20_009_A_CCAAGAAAGTGGGCGA-1	P30 - sample C2	Aggressive	4.56863	8.90196	Non-cancer glands	240.57	301.676	0.490264
V10A20_009_A_CCAAGCGTAACTCGTA-1	P30 - sample C2	Aggressive	15.3529	27.7451	Non-cancer glands	170.362	112.872	0.0904051
V10A20_009_A_CCAATGTCACAGCAAG-1	P30 - sample C2	Aggressive	2.84314	23.7647	Lymphocyte-enriched stroma	167.651	109.404	0.0819689
V10A20_009_A_CCACACTGAGATATTA-1	P30 - sample C2	Aggressive	2.84314	21.7843	Lymphocyte-enriched stroma	174.069	90.0286	0.126795
V10A20_009_A_CCACAGTACCCATCCT-1	P30 - sample C2	Aggressive	27.3529	12.902	ISUP1	177.462	-31.5649	0.249634
V10A20_009_A_CCACCCAAGGAAAGTG-1	P30 - sample C2	Aggressive	17.6471	23.7843	Non-cancer glands	310.507	395.347	0.541465
V10A20_009_A_CCAGCCTGGACCAATA-1	P30 - sample C2	Aggressive	11.9608	23.7647	Non-cancer glands	416.759	321.177	0.610123
V10A20_009_A_CCAGTCTTGTCATAGA-1	P30 - sample C2	Aggressive	8.56863	1.96078	Non-cancer glands	252.808	96.4788	0.681115
V10A20_009_A_CCATCTCACCAGTGAA-1	P30 - sample C2	Aggressive	30.7451	22.8039	ISUP1	197.153	49.0335	0.315693
V10A20_009_A_CCATGCCTGTTTAGTA-1	P30 - sample C2	Aggressive	5.11765	25.7451	Non-cancer glands	220.485	177.887	0.304514
V10A20_009_A_CCATTTCTACCTATTA-1	P30 - sample C2	Aggressive	15.3922	5.94118	Non-cancer glands	210.067	161.07	0.252131
V10A20_009_A_CCCAAACATGCTGCTC-1	P30 - sample C2	Aggressive	25.0392	26.7647	ISUP1	211.264	289.116	0.159412
V10A20_009_A_CCCAGTTAAGGCGCCG-1	P30 - sample C2	Aggressive	21.6471	18.8235	Lymphocyte-enriched stroma	175.15	108.32	0.333601
V10A20_009_A_CCCGCAGCGCGAACTA-1	P30 - sample C2	Aggressive	13.098	11.8824	Lymphocyte-enriched stroma	250.557	221.389	0.286034
V10A20_009_A_CCCTTTGACAGGTCTT-1	P30 - sample C2	Aggressive	6.84314	10.8824	Lymphocyte-enriched stroma	259.912	172.517	0.30008
V10A20_009_A_CCGAACCTTCCCGGCC-1	P30 - sample C2	Aggressive	15.3922	11.8824	Lymphocyte-enriched stroma	324.403	290.738	0.355602
V10A20_009_A_CCGCACAAAGACCAAC-1	P30 - sample C2	Aggressive	18.2157	24.7647	Non-cancer glands	251.448	172.086	0.460084
V10A20_009_A_CCGCATGTGGTACGAT-1	P30 - sample C2	Aggressive	12.549	4.94118	Lymphocyte-enriched stroma	284.428	241.107	0.240878
V10A20_009_A_CCGCTATCAGCACCAG-1	P30 - sample C2	Aggressive	10.8235	15.8431	Lymphocyte-enriched stroma	212.873	187.921	0.189634
V10A20_009_A_CCGGGCGGTCTCGTCA-1	P30 - sample C2	Aggressive	18.2157	28.7451	Lymphocyte-enriched stroma	329.71	188.731	0.304917
V10A20_009_A_CCGGGCTGCTCCATAC-1	P30 - sample C2	Aggressive	23.902	24.7843	ISUP1	129.796	202.969	0.298114
V10A20_009_A_CCGTAAGTTGGTCCCA-1	P30 - sample C2	Aggressive	18.7843	27.7451	Lymphocyte-enriched stroma	121.162	126.455	0.153988
V10A20_009_A_CCTAAATTAACGGTTC-1	P30 - sample C2	Aggressive	13.6667	18.8235	Non-cancer glands	265.576	189.464	0.494756
V10A20_009_A_CCTAACCCAAACAAGT-1	P30 - sample C2	Aggressive	25.6275	11.902	Lymphocyte-enriched stroma	274.388	102.868	0.242678
V10A20_009_A_CCTAGGCGTAGCGATC-1	P30 - sample C2	Aggressive	25.0392	24.7843	ISUP1	152.037	231.883	0.267958
V10A20_009_A_CCTATAATGAGTGCCC-1	P30 - sample C2	Aggressive	21.098	5.94118	Lymphocyte-enriched stroma	149.996	126.184	0.165825
V10A20_009_A_CCTCGCGCTGTGCGAT-1	P30 - sample C2	Aggressive	8.56863	3.94118	Non-cancer glands	294.642	255.114	0.536048
V10A20_009_A_CCTCGGACCGGGATAG-1	P30 - sample C2	Aggressive	23.3529	19.8235	Non-cancer glands	162.603	109.635	0.283323
V10A20_009_A_CCTCTGTACTATTCTA-1	P30 - sample C2	Aggressive	9.68627	7.92157	Lymphocyte-enriched stroma	304.453	194.446	0.275014
V10A20_009_A_CCTGAACGATATATTC-1	P30 - sample C2	Aggressive	23.3333	23.7843	Non-cancer glands	210.562	193.755	0.477793
V10A20_009_A_CCTGACCACCGATGGT-1	P30 - sample C2	Aggressive	9.68627	15.8431	Lymphocyte-enriched stroma	216.011	135.847	0.196234
V10A20_009_A_CCTGGTCGAATGTGGG-1	P30 - sample C2	Aggressive	14.2549	1.98039	Non-cancer glands	247.691	333.79	0.411579
V10A20_009_A_CCTGTCGCCCGTAAAT-1	P30 - sample C2	Aggressive	10.2353	24.7647	Lymphocyte-enriched stroma	294.861	176.586	0.288599
V10A20_009_A_CGAACAGTATGGGCGT-1	P30 - sample C2	Aggressive	29.6275	10.9216	ISUP1	68.3002	-37.8736	0.227673
V10A20_009_A_CGACAATTTGATCTAA-1	P30 - sample C2	Aggressive	29.0392	17.8431	ISUP1	171.051	-18.5289	0.200292
V10A20_009_A_CGACACGCTCCGACAG-1	P30 - sample C2	Aggressive	28.4706	14.8824	ISUP1	44.2606	18.328	0.240271
V10A20_009_A_CGAGACCCTAGAGTGT-1	P30 - sample C2	Aggressive	9.68627	17.8235	Lymphocyte-enriched stroma	234.257	198.559	0.234181
V10A20_009_A_CGAGAGATGTGAACCT-1	P30 - sample C2	Aggressive	16.4902	31.7059	ISUP1	255.793	146.998	0.230961
V10A20_009_A_CGAGGCTAAATATGGC-1	P30 - sample C2	Aggressive	15.3529	31.7059	ISUP1	352.335	342.571	0.471115
V10A20_009_A_CGAGGGACTGCGGTCG-1	P30 - sample C2	Aggressive	19.3529	22.7843	Non-cancer glands	174.248	185.7	0.399587
V10A20_009_A_CGAGTTTATCGGACTG-1	P30 - sample C2	Aggressive	27.902	23.8039	ISUP1	22.1081	35.8807	0.223455
V10A20_009_A_CGATACCTCGCGGACA-1	P30 - sample C2	Aggressive	2.27451	20.7843	Non-cancer glands	243.518	226.836	0.561268
V10A20_009_A_CGATCCGACCCAGTGC-1	P30 - sample C2	Aggressive	3.41176	22.7647	Lymphocyte-enriched stroma	157.708	98.2941	0.0648729
V10A20_009_A_CGATTAAATATCTCCT-1	P30 - sample C2	Aggressive	10.2745	4.94118	Non-cancer glands	376.141	418.882	0.575482
V10A20_009_A_CGATTCGCCTGGCTGC-1	P30 - sample C2	Aggressive	16.5294	3.96078	Non-cancer glands	316.21	196.835	0.299778
V10A20_009_A_CGCACATGTCCACTAC-1	P30 - sample C2	Aggressive	24.4902	21.8039	Lymphocyte-enriched stroma	171.563	130.602	0.149313
V10A20_009_A_CGCACGTGCGCTATCA-1	P30 - sample C2	Aggressive	31.3137	21.8235	ISUP1	109.667	142.043	0.127145
V10A20_009_A_CGCATGGTGCGATGCT-1	P30 - sample C2	Aggressive	12.5294	20.8039	Lymphocyte-enriched stroma	256.173	145.733	0.140181
V10A20_009_A_CGCCGCCCATGCCTGT-1	P30 - sample C2	Aggressive	22.1961	21.8039	Lymphocyte-enriched stroma	202.972	111.383	0.330557
V10A20_009_A_CGCCTCCCTCCTCTAT-1	P30 - sample C2	Aggressive	16.5098	17.8431	Non-cancer glands	200.339	156.712	0.225831
V10A20_009_A_CGCGACCGCGACAGAT-1	P30 - sample C2	Aggressive	21.098	1.98039	Non-cancer glands	257.159	352.497	0.662867
V10A20_009_A_CGCGCATGTTTGATTG-1	P30 - sample C2	Aggressive	5.70588	10.8824	Non-cancer glands	239.36	212.652	0.432597
V10A20_009_A_CGCGGCTCAACTTGAA-1	P30 - sample C2	Aggressive	30.1765	17.8627	ISUP1	134.869	-24.363	0.166988
V10A20_009_A_CGCTACGGGACATTTA-1	P30 - sample C2	Aggressive	2.27451	22.7647	Non-cancer glands	166.071	133.905	0.352705
V10A20_009_A_CGCTATTCTTAGGCTC-1	P30 - sample C2	Aggressive	9.09804	22.7843	Lymphocyte-enriched stroma	214.463	173.582	0.293435
V10A20_009_A_CGCTGGTGACTACCCT-1	P30 - sample C2	Aggressive	30.7647	12.902	ISUP1	99.2669	37.7301	0.211786
V10A20_009_A_CGCTTTCTTGCATTCG-1	P30 - sample C2	Aggressive	23.3333	29.7451	ISUP1	193.537	162.064	0.331143
V10A20_009_A_CGGAGCATGGCGATCC-1	P30 - sample C2	Aggressive	13.098	21.7843	Non-cancer glands	184.76	111.997	0.215413
V10A20_009_A_CGGCAAACATCGTGCG-1	P30 - sample C2	Aggressive	12.549	8.90196	Non-cancer glands	239.573	296.964	0.312529
V10A20_009_A_CGGCCACGCACAAAGT-1	P30 - sample C2	Aggressive	8.52941	25.7451	Non-cancer glands	301.056	289.353	0.576425
V10A20_009_A_CGGGAATTTATGTAAA-1	P30 - sample C2	Aggressive	11.9608	15.8431	Non-cancer glands	260.056	253.743	0.254347
V10A20_009_A_CGGGAGCTTCAGTGTA-1	P30 - sample C2	Aggressive	26.7843	11.902	Lymphocyte-enriched stroma	141.441	30.1078	0.218252
V10A20_009_A_CGGGCCTTCTTTGTAA-1	P30 - sample C2	Aggressive	6.2549	19.8039	Lymphocyte-enriched stroma	171.347	115.153	0.0624882
V10A20_009_A_CGGTACTAGAATCAAA-1	P30 - sample C2	Aggressive	22.2157	17.8431	Non-cancer glands	229.307	174.179	0.330974
V10A20_009_A_CGTCACGTCCATTGGT-1	P30 - sample C2	Aggressive	4	13.8627	ISUP1	138.352	24.7303	0.284427
V10A20_009_A_CGTCGTCCTTCGCGAA-1	P30 - sample C2	Aggressive	18.2353	4.96078	Non-cancer glands	275.355	278.808	0.334802
V10A20_009_A_CGTGAAGTTAATTCAC-1	P30 - sample C2	Aggressive	6.82353	20.7843	Lymphocyte-enriched stroma	204.497	67.8811	0.177489
V10A20_009_A_CGTGCAGACTGGGACA-1	P30 - sample C2	Aggressive	17.0784	20.8039	Non-cancer glands	139.318	94.5937	0.281237
V10A20_009_A_CGTGCCCTCCCGAAGA-1	P30 - sample C2	Aggressive	18.7843	17.8431	Lymphocyte-enriched stroma	206.663	116.053	0.239386
V10A20_009_A_CGTGGCCGAATATCTA-1	P30 - sample C2	Aggressive	32.4706	13.902	ISUP1	32.9913	-33.9109	0.217171
V10A20_009_A_CGTTGAATACCGCGCT-1	P30 - sample C2	Aggressive	18.8039	3.96078	Non-cancer glands	312.863	280.709	0.593294
V10A20_009_A_CGTTGAGCGACCGTCG-1	P30 - sample C2	Aggressive	17.0784	16.8431	Non-cancer glands	332.979	354.139	0.474556
V10A20_009_A_CTAAAGGGAAATAGGA-1	P30 - sample C2	Aggressive	10.2549	16.8431	Lymphocyte-enriched stroma	275.811	134.948	0.250053
V10A20_009_A_CTAAGGGAATGATTGG-1	P30 - sample C2	Aggressive	15.9412	16.8431	Non-cancer glands	351.879	321.233	0.54545
V10A20_009_A_CTACGCACGGAGTACC-1	P30 - sample C2	Aggressive	7.39216	25.7451	Lymphocyte-enriched stroma	201.331	169.023	0.269556
V10A20_009_A_CTAGATTTACGACGGC-1	P30 - sample C2	Aggressive	17.0784	18.8235	Non-cancer glands	275.254	211.143	0.394446
V10A20_009_A_CTAGCATAGTATAATG-1	P30 - sample C2	Aggressive	12.5098	26.7451	Non-cancer glands	280.18	276.173	0.618027
V10A20_009_A_CTAGGCGCCCTATCAG-1	P30 - sample C2	Aggressive	26.7843	9.92157	Non-cancer glands	214.929	114.106	0.451823
V10A20_009_A_CTAGGTTCGGACGTGA-1	P30 - sample C2	Aggressive	14.8235	2.96078	Non-cancer glands	197.283	121.212	0.170749
V10A20_009_A_CTAGTCACGTCTTAAG-1	P30 - sample C2	Aggressive	14.2353	23.7843	Lymphocyte-enriched stroma	249.292	220.093	0.189172
V10A20_009_A_CTAGTTACAACCCGGT-1	P30 - sample C2	Aggressive	13.1176	7.92157	Non-cancer glands	249.061	225.018	0.372235
V10A20_009_A_CTATCGACGAAATACA-1	P30 - sample C2	Aggressive	27.9216	7.94118	Non-cancer glands	258.985	285.173	0.0929097
V10A20_009_A_CTATCGGGTCTCAACA-1	P30 - sample C2	Aggressive	14.2353	25.7647	Lymphocyte-enriched stroma	227.29	172.252	0.268127
V10A20_009_A_CTATGTCACTAGCCCA-1	P30 - sample C2	Aggressive	12.5098	30.7059	Lymphocyte-enriched stroma	230.545	182.635	0.17012
V10A20_009_A_CTATTCATGTGTCCCA-1	P30 - sample C2	Aggressive	10.2549	8.90196	Non-cancer glands	266.692	281.529	0.520352
V10A20_009_A_CTATTTGGTTACGGAT-1	P30 - sample C2	Aggressive	21.6275	24.7843	Non-cancer glands	248.485	208.538	0.668351
V10A20_009_A_CTCATTGCTCTAACAA-1	P30 - sample C2	Aggressive	19.3922	1	Non-cancer glands	213.108	244.265	0.376346
V10A20_009_A_CTCGCCGAATGTAGGG-1	P30 - sample C2	Aggressive	11.4118	0.980392	Lymphocyte-enriched stroma	235.737	252.493	0.32271
V10A20_009_A_CTCGGTACCACTGCTC-1	P30 - sample C2	Aggressive	21.0784	19.8235	Non-cancer glands	156.908	155.899	0.185091
V10A20_009_A_CTCTATTTGGCTGCAG-1	P30 - sample C2	Aggressive	13.6667	12.8824	Lymphocyte-enriched stroma	256.185	109.702	0.240531
V10A20_009_A_CTCTCACAATCGATGA-1	P30 - sample C2	Aggressive	14.7843	28.7255	Lymphocyte-enriched stroma	179.929	110.415	0.0806484
V10A20_009_A_CTCTGGACGCCTGGTG-1	P30 - sample C2	Aggressive	10.2353	28.7255	Lymphocyte-enriched stroma	241.436	169.149	0.134376
V10A20_009_A_CTCTTCTATTGACTGG-1	P30 - sample C2	Aggressive	31.902	14.8824	ISUP1	129.88	9.38846	0.139585
V10A20_009_A_CTCTTGTCCCGCTTGG-1	P30 - sample C2	Aggressive	7.98039	6.92157	Non-cancer glands	312.091	416.47	0.616894
V10A20_009_A_CTGAATCCGAGACCTC-1	P30 - sample C2	Aggressive	5.13725	13.8627	ISUP1	231.448	33.6255	0.287566
V10A20_009_A_CTGCACTCCAGTACAG-1	P30 - sample C2	Aggressive	14.8235	6.94118	Lymphocyte-enriched stroma	115.213	208.061	0.182874
V10A20_009_A_CTGCCATGCATCACAT-1	P30 - sample C2	Aggressive	10.2549	20.8039	Lymphocyte-enriched stroma	312.57	229.506	0.240756
V10A20_009_A_CTGCTTGGCGATAGCT-1	P30 - sample C2	Aggressive	17.6667	7.92157	Lymphocyte-enriched stroma	185.753	91.0408	0.238009
V10A20_009_A_CTGGAAGACACGGTGG-1	P30 - sample C2	Aggressive	25.0588	10.902	Non-cancer glands	283.053	183.117	0.231723
V10A20_009_A_CTGGATTTACACTTGA-1	P30 - sample C2	Aggressive	6.27451	11.8824	Non-cancer glands	183.995	131.971	0.588951
V10A20_009_A_CTGGCGCACAGGTCTG-1	P30 - sample C2	Aggressive	25.6275	23.7843	ISUP1	141.494	119.525	0.251247
V10A20_009_A_CTGGCTGATTCATCCT-1	P30 - sample C2	Aggressive	29.6078	16.8627	ISUP1	127.478	56.7092	0.220812
V10A20_009_A_CTGGCTGGTTGTCAGT-1	P30 - sample C2	Aggressive	6.84314	6.92157	Non-cancer glands	225.061	192.689	0.416206
V10A20_009_A_CTGGGATAAATAATGG-1	P30 - sample C2	Aggressive	22.7647	22.8039	Non-cancer glands	274.532	109.702	0.448935
V10A20_009_A_CTGGGTAGGCAGTTAA-1	P30 - sample C2	Aggressive	19.9412	17.8431	Lymphocyte-enriched stroma	288.904	239.899	0.338593
V10A20_009_A_CTGGTAACACATAGAA-1	P30 - sample C2	Aggressive	25.0588	18.8431	Lymphocyte-enriched stroma	194.505	235.677	0.273783
V10A20_009_A_CTGGTTTCGAGCAAGA-1	P30 - sample C2	Aggressive	25.0588	14.8824	ISUP1	156.402	22.8164	0.31666
V10A20_009_A_CTGTACTTCTTAGCAT-1	P30 - sample C2	Aggressive	3.98039	21.7843	Lymphocyte-enriched stroma	176.686	122.512	0.155455
V10A20_009_A_CTGTGCAGGGTAGGTC-1	P30 - sample C2	Aggressive	14.8039	18.8235	Non-cancer glands	216.173	160.189	0.306072
V10A20_009_A_CTGTGGTCGGGAGATA-1	P30 - sample C2	Aggressive	25.6471	5.96078	Lymphocyte-enriched stroma	223.243	92.4817	0.0764875
V10A20_009_A_CTGTTACCCAATCTAG-1	P30 - sample C2	Aggressive	7.98039	12.8627	Non-cancer glands	253.059	303.283	0.445236
V10A20_009_A_CTTCAACTCCACTTGG-1	P30 - sample C2	Aggressive	18.8235	1.98039	Non-cancer glands	272.229	213.419	0.479832
V10A20_009_A_CTTCATTGTCAGTGGA-1	P30 - sample C2	Aggressive	9.09804	24.7647	Non-cancer glands	254.796	70.7781	0.431016
V10A20_009_A_CTTGAGTTAGGGTAAT-1	P30 - sample C2	Aggressive	27.902	21.8235	ISUP1	7.00944	77.444	0.194744
V10A20_009_A_CTTGCCCAGGCTCTAC-1	P30 - sample C2	Aggressive	6.27451	15.8431	Lymphocyte-enriched stroma	199.522	195.107	0.1266
V10A20_009_A_CTTGTCAACATTCGAG-1	P30 - sample C2	Aggressive	12.5294	10.902	Non-cancer glands	332.59	266.813	0.447503
V10A20_009_A_CTTGTTGCTGAGTCAA-1	P30 - sample C2	Aggressive	20.4902	22.8039	Non-cancer glands	180.703	180.637	0.503816
V10A20_009_A_CTTTAATATTGGTCGA-1	P30 - sample C2	Aggressive	16.5294	9.90196	Lymphocyte-enriched stroma	290.437	121.286	0.150345
V10A20_009_A_CTTTACCGAATAGTAG-1	P30 - sample C2	Aggressive	22.7843	10.902	Lymphocyte-enriched stroma	171.46	154.222	0.0972755
V10A20_009_A_CTTTAGGAACACTGTT-1	P30 - sample C2	Aggressive	24.4902	19.8235	Non-cancer glands	175.84	233.831	0.470836
V10A20_009_A_CTTTAGTGCTATTATT-1	P30 - sample C2	Aggressive	11.3922	16.8431	Non-cancer glands	265.389	206.241	0.366207
V10A20_009_A_CTTTCTGTGCGGGCTT-1	P30 - sample C2	Aggressive	12.549	6.92157	Non-cancer glands	273.918	230.011	0.301313
V10A20_009_A_GAAACAGATGACCACC-1	P30 - sample C2	Aggressive	27.3333	20.8235	ISUP1	119.35	-38.8271	0.334784
V10A20_009_A_GAAACCGAATTACCTT-1	P30 - sample C2	Aggressive	3.98039	15.8431	Lymphocyte-enriched stroma	293.516	238.465	0.26193
V10A20_009_A_GAAAGCAGTGCACTTT-1	P30 - sample C2	Aggressive	5.70588	4.94118	Non-cancer glands	214.253	196.152	0.473227
V10A20_009_A_GAAATTGTCTCTATAA-1	P30 - sample C2	Aggressive	5.11765	17.8235	Non-cancer glands	413.777	480.48	0.457196
V10A20_009_A_GAACAGATTACTAAAT-1	P30 - sample C2	Aggressive	15.3922	3.96078	Non-cancer glands	386.513	316.232	0.558785
V10A20_009_A_GAACCCTCTGTGTTCT-1	P30 - sample C2	Aggressive	13.1176	1.98039	Non-cancer glands	257.173	246.732	0.58883
V10A20_009_A_GAACGTCTCATGGTCG-1	P30 - sample C2	Aggressive	24.4706	29.7451	ISUP1	159.125	304.81	0.234384
V10A20_009_A_GAAGCGTGAGGAATTT-1	P30 - sample C2	Aggressive	9.09804	26.7451	Non-cancer glands	266.022	294.045	0.321669
V10A20_009_A_GAAGTCAGTTGCACTA-1	P30 - sample C2	Aggressive	7.98039	8.90196	Lymphocyte-enriched stroma	271.185	216.742	0.286215
V10A20_009_A_GAAGTCTCCCTAGCGA-1	P30 - sample C2	Aggressive	26.7647	23.8039	ISUP1	71.0542	-25.7308	0.231767
V10A20_009_A_GAAGTGATTTATCGTG-1	P30 - sample C2	Aggressive	1.70588	21.7843	Non-cancer glands	259.154	235.882	0.476412
V10A20_009_A_GAATAGACGCGACCCA-1	P30 - sample C2	Aggressive	27.3333	18.8431	ISUP1	74.8074	135.011	0.234872
V10A20_009_A_GAATCTGAACATTCTC-1	P30 - sample C2	Aggressive	11.3922	18.8235	Non-cancer glands	351.344	206.619	0.339848
V10A20_009_A_GAATGTGGTCCGGATT-1	P30 - sample C2	Aggressive	21.0784	17.8431	Non-cancer glands	275.636	37.5848	0.389911
V10A20_009_A_GAATTATAGTGAAAGG-1	P30 - sample C2	Aggressive	13.6471	26.7451	Lymphocyte-enriched stroma	318.956	255.125	0.24856
V10A20_009_A_GAATTCACCCGGGTGT-1	P30 - sample C2	Aggressive	6.27451	13.8627	Non-cancer glands	249.267	220.087	0.351724
V10A20_009_A_GACAAACATATGCAGG-1	P30 - sample C2	Aggressive	31.902	16.8627	ISUP1	220.391	200.995	0.225462
V10A20_009_A_GACACAAGGGAAGAAA-1	P30 - sample C2	Aggressive	15.9216	30.7255	ISUP1	123.895	282.29	0.298613
V10A20_009_A_GACACTGAGTTCAGTG-1	P30 - sample C2	Aggressive	1.13725	16.8235	ISUP1	147.573	32.2386	0.303196
V10A20_009_A_GACAGCCAGACCTGAC-1	P30 - sample C2	Aggressive	23.9216	18.8431	Lymphocyte-enriched stroma	189.07	113.367	0.260098
V10A20_009_A_GACATCGATTTATAAC-1	P30 - sample C2	Aggressive	3.43137	8.90196	Non-cancer glands	154.28	234.943	0.646294
V10A20_009_A_GACCGTGCTGACGGTG-1	P30 - sample C2	Aggressive	4.54902	20.7843	Lymphocyte-enriched stroma	165.056	135.34	0.193791
V10A20_009_A_GACGACGATCCGCGTT-1	P30 - sample C2	Aggressive	14.8235	8.92157	Lymphocyte-enriched stroma	187.235	87.9041	0.254337
V10A20_009_A_GACGCCGTAAAGGCTA-1	P30 - sample C2	Aggressive	5.70588	6.92157	Non-cancer glands	206.475	217.31	0.205446
V10A20_009_A_GACTGCAAATCGAGCT-1	P30 - sample C2	Aggressive	17.6863	1.98039	Non-cancer glands	217.117	175.426	0.269846
V10A20_009_A_GACTGCACCAGCCCAG-1	P30 - sample C2	Aggressive	20.5098	14.8627	Non-cancer glands	238.641	93.6377	0.338416
V10A20_009_A_GAGACTTCGCGACCGA-1	P30 - sample C2	Aggressive	7.41176	7.92157	Non-cancer glands	266.432	230.872	0.19535
V10A20_009_A_GAGATCTGTCACTCCG-1	P30 - sample C2	Aggressive	17.0588	30.7255	ISUP1	218.9	180.087	0.227662
V10A20_009_A_GAGATCTTCCATGACA-1	P30 - sample C2	Aggressive	18.8039	15.8627	Lymphocyte-enriched stroma	336.161	322.282	0.354084
V10A20_009_A_GAGATGGGAGTCGACA-1	P30 - sample C2	Aggressive	15.9608	8.92157	Lymphocyte-enriched stroma	265.88	181.727	0.219903
V10A20_009_A_GAGCACCTGTGTCCAG-1	P30 - sample C2	Aggressive	20.5294	2.98039	Non-cancer glands	228.478	260.165	0.423448
V10A20_009_A_GAGCCAGCTACCTGTG-1	P30 - sample C2	Aggressive	25.6471	7.94118	Non-cancer glands	245.349	165.507	0.363974
V10A20_009_A_GAGCGCGCACGAGTAG-1	P30 - sample C2	Aggressive	27.9216	11.902	ISUP1	-11.7874	-49.8372	0.251814
V10A20_009_A_GAGTCCGCTTACCGGA-1	P30 - sample C2	Aggressive	7.98039	14.8431	Lymphocyte-enriched stroma	275.027	58.5222	0.211146
V10A20_009_A_GAGTGTGCGGTACCCA-1	P30 - sample C2	Aggressive	25.0588	16.8627	Lymphocyte-enriched stroma	154.922	36.5705	0.255374
V10A20_009_A_GATAACTCGCACTGTG-1	P30 - sample C2	Aggressive	25.6275	21.8039	Lymphocyte-enriched stroma	292.853	213.819	0.211772
V10A20_009_A_GATACGATGGGAGTCA-1	P30 - sample C2	Aggressive	0.568627	15.8235	ISUP1	227.579	181.801	0.28235
V10A20_009_A_GATAGGTAACGTTGAC-1	P30 - sample C2	Aggressive	9.11765	12.8627	Non-cancer glands	224.619	152.786	0.363453
V10A20_009_A_GATATGAGACACTAAC-1	P30 - sample C2	Aggressive	21.0588	21.8039	Non-cancer glands	193.988	173.964	0.594289
V10A20_009_A_GATCCGGGAATTAACA-1	P30 - sample C2	Aggressive	16.5098	21.8039	Lymphocyte-enriched stroma	269.793	146.833	0.292021
V10A20_009_A_GATCGCGGGCTCTCCA-1	P30 - sample C2	Aggressive	4.54902	24.7451	Non-cancer glands	222.065	168.64	0.234244
V10A20_009_A_GATCGCTACCCGATTT-1	P30 - sample C2	Aggressive	30.7647	10.9216	ISUP1	104.269	4.66358	0.228329
V10A20_009_A_GATCGTGACTGATATC-1	P30 - sample C2	Aggressive	15.9412	22.7843	Lymphocyte-enriched stroma	185.344	175.974	0.154123
V10A20_009_A_GATCTTGGAGGGCATA-1	P30 - sample C2	Aggressive	14.8039	16.8431	Non-cancer glands	273.997	272.619	0.58179
V10A20_009_A_GATGCTGTATTTCATC-1	P30 - sample C2	Aggressive	17.6471	17.8431	Non-cancer glands	211.203	272.829	0.443619
V10A20_009_A_GATTAACCGAAAGCCC-1	P30 - sample C2	Aggressive	27.9216	5.96078	Lymphocyte-enriched stroma	156.806	145.794	0.169502
V10A20_009_A_GATTCGACGGTTCACG-1	P30 - sample C2	Aggressive	15.3725	19.8235	Non-cancer glands	286.762	145.785	0.580794
V10A20_009_A_GCAAACCCTACATTAT-1	P30 - sample C2	Aggressive	21.6471	12.8824	Lymphocyte-enriched stroma	209.764	146.067	0.146489
V10A20_009_A_GCAAACCTTGGCCATA-1	P30 - sample C2	Aggressive	13.1176	3.96078	Non-cancer glands	160.096	124.185	0.384506
V10A20_009_A_GCACACACTGGTAGCC-1	P30 - sample C2	Aggressive	28.4902	4.96078	Lymphocyte-enriched stroma	177.299	75.8809	0.288446
V10A20_009_A_GCAGATCCATAAGACT-1	P30 - sample C2	Aggressive	23.3529	9.92157	Lymphocyte-enriched stroma	270.077	178.739	0.18248
V10A20_009_A_GCAGATTAGGGATATC-1	P30 - sample C2	Aggressive	9.66667	23.7647	Non-cancer glands	367.497	67.3014	0.537127
V10A20_009_A_GCAGTGTGGCTATAGG-1	P30 - sample C2	Aggressive	22.2353	1.98039	Non-cancer glands	282.775	286.648	0.482874
V10A20_009_A_GCATAGAGCACTCAGG-1	P30 - sample C2	Aggressive	8.52941	23.7647	Lymphocyte-enriched stroma	301.338	194.244	0.335075
V10A20_009_A_GCCATCGAGCTGCGTG-1	P30 - sample C2	Aggressive	1.72549	7.90196	Non-cancer glands	288.32	264.206	0.15635
V10A20_009_A_GCCCGATCTGTGGTCG-1	P30 - sample C2	Aggressive	10.8431	7.92157	Non-cancer glands	299.045	161.758	0.410595
V10A20_009_A_GCCGATTGGCCAAGCT-1	P30 - sample C2	Aggressive	9.68627	19.8039	Lymphocyte-enriched stroma	243.331	194.104	0.329006
V10A20_009_A_GCCGGGTTAGGGTCGC-1	P30 - sample C2	Aggressive	8.54902	19.8039	Lymphocyte-enriched stroma	212.393	70.1364	0.393073
V10A20_009_A_GCCTCATCTGGAAATA-1	P30 - sample C2	Aggressive	29.0392	19.8431	ISUP1	162.332	51.5634	0.153186
V10A20_009_A_GCCTCTATACATAGCA-1	P30 - sample C2	Aggressive	17.6667	5.94118	Non-cancer glands	176.34	117.002	0.26914
V10A20_009_A_GCGAAACTTAACTGGA-1	P30 - sample C2	Aggressive	21.6471	16.8431	Lymphocyte-enriched stroma	322.893	280.563	0.352009
V10A20_009_A_GCGAAGCCATACCCGT-1	P30 - sample C2	Aggressive	9.66667	29.7255	Lymphocyte-enriched stroma	189.074	128.026	0.123562
V10A20_009_A_GCGACGATAGTTGTAC-1	P30 - sample C2	Aggressive	5.70588	12.8627	ISUP1	220.872	147.747	0.347732
V10A20_009_A_GCGAGTTCTGCAAAGA-1	P30 - sample C2	Aggressive	10.8039	25.7451	Lymphocyte-enriched stroma	243.964	195.98	0.249989
V10A20_009_A_GCGCAAGAGCGCGCTG-1	P30 - sample C2	Aggressive	31.8824	20.8235	Non-cancer glands	109.697	68.7336	0.174213
V10A20_009_A_GCGCCGTTCCACGATA-1	P30 - sample C2	Aggressive	11.9608	19.8039	Non-cancer glands	182.729	183.017	0.142691
V10A20_009_A_GCGCGTCATTGGTACA-1	P30 - sample C2	Aggressive	22.2353	3.96078	Lymphocyte-enriched stroma	157.072	3.65945	0.276441
V10A20_009_A_GCGCTAATTGAATAGA-1	P30 - sample C2	Aggressive	14.8039	26.7451	Lymphocyte-enriched stroma	342.001	343.016	0.419868
V10A20_009_A_GCGCTATGCCGAGGCA-1	P30 - sample C2	Aggressive	1.70588	17.8039	ISUP1	241.661	31.3876	0.337028
V10A20_009_A_GCGCTTAAATAATTGG-1	P30 - sample C2	Aggressive	25.6471	3.98039	Lymphocyte-enriched stroma	201.002	-0.9581	0.162396
V10A20_009_A_GCGGAGAGGGAGAACG-1	P30 - sample C2	Aggressive	19.3725	14.8627	Lymphocyte-enriched stroma	289.471	223.678	0.206153
V10A20_009_A_GCGTCGCCAGGGTGAT-1	P30 - sample C2	Aggressive	10.2745	6.92157	Non-cancer glands	218.86	158.946	0.398509
V10A20_009_A_GCGTGGTACTGGGTTA-1	P30 - sample C2	Aggressive	29.0392	25.7843	ISUP1	222.963	130.139	0.259929
V10A20_009_A_GCTAACTGAAGTCTGA-1	P30 - sample C2	Aggressive	25.0784	2.98039	Lymphocyte-enriched stroma	230.204	38.2034	0.16277
V10A20_009_A_GCTAAGTAGTTTCTCT-1	P30 - sample C2	Aggressive	20.4902	26.7647	Lymphocyte-enriched stroma	167.713	146.062	0.260988
V10A20_009_A_GCTACGACTTATTGGG-1	P30 - sample C2	Aggressive	14.2353	17.8235	Non-cancer glands	258.252	249.886	0.329706
V10A20_009_A_GCTACTATAGTAGAGT-1	P30 - sample C2	Aggressive	28.4902	10.9216	ISUP1	107.429	11.6678	0.215939
V10A20_009_A_GCTAGGCACCACGGAG-1	P30 - sample C2	Aggressive	22.8039	6.94118	Lymphocyte-enriched stroma	138.853	64.3547	0.181262
V10A20_009_A_GCTAGTAGAGCTTGTA-1	P30 - sample C2	Aggressive	11.9608	21.7843	Lymphocyte-enriched stroma	263.349	178.491	0.174609
V10A20_009_A_GCTATCATACTCATGG-1	P30 - sample C2	Aggressive	19.3725	6.94118	Lymphocyte-enriched stroma	233.832	258.837	0.119897
V10A20_009_A_GCTCGCTCATGTCCAA-1	P30 - sample C2	Aggressive	31.3137	19.8431	ISUP1	143.063	63.4299	0.211677
V10A20_009_A_GCTGAGGCGTGAGTAT-1	P30 - sample C2	Aggressive	11.3922	20.8039	Non-cancer glands	205.625	115.475	0.198771
V10A20_009_A_GCTGCACGGTTTCTTA-1	P30 - sample C2	Aggressive	16.5098	19.8235	Non-cancer glands	260.932	204.804	0.42542
V10A20_009_A_GCTGCTAAGTAGTCGA-1	P30 - sample C2	Aggressive	6.84314	4.94118	Non-cancer glands	289.362	287.507	0.600509
V10A20_009_A_GCTGCTACTGCGTAGC-1	P30 - sample C2	Aggressive	17.6667	9.90196	Lymphocyte-enriched stroma	234.213	54.6664	0.132655
V10A20_009_A_GCTGCTCTCCGGACAC-1	P30 - sample C2	Aggressive	10.8039	29.7255	Non-cancer glands	340.004	279.425	0.509874
V10A20_009_A_GCTGGCGGCGCATGCT-1	P30 - sample C2	Aggressive	11.4118	6.92157	Non-cancer glands	394.503	479.37	0.598309
V10A20_009_A_GCTGTTGCTACCGAAC-1	P30 - sample C2	Aggressive	29.0392	21.8235	ISUP1	19.9378	86.9474	0.20391
V10A20_009_A_GCTTAATGTAACTAAC-1	P30 - sample C2	Aggressive	22.7843	18.8431	Lymphocyte-enriched stroma	267.909	53.8817	0.254387
V10A20_009_A_GCTTATGAAGCAGGAA-1	P30 - sample C2	Aggressive	25.6078	25.7843	ISUP1	143.011	13.6281	0.183043
V10A20_009_A_GCTTCCGTCCCTAGAC-1	P30 - sample C2	Aggressive	18.7647	31.7059	Lymphocyte-enriched stroma	177.958	197.364	0.164558
V10A20_009_A_GGAATGCGCTAGCGTG-1	P30 - sample C2	Aggressive	21.6275	28.7451	Non-cancer glands	224.541	257.113	0.577035
V10A20_009_A_GGACCAACAGGATAAC-1	P30 - sample C2	Aggressive	13.1176	9.90196	Non-cancer glands	315.907	364.32	0.489733
V10A20_009_A_GGAGGGCTTGGTTGGC-1	P30 - sample C2	Aggressive	19.3529	28.7451	Lymphocyte-enriched stroma	290.506	79.287	0.210009
V10A20_009_A_GGATCCGGAATATACT-1	P30 - sample C2	Aggressive	21.6275	26.7647	Lymphocyte-enriched stroma	325.306	182.842	0.249458
V10A20_009_A_GGATGAAGATCGCTGA-1	P30 - sample C2	Aggressive	28.4706	18.8431	ISUP1	148.341	-45.6538	0.194761
V10A20_009_A_GGATGTCCTTACCGCA-1	P30 - sample C2	Aggressive	26.7647	25.7843	ISUP1	241.779	136.322	0.204111
V10A20_009_A_GGATTTCACTTCTATA-1	P30 - sample C2	Aggressive	22.1961	29.7255	ISUP1	182.009	116.598	0.22177
V10A20_009_A_GGCAAATTACTTTACT-1	P30 - sample C2	Aggressive	5.11765	19.8039	Lymphocyte-enriched stroma	153.123	82.4409	0.0872057
V10A20_009_A_GGCAAGGCGAAATAGC-1	P30 - sample C2	Aggressive	14.2353	15.8431	Non-cancer glands	286.174	252.117	0.435106
V10A20_009_A_GGCAATAGTCAATGAG-1	P30 - sample C2	Aggressive	14.7843	30.7059	Lymphocyte-enriched stroma	327.599	237.304	0.353369
V10A20_009_A_GGCGAAATCTAACTTG-1	P30 - sample C2	Aggressive	24.4902	17.8431	Lymphocyte-enriched stroma	219.754	-163.629	0.24297
V10A20_009_A_GGCGCATGAATTGATG-1	P30 - sample C2	Aggressive	5.68627	18.8039	Lymphocyte-enriched stroma	200.826	155.448	0.100782
V10A20_009_A_GGCGCGGAGATCTTTC-1	P30 - sample C2	Aggressive	23.9412	2.98039	Lymphocyte-enriched stroma	239.345	103.338	0.174737
V10A20_009_A_GGCGCGTTCGAGTTTA-1	P30 - sample C2	Aggressive	8.54902	13.8627	Non-cancer glands	289.48	273.466	0.285751
V10A20_009_A_GGCGGTAGGATCATTG-1	P30 - sample C2	Aggressive	14.2157	29.7255	Lymphocyte-enriched stroma	215.551	136.116	0.419482
V10A20_009_A_GGCTGAAATAGCAAAG-1	P30 - sample C2	Aggressive	19.9412	11.902	Lymphocyte-enriched stroma	265.296	118.816	0.235671
V10A20_009_A_GGCTTTCAATAAGGGT-1	P30 - sample C2	Aggressive	10.2745	0.980392	Non-cancer glands	227.841	104.971	0.660102
V10A20_009_A_GGGACCCGTATATCTT-1	P30 - sample C2	Aggressive	5.13725	3.94118	Non-cancer glands	176.999	204.818	0.366538
V10A20_009_A_GGGACTGCATAGATAG-1	P30 - sample C2	Aggressive	9.09804	28.7255	Lymphocyte-enriched stroma	236.65	184.045	0.102018
V10A20_009_A_GGGAGAACTCACAGTA-1	P30 - sample C2	Aggressive	11.3725	28.7255	Lymphocyte-enriched stroma	308.451	205.964	0.214165
V10A20_009_A_GGGAGGATGCCCGAAA-1	P30 - sample C2	Aggressive	3.98039	23.7647	Lymphocyte-enriched stroma	185.058	140.064	0.0835199
V10A20_009_A_GGGAGTTAATGAGGCG-1	P30 - sample C2	Aggressive	17.6471	27.7451	Lymphocyte-enriched stroma	191.512	105.412	0.194235
V10A20_009_A_GGGATTTACCGCACCT-1	P30 - sample C2	Aggressive	26.1961	18.8431	ISUP1	185.043	58.8541	0.288302
V10A20_009_A_GGGCAGAGCAATCGTT-1	P30 - sample C2	Aggressive	9.13725	2.96078	Non-cancer glands	305.5	258.531	0.690055
V10A20_009_A_GGGCCCGTCTTAAACA-1	P30 - sample C2	Aggressive	4.54902	18.8039	Non-cancer glands	365.532	331.444	0.484362
V10A20_009_A_GGGCCGGCCGAAGTAC-1	P30 - sample C2	Aggressive	22.7647	24.7843	Lymphocyte-enriched stroma	352.57	308.467	0.398036
V10A20_009_A_GGGCGTCACCACGTAA-1	P30 - sample C2	Aggressive	3.43137	12.8627	Non-cancer glands	297.154	313.537	0.573218
V10A20_009_A_GGGCGTGGTTTCCCAG-1	P30 - sample C2	Aggressive	21.098	0	Non-cancer glands	248.897	394.607	0.674549
V10A20_009_A_GGGCTGCCTAGGGCGA-1	P30 - sample C2	Aggressive	14.2157	27.7451	Lymphocyte-enriched stroma	271.153	177.211	0.315097
V10A20_009_A_GGGTGACACCTTAACT-1	P30 - sample C2	Aggressive	6.84314	14.8431	Lymphocyte-enriched stroma	209.857	135.16	0.181904
V10A20_009_A_GGTACAAACATGCTAT-1	P30 - sample C2	Aggressive	5.68627	20.7843	Non-cancer glands	289.403	256.43	0.590149
V10A20_009_A_GGTAGAAGACCGCCTG-1	P30 - sample C2	Aggressive	15.3922	7.92157	Lymphocyte-enriched stroma	222.943	122.43	0.292411
V10A20_009_A_GGTAGACCGTTGGGCG-1	P30 - sample C2	Aggressive	5.13725	7.90196	Non-cancer glands	226.691	177.511	0.226869
V10A20_009_A_GGTAGTGCTCGCACCA-1	P30 - sample C2	Aggressive	15.9412	26.7451	Non-cancer glands	231.556	303.705	0.425978
V10A20_009_A_GGTCAGTGGGTCCCAC-1	P30 - sample C2	Aggressive	10.2549	12.8627	Non-cancer glands	396.754	499.621	0.634153
V10A20_009_A_GGTCGGCCAGGAGCTT-1	P30 - sample C2	Aggressive	22.7647	28.7451	ISUP1	189.348	149.723	0.252408
V10A20_009_A_GGTCTGAGAATCTGGA-1	P30 - sample C2	Aggressive	20.4902	30.7255	ISUP1	228.287	67.9569	0.262763
V10A20_009_A_GGTGATAAGGAGCAGT-1	P30 - sample C2	Aggressive	19.9216	23.7843	Non-cancer glands	321.601	298.053	0.655773
V10A20_009_A_GGTGCTGGTACACATT-1	P30 - sample C2	Aggressive	1.13725	18.8039	Non-cancer glands	201.814	120.478	0.270243
V10A20_009_A_GGTGGACTGCTCTGGC-1	P30 - sample C2	Aggressive	23.3725	5.96078	Lymphocyte-enriched stroma	216.939	59.8117	0.177003
V10A20_009_A_GGTTAGCTATATGTCT-1	P30 - sample C2	Aggressive	24.4902	13.8824	Lymphocyte-enriched stroma	182.168	20.5436	0.208461
V10A20_009_A_GGTTTAGCCTTTCTTG-1	P30 - sample C2	Aggressive	33.0392	14.8824	ISUP1	178.307	101.456	0.2054
V10A20_009_A_GGTTTCAATCGGTCAG-1	P30 - sample C2	Aggressive	26.7451	27.7647	ISUP1	23.9132	35.2569	0.163231
V10A20_009_A_GTAAGTAACAGTCTGG-1	P30 - sample C2	Aggressive	21.6275	20.8235	Non-cancer glands	263.141	252.946	0.436361
V10A20_009_A_GTACACTTACCTGAAG-1	P30 - sample C2	Aggressive	11.3725	24.7647	Non-cancer glands	397.474	493.341	0.594499
V10A20_009_A_GTACAGAGGCAAGGGT-1	P30 - sample C2	Aggressive	22.1961	23.7843	Lymphocyte-enriched stroma	287.172	270.2	0.436931
V10A20_009_A_GTACGCTTCATTGCAC-1	P30 - sample C2	Aggressive	15.9412	14.8627	Lymphocyte-enriched stroma	193.773	171.278	0.228924
V10A20_009_A_GTACGTTTGCCCGTCA-1	P30 - sample C2	Aggressive	13.6667	16.8431	Non-cancer glands	332.182	277.964	0.571438
V10A20_009_A_GTACTGGAGTTAGACC-1	P30 - sample C2	Aggressive	21.0588	27.7451	Lymphocyte-enriched stroma	295.183	119.421	0.236791
V10A20_009_A_GTAGCCAAACATGGGA-1	P30 - sample C2	Aggressive	14.8235	10.902	Lymphocyte-enriched stroma	247.294	243.062	0.208088
V10A20_009_A_GTAGCGGCTATACACT-1	P30 - sample C2	Aggressive	14.2353	21.8039	Lymphocyte-enriched stroma	240.736	146.987	0.224547
V10A20_009_A_GTAGCTTCCTCTTGTT-1	P30 - sample C2	Aggressive	25.6078	29.7451	ISUP1	145.189	232.972	0.222669
V10A20_009_A_GTAGTCGCGGGAATCA-1	P30 - sample C2	Aggressive	21.0784	11.902	Lymphocyte-enriched stroma	266.955	210.144	0.097471
V10A20_009_A_GTATGTGGGTCTAGTT-1	P30 - sample C2	Aggressive	27.3333	22.8039	ISUP1	28.3357	19.1019	0.247054
V10A20_009_A_GTCAAGCGGACTCGGG-1	P30 - sample C2	Aggressive	18.7843	21.8039	Non-cancer glands	331.988	264.375	0.336574
V10A20_009_A_GTCCCAACGTAAAGTA-1	P30 - sample C2	Aggressive	16.5098	27.7451	Lymphocyte-enriched stroma	332.061	282.887	0.314513
V10A20_009_A_GTCCCGCGACGTTATG-1	P30 - sample C2	Aggressive	21.6667	2.98039	Non-cancer glands	275.525	332.131	0.5559
V10A20_009_A_GTCCGGACCTGAAATT-1	P30 - sample C2	Aggressive	25.0784	6.94118	Lymphocyte-enriched stroma	162.227	151.603	0.244945
V10A20_009_A_GTCCTACGAATAGTCT-1	P30 - sample C2	Aggressive	26.7843	7.94118	Non-cancer glands	243.55	119.402	0.403452
V10A20_009_A_GTCGCGTAACCCGTTG-1	P30 - sample C2	Aggressive	17.6471	21.8039	Lymphocyte-enriched stroma	142.767	81.7267	0.198149
V10A20_009_A_GTCGGGAAGCAGAAAC-1	P30 - sample C2	Aggressive	11.9804	1.98039	Non-cancer glands	335.24	178.24	0.375506
V10A20_009_A_GTCGTACCATCTCGGG-1	P30 - sample C2	Aggressive	10.2549	14.8431	Lymphocyte-enriched stroma	207.78	123.309	0.175044
V10A20_009_A_GTCGTTATTCGCTTAT-1	P30 - sample C2	Aggressive	18.2353	14.8627	Lymphocyte-enriched stroma	286.292	140.117	0.175645
V10A20_009_A_GTCTATTGGTTCCGGT-1	P30 - sample C2	Aggressive	26.2157	10.902	Lymphocyte-enriched stroma	90.5811	114.295	0.254794
V10A20_009_A_GTCTCAAGGCCCGGCT-1	P30 - sample C2	Aggressive	12.549	0.980392	Non-cancer glands	298.824	316.983	0.466574
V10A20_009_A_GTCTGGGCGGTCGAGA-1	P30 - sample C2	Aggressive	0	14.8431	Non-cancer glands	308.55	171.044	0.404929
V10A20_009_A_GTGACCGCACACTACG-1	P30 - sample C2	Aggressive	26.7647	21.8039	ISUP1	117.88	48.7379	0.271357
V10A20_009_A_GTGACTTCAGTAGTGC-1	P30 - sample C2	Aggressive	3.41176	14.8431	ISUP1	185.159	103.32	0.340875
V10A20_009_A_GTGAGGACACTTAAGG-1	P30 - sample C2	Aggressive	18.7843	19.8235	Non-cancer glands	271.809	262.814	0.281821
V10A20_009_A_GTGAGTGGTACAACGC-1	P30 - sample C2	Aggressive	6.84314	8.90196	Non-cancer glands	359.205	547.394	0.622714
V10A20_009_A_GTGATCACTAACGCCT-1	P30 - sample C2	Aggressive	30.1961	13.8824	ISUP1	262.532	159.269	0.257923
V10A20_009_A_GTGATCATAGATCTGC-1	P30 - sample C2	Aggressive	7.41176	15.8431	Non-cancer glands	392.627	449.878	0.571666
V10A20_009_A_GTGCCCGTTCGGATTC-1	P30 - sample C2	Aggressive	23.3529	21.8039	Lymphocyte-enriched stroma	149.593	99.3072	0.18189
V10A20_009_A_GTGCCGCTTCAAAGGT-1	P30 - sample C2	Aggressive	0	16.8235	ISUP1	181.171	29.8163	0.361491
V10A20_009_A_GTGCGTGTATATGAGC-1	P30 - sample C2	Aggressive	22.2157	19.8235	Lymphocyte-enriched stroma	176.191	140.402	0.175752
V10A20_009_A_GTGGACGCATTTGTCC-1	P30 - sample C2	Aggressive	11.4118	4.94118	Non-cancer glands	260.414	260.746	0.608947
V10A20_009_A_GTGGTGGCCAAGTGAA-1	P30 - sample C2	Aggressive	19.9412	15.8627	Lymphocyte-enriched stroma	266.764	160.555	0.115321
V10A20_009_A_GTGTATATCAGCGGGC-1	P30 - sample C2	Aggressive	18.2549	2.98039	Lymphocyte-enriched stroma	237.767	152.563	0.25682
V10A20_009_A_GTGTCGTATAGCGTTC-1	P30 - sample C2	Aggressive	18.2353	6.94118	Lymphocyte-enriched stroma	206.569	153.089	0.153887
V10A20_009_A_GTGTGAATAACTTAGG-1	P30 - sample C2	Aggressive	22.1961	27.7451	ISUP1	206.936	204.732	0.306155
V10A20_009_A_GTGTTACTATGCGTCC-1	P30 - sample C2	Aggressive	17.6471	19.8235	Non-cancer glands	299.053	212.017	0.568313
V10A20_009_A_GTTAAAGTAGGACTGG-1	P30 - sample C2	Aggressive	22.2157	11.902	Non-cancer glands	184.026	147.412	0.300933
V10A20_009_A_GTTAACATCACTTAAA-1	P30 - sample C2	Aggressive	16.5294	5.94118	Lymphocyte-enriched stroma	262.797	186.489	0.223667
V10A20_009_A_GTTAAGGGTGCGATGT-1	P30 - sample C2	Aggressive	15.3922	0	Non-cancer glands	232.297	312.13	0.394258
V10A20_009_A_GTTACCTACAACTTGC-1	P30 - sample C2	Aggressive	13.098	13.8627	Lymphocyte-enriched stroma	276.799	133.937	0.200086
V10A20_009_A_GTTACTTTGGGCCTAG-1	P30 - sample C2	Aggressive	3.98039	17.8235	Non-cancer glands	213.148	150.126	0.601786
V10A20_009_A_GTTATATTATCTCCCT-1	P30 - sample C2	Aggressive	6.84314	12.8627	Non-cancer glands	319.752	326.471	0.567286
V10A20_009_A_GTTCGCCATAAGTGCC-1	P30 - sample C2	Aggressive	5.11765	23.7647	Non-cancer glands	199.354	147.462	0.483629
V10A20_009_A_GTTGAGTCCCGCCGGT-1	P30 - sample C2	Aggressive	19.3725	8.92157	Lymphocyte-enriched stroma	233.11	-49.9182	0.16939
V10A20_009_A_GTTGGATTGAGAACAC-1	P30 - sample C2	Aggressive	25.0392	28.7451	ISUP1	229.417	127.761	0.270411
V10A20_009_A_GTTGGTCATGCTATCC-1	P30 - sample C2	Aggressive	10.8431	5.94118	Non-cancer glands	317.05	317.879	0.547457
V10A20_009_A_GTTTACGTTCCATCTG-1	P30 - sample C2	Aggressive	11.3922	12.8627	Non-cancer glands	207.477	254.995	0.457292
V10A20_009_A_GTTTCTGCAGTCTCCC-1	P30 - sample C2	Aggressive	15.9412	20.8039	Non-cancer glands	267.264	126.343	0.245829
V10A20_009_A_GTTTGGCCCAAGTTAT-1	P30 - sample C2	Aggressive	20.5098	18.8235	Non-cancer glands	350.162	335.21	0.562226
V10A20_009_A_GTTTGGGCTTGTGAGC-1	P30 - sample C2	Aggressive	11.9804	9.90196	Non-cancer glands	292.974	262.815	0.415981
V10A20_009_A_GTTTGGTAGGGTCAAC-1	P30 - sample C2	Aggressive	8.54902	7.92157	Non-cancer glands	320.655	300.186	0.192064
V10A20_009_A_TAACATACAATGTGGG-1	P30 - sample C2	Aggressive	14.8039	22.7843	Non-cancer glands	287.739	364.504	0.51516
V10A20_009_A_TAACTCATCCGCGCGG-1	P30 - sample C2	Aggressive	2.84314	17.8235	Non-cancer glands	175.397	115.696	0.418224
V10A20_009_A_TAAGGCTGAATCCCTC-1	P30 - sample C2	Aggressive	30.1961	15.8627	ISUP1	-18.3648	36.3953	0.131155
V10A20_009_A_TAAGTTGCGACGTAGG-1	P30 - sample C2	Aggressive	29.0588	7.94118	Non-cancer glands	147.718	109.4	0.188167
V10A20_009_A_TACAACGCACAACTCA-1	P30 - sample C2	Aggressive	2.84314	19.8039	Lymphocyte-enriched stroma	203.889	133.375	0.189622
V10A20_009_A_TACAGAAACGGTGGGC-1	P30 - sample C2	Aggressive	23.3725	1.98039	Lymphocyte-enriched stroma	256.588	89.0957	0.336335
V10A20_009_A_TACATAGGCATACACC-1	P30 - sample C2	Aggressive	9.09804	20.8039	Non-cancer glands	219.253	112.023	0.562294
V10A20_009_A_TACATTTCTAACGTGC-1	P30 - sample C2	Aggressive	6.2549	21.7843	Lymphocyte-enriched stroma	248.548	234.591	0.208905
V10A20_009_A_TACCAAATAGCCCAGA-1	P30 - sample C2	Aggressive	9.70588	1.96078	Non-cancer glands	344.463	381.118	0.627084
V10A20_009_A_TACCAATAAAGTACCA-1	P30 - sample C2	Aggressive	22.2353	5.96078	Lymphocyte-enriched stroma	269.016	98.962	0.277118
V10A20_009_A_TACCGGCTCACTGCCC-1	P30 - sample C2	Aggressive	11.9608	13.8627	Lymphocyte-enriched stroma	260.523	310.194	0.304794
V10A20_009_A_TACCGTAGGTTAACTA-1	P30 - sample C2	Aggressive	7.43137	1.96078	Non-cancer glands	279.252	343.298	0.53495
V10A20_009_A_TACCGTGCCTCGGACC-1	P30 - sample C2	Aggressive	14.2549	9.90196	Lymphocyte-enriched stroma	226.874	111.314	0.234828
V10A20_009_A_TACCTACTCCCAGTAT-1	P30 - sample C2	Aggressive	10.2745	2.96078	Non-cancer glands	270.721	209.839	0.53845
V10A20_009_A_TACGACGCTTGCTGCG-1	P30 - sample C2	Aggressive	5.70588	14.8431	Lymphocyte-enriched stroma	251.854	116.38	0.17923
V10A20_009_A_TACGCAGTTCTTTCCT-1	P30 - sample C2	Aggressive	3.98039	19.8039	Lymphocyte-enriched stroma	189.285	156.097	0.265012
V10A20_009_A_TACGCCATATTCTAAT-1	P30 - sample C2	Aggressive	7.96078	20.8039	Non-cancer glands	258.195	208.479	0.430862
V10A20_009_A_TACGCCTCCATTCCGA-1	P30 - sample C2	Aggressive	8.56863	5.94118	Non-cancer glands	269.677	324.982	0.550979
V10A20_009_A_TACTTGTTAGTAGTCC-1	P30 - sample C2	Aggressive	24.4902	23.7843	Lymphocyte-enriched stroma	136.394	76.884	0.149742
V10A20_009_A_TAGACGCCCGTACCGG-1	P30 - sample C2	Aggressive	26.1765	28.7451	ISUP1	133.34	69.3586	0.204639
V10A20_009_A_TAGAGGTTCTACTTGT-1	P30 - sample C2	Aggressive	29.6275	6.96078	Lymphocyte-enriched stroma	196.145	124.511	0.093084
V10A20_009_A_TAGATATGGACTGGAA-1	P30 - sample C2	Aggressive	5.13725	11.8824	ISUP1	210.112	172.268	0.435005
V10A20_009_A_TAGCCATTTCAAAGTC-1	P30 - sample C2	Aggressive	25.6275	17.8431	ISUP1	107.901	19.2894	0.198637
V10A20_009_A_TAGCCGGCGGTCAGCG-1	P30 - sample C2	Aggressive	23.3333	27.7451	ISUP1	181.938	128.473	0.294426
V10A20_009_A_TAGCGTCCGGTGTGGT-1	P30 - sample C2	Aggressive	18.8039	7.92157	Lymphocyte-enriched stroma	264.239	71.4714	0.17432
V10A20_009_A_TAGCGTTGGGTCTTAC-1	P30 - sample C2	Aggressive	13.6667	22.7843	Lymphocyte-enriched stroma	168.037	106.258	0.215215
V10A20_009_A_TAGCTAGAAGGCATGA-1	P30 - sample C2	Aggressive	4	9.88235	Non-cancer glands	211.087	192.467	0.42846
V10A20_009_A_TAGCTCGCCTGATAAC-1	P30 - sample C2	Aggressive	7.98039	10.8824	Lymphocyte-enriched stroma	134.544	61.1783	0.265927
V10A20_009_A_TAGGGAGCTTGGGATG-1	P30 - sample C2	Aggressive	29.6078	24.7843	ISUP1	173.78	174.35	0.168064
V10A20_009_A_TAGGTGACGATAACCT-1	P30 - sample C2	Aggressive	19.9608	0	Non-cancer glands	303.635	535.705	0.630427
V10A20_009_A_TAGGTGCTCGCCTAGC-1	P30 - sample C2	Aggressive	23.9216	20.8235	Non-cancer glands	151.002	119.885	0.475657
V10A20_009_A_TAGGTTCGAGTTCGTC-1	P30 - sample C2	Aggressive	13.0784	25.7647	Non-cancer glands	297.23	199.235	0.415628
V10A20_009_A_TAGTCCGCAGAGAATG-1	P30 - sample C2	Aggressive	5.11765	21.7843	Lymphocyte-enriched stroma	220.294	191.258	0.303061
V10A20_009_A_TAGTCGATCACGGGTT-1	P30 - sample C2	Aggressive	29.6275	12.902	ISUP1	120.034	20.2228	0.0903268
V10A20_009_A_TATACACAGACGCCTT-1	P30 - sample C2	Aggressive	9.11765	10.8824	Non-cancer glands	315.602	212.74	0.557146
V10A20_009_A_TATACGCGTCATCACT-1	P30 - sample C2	Aggressive	13.6863	0.980392	Non-cancer glands	231.15	170.674	0.555769
V10A20_009_A_TATCCAATTGGTTATC-1	P30 - sample C2	Aggressive	19.9412	5.94118	Non-cancer glands	220.822	43.0809	0.190275
V10A20_009_A_TATCTACCACAGCGGG-1	P30 - sample C2	Aggressive	9.11765	18.8235	Lymphocyte-enriched stroma	243.054	186.111	0.247413
V10A20_009_A_TATGATCTTCTCTTTA-1	P30 - sample C2	Aggressive	26.2157	2.98039	Lymphocyte-enriched stroma	254.335	102.907	0.147416
V10A20_009_A_TATGGGACCGAGCAGG-1	P30 - sample C2	Aggressive	6.82353	24.7647	Non-cancer glands	342.748	322.007	0.372917
V10A20_009_A_TATGGGTACGTATCGT-1	P30 - sample C2	Aggressive	7.96078	28.7255	Lymphocyte-enriched stroma	166.527	135.092	0.161496
V10A20_009_A_TATGGTCTGAGTAACA-1	P30 - sample C2	Aggressive	7.96078	24.7647	Non-cancer glands	173.173	148.63	0.453393
V10A20_009_A_TATGTCTCATTGTGCC-1	P30 - sample C2	Aggressive	21.6275	30.7255	ISUP1	230.394	157.526	0.181183
V10A20_009_A_TATTACCATCCTGCTT-1	P30 - sample C2	Aggressive	29.6078	22.8039	ISUP1	110.922	-0.81745	0.166211
V10A20_009_A_TATTCAATTCTAATCC-1	P30 - sample C2	Aggressive	17.0784	26.7451	Non-cancer glands	204.686	83.8229	0.218753
V10A20_009_A_TATTCCACTCAGCTCG-1	P30 - sample C2	Aggressive	7.41176	11.8824	Non-cancer glands	216.474	153.293	0.528502
V10A20_009_A_TATTCCGAGCTGTTAT-1	P30 - sample C2	Aggressive	23.9412	6.94118	Non-cancer glands	187.461	152.157	0.303551
V10A20_009_A_TATTCGTGCCAGAATA-1	P30 - sample C2	Aggressive	11.3725	26.7451	Lymphocyte-enriched stroma	244.835	231.768	0.395919
V10A20_009_A_TCAAACTTAGATTGTT-1	P30 - sample C2	Aggressive	11.9412	29.7255	Lymphocyte-enriched stroma	254.937	164.467	0.210631
V10A20_009_A_TCAAATTTGAGACTCA-1	P30 - sample C2	Aggressive	14.8235	0.980392	Non-cancer glands	252.618	348.544	0.310431
V10A20_009_A_TCAACGAGGAGACAAA-1	P30 - sample C2	Aggressive	6.82353	18.8039	Lymphocyte-enriched stroma	279.812	198.438	0.102861
V10A20_009_A_TCACAGGGAATCGCAA-1	P30 - sample C2	Aggressive	19.9412	13.8824	Lymphocyte-enriched stroma	312.847	244.345	0.143344
V10A20_009_A_TCACCCTCTTAAGATT-1	P30 - sample C2	Aggressive	8.54902	15.8431	Non-cancer glands	287.361	323.845	0.615089
V10A20_009_A_TCACGTGCCCGATTCA-1	P30 - sample C2	Aggressive	10.2353	22.7843	Lymphocyte-enriched stroma	202.209	60.5951	0.253193
V10A20_009_A_TCAGACGCTATAGAAG-1	P30 - sample C2	Aggressive	15.9608	12.8824	Non-cancer glands	363.929	218.394	0.39427
V10A20_009_A_TCAGCAAATGCATCTC-1	P30 - sample C2	Aggressive	16.4902	29.7255	Lymphocyte-enriched stroma	281.203	355.623	0.199043
V10A20_009_A_TCAGTAGGGACTATAA-1	P30 - sample C2	Aggressive	2.27451	14.8431	ISUP1	218.28	-26.8225	0.2927
V10A20_009_A_TCCAGAGCACCGGTTC-1	P30 - sample C2	Aggressive	14.8039	20.8039	Lymphocyte-enriched stroma	248.964	123.225	0.242146
V10A20_009_A_TCCCAGCTTTAGTCTG-1	P30 - sample C2	Aggressive	6.82353	26.7451	Lymphocyte-enriched stroma	234.522	199.697	0.24723
V10A20_009_A_TCCCGTGTGCAATTTG-1	P30 - sample C2	Aggressive	20.5098	16.8431	Lymphocyte-enriched stroma	272.843	118.091	0.142967
V10A20_009_A_TCCGCGGCAGCATCTG-1	P30 - sample C2	Aggressive	22.7647	26.7647	Lymphocyte-enriched stroma	315.093	321.731	0.247962
V10A20_009_A_TCCGCGGCCCAATGAA-1	P30 - sample C2	Aggressive	31.3333	7.94118	Lymphocyte-enriched stroma	65.7309	190.233	0.230592
V10A20_009_A_TCCGCTGTCATCCCGG-1	P30 - sample C2	Aggressive	21.0784	13.8824	Lymphocyte-enriched stroma	217.904	85.57	0.26851
V10A20_009_A_TCCGGTTCGTCCGGTC-1	P30 - sample C2	Aggressive	5.13725	9.88235	Non-cancer glands	238.228	125.523	0.419046
V10A20_009_A_TCCGTTAAGCTAATAT-1	P30 - sample C2	Aggressive	31.902	8.94118	ISUP1	295.642	250.79	0.381677
V10A20_009_A_TCCTAAATTGGGAAGC-1	P30 - sample C2	Aggressive	14.8235	4.94118	Non-cancer glands	269.907	296.191	0.412884
V10A20_009_A_TCCTACATCCACGGCC-1	P30 - sample C2	Aggressive	22.7843	14.8627	Lymphocyte-enriched stroma	245.963	34.7877	0.210718
V10A20_009_A_TCCTCGGGCTGGGCTT-1	P30 - sample C2	Aggressive	18.2157	20.8039	Lymphocyte-enriched stroma	211.398	85.8991	0.216007
V10A20_009_A_TCCTTACGACGGTCCG-1	P30 - sample C2	Aggressive	29.0588	11.902	ISUP1	63.5411	71.4232	0.260406
V10A20_009_A_TCCTTTAAATCCGCTT-1	P30 - sample C2	Aggressive	27.3529	4.96078	Lymphocyte-enriched stroma	144.878	86.8061	0.173875
V10A20_009_A_TCGAAGAACCGAGCAC-1	P30 - sample C2	Aggressive	31.3333	15.8824	ISUP1	105.162	143.777	0.203986
V10A20_009_A_TCGAGACCAACACCGT-1	P30 - sample C2	Aggressive	6.2549	23.7647	Non-cancer glands	270.874	201.308	0.475384
V10A20_009_A_TCGCAAAGATGCATTT-1	P30 - sample C2	Aggressive	17.6667	13.8627	Lymphocyte-enriched stroma	199.427	171.404	0.218606
V10A20_009_A_TCGCACCAGGAGGCAG-1	P30 - sample C2	Aggressive	20.5098	10.902	Lymphocyte-enriched stroma	218.745	85.6127	0.128329
V10A20_009_A_TCGGACGCCCAGCCCA-1	P30 - sample C2	Aggressive	19.9216	27.7451	Lymphocyte-enriched stroma	305.519	150.996	0.249115
V10A20_009_A_TCGGAGTACATGAGTA-1	P30 - sample C2	Aggressive	17.0784	28.7451	Lymphocyte-enriched stroma	254.58	211.892	0.293764
V10A20_009_A_TCGGGAGACAGCGTAC-1	P30 - sample C2	Aggressive	15.3922	1.98039	Non-cancer glands	321	277.207	0.528281
V10A20_009_A_TCGGGCCGTCGTGGTA-1	P30 - sample C2	Aggressive	25.0588	20.8235	Non-cancer glands	143.826	104.03	0.354987
V10A20_009_A_TCGTCTTAGGCGTTAA-1	P30 - sample C2	Aggressive	22.2157	7.94118	Lymphocyte-enriched stroma	192.251	125.159	0.100134
V10A20_009_A_TCGTTAGGAGTCCCTA-1	P30 - sample C2	Aggressive	5.70588	8.90196	Non-cancer glands	237.275	254.248	0.462043
V10A20_009_A_TCTAGCATGCCCAGAA-1	P30 - sample C2	Aggressive	12.5294	12.8824	Lymphocyte-enriched stroma	311.078	226.242	0.23639
V10A20_009_A_TCTAGTGATATCGTGG-1	P30 - sample C2	Aggressive	30.7451	16.8627	ISUP1	13.3416	-34.0328	0.230047
V10A20_009_A_TCTAGTTATCAGAAGA-1	P30 - sample C2	Aggressive	5.68627	26.7451	Non-cancer glands	332.849	313.676	0.742279
V10A20_009_A_TCTCATGAGATAGGGT-1	P30 - sample C2	Aggressive	24.4902	11.902	Lymphocyte-enriched stroma	168.388	63.6642	0.245489
V10A20_009_A_TCTCCCTGGGCAGCGT-1	P30 - sample C2	Aggressive	20.5098	6.94118	Lymphocyte-enriched stroma	193.325	72.4565	0.211517
V10A20_009_A_TCTGAACTCGTACCCG-1	P30 - sample C2	Aggressive	29.0588	13.8824	ISUP1	113.023	102.633	0.227777
V10A20_009_A_TCTGAAGCACGTGGTC-1	P30 - sample C2	Aggressive	22.8039	4.96078	Lymphocyte-enriched stroma	226.511	84.1854	0.216487
V10A20_009_A_TCTGAATTCCGTACAA-1	P30 - sample C2	Aggressive	28.4706	26.7647	ISUP1	185.148	58.7778	0.27264
V10A20_009_A_TCTGCCAGAAACTGCA-1	P30 - sample C2	Aggressive	19.9216	19.8235	Non-cancer glands	257.811	282.258	0.328439
V10A20_009_A_TCTGGGAACCTTTGAA-1	P30 - sample C2	Aggressive	30.7451	20.8235	ISUP1	-18.9549	-80.2447	0.144779
V10A20_009_A_TCTGTGCCATCATAGT-1	P30 - sample C2	Aggressive	20.4902	28.7451	Lymphocyte-enriched stroma	208.832	136.081	0.193114
V10A20_009_A_TCTTACTTATGCCTCT-1	P30 - sample C2	Aggressive	27.902	15.8627	ISUP1	190.372	-38.9057	0.267547
V10A20_009_A_TCTTAGAGTGAACTCT-1	P30 - sample C2	Aggressive	31.3137	17.8627	ISUP1	75.7722	3.00071	0.293748
V10A20_009_A_TCTTCGAATAGACGTT-1	P30 - sample C2	Aggressive	15.3725	21.8039	Non-cancer glands	251.882	180.098	0.342729
V10A20_009_A_TCTTCGATACCAATAA-1	P30 - sample C2	Aggressive	12.5098	28.7255	Lymphocyte-enriched stroma	246.281	66.9159	0.189668
V10A20_009_A_TCTTGATGCGTAGCGA-1	P30 - sample C2	Aggressive	13.6471	28.7255	Lymphocyte-enriched stroma	140.76	106.334	0.0696593
V10A20_009_A_TGAAAGGACCTGACTC-1	P30 - sample C2	Aggressive	22.1961	25.7647	Lymphocyte-enriched stroma	296.571	301.573	0.387671
V10A20_009_A_TGACGATGCACTAGAA-1	P30 - sample C2	Aggressive	29.0392	23.8039	ISUP1	-42.2729	-39.3667	0.22632
V10A20_009_A_TGACTATAATCCTTTC-1	P30 - sample C2	Aggressive	13.6667	14.8627	Non-cancer glands	253.285	223.505	0.329485
V10A20_009_A_TGAGAGATTTACCACG-1	P30 - sample C2	Aggressive	26.7647	19.8235	ISUP1	187.414	107.45	0.237025
V10A20_009_A_TGAGCGGAAAGTGTTC-1	P30 - sample C2	Aggressive	11.9804	5.94118	Lymphocyte-enriched stroma	292.518	165.868	0.288781
V10A20_009_A_TGAGGAGTGCCAGCTT-1	P30 - sample C2	Aggressive	8	2.96078	Non-cancer glands	358.095	338.605	0.771352
V10A20_009_A_TGAGTAAATTAGCGTA-1	P30 - sample C2	Aggressive	7.41176	13.8627	Non-cancer glands	364.843	126.525	0.190044
V10A20_009_A_TGAGTGGTCCGTGACG-1	P30 - sample C2	Aggressive	22.7647	30.7255	ISUP1	214.233	238.646	0.256358
V10A20_009_A_TGCAGTTTCCTCCCAT-1	P30 - sample C2	Aggressive	26.1961	20.8235	ISUP1	157.349	35.5633	0.255689
V10A20_009_A_TGCATATGTCTGTCAC-1	P30 - sample C2	Aggressive	23.3333	25.7647	Lymphocyte-enriched stroma	237.507	122.859	0.234238
V10A20_009_A_TGCATGTGGTAATCTA-1	P30 - sample C2	Aggressive	21.0588	31.7059	ISUP1	207.578	216.587	0.247042
V10A20_009_A_TGCCAGTACGTGGAGA-1	P30 - sample C2	Aggressive	15.3922	9.90196	Lymphocyte-enriched stroma	279.272	86.2198	0.217973
V10A20_009_A_TGCCCGTACCGTTAAA-1	P30 - sample C2	Aggressive	17.6667	15.8627	Non-cancer glands	119.389	188.605	0.43391
V10A20_009_A_TGCCGTGGATCGTCCT-1	P30 - sample C2	Aggressive	10.8431	3.96078	Non-cancer glands	290.827	256.183	0.436054
V10A20_009_A_TGCCTTGGCCAGGCAA-1	P30 - sample C2	Aggressive	21.6471	8.92157	Lymphocyte-enriched stroma	287.003	125.46	0.157961
V10A20_009_A_TGCGACACCCTAGTGC-1	P30 - sample C2	Aggressive	1.13725	14.8431	ISUP1	232.27	97.8777	0.218102
V10A20_009_A_TGCGCAAAGCATTTGG-1	P30 - sample C2	Aggressive	13.0784	29.7255	Lymphocyte-enriched stroma	163.147	113.666	0.150422
V10A20_009_A_TGCGTTTGTTGACACT-1	P30 - sample C2	Aggressive	18.2157	18.8235	Lymphocyte-enriched stroma	183.963	188.985	0.242074
V10A20_009_A_TGCTCCACAGTTCTTA-1	P30 - sample C2	Aggressive	29.0392	15.8627	ISUP1	118.68	83.0146	0.167846
V10A20_009_A_TGCTCGGCGAAACCCA-1	P30 - sample C2	Aggressive	9.70588	3.96078	Non-cancer glands	180.17	194.5	0.41665
V10A20_009_A_TGCTGTTGAAGAACTC-1	P30 - sample C2	Aggressive	12.5294	22.7843	Non-cancer glands	306.954	257.448	0.421899
V10A20_009_A_TGGACTGTTCGCTCAA-1	P30 - sample C2	Aggressive	16.5098	23.7843	Non-cancer glands	266.037	240.173	0.318281
V10A20_009_A_TGGCAAACTAAATTAC-1	P30 - sample C2	Aggressive	19.3725	10.902	Non-cancer glands	294.376	226.196	0.337949
V10A20_009_A_TGGCAGATTACGATCA-1	P30 - sample C2	Aggressive	7.98039	16.8235	Non-cancer glands	255.09	338.153	0.52174
V10A20_009_A_TGGCAGCAGTAATAGT-1	P30 - sample C2	Aggressive	9.66667	21.7843	Non-cancer glands	322.81	185.326	0.450801
V10A20_009_A_TGGCGATCAAGTTATG-1	P30 - sample C2	Aggressive	6.27451	9.90196	Non-cancer glands	158.913	162.953	0.475574
V10A20_009_A_TGGCTATGTGACATAC-1	P30 - sample C2	Aggressive	21.6667	1	Non-cancer glands	255.103	239.353	0.354812
V10A20_009_A_TGGGCCCATACTAATT-1	P30 - sample C2	Aggressive	25.6275	13.8824	ISUP1	70.6012	30.1632	0.260916
V10A20_009_A_TGGTAGAATATATGGG-1	P30 - sample C2	Aggressive	31.902	12.902	ISUP1	132.963	66.2286	0.224137
V10A20_009_A_TGGTCCCACGCTACGG-1	P30 - sample C2	Aggressive	17.098	8.92157	Lymphocyte-enriched stroma	282.517	204.982	0.161476
V10A20_009_A_TGGTTCAACGGGTAAT-1	P30 - sample C2	Aggressive	17.098	10.902	Non-cancer glands	377.123	200.731	0.285741
V10A20_009_A_TGTACGAACAAATCCG-1	P30 - sample C2	Aggressive	7.96078	22.7843	Non-cancer glands	334.77	256.807	0.345939
V10A20_009_A_TGTAGGAGAAATTTCC-1	P30 - sample C2	Aggressive	23.902	26.7647	ISUP1	167.999	125.79	0.182097
V10A20_009_A_TGTATAACAGATCCTG-1	P30 - sample C2	Aggressive	19.9216	31.7059	Lymphocyte-enriched stroma	279.987	252.743	0.287296
V10A20_009_A_TGTATGGCGCAGACAG-1	P30 - sample C2	Aggressive	27.902	17.8431	ISUP1	132.839	39.8492	0.214371
V10A20_009_A_TGTGAGACTAGCCCAA-1	P30 - sample C2	Aggressive	10.8431	1.98039	Lymphocyte-enriched stroma	199.078	108.722	0.203311
V10A20_009_A_TGTGCCGGTGCCGGAA-1	P30 - sample C2	Aggressive	30.1961	7.94118	Lymphocyte-enriched stroma	148.295	129.819	0.14654
V10A20_009_A_TGTTATTGTATGTGGC-1	P30 - sample C2	Aggressive	23.9216	16.8627	Lymphocyte-enriched stroma	186.687	-35.5685	0.262768
V10A20_009_A_TGTTCGTATTGCGGTG-1	P30 - sample C2	Aggressive	9.68627	11.8824	Non-cancer glands	248.854	347.39	0.457533
V10A20_009_A_TTAATGTAGACCAGGT-1	P30 - sample C2	Aggressive	13.6471	30.7059	Lymphocyte-enriched stroma	240.86	219.555	0.300974
V10A20_009_A_TTACCCTAGGGATTGG-1	P30 - sample C2	Aggressive	8	0.980392	Non-cancer glands	197.535	159.072	0.679168
V10A20_009_A_TTACGGATGGTTCGAG-1	P30 - sample C2	Aggressive	27.8824	27.7647	ISUP1	247.043	234.554	0.193874
V10A20_009_A_TTACTAAAGGACTTTA-1	P30 - sample C2	Aggressive	19.3725	12.8824	Lymphocyte-enriched stroma	286.979	245.832	0.153741
V10A20_009_A_TTACTCCGGCCGGGAA-1	P30 - sample C2	Aggressive	19.3529	26.7647	Non-cancer glands	333.296	234.427	0.540364
V10A20_009_A_TTACTGGGATATTTCA-1	P30 - sample C2	Aggressive	5.70588	16.8235	Non-cancer glands	242.666	307.053	0.418053
V10A20_009_A_TTAGACGAGTCACCTC-1	P30 - sample C2	Aggressive	20.5098	12.8824	Lymphocyte-enriched stroma	270.51	59.0115	0.13681
V10A20_009_A_TTAGAGTTTAGAAGGA-1	P30 - sample C2	Aggressive	23.9216	14.8627	Lymphocyte-enriched stroma	288.602	88.8373	0.27474
V10A20_009_A_TTAGCTGATTTGCCGT-1	P30 - sample C2	Aggressive	28.4706	22.8039	ISUP1	72.768	-36.4686	0.182402
V10A20_009_A_TTAGTTATTCGTGGCA-1	P30 - sample C2	Aggressive	26.7647	13.8824	ISUP1	136.355	-23.848	0.230659
V10A20_009_A_TTATAGGTAATTGTCT-1	P30 - sample C2	Aggressive	16.549	0	Non-cancer glands	142.087	174.202	0.157466
V10A20_009_A_TTATATACGCTGTCAC-1	P30 - sample C2	Aggressive	17.0784	22.7843	Lymphocyte-enriched stroma	273.787	145.94	0.164005
V10A20_009_A_TTATCCGGGATCTATA-1	P30 - sample C2	Aggressive	24.4902	9.92157	Non-cancer glands	171.455	203.306	0.399184
V10A20_009_A_TTATGAATGAAAGGGA-1	P30 - sample C2	Aggressive	10.8235	19.8039	Lymphocyte-enriched stroma	324.57	112.99	0.238563
V10A20_009_A_TTATGATCTTAACGAA-1	P30 - sample C2	Aggressive	21.6275	22.8039	Non-cancer glands	221.918	166.373	0.521023
V10A20_009_A_TTATTAGAGCGTGTTC-1	P30 - sample C2	Aggressive	14.8039	14.8627	Non-cancer glands	221.658	141.237	0.510742
V10A20_009_A_TTCAAAGTCTCTAGCC-1	P30 - sample C2	Aggressive	17.6471	25.7647	Lymphocyte-enriched stroma	299.692	268.966	0.1667
V10A20_009_A_TTCAATACTCTGAATC-1	P30 - sample C2	Aggressive	23.9216	22.8039	Non-cancer glands	187.739	168.023	0.288536
V10A20_009_A_TTCACGAAAGGATCAC-1	P30 - sample C2	Aggressive	5.68627	22.7647	Lymphocyte-enriched stroma	159.368	112.671	0.167001
V10A20_009_A_TTCACTCGAGCACCTA-1	P30 - sample C2	Aggressive	14.2549	5.94118	Non-cancer glands	292.65	135.728	0.229322
V10A20_009_A_TTCAGCCCTGGTCCAC-1	P30 - sample C2	Aggressive	23.3529	13.8824	Lymphocyte-enriched stroma	217.249	60.5175	0.243225
V10A20_009_A_TTCAGCTGGCGTGCCC-1	P30 - sample C2	Aggressive	29.0588	5.96078	Lymphocyte-enriched stroma	183.27	189.413	0.208472
V10A20_009_A_TTCCGCGTGAGGCGAT-1	P30 - sample C2	Aggressive	11.3922	14.8627	Lymphocyte-enriched stroma	242.916	89.1186	0.280403
V10A20_009_A_TTCCGGTTACCCACTT-1	P30 - sample C2	Aggressive	24.4902	15.8627	Lymphocyte-enriched stroma	177.37	56.9008	0.213785
V10A20_009_A_TTCCTCGGACTAACCA-1	P30 - sample C2	Aggressive	23.9216	10.902	Non-cancer glands	210.709	135.251	0.292185
V10A20_009_A_TTCGACAGAGCCCGTG-1	P30 - sample C2	Aggressive	13.6863	8.92157	Non-cancer glands	263.303	381.109	0.500209
V10A20_009_A_TTCGGGACTAATCGCG-1	P30 - sample C2	Aggressive	15.9412	24.7647	Non-cancer glands	374.288	453.401	0.602411
V10A20_009_A_TTCTAACCGAAGCTTA-1	P30 - sample C2	Aggressive	26.1765	26.7647	ISUP1	129.972	52.1059	0.238778
V10A20_009_A_TTCTGACCGGGCTCAA-1	P30 - sample C2	Aggressive	22.7843	8.92157	Lymphocyte-enriched stroma	163.396	60.9672	0.133644
V10A20_009_A_TTCTGCCGCGCCTAGA-1	P30 - sample C2	Aggressive	14.2549	11.8824	Lymphocyte-enriched stroma	276.875	239.163	0.279585
V10A20_009_A_TTCTGCGGGTTAGCGG-1	P30 - sample C2	Aggressive	20.4902	20.8039	Non-cancer glands	277.861	172.763	0.417652
V10A20_009_A_TTCTTATCCGCTGGGT-1	P30 - sample C2	Aggressive	32.4706	11.902	ISUP1	159.774	68.6166	0.342139
V10A20_009_A_TTGAATATGGACTTTC-1	P30 - sample C2	Aggressive	18.2157	26.7647	Non-cancer glands	366.571	316.323	0.523382
V10A20_009_A_TTGAATTCACGTGAGG-1	P30 - sample C2	Aggressive	30.1765	21.8235	ISUP1	30.3456	150.372	0.205609
V10A20_009_A_TTGACAGGAGCTCCCG-1	P30 - sample C2	Aggressive	31.3333	13.8824	ISUP1	67.7037	112.118	0.221248
V10A20_009_A_TTGACGCTCCATGAGC-1	P30 - sample C2	Aggressive	32.451	19.8431	ISUP1	154.107	53.1838	0.212626
V10A20_009_A_TTGAGAAGTTTAGCAT-1	P30 - sample C2	Aggressive	24.5098	5.96078	Lymphocyte-enriched stroma	211.61	236.74	0.206455
V10A20_009_A_TTGCACAATTCAGAAA-1	P30 - sample C2	Aggressive	7.41176	17.8235	Lymphocyte-enriched stroma	249.72	214.541	0.0836486
V10A20_009_A_TTGCTGATCATGTTCG-1	P30 - sample C2	Aggressive	7.39216	27.7255	Non-cancer glands	343.971	373.138	0.604348
V10A20_009_A_TTGGACCTATAACAGT-1	P30 - sample C2	Aggressive	23.9412	4.96078	Lymphocyte-enriched stroma	202.046	69.0743	0.214455
V10A20_009_A_TTGGATATCGTCTACG-1	P30 - sample C2	Aggressive	4.56863	12.8627	ISUP1	246.048	-25.9765	0.300446
V10A20_009_A_TTGGGCGGCGGTTGCC-1	P30 - sample C2	Aggressive	18.2157	30.7255	ISUP1	253.322	241.524	0.313681
V10A20_009_A_TTGTAATCCGTACTCG-1	P30 - sample C2	Aggressive	6.2549	25.7451	Non-cancer glands	289.159	250.799	0.617007
V10A20_009_A_TTGTGAACCTAATCCG-1	P30 - sample C2	Aggressive	26.2157	4.96078	Lymphocyte-enriched stroma	200.399	50.3434	0.0888613
V10A20_009_A_TTGTGCAGCCACGTCA-1	P30 - sample C2	Aggressive	17.1176	0.980392	Non-cancer glands	291.079	364.273	0.554114
V10A20_009_A_TTGTGTATGCCACCAA-1	P30 - sample C2	Aggressive	9.13725	4.94118	Lymphocyte-enriched stroma	316.53	237.427	0.41651
V10A20_009_A_TTGTGTTTCCCGAAAG-1	P30 - sample C2	Aggressive	8.54902	9.90196	Non-cancer glands	289.216	171.233	0.189151
V10A20_009_A_TTGTTGTGTGTCAAGA-1	P30 - sample C2	Aggressive	18.7843	29.7255	Lymphocyte-enriched stroma	215.588	31.8378	0.188426
V19S23_002_A_AAACGAGACGGTTGAT-1	P04 - sample NA	Non-aggressive	20.7011	19.046	Non-cancer glands	-231.244	-306.856	5.63934e-14
V19S23_002_A_AAACTGCTGGCTCCAA-1	P04 - sample NA	Non-aggressive	13.8161	9.02299	Stroma	-43.6528	-180.4	5.05922e-13
V19S23_002_A_AAAGGGATGTAGCAAG-1	P04 - sample NA	Non-aggressive	10.8966	30.023	Stroma	-48.291	-2.09398	1.05797e-12
V19S23_002_A_AAAGTGTGATTTATCT-1	P04 - sample NA	Non-aggressive	29.3448	10.0575	Stroma	59.9466	59.4502	1.25942e-12
V19S23_002_A_AAAGTTGACTCCCGTA-1	P04 - sample NA	Non-aggressive	30.4943	12.0575	Stroma	-96.5424	-148.806	2.97533e-13
V19S23_002_A_AAATACCTATAAGCAT-1	P04 - sample NA	Non-aggressive	14.977	7.02299	Non-cancer glands	-325.899	-174.458	2.16538e-14
V19S23_002_A_AAATAGGGTGCTATTG-1	P04 - sample NA	Non-aggressive	20.7356	1.02299	Stroma	45.2621	-0.417436	1.07285e-13
V19S23_002_A_AAATCGTGTACCACAA-1	P04 - sample NA	Non-aggressive	7.49425	10	Non-cancer glands	-378.71	-207.873	3.51816e-14
V19S23_002_A_AAATGGTCAATGTGCC-1	P04 - sample NA	Non-aggressive	4.58621	21	Stroma	-55.6912	-93.4095	0.0157569
V19S23_002_A_AAATTAACGGGTAGCT-1	P04 - sample NA	Non-aggressive	8.62069	20.0115	Stroma	-99.8952	-129.993	3.6528e-13
V19S23_002_A_AACCCTACTGTCAATA-1	P04 - sample NA	Non-aggressive	30.4828	14.0575	Non-cancer glands	-90.5718	-129.832	1.40499e-13
V19S23_002_A_AACCGCTAAGGGATGC-1	P04 - sample NA	Non-aggressive	28.1954	8.04598	Stroma	-50.8905	-65.0122	1.56874e-13
V19S23_002_A_AACCTTTAAATACGGT-1	P04 - sample NA	Non-aggressive	14.4138	0.0114943	Non-cancer glands	-211.003	-154.352	2.56723e-14
V19S23_002_A_AACGATAATGCCGTAG-1	P04 - sample NA	Non-aggressive	17.2874	1.02299	Non-cancer glands	-364.34	-237.869	5.66098e-14
V19S23_002_A_AACGATATGTCAACTG-1	P04 - sample NA	Non-aggressive	18.9425	30.046	Non-cancer glands	-136.124	-226.173	6.14521e-14
V19S23_002_A_AACGTGCGAAAGTCTC-1	P04 - sample NA	Non-aggressive	17.8276	18.0345	Non-cancer glands	-236.203	-107.02	1.50762e-13
V19S23_002_A_AACTCAAGTTAATTGC-1	P04 - sample NA	Non-aggressive	0.574713	15.9885	Stroma	35.1601	-84.2184	1.78388e-13
V19S23_002_A_AACTCTCAATAGAGCG-1	P04 - sample NA	Non-aggressive	28.7471	19.0575	Stroma	-12.19	-56.5304	2.69233e-13
V19S23_002_A_AAGACTGCAAGCTACT-1	P04 - sample NA	Non-aggressive	14.3678	18.023	Stroma	-77.8088	-76.2828	2.53148e-13
V19S23_002_A_AAGAGCTCTTTATCGG-1	P04 - sample NA	Non-aggressive	19.5402	19.0345	Non-cancer glands	-229.654	-282.554	6.46132e-14
V19S23_002_A_AAGAGGCATGGATCGC-1	P04 - sample NA	Non-aggressive	21.2759	18.046	Non-cancer glands	94.5856	76.9173	3.80986e-13
V19S23_002_A_AAGCTAGATCGAGTAA-1	P04 - sample NA	Non-aggressive	14.4023	4.01149	Non-cancer glands	-249.539	-175.532	7.81812e-14
V19S23_002_A_AAGCTCGTGCCAAGTC-1	P04 - sample NA	Non-aggressive	17.2414	19.0345	Non-cancer glands	-162.16	-160.607	9.90945e-14
V19S23_002_A_AAGGATGAGGGACCTC-1	P04 - sample NA	Non-aggressive	25.2759	27.0575	Non-cancer glands	-36.0286	-21.3844	1.11033e-13
V19S23_002_A_AAGGTATCCTAATATA-1	P04 - sample NA	Non-aggressive	21.8276	29.046	Stroma	3.20974	-7.91583	3.7376e-13
V19S23_002_A_AAGGTGATAAACCAGC-1	P04 - sample NA	Non-aggressive	28.1954	10.0575	Stroma	-19.4703	-200.363	2.60332e-13
V19S23_002_A_AAGTGTTTGGAGACGG-1	P04 - sample NA	Non-aggressive	21.3103	2.03448	Non-cancer glands	-283.796	-69.7228	7.50843e-14
V19S23_002_A_AATAGAATCTGTTTCA-1	P04 - sample NA	Non-aggressive	24.7471	6.04598	Stroma	-144.344	-79.7998	2.38292e-13
V19S23_002_A_AATCGCCTCAGCGCCA-1	P04 - sample NA	Non-aggressive	20.7011	15.0345	Non-cancer glands	-160.216	-84.4497	1.12154e-13
V19S23_002_A_AATCTGCGTTGGGACG-1	P04 - sample NA	Non-aggressive	28.1609	22.0575	Stroma	-114.643	-146.214	1.65011e-13
V19S23_002_A_AATGACGTAGGATGTC-1	P04 - sample NA	Non-aggressive	20.1379	10.0345	Non-cancer glands	-241.149	-293.319	4.76323e-14
V19S23_002_A_AATGCAACCGGGTACC-1	P04 - sample NA	Non-aggressive	9.17241	29.023	Stroma	0.357586	-45.2344	3.00114e-13
V19S23_002_A_AATTAAAGGTCGGCGT-1	P04 - sample NA	Non-aggressive	4.03448	14	Stroma	-208.478	-209.479	1.76236e-13
V19S23_002_A_AATTAGCGCTGCAGCG-1	P04 - sample NA	Non-aggressive	11.5287	3.01149	Non-cancer glands	-250.706	-112.812	7.81566e-14
V19S23_002_A_AATTCTAGAGTTAGGC-1	P04 - sample NA	Non-aggressive	11.5287	5.01149	Non-cancer glands	-268.733	-108.887	6.72886e-14
V19S23_002_A_AATTGAACGCTCTGGT-1	P04 - sample NA	Non-aggressive	23.023	9.03448	Non-cancer glands	-155.765	-174.362	1.6552e-13
V19S23_002_A_ACAAATCGCACCGAAT-1	P04 - sample NA	Non-aggressive	22.4598	4.03448	Non-cancer glands	-206.215	79.8078	5.28041e-13
V19S23_002_A_ACAAATGGTAGTGTTT-1	P04 - sample NA	Non-aggressive	23.5977	10.046	Non-cancer glands	-49.3984	-253.656	1.48839e-13
V19S23_002_A_ACAACAGCATGAGCTA-1	P04 - sample NA	Non-aggressive	16.6667	22.0345	Non-cancer glands	-235.989	-195.209	8.04874e-14
V19S23_002_A_ACAAGGAAATCCGCCC-1	P04 - sample NA	Non-aggressive	18.4253	5.02299	Stroma	-224.41	-190.516	5.39705e-14
V19S23_002_A_ACAAGGGCAGGCTCTG-1	P04 - sample NA	Non-aggressive	18.9885	10.0345	Stroma	-223.467	-320.279	6.77311e-14
V19S23_002_A_ACAATTTGAGCAGTGG-1	P04 - sample NA	Non-aggressive	22.4023	26.046	Stroma	-22.5042	41.3924	1.63618e-12
V19S23_002_A_ACACAAAGACGGGTGG-1	P04 - sample NA	Non-aggressive	7.44828	30.023	Stroma	58.0709	-29.8255	2.16465e-12
V19S23_002_A_ACACACCAGGACCAGT-1	P04 - sample NA	Non-aggressive	27.046	10.046	Stroma	-50.199	-93.9732	5.12402e-13
V19S23_002_A_ACACGAGACTCCTTCT-1	P04 - sample NA	Non-aggressive	16.0805	23.0345	Non-cancer glands	-302.069	-326.209	8.84377e-14
V19S23_002_A_ACACGGGAACTTAGGG-1	P04 - sample NA	Non-aggressive	16.0805	27.0345	Non-cancer glands	-369.944	-221.879	3.88246e-14
V19S23_002_A_ACATCGATCGTTTACC-1	P04 - sample NA	Non-aggressive	10.931	12.0115	Stroma	-176.065	-55.5695	2.47169e-13
V19S23_002_A_ACATCGTATGCAATGG-1	P04 - sample NA	Non-aggressive	21.8736	9.03448	Non-cancer glands	-173.262	-93.786	9.91039e-14
V19S23_002_A_ACATTAGTTTATATCC-1	P04 - sample NA	Non-aggressive	10.3793	3.01149	Non-cancer glands	-245.044	-340.716	1.19757e-13
V19S23_002_A_ACCACAAGTTTCTATC-1	P04 - sample NA	Non-aggressive	6.31034	24.0115	Stroma	-136.341	-170.862	2.15224e-13
V19S23_002_A_ACCACGTGCAGCTATA-1	P04 - sample NA	Non-aggressive	19	6.02299	Non-cancer glands	-96.3601	-123.752	5.26332e-14
V19S23_002_A_ACCATATCCGCAATAA-1	P04 - sample NA	Non-aggressive	7.47126	16.0115	Non-cancer glands	-317.44	-208.952	8.4758e-14
V19S23_002_A_ACCCAACGCCCGTGGC-1	P04 - sample NA	Non-aggressive	24.7126	24.0575	Non-cancer glands	-283.566	-304.908	6.65901e-14
V19S23_002_A_ACCCGGTTACACTTCC-1	P04 - sample NA	Non-aggressive	2.88506	12	Stroma	-131.715	-31.5206	2.12984e-13
V19S23_002_A_ACCCTCCCTTGCTATT-1	P04 - sample NA	Non-aggressive	23.5977	6.03448	Stroma	-52.0218	-61.1139	1.31514e-13
V19S23_002_A_ACCGACTGAGTCCCAC-1	P04 - sample NA	Non-aggressive	13.2069	26.023	Non-cancer glands	-347.665	-405.996	3.66404e-14
V19S23_002_A_ACCGATGGTAGCATCG-1	P04 - sample NA	Non-aggressive	28.1724	18.0575	Stroma	-16.715	-38.3075	1.48143e-13
V19S23_002_A_ACCGCAATAACTGCCT-1	P04 - sample NA	Non-aggressive	20.7356	3.03448	Non-cancer glands	-283.552	-214.664	6.82685e-14
V19S23_002_A_ACGATCATACATAGAG-1	P04 - sample NA	Non-aggressive	11.4713	29.023	Stroma	-159.32	-255.648	2.14487e-13
V19S23_002_A_ACGATGCATATGTTAT-1	P04 - sample NA	Non-aggressive	0	16.9885	Stroma	-15.6947	-129.177	2.93251e-13
V19S23_002_A_ACGCATTCGTGAGTAC-1	P04 - sample NA	Non-aggressive	10.3448	21.023	Stroma	-128.011	-173.336	2.69526e-13
V19S23_002_A_ACGCCGCTAGACGACC-1	P04 - sample NA	Non-aggressive	16.1149	11.023	Stroma	-76.934	-83.082	1.04817e-13
V19S23_002_A_ACGCGAAGTCAGACGA-1	P04 - sample NA	Non-aggressive	9.22989	5	Stroma	149.835	-7.98654	2.39048e-13
V19S23_002_A_ACGCGGGCCAAGGACA-1	P04 - sample NA	Non-aggressive	10.9195	20.023	Stroma	-147.108	-68.6037	1.32584e-13
V19S23_002_A_ACGGCACTTGCTTGGG-1	P04 - sample NA	Non-aggressive	9.8046	2	Non-cancer glands	-204.042	16.3327	1.66576e-13
V19S23_002_A_ACGGCGACGATGGGAA-1	P04 - sample NA	Non-aggressive	19.5747	5.02299	Non-cancer glands	-279.125	-174.627	2.7581e-14
V19S23_002_A_ACGTAGATTGCTGATG-1	P04 - sample NA	Non-aggressive	13.7931	21.023	Non-cancer glands	-82.6672	-106.669	1.92605e-13
V19S23_002_A_ACGTATTACTCCGATC-1	P04 - sample NA	Non-aggressive	31.0575	13.0575	Stroma	30.1519	-6.76571	4.61603e-13
V19S23_002_A_ACGTTAATGTCGAAGA-1	P04 - sample NA	Non-aggressive	14.954	13.023	Non-cancer glands	-166.017	-133.965	1.06855e-13
V19S23_002_A_ACTCCCTAGAATAGTA-1	P04 - sample NA	Non-aggressive	15.5517	6.02299	Stroma	-168.822	-60.8151	5.31779e-14
V19S23_002_A_ACTCGTCAGTAATCCC-1	P04 - sample NA	Non-aggressive	20.1264	18.0345	Non-cancer glands	-66.821	-154.135	4.75028e-13
V19S23_002_A_ACTCTCTGACTTAGGT-1	P04 - sample NA	Non-aggressive	20.1379	12.0345	Stroma	39.2168	-9.20922	3.02797e-13
V19S23_002_A_ACTCTTGTATAGTAAC-1	P04 - sample NA	Non-aggressive	15.5172	18.023	Stroma	-129.847	-176.332	2.4826e-13
V19S23_002_A_ACTGAATGGCGAAAGT-1	P04 - sample NA	Non-aggressive	23.023	7.03448	Stroma	-127.71	-58.6951	2.93216e-13
V19S23_002_A_ACTGTACGATACACAT-1	P04 - sample NA	Non-aggressive	20.1149	24.046	Stroma	-101.892	-53.6984	1.59829e-13
V19S23_002_A_ACTGTCCAGGATTATA-1	P04 - sample NA	Non-aggressive	6.88506	21.0115	Non-cancer glands	-207.394	-296.145	7.38472e-14
V19S23_002_A_ACTGTCTTCTTTAGAA-1	P04 - sample NA	Non-aggressive	12.0575	24.023	Non-cancer glands	-147.463	-175.886	5.91315e-14
V19S23_002_A_ACTTATACTTACCCGG-1	P04 - sample NA	Non-aggressive	27.023	18.0575	Stroma	-67.379	-117.711	2.90781e-13
V19S23_002_A_ACTTATTAGGATCGGT-1	P04 - sample NA	Non-aggressive	5.17241	16	Stroma	-104.554	-246.447	1.6489e-13
V19S23_002_A_ACTTATTTATGTGCCA-1	P04 - sample NA	Non-aggressive	27.046	8.04598	Stroma	-21.0695	-79.7848	0.0259399
V19S23_002_A_ACTTCAGGCTGATCCC-1	P04 - sample NA	Non-aggressive	21.8851	3.03448	Non-cancer glands	-274.316	-117.12	9.99312e-14
V19S23_002_A_ACTTCGCCATACGCAC-1	P04 - sample NA	Non-aggressive	18.3793	27.046	Stroma	88.7978	-90.7621	2.5065e-13
V19S23_002_A_ACTTGACTCCCTCTTT-1	P04 - sample NA	Non-aggressive	16.6897	12.023	Stroma	49.2937	-52.5671	1.51569e-13
V19S23_002_A_ACTTTCCTATAGCTTC-1	P04 - sample NA	Non-aggressive	10.908	26.023	Non-cancer glands	-419.125	-496.918	5.72314e-14
V19S23_002_A_AGAACGTGGTACATTC-1	P04 - sample NA	Non-aggressive	17.2299	27.0345	Non-cancer glands	-355.93	-247.018	4.8992e-14
V19S23_002_A_AGAAGGTTGCCGAATT-1	P04 - sample NA	Non-aggressive	0.586207	11.9885	Non-cancer glands	-371.027	-409.7	6.02292e-14
V19S23_002_A_AGACCCACCGCTGATC-1	P04 - sample NA	Non-aggressive	12.6782	5.01149	Non-cancer glands	-343.148	-156.364	1.70052e-14
V19S23_002_A_AGACCCGCCCTCCTCG-1	P04 - sample NA	Non-aggressive	7.44828	28.0115	Non-cancer glands	-199.48	-296.104	1.80636e-13
V19S23_002_A_AGATACTCAAGATCGA-1	P04 - sample NA	Non-aggressive	22.4483	8.03448	Non-cancer glands	-182.636	-277.06	9.30615e-14
V19S23_002_A_AGATCTCAGGTGTGAT-1	P04 - sample NA	Non-aggressive	18.3793	25.0345	Stroma	-108.77	-278.709	1.64327e-13
V19S23_002_A_AGATTATAGGACGTTT-1	P04 - sample NA	Non-aggressive	6.32184	18.0115	Stroma	-60.2526	-51.5912	2.26168e-13
V19S23_002_A_AGCAACATATCTTATT-1	P04 - sample NA	Non-aggressive	28.7586	13.0575	Stroma	-103.025	-174.409	1.34766e-13
V19S23_002_A_AGCACCAGTACTCACG-1	P04 - sample NA	Non-aggressive	12.6207	27.023	Non-cancer glands	-193.614	-272.457	5.87511e-14
V19S23_002_A_AGCACTACCTCACCAG-1	P04 - sample NA	Non-aggressive	21.8851	1.03448	Non-cancer glands	-214.486	-29.883	7.07469e-14
V19S23_002_A_AGCGACCAACGATATT-1	P04 - sample NA	Non-aggressive	6.87356	29.0115	Non-cancer glands	16.5762	-7.45344	2.90997e-13
V19S23_002_A_AGCGTGGTATTCTACT-1	P04 - sample NA	Non-aggressive	16.1149	9.02299	Non-cancer glands	-181.87	-123.231	3.72125e-14
V19S23_002_A_AGCTCCTTCGCACATC-1	P04 - sample NA	Non-aggressive	24.7586	2.03448	Non-cancer glands	-347.746	-172.744	7.84523e-14
V19S23_002_A_AGCTCTAGACGTTCCA-1	P04 - sample NA	Non-aggressive	18.977	16.0345	Non-cancer glands	-339.396	-403.825	8.48863e-14
V19S23_002_A_AGCTCTTTACTCAGTT-1	P04 - sample NA	Non-aggressive	1.16092	12.9885	Stroma	-159.672	-209.237	8.9592e-14
V19S23_002_A_AGGACAGTCGAATCCC-1	P04 - sample NA	Non-aggressive	24.1609	11.046	Stroma	-21.4386	-54.4161	8.69431e-14
V19S23_002_A_AGGACGACCCATTAGA-1	P04 - sample NA	Non-aggressive	1.16092	10.9885	Non-cancer glands	-319.709	-173.145	7.17062e-14
V19S23_002_A_AGGATAAAGTCGGGAT-1	P04 - sample NA	Non-aggressive	12.6897	1.01149	Stroma	22.8893	-155.595	2.25764e-13
V19S23_002_A_AGGATATAGGGATTTA-1	P04 - sample NA	Non-aggressive	30.4943	8.05747	Stroma	4.50178	-21.2008	1.80142e-12
V19S23_002_A_AGGCAGATGCGTAAAC-1	P04 - sample NA	Non-aggressive	24.7011	28.0575	Non-cancer glands	-279.399	-176.271	1.10301e-13
V19S23_002_A_AGGGCTGCAGTTACAG-1	P04 - sample NA	Non-aggressive	12.6437	19.023	Stroma	-131.503	-262.003	3.34517e-13
V19S23_002_A_AGGGTCGATGCGAACT-1	P04 - sample NA	Non-aggressive	31.0575	17.0575	Non-cancer glands	-242.841	-160.081	3.93127e-14
V19S23_002_A_AGGGTGCTCTCGAGGG-1	P04 - sample NA	Non-aggressive	28.1724	20.0575	Stroma	-98.2442	-228.849	2.5167e-13
V19S23_002_A_AGGGTTTAGTTCGGGA-1	P04 - sample NA	Non-aggressive	11.4943	21.023	Stroma	-185.356	-186.305	1.69727e-13
V19S23_002_A_AGGTTTCACACACCTT-1	P04 - sample NA	Non-aggressive	13.8046	13.023	Non-cancer glands	-193.687	-174.142	1.0187e-13
V19S23_002_A_AGTACGGGCACCTGGC-1	P04 - sample NA	Non-aggressive	20.6782	29.046	Stroma	3.7071	-54.7165	2.87102e-13
V19S23_002_A_AGTCAACACCACCATC-1	P04 - sample NA	Non-aggressive	2.31034	13	Non-cancer glands	-315.243	-454.047	5.54595e-14
V19S23_002_A_AGTCAAGATGACACTT-1	P04 - sample NA	Non-aggressive	27.0575	6.04598	Stroma	180.701	64.0123	2.37653e-13
V19S23_002_A_AGTCGACGGTCTCAAG-1	P04 - sample NA	Non-aggressive	27.0345	16.0575	Stroma	77.05	-63.0566	0.0345185
V19S23_002_A_AGTCTTCTCCTCAAAT-1	P04 - sample NA	Non-aggressive	13.1954	30.0345	Stroma	-69.99	-139.803	1.0437e-13
V19S23_002_A_AGTGACCTACTTTACG-1	P04 - sample NA	Non-aggressive	5.18391	10	Non-cancer glands	-216.473	-232.923	1.24433e-13
V19S23_002_A_AGTGATATGAGTAGTT-1	P04 - sample NA	Non-aggressive	3.47126	8.98851	Non-cancer glands	-281.207	-382.287	7.78416e-14
V19S23_002_A_AGTGATTCAAGCAGGA-1	P04 - sample NA	Non-aggressive	25.2874	21.0575	Non-cancer glands	-146.632	-226.172	8.20438e-14
V19S23_002_A_AGTGCTTGCACGAATA-1	P04 - sample NA	Non-aggressive	26.4598	13.046	Non-cancer glands	-260.142	-294.323	5.34594e-14
V19S23_002_A_AGTTAAACACTTGCGA-1	P04 - sample NA	Non-aggressive	0.574713	13.9885	Stroma	-127.163	-141.712	7.5694e-13
V19S23_002_A_AGTTCCTATTTATGTT-1	P04 - sample NA	Non-aggressive	12.6667	11.0115	Stroma	76.8469	-24.9543	0.0416539
V19S23_002_A_ATAAACGGACCCGTAA-1	P04 - sample NA	Non-aggressive	10.3678	7.01149	Stroma	-126.142	-275.296	1.31427e-13
V19S23_002_A_ATAAAGGCTCGGTCGT-1	P04 - sample NA	Non-aggressive	4.01149	20	Stroma	-10.8176	-36.0398	3.49445e-13
V19S23_002_A_ATAACGCCGGAGGGTC-1	P04 - sample NA	Non-aggressive	21.8506	19.046	Non-cancer glands	-236.4	-349.011	1.15658e-13
V19S23_002_A_ATAACGGAGTCCAACG-1	P04 - sample NA	Non-aggressive	18.3678	29.046	Non-cancer glands	-204.771	-255.19	1.06087e-13
V19S23_002_A_ATAAGGTGGAGAACAT-1	P04 - sample NA	Non-aggressive	16.7011	4.02299	Non-cancer glands	-180.918	-78.7715	6.22167e-14
V19S23_002_A_ATAAGTTACCGCGACG-1	P04 - sample NA	Non-aggressive	5.1954	8	Stroma	-76.9078	0.477842	1.88677e-13
V19S23_002_A_ATAATAGCTGTTGAAT-1	P04 - sample NA	Non-aggressive	11.5172	7.01149	Stroma	-20.859	-212.975	1.43078e-13
V19S23_002_A_ATACGCCGGCGAAACC-1	P04 - sample NA	Non-aggressive	20.1379	14.0345	Stroma	-288.656	-275.292	8.99547e-14
V19S23_002_A_ATACGTCCACTCCTGT-1	P04 - sample NA	Non-aggressive	28.7701	7.04598	Stroma	-22.7877	12.4209	0.0228602
V19S23_002_A_ATAGACAACGGGACCT-1	P04 - sample NA	Non-aggressive	28.1609	26.0575	Stroma	-92.4875	-79.6322	2.62458e-13
V19S23_002_A_ATAGACGAAGAGAAAG-1	P04 - sample NA	Non-aggressive	1.13793	21	Stroma	-105.352	-165.225	1.88093e-13
V19S23_002_A_ATAGGTTGGGCAGATG-1	P04 - sample NA	Non-aggressive	12.0575	26.023	Non-cancer glands	-247.424	-387.197	4.34024e-14
V19S23_002_A_ATAGTGAAGCGTTCTC-1	P04 - sample NA	Non-aggressive	8.05747	13.0115	Non-cancer glands	-294.46	11.518	3.79395e-14
V19S23_002_A_ATATAAATGTAGCTGC-1	P04 - sample NA	Non-aggressive	17.8621	0.0229885	Non-cancer glands	-217.891	-175.465	3.2094e-14
V19S23_002_A_ATATCTTAGGGCCTTC-1	P04 - sample NA	Non-aggressive	10.3448	19.0115	Non-cancer glands	-248.993	-383.422	7.44046e-14
V19S23_002_A_ATATGTCTCCCTAGCC-1	P04 - sample NA	Non-aggressive	31.046	19.069	Non-cancer glands	-355.293	-338.524	8.36307e-14
V19S23_002_A_ATATTCCACATAGTGA-1	P04 - sample NA	Non-aggressive	19.5862	3.02299	Non-cancer glands	-305.039	-163.16	5.08798e-14
V19S23_002_A_ATATTTAACCCTCAAG-1	P04 - sample NA	Non-aggressive	6.88506	23.0115	Non-cancer glands	-247.438	-400.272	1.52444e-13
V19S23_002_A_ATCAATCTGGGCTGCA-1	P04 - sample NA	Non-aggressive	12.6437	21.023	Non-cancer glands	-339.922	-271.565	8.1514e-14
V19S23_002_A_ATCATCCAATATTTGT-1	P04 - sample NA	Non-aggressive	9.2069	15.0115	Stroma	-8.26334	-12.5639	4.01541e-13
V19S23_002_A_ATCCAGAGCAACAACC-1	P04 - sample NA	Non-aggressive	5.2069	4	Non-cancer glands	-405.904	-404.571	2.52652e-14
V19S23_002_A_ATCCAGGATTCGTGAA-1	P04 - sample NA	Non-aggressive	1.72414	13.9885	Stroma	-81.1513	-82.7392	8.06383e-14
V19S23_002_A_ATCCTACCTAAGCTCT-1	P04 - sample NA	Non-aggressive	2.88506	9.98851	Non-cancer glands	-320.491	-342.493	4.50267e-14
V19S23_002_A_ATCCTGCGTGGAATGG-1	P04 - sample NA	Non-aggressive	2.31034	8.98851	Non-cancer glands	-320.468	-411.352	4.74815e-14
V19S23_002_A_ATCGACCCAATACAGA-1	P04 - sample NA	Non-aggressive	11.5172	11.0115	Stroma	-50.7721	-9.91673	3.67794e-13
V19S23_002_A_ATCGACTCTTTCCGTT-1	P04 - sample NA	Non-aggressive	10.3218	31.023	Stroma	43.1228	42.9426	1.26095e-12
V19S23_002_A_ATCGCACGCCGGGAGA-1	P04 - sample NA	Non-aggressive	8.02299	29.023	Stroma	32.8998	7.95577	0.027782
V19S23_002_A_ATCGGAGACAGACGGC-1	P04 - sample NA	Non-aggressive	19.0115	2.02299	Stroma	-59.3443	-54.3843	7.0238e-14
V19S23_002_A_ATCTGGTTAAGACTGT-1	P04 - sample NA	Non-aggressive	18.954	28.046	Stroma	-46.5396	-237.041	2.39237e-13
V19S23_002_A_ATGACTATGCGACATT-1	P04 - sample NA	Non-aggressive	25.8966	6.04598	Stroma	-35.8943	-71.0657	4.16341e-13
V19S23_002_A_ATGATGCAATGGTACA-1	P04 - sample NA	Non-aggressive	4.03448	10	Stroma	-169.683	-79.3481	9.77765e-14
V19S23_002_A_ATGCATGATCCAGGAT-1	P04 - sample NA	Non-aggressive	12.6207	29.0345	Stroma	-96.6318	-248.45	7.08096e-13
V19S23_002_A_ATGCCATTTGCGACCA-1	P04 - sample NA	Non-aggressive	27.6207	11.046	Stroma	-100.246	-180.176	1.29338e-13
V19S23_002_A_ATGCCGGTCTTGCATA-1	P04 - sample NA	Non-aggressive	18.3908	23.0345	Stroma	-246.576	-165.163	4.83062e-13
V19S23_002_A_ATGCGACAGTCCCATT-1	P04 - sample NA	Non-aggressive	16.092	19.0345	Non-cancer glands	-157.548	-35.4754	9.5303e-14
V19S23_002_A_ATGGAGCAGGCCGTGA-1	P04 - sample NA	Non-aggressive	13.2184	18.023	Stroma	-49.2118	-60.2631	4.41988e-13
V19S23_002_A_ATGGATTGACCAAACG-1	P04 - sample NA	Non-aggressive	10.3218	27.023	Non-cancer glands	-289.133	-376.758	5.23786e-14
V19S23_002_A_ATGGGCCTCGGCCTCT-1	P04 - sample NA	Non-aggressive	27.6207	9.04598	Stroma	-14.3348	-62.7081	2.48544e-13
V19S23_002_A_ATGGTCGCGTGGTTTC-1	P04 - sample NA	Non-aggressive	24.1724	9.04598	Non-cancer glands	-238.198	-149.06	0.00393775
V19S23_002_A_ATGTGGACATCTTGAT-1	P04 - sample NA	Non-aggressive	16.1264	7.02299	Non-cancer glands	-120.939	-30.195	3.21107e-14
V19S23_002_A_ATTAAACATGCGGACC-1	P04 - sample NA	Non-aggressive	9.2069	11.0115	Non-cancer glands	-117.802	-139.164	1.22657e-13
V19S23_002_A_ATTAGGCGATGCTTTC-1	P04 - sample NA	Non-aggressive	16.1034	17.0345	Non-cancer glands	-260.828	-158.531	1.21341e-13
V19S23_002_A_ATTCATATACTGTCCA-1	P04 - sample NA	Non-aggressive	9.7931	8.01149	Non-cancer glands	-336.434	-188.85	7.23288e-14
V19S23_002_A_ATTGAAGATCTTAGTG-1	P04 - sample NA	Non-aggressive	3.43678	23	Non-cancer glands	-400.611	-453.867	1.07923e-13
V19S23_002_A_ATTTGTCTTGGGAGCT-1	P04 - sample NA	Non-aggressive	23.5862	14.046	Non-cancer glands	-56.0183	-127.707	2.30972e-13
V19S23_002_A_CAAACGAGTATCGCAG-1	P04 - sample NA	Non-aggressive	2.32184	6.98851	Stroma	27.9519	-89.7862	6.82027e-13
V19S23_002_A_CAAATGTCCTTCCGTG-1	P04 - sample NA	Non-aggressive	5.77011	9	Non-cancer glands	-312.492	-438.265	2.96023e-14
V19S23_002_A_CAAGAGGGCGGAGTAC-1	P04 - sample NA	Non-aggressive	17.8506	8.02299	Stroma	-140.213	-80.1838	1.18617e-13
V19S23_002_A_CAAGATATTATAACGT-1	P04 - sample NA	Non-aggressive	26.4713	9.04598	Stroma	-59.2364	-56.2257	1.25256e-13
V19S23_002_A_CAAGGATCGCATGTTC-1	P04 - sample NA	Non-aggressive	14.3793	14.023	Non-cancer glands	-360.559	-320.218	1.18881e-13
V19S23_002_A_CAAGTGTGGTTGCAAA-1	P04 - sample NA	Non-aggressive	29.3333	14.0575	Stroma	-3.73235	-16.6985	0.0042083
V19S23_002_A_CAATAAACCTTGGCCC-1	P04 - sample NA	Non-aggressive	17.8046	28.0345	Stroma	-45.1299	-38.6831	6.67095e-13
V19S23_002_A_CAATGGATCTCTACCA-1	P04 - sample NA	Non-aggressive	24.7011	26.0575	Stroma	-51.03	-193.006	3.75281e-13
V19S23_002_A_CAATTAAGGGTGATGA-1	P04 - sample NA	Non-aggressive	12.6322	25.023	Stroma	-273.624	-330.29	9.917e-14
V19S23_002_A_CAATTTCGTATAAGGG-1	P04 - sample NA	Non-aggressive	11.4943	17.023	Non-cancer glands	-390.3	-523.696	4.11189e-14
V19S23_002_A_CACAATGAGCTGCTAT-1	P04 - sample NA	Non-aggressive	4.03448	12	Stroma	-247.799	-354.411	2.47754e-13
V19S23_002_A_CACACGCGCTGTCTTA-1	P04 - sample NA	Non-aggressive	26.4368	21.0575	Stroma	-280.441	-287.244	2.04455e-13
V19S23_002_A_CACAGCACCCACGGCA-1	P04 - sample NA	Non-aggressive	9.18391	23.0115	Stroma	-152.928	-157.436	2.34376e-13
V19S23_002_A_CACATATTAGCAGGAT-1	P04 - sample NA	Non-aggressive	17.2759	7.02299	Stroma	-69.2686	-88.4529	8.06916e-14
V19S23_002_A_CACATGATTCAGCAAC-1	P04 - sample NA	Non-aggressive	12.0805	16.023	Non-cancer glands	-77.2896	-158.703	8.79271e-14
V19S23_002_A_CACCGCCAGAAGGTTT-1	P04 - sample NA	Non-aggressive	9.17241	27.023	Stroma	-127.331	-163.809	1.32442e-13
V19S23_002_A_CACGCGGAACTGTTGC-1	P04 - sample NA	Non-aggressive	31.6437	12.0575	Stroma	-18.9037	66.8638	3.92189e-13
V19S23_002_A_CACGTTCGTGCTCTAG-1	P04 - sample NA	Non-aggressive	21.8506	17.046	Stroma	-135.258	-172.926	1.82253e-13
V19S23_002_A_CACTAAAGTTGCCTAT-1	P04 - sample NA	Non-aggressive	4.5977	19	Stroma	-1.7082	-40.8537	7.66165e-13
V19S23_002_A_CACTCAAGAGCTATGG-1	P04 - sample NA	Non-aggressive	8.05747	15.0115	Stroma	-198.989	-184.869	7.14611e-14
V19S23_002_A_CACTCGAGCTGAACAA-1	P04 - sample NA	Non-aggressive	17.8506	6.02299	Non-cancer glands	-128.401	-157.988	8.06029e-14
V19S23_002_A_CACTTAATCAGACGGA-1	P04 - sample NA	Non-aggressive	2.86207	20	Non-cancer glands	-233.847	-310.735	1.37909e-13
V19S23_002_A_CAGACGAACCTGATAC-1	P04 - sample NA	Non-aggressive	4.05747	3.98851	Non-cancer glands	-65.7719	-34.8146	1.90275e-13
V19S23_002_A_CAGAGACGGTCACCCA-1	P04 - sample NA	Non-aggressive	8.08046	3	Stroma	62.837	-61.8535	6.32468e-13
V19S23_002_A_CAGAGCATGAGCTTGC-1	P04 - sample NA	Non-aggressive	15.4943	28.0345	Non-cancer glands	-296.978	-311.478	1.43357e-13
V19S23_002_A_CAGCAGCCCGTTCCTT-1	P04 - sample NA	Non-aggressive	20.1034	26.046	Non-cancer glands	-163.275	-353.014	9.08892e-14
V19S23_002_A_CAGCTCACTGAGACAT-1	P04 - sample NA	Non-aggressive	9.18391	21.0115	Stroma	-43.1225	-44.2344	2.87243e-13
V19S23_002_A_CAGCTCGACAAGTTAA-1	P04 - sample NA	Non-aggressive	27.0115	26.0575	Stroma	58.3676	-9.75421	0.00394506
V19S23_002_A_CAGGATATATCGTTGT-1	P04 - sample NA	Non-aggressive	9.7931	10.0115	Stroma	29.5008	-73.0186	2.80279e-13
V19S23_002_A_CAGGCGCCATGCTAGG-1	P04 - sample NA	Non-aggressive	17.2759	5.02299	Stroma	13.3852	-45.9445	1.69522e-13
V19S23_002_A_CAGTCTGTATACTGGG-1	P04 - sample NA	Non-aggressive	13.2414	12.023	Non-cancer glands	-142.338	-224.694	5.22382e-13
V19S23_002_A_CAGTGAATAAATGACT-1	P04 - sample NA	Non-aggressive	22.977	29.0575	Stroma	-40.5929	-135.507	3.32332e-13
V19S23_002_A_CAGTTCAAATTGACAC-1	P04 - sample NA	Non-aggressive	4.57471	25.0115	Non-cancer glands	-336.4	-360.095	4.50285e-14
V19S23_002_A_CATAACGGACAGTCGT-1	P04 - sample NA	Non-aggressive	29.3218	18.0575	Stroma	-160.572	-74.0629	5.50943e-13
V19S23_002_A_CATACGGCGTCTGGGC-1	P04 - sample NA	Non-aggressive	11.5057	15.0115	Non-cancer glands	-221.421	-270.471	1.8243e-13
V19S23_002_A_CATACTATGTAATTGT-1	P04 - sample NA	Non-aggressive	2.87356	18	Non-cancer glands	-133.81	-13.5871	5.28069e-13
V19S23_002_A_CATCGGACGGGTTAAT-1	P04 - sample NA	Non-aggressive	8.63218	12.0115	Non-cancer glands	-349.617	-138.799	1.39794e-13
V19S23_002_A_CATGGTAAGTAGCGTT-1	P04 - sample NA	Non-aggressive	17.2644	9.02299	Non-cancer glands	-320.262	-190.895	3.13072e-14
V19S23_002_A_CATGGTCTAGATACCG-1	P04 - sample NA	Non-aggressive	13.1954	28.0345	Stroma	-17.9413	-138.409	4.21691e-13
V19S23_002_A_CATGTCTCATTTATGG-1	P04 - sample NA	Non-aggressive	24.1839	5.03448	Non-cancer glands	-328.718	-148.639	7.10454e-14
V19S23_002_A_CATTTAGCGGACCATG-1	P04 - sample NA	Non-aggressive	24.1264	29.0575	Stroma	111.976	-48.6253	4.5806e-13
V19S23_002_A_CCAAGCGTAACTCGTA-1	P04 - sample NA	Non-aggressive	16.092	21.0345	Non-cancer glands	-337.494	-383.987	3.57838e-14
V19S23_002_A_CCAATGTCACAGCAAG-1	P04 - sample NA	Non-aggressive	3.44828	17	Non-cancer glands	-224.108	-319.134	6.56418e-14
V19S23_002_A_CCACAATGTACGTCTT-1	P04 - sample NA	Non-aggressive	24.1379	25.0575	Stroma	25.9441	-19.0626	0.0141692
V19S23_002_A_CCACACTGAGATATTA-1	P04 - sample NA	Non-aggressive	3.44828	15	Non-cancer glands	50.5224	-13.5633	0.0154705
V19S23_002_A_CCACAGTACCCATCCT-1	P04 - sample NA	Non-aggressive	28.2069	6.04598	Non-cancer glands	-18.1174	-172.468	0.0665865
V19S23_002_A_CCACCCAAGGAAAGTG-1	P04 - sample NA	Non-aggressive	18.4023	17.0345	Stroma	-98.437	-253.829	3.21676e-13
V19S23_002_A_CCAGATAGTTGAGTGA-1	P04 - sample NA	Non-aggressive	23.5517	26.0575	Stroma	-47.0384	-25.2456	3.04579e-13
V19S23_002_A_CCAGCCTGGACCAATA-1	P04 - sample NA	Non-aggressive	12.6437	17.023	Stroma	-74.4678	-78.4213	2.97369e-13
V19S23_002_A_CCAGGGACGTGGCCTC-1	P04 - sample NA	Non-aggressive	5.72414	27.0115	Stroma	42.6531	-57.6775	7.28946e-13
V19S23_002_A_CCATCGCAGTTAAACT-1	P04 - sample NA	Non-aggressive	10.954	4.01149	Non-cancer glands	-186.732	-0.877283	1.36231e-13
V19S23_002_A_CCATGCCTGTTTAGTA-1	P04 - sample NA	Non-aggressive	5.74713	19.0115	Stroma	42.3329	-30.7673	1.83421e-13
V19S23_002_A_CCCAAACATGCTGCTC-1	P04 - sample NA	Non-aggressive	25.8736	20.0575	Non-cancer glands	-170.072	-219.185	1.16378e-13
V19S23_002_A_CCCAGTTAAGGCGCCG-1	P04 - sample NA	Non-aggressive	22.4368	12.0345	Stroma	-87.085	-179.79	2.16631e-13
V19S23_002_A_CCCGCAGCGCGAACTA-1	P04 - sample NA	Non-aggressive	13.8276	5.01149	Non-cancer glands	-279.15	-102.127	3.60295e-14
V19S23_002_A_CCCTTTGACAGGTCTT-1	P04 - sample NA	Non-aggressive	7.50575	4	Stroma	-28.3697	-40.23	2.18299e-13
V19S23_002_A_CCGAACCTTCCCGGCC-1	P04 - sample NA	Non-aggressive	16.1264	5.02299	Stroma	-134.272	-72.1327	8.22486e-14
V19S23_002_A_CCGCACAAAGACCAAC-1	P04 - sample NA	Non-aggressive	18.977	18.0345	Non-cancer glands	-3.62608	-120.741	1.24152e-13
V19S23_002_A_CCGCTATCAGCACCAG-1	P04 - sample NA	Non-aggressive	11.5172	9.01149	Non-cancer glands	-242.904	-113.625	0.0109801
V19S23_002_A_CCGGGCGGTCTCGTCA-1	P04 - sample NA	Non-aggressive	18.9655	22.0345	Stroma	-41.3951	-44.6589	1.39434e-13
V19S23_002_A_CCGGGCTGCTCCATAC-1	P04 - sample NA	Non-aggressive	24.7241	18.046	Non-cancer glands	-245.748	-335.06	8.07515e-14
V19S23_002_A_CCGTAAGTTGGTCCCA-1	P04 - sample NA	Non-aggressive	19.5402	21.0345	Stroma	-64.335	-52.0144	2.33888e-13
V19S23_002_A_CCTAAATTAACGGTTC-1	P04 - sample NA	Non-aggressive	14.3908	12.023	Non-cancer glands	-105.613	-24.8379	1.47443e-13
V19S23_002_A_CCTAACCCAAACAAGT-1	P04 - sample NA	Non-aggressive	26.4828	5.04598	Stroma	-37.5441	-168.446	1.02758e-13
V19S23_002_A_CCTAGGCGTAGCGATC-1	P04 - sample NA	Non-aggressive	25.8736	18.0575	Non-cancer glands	-49.4735	-51.4646	1.93993e-13
V19S23_002_A_CCTATGGGTTACCGTC-1	P04 - sample NA	Non-aggressive	14.931	25.0345	Non-cancer glands	-304.795	-283.663	7.90528e-14
V19S23_002_A_CCTCGGACCGGGATAG-1	P04 - sample NA	Non-aggressive	24.1609	13.046	Stroma	19.7565	-85.8234	2.20492e-13
V19S23_002_A_CCTCTGTACTATTCTA-1	P04 - sample NA	Non-aggressive	10.3908	1	Stroma	-5.3734	-64.5719	1.32509e-13
V19S23_002_A_CCTGAACGATATATTC-1	P04 - sample NA	Non-aggressive	24.1494	17.046	Stroma	-111.091	-172.534	1.61513e-13
V19S23_002_A_CCTGACCACCGATGGT-1	P04 - sample NA	Non-aggressive	10.3678	9.01149	Stroma	-19.4859	-56.7166	7.4976e-13
V19S23_002_A_CCTGTCACCCGGGCTC-1	P04 - sample NA	Non-aggressive	13.7816	25.0345	Stroma	-37.6049	-136.807	1.52617e-13
V19S23_002_A_CCTGTCGCCCGTAAAT-1	P04 - sample NA	Non-aggressive	10.9195	18.023	Non-cancer glands	-184.415	-58.1475	4.62071e-14
V19S23_002_A_CGAACCCGCATGCGTC-1	P04 - sample NA	Non-aggressive	3.47126	4.98851	Non-cancer glands	-102.18	-277.29	6.84968e-14
V19S23_002_A_CGACAATTTGATCTAA-1	P04 - sample NA	Non-aggressive	29.9195	11.0575	Stroma	5.91678	19.4949	2.54283e-13
V19S23_002_A_CGACACGCTCCGACAG-1	P04 - sample NA	Non-aggressive	29.3448	8.05747	Stroma	-8.27032	-119.876	2.17658e-13
V19S23_002_A_CGAGACCCTAGAGTGT-1	P04 - sample NA	Non-aggressive	10.3678	11.0115	Stroma	-239.387	-167.759	2.60494e-13
V19S23_002_A_CGAGAGATGTGAACCT-1	P04 - sample NA	Non-aggressive	17.2299	25.0345	Non-cancer glands	-278.538	-224.725	6.17771e-14
V19S23_002_A_CGAGGGACTGCGGTCG-1	P04 - sample NA	Non-aggressive	20.1264	16.0345	Non-cancer glands	-210.658	-186.773	1.62772e-13
V19S23_002_A_CGAGTTCTGTCCCACC-1	P04 - sample NA	Non-aggressive	24.1264	27.0575	Non-cancer glands	-120.386	-24.3592	8.58703e-14
V19S23_002_A_CGAGTTTATCGGACTG-1	P04 - sample NA	Non-aggressive	28.7471	17.0575	Stroma	64.5995	-72.783	1.00991e-12
V19S23_002_A_CGATCCGACCCAGTGC-1	P04 - sample NA	Non-aggressive	4.02299	16	Stroma	-72.2103	-155.099	2.29289e-13
V19S23_002_A_CGCACATGTCCACTAC-1	P04 - sample NA	Non-aggressive	25.3103	15.046	Stroma	-1.35264	50.6308	0.0507355
V19S23_002_A_CGCATGGTGCGATGCT-1	P04 - sample NA	Non-aggressive	13.2299	14.023	Non-cancer glands	-170.59	-142.302	1.1747e-13
V19S23_002_A_CGCCATCCGATTATGA-1	P04 - sample NA	Non-aggressive	21.2414	30.046	Stroma	7.51088	-42.5593	3.60096e-12
V19S23_002_A_CGCCGCCCATGCCTGT-1	P04 - sample NA	Non-aggressive	23	15.046	Non-cancer glands	-70.6634	-160.558	2.92971e-13
V19S23_002_A_CGCCTCCCTCCTCTAT-1	P04 - sample NA	Non-aggressive	17.2644	11.023	Stroma	-15.4855	-33.7672	2.58394e-12
V19S23_002_A_CGCGCATGTTTGATTG-1	P04 - sample NA	Non-aggressive	6.35632	4	Non-cancer glands	-374.928	-171.625	2.54466e-14
V19S23_002_A_CGCGGCTCAACTTGAA-1	P04 - sample NA	Non-aggressive	31.069	11.0575	Stroma	31.0407	-35.6628	0.0271441
V19S23_002_A_CGCGGGAATTAGGCAG-1	P04 - sample NA	Non-aggressive	21.2529	26.046	Non-cancer glands	-140.352	-214.838	7.32896e-14
V19S23_002_A_CGCTACGGGACATTTA-1	P04 - sample NA	Non-aggressive	2.87356	16	Non-cancer glands	-267.798	-146.947	2.13112e-13
V19S23_002_A_CGCTATTCTTAGGCTC-1	P04 - sample NA	Non-aggressive	9.77011	16.0115	Non-cancer glands	83.9775	-124.239	6.33776e-14
V19S23_002_A_CGCTTTCTTGCATTCG-1	P04 - sample NA	Non-aggressive	24.1379	23.046	Stroma	-43.4896	-51.3121	3.9823e-13
V19S23_002_A_CGGAGCAATTTAATCG-1	P04 - sample NA	Non-aggressive	9.81609	0	Stroma	-4.7226	-70.8391	2.14404e-13
V19S23_002_A_CGGCAAACATCGTGCG-1	P04 - sample NA	Non-aggressive	13.2644	2.01149	Stroma	30.1092	-53.4674	8.37221e-14
V19S23_002_A_CGGCCACGCACAAAGT-1	P04 - sample NA	Non-aggressive	9.1954	19.0115	Stroma	-166.649	-173.218	1.76268e-13
V19S23_002_A_CGGGAATTTATGTAAA-1	P04 - sample NA	Non-aggressive	12.6667	9.01149	Non-cancer glands	-316.201	-26.342	0.0828178
V19S23_002_A_CGGGAGCTTCAGTGTA-1	P04 - sample NA	Non-aggressive	27.6322	5.04598	Stroma	-169.956	-188.757	3.97463e-13
V19S23_002_A_CGGGCAGCTAAACCGC-1	P04 - sample NA	Non-aggressive	7.45977	22.0115	Non-cancer glands	-190.138	-168.527	8.07875e-14
V19S23_002_A_CGGGTGTACCCATTTA-1	P04 - sample NA	Non-aggressive	24.7126	22.0575	Stroma	-95.4806	-173.158	1.61854e-13
V19S23_002_A_CGGTACTAGAATCAAA-1	P04 - sample NA	Non-aggressive	23.0115	11.046	Stroma	-101.683	-56.927	5.66844e-13
V19S23_002_A_CGGTCAAGTGGGAACC-1	P04 - sample NA	Non-aggressive	21.2529	28.046	Stroma	-0.174177	-49.1864	8.33321e-13
V19S23_002_A_CGTATTAAGAGATCTA-1	P04 - sample NA	Non-aggressive	6.31034	22.0115	Non-cancer glands	-213.082	-220.592	3.64265e-14
V19S23_002_A_CGTCACGTCCATTGGT-1	P04 - sample NA	Non-aggressive	4.62069	7	Stroma	-2.75782	-47.0003	1.74432e-13
V19S23_002_A_CGTCGGATAGTGTTGA-1	P04 - sample NA	Non-aggressive	30.4713	20.069	Non-cancer glands	-316.265	-273.611	6.46511e-14
V19S23_002_A_CGTGAAGTTAATTCAC-1	P04 - sample NA	Non-aggressive	7.48276	14.0115	Non-cancer glands	-326.026	-236.135	5.15758e-14
V19S23_002_A_CGTGCAGACTGGGACA-1	P04 - sample NA	Non-aggressive	17.8276	14.0345	Non-cancer glands	25.7991	9.53725	2.21582e-13
V19S23_002_A_CGTGCCCTCCCGAAGA-1	P04 - sample NA	Non-aggressive	19.5632	11.0345	Stroma	-86.0955	-178.126	2.80975e-13
V19S23_002_A_CGTTGAGCGACCGTCG-1	P04 - sample NA	Non-aggressive	17.8391	10.023	Non-cancer glands	-137.307	-14.7271	6.91485e-14
V19S23_002_A_CGTTTCGCTCATTACA-1	P04 - sample NA	Non-aggressive	3.44828	19	Stroma	-180.945	-151.051	5.05118e-13
V19S23_002_A_CTAAAGGGAAATAGGA-1	P04 - sample NA	Non-aggressive	10.9425	10.0115	Stroma	95.3298	-63.847	2.50084e-12
V19S23_002_A_CTAAATCCTATTCCGG-1	P04 - sample NA	Non-aggressive	23.5517	28.0575	Stroma	-149.582	-59.3796	6.09223e-13
V19S23_002_A_CTAAGGGAATGATTGG-1	P04 - sample NA	Non-aggressive	16.6897	10.023	Non-cancer glands	-279.665	-85.5987	4.22275e-14
V19S23_002_A_CTACCCTAAGGTCATA-1	P04 - sample NA	Non-aggressive	27.5862	23.0575	Stroma	-108.579	-159.816	2.34979e-13
V19S23_002_A_CTACGCACGGAGTACC-1	P04 - sample NA	Non-aggressive	8.04598	19.0115	Non-cancer glands	-237.514	-188.453	1.37165e-13
V19S23_002_A_CTACTATCTTTCAGAG-1	P04 - sample NA	Non-aggressive	28.7356	25.069	Stroma	-138.587	-121.913	1.58123e-13
V19S23_002_A_CTACTGCCACCTGACC-1	P04 - sample NA	Non-aggressive	11.4713	27.023	Non-cancer glands	-297.947	-413.253	5.25626e-14
V19S23_002_A_CTAGATTTACGACGGC-1	P04 - sample NA	Non-aggressive	17.8391	12.0345	Stroma	-52.0857	-50.3647	1.81903e-12
V19S23_002_A_CTAGCATAGTATAATG-1	P04 - sample NA	Non-aggressive	13.2184	20.023	Stroma	-64.1696	-40.2336	0.00517942
V19S23_002_A_CTAGTCACGTCTTAAG-1	P04 - sample NA	Non-aggressive	14.954	17.023	Stroma	-7.0315	-65.927	2.94644e-13
V19S23_002_A_CTAGTTACAACCCGGT-1	P04 - sample NA	Non-aggressive	13.8391	1.01149	Non-cancer glands	-320.561	-242.566	3.65402e-14
V19S23_002_A_CTAGTTGGGCCCGGTA-1	P04 - sample NA	Non-aggressive	14.3448	28.0345	Stroma	-156.691	-223.768	1.38741e-13
V19S23_002_A_CTATCGGGTCTCAACA-1	P04 - sample NA	Non-aggressive	14.9425	19.023	Non-cancer glands	-344.304	-370.346	1.24669e-13
V19S23_002_A_CTATGTCACTAGCCCA-1	P04 - sample NA	Non-aggressive	13.2069	24.023	Stroma	-60.3809	-147.55	2.04138e-12
V19S23_002_A_CTATTCATGTGTCCCA-1	P04 - sample NA	Non-aggressive	10.954	2.01149	Non-cancer glands	-245.633	-164.214	1.13285e-13
V19S23_002_A_CTATTTGGTTACGGAT-1	P04 - sample NA	Non-aggressive	22.4253	18.046	Stroma	-94.7132	-149.067	2.98397e-13
V19S23_002_A_CTCGAGGTCGAACAGT-1	P04 - sample NA	Non-aggressive	9.18391	25.023	Non-cancer glands	-258.012	-310.909	6.01646e-14
V19S23_002_A_CTCGCACCTATATAGT-1	P04 - sample NA	Non-aggressive	14.3448	30.0345	Non-cancer glands	-144.728	-266.063	1.53341e-13
V19S23_002_A_CTCGGTACCACTGCTC-1	P04 - sample NA	Non-aggressive	21.8621	13.0345	Non-cancer glands	-86.5358	-125.981	1.35287e-13
V19S23_002_A_CTCTATTTGGCTGCAG-1	P04 - sample NA	Non-aggressive	14.4023	6.02299	Non-cancer glands	-204.492	-262.862	6.9591e-14
V19S23_002_A_CTCTCACAATCGATGA-1	P04 - sample NA	Non-aggressive	15.5172	22.0345	Non-cancer glands	-164.484	-162.071	1.09061e-13
V19S23_002_A_CTCTGGACGCCTGGTG-1	P04 - sample NA	Non-aggressive	10.908	22.023	Stroma	-56.8239	10.6957	2.64213e-13
V19S23_002_A_CTGAATCCGAGACCTC-1	P04 - sample NA	Non-aggressive	5.77011	7	Stroma	-29.631	-159.185	1.56052e-13
V19S23_002_A_CTGCACAACTACATAT-1	P04 - sample NA	Non-aggressive	19	4.02299	Non-cancer glands	-286.396	-156.588	2.54544e-14
V19S23_002_A_CTGCACTCCAGTACAG-1	P04 - sample NA	Non-aggressive	15.5632	0.0114943	Non-cancer glands	-140.878	86.6534	8.15956e-14
V19S23_002_A_CTGCCATGCATCACAT-1	P04 - sample NA	Non-aggressive	10.931	14.0115	Non-cancer glands	-293.847	-357.941	6.86266e-14
V19S23_002_A_CTGCTTGGCGATAGCT-1	P04 - sample NA	Non-aggressive	18.4368	1.02299	Stroma	-104.336	-43.7788	6.86459e-14
V19S23_002_A_CTGGAAATGGATGCTT-1	P04 - sample NA	Non-aggressive	5.72414	25.0115	Stroma	-218.241	-281.198	1.02582e-13
V19S23_002_A_CTGGAAGACACGGTGG-1	P04 - sample NA	Non-aggressive	25.908	4.04598	Non-cancer glands	-237.459	-55.6822	7.27587e-14
V19S23_002_A_CTGGATTTACACTTGA-1	P04 - sample NA	Non-aggressive	6.93103	5	Non-cancer glands	-351.981	-51.3518	4.27235e-14
V19S23_002_A_CTGGCGCACAGGTCTG-1	P04 - sample NA	Non-aggressive	26.4483	17.0575	Stroma	6.01829	-119.164	0.00140405
V19S23_002_A_CTGGCTGATTCATCCT-1	P04 - sample NA	Non-aggressive	30.4943	10.0575	Stroma	-2.39024	-71.8847	1.4712e-12
V19S23_002_A_CTGGGATAAATAATGG-1	P04 - sample NA	Non-aggressive	23.5747	16.046	Stroma	-8.51805	-4.54481	1.58903e-13
V19S23_002_A_CTGGGTAGGCAGTTAA-1	P04 - sample NA	Non-aggressive	20.7126	11.0345	Stroma	-86.0484	-42.3596	1.31024e-11
V19S23_002_A_CTGGTAACACATAGAA-1	P04 - sample NA	Non-aggressive	25.8851	12.046	Non-cancer glands	-51.3933	-152.225	1.44121e-13
V19S23_002_A_CTGGTTTCGAGCAAGA-1	P04 - sample NA	Non-aggressive	25.8966	8.04598	Stroma	-206.175	-232.223	3.46125e-13
V19S23_002_A_CTGTACTTCTTAGCAT-1	P04 - sample NA	Non-aggressive	4.5977	15	Stroma	-14.0557	-48.2476	1.48341e-13
V19S23_002_A_CTGTGCAGGGTAGGTC-1	P04 - sample NA	Non-aggressive	15.5402	12.023	Stroma	-78.9518	-68.4437	3.90936e-13
V19S23_002_A_CTGTTACCCAATCTAG-1	P04 - sample NA	Non-aggressive	8.64368	6	Stroma	-14.2435	-50.7508	7.29267e-13
V19S23_002_A_CTTCATTGTCAGTGGA-1	P04 - sample NA	Non-aggressive	9.77011	18.0115	Stroma	-237.734	-297.575	1.09931e-13
V19S23_002_A_CTTCGTAGATAGGTGA-1	P04 - sample NA	Non-aggressive	1.14943	14.9885	Non-cancer glands	-241.118	-245.14	8.08946e-14
V19S23_002_A_CTTGAGTTAGGGTAAT-1	P04 - sample NA	Non-aggressive	28.7586	15.0575	Stroma	60.6796	8.2976	4.66199e-13
V19S23_002_A_CTTGCCCAGGCTCTAC-1	P04 - sample NA	Non-aggressive	6.91954	9	Non-cancer glands	-304.507	-374.408	2.93276e-14
V19S23_002_A_CTTGTCAACATTCGAG-1	P04 - sample NA	Non-aggressive	13.2529	4.01149	Non-cancer glands	-236.911	-74.8755	5.04962e-14
V19S23_002_A_CTTGTTGCTGAGTCAA-1	P04 - sample NA	Non-aggressive	21.2759	16.0345	Stroma	-170.302	-170.397	1.3587e-13
V19S23_002_A_CTTTAATATTGGTCGA-1	P04 - sample NA	Non-aggressive	17.2874	3.02299	Non-cancer glands	-299.487	-135.839	5.96429e-14
V19S23_002_A_CTTTACCGAATAGTAG-1	P04 - sample NA	Non-aggressive	23.6092	4.03448	Non-cancer glands	-269.217	-55.9002	4.13157e-14
V19S23_002_A_CTTTAGGAACACTGTT-1	P04 - sample NA	Non-aggressive	25.3103	13.046	Stroma	-94.7096	-56.7538	1.12558e-13
V19S23_002_A_CTTTAGTGCTATTATT-1	P04 - sample NA	Non-aggressive	12.092	10.0115	Non-cancer glands	-153.284	32.2104	0.00276175
V19S23_002_A_CTTTCTGTGCGGGCTT-1	P04 - sample NA	Non-aggressive	13.2644	0.0114943	Stroma	26.1138	-148.606	2.52398e-13
V19S23_002_A_GAAACAGATGACCACC-1	P04 - sample NA	Non-aggressive	28.1839	14.0575	Stroma	-5.31634	-59.7855	2.81438e-13
V19S23_002_A_GAAACCGAATTACCTT-1	P04 - sample NA	Non-aggressive	4.62069	9	Stroma	-122.451	-83.2718	2.44365e-13
V19S23_002_A_GAAATTGTCTCTATAA-1	P04 - sample NA	Non-aggressive	5.75862	11	Non-cancer glands	-342.059	-483.914	3.97562e-14
V19S23_002_A_GAACGTCTCATGGTCG-1	P04 - sample NA	Non-aggressive	25.2874	23.0575	Non-cancer glands	-311.064	-411.987	8.08688e-14
V19S23_002_A_GAAGCGTGAGGAATTT-1	P04 - sample NA	Non-aggressive	9.77011	20.0115	Stroma	-13.5658	-60.0322	3.92852e-13
V19S23_002_A_GAAGTCAGTTGCACTA-1	P04 - sample NA	Non-aggressive	8.65517	2	Stroma	124.76	-46.4265	0.0390435
V19S23_002_A_GAAGTCTCCCTAGCGA-1	P04 - sample NA	Non-aggressive	27.5977	17.0575	Stroma	74.6801	-29.4033	0.0135798
V19S23_002_A_GAAGTGATTTATCGTG-1	P04 - sample NA	Non-aggressive	2.29885	15	Non-cancer glands	-258.527	-280.685	5.57039e-14
V19S23_002_A_GAAGTTTCCACTCAAT-1	P04 - sample NA	Non-aggressive	1.72414	18	Stroma	-184.471	-365.229	1.78594e-13
V19S23_002_A_GAATAGACGCGACCCA-1	P04 - sample NA	Non-aggressive	28.1839	12.0575	Non-cancer glands	-145.947	-38.7269	8.81005e-14
V19S23_002_A_GAATCTGAACATTCTC-1	P04 - sample NA	Non-aggressive	12.0805	12.0115	Stroma	-58.8211	-52.4623	3.70382e-13
V19S23_002_A_GAATGTGGTCCGGATT-1	P04 - sample NA	Non-aggressive	21.8621	11.0345	Stroma	-120.746	-72.7085	1.88227e-13
V19S23_002_A_GAATTATAGTGAAAGG-1	P04 - sample NA	Non-aggressive	14.3678	20.023	Stroma	-193.053	-185.859	1.14633e-13
V19S23_002_A_GAATTCACCCGGGTGT-1	P04 - sample NA	Non-aggressive	6.91954	7	Stroma	-90.5902	-179.31	9.41148e-14
V19S23_002_A_GACAACGACCATTGAA-1	P04 - sample NA	Non-aggressive	19.5172	29.046	Non-cancer glands	-292.593	-350.134	7.68305e-14
V19S23_002_A_GACACAAGGGAAGAAA-1	P04 - sample NA	Non-aggressive	16.6552	24.0345	Non-cancer glands	-294.57	-264.402	1.14488e-12
V19S23_002_A_GACACTGAGTTCAGTG-1	P04 - sample NA	Non-aggressive	1.73563	9.98851	Non-cancer glands	-320.736	-413.806	4.90969e-14
V19S23_002_A_GACAGCCAGACCTGAC-1	P04 - sample NA	Non-aggressive	24.7356	12.046	Stroma	-89.2865	-160.718	1.06209e-13
V19S23_002_A_GACCGTGCTGACGGTG-1	P04 - sample NA	Non-aggressive	5.18391	14	Stroma	-97.6973	-52.7883	1.32539e-13
V19S23_002_A_GACGACGATCCGCGTT-1	P04 - sample NA	Non-aggressive	15.5632	2.02299	Non-cancer glands	-270.281	-119.796	4.76178e-14
V19S23_002_A_GACTGCACCAGCCCAG-1	P04 - sample NA	Non-aggressive	21.2989	8.03448	Stroma	-213.709	-175.876	1.07414e-13
V19S23_002_A_GAGACTGATGGGTAGA-1	P04 - sample NA	Non-aggressive	7.44828	26.0115	Stroma	-14.6231	-219.778	1.87275e-13
V19S23_002_A_GAGACTTCGCGACCGA-1	P04 - sample NA	Non-aggressive	8.08046	1	Stroma	14.9128	-47.3279	2.0246e-13
V19S23_002_A_GAGATCTGTCACTCCG-1	P04 - sample NA	Non-aggressive	17.8046	24.0345	Stroma	-277.14	-187.239	2.75357e-13
V19S23_002_A_GAGATCTTCCATGACA-1	P04 - sample NA	Non-aggressive	19.5632	9.03448	Non-cancer glands	-288.556	-300.213	8.13294e-14
V19S23_002_A_GAGATGGGAGTCGACA-1	P04 - sample NA	Non-aggressive	16.7126	2.02299	Non-cancer glands	-1.26173	-21.2364	1.19796e-13
V19S23_002_A_GAGCTAAGGGCATATC-1	P04 - sample NA	Non-aggressive	22.977	25.046	Stroma	55.1797	-116.952	3.77746e-13
V19S23_002_A_GAGGGCGCAGCTCTGC-1	P04 - sample NA	Non-aggressive	26.4253	27.0575	Non-cancer glands	-72.0453	-151.456	2.65896e-13
V19S23_002_A_GAGTCCGCTTACCGGA-1	P04 - sample NA	Non-aggressive	8.64368	8	Non-cancer glands	-392.88	-231.533	3.94428e-14
V19S23_002_A_GAGTGTGCGGTACCCA-1	P04 - sample NA	Non-aggressive	25.8966	10.046	Non-cancer glands	-300.498	-122.628	9.84097e-14
V19S23_002_A_GATAACTCGCACTGTG-1	P04 - sample NA	Non-aggressive	26.4598	15.046	Stroma	-39.1084	-128.923	2.05673e-13
V19S23_002_A_GATACGATGGGAGTCA-1	P04 - sample NA	Non-aggressive	1.16092	8.98851	Non-cancer glands	-114.192	-141.798	1.28392e-13
V19S23_002_A_GATAGGTAACGTTGAC-1	P04 - sample NA	Non-aggressive	9.7931	6.01149	Stroma	20.3409	-28.0998	1.73891e-13
V19S23_002_A_GATATGAGACACTAAC-1	P04 - sample NA	Non-aggressive	21.8506	15.046	Non-cancer glands	-242.785	-237.465	1.03185e-13
V19S23_002_A_GATCATTCCAAACATT-1	P04 - sample NA	Non-aggressive	7.45977	24.0115	Non-cancer glands	-317.96	-216.735	5.15464e-14
V19S23_002_A_GATCCCTTTATACTGC-1	P04 - sample NA	Non-aggressive	9.74713	26.023	Stroma	-129.87	-180.477	1.24572e-13
V19S23_002_A_GATCCGGGAATTAACA-1	P04 - sample NA	Non-aggressive	17.2529	15.0345	Non-cancer glands	-252.225	-198.481	1.54522e-13
V19S23_002_A_GATCGCGGGCTCTCCA-1	P04 - sample NA	Non-aggressive	5.17241	18	Stroma	-61.5436	-73.9673	2.78061e-13
V19S23_002_A_GATCGGTGGCCATAAC-1	P04 - sample NA	Non-aggressive	14.3563	26.0345	Stroma	-86.1336	-166.671	1.57553e-13
V19S23_002_A_GATCTTGGAGGGCATA-1	P04 - sample NA	Non-aggressive	15.5402	10.023	Stroma	-196.6	-281.614	9.0463e-14
V19S23_002_A_GATGCGTCCTGCATTC-1	P04 - sample NA	Non-aggressive	8.04598	17.0115	Non-cancer glands	-209.569	-286.755	1.03673e-13
V19S23_002_A_GATGCTGTATTTCATC-1	P04 - sample NA	Non-aggressive	18.4138	11.0345	Stroma	-36.4053	-172.341	1.94139e-13
V19S23_002_A_GATGTTCAATCCACGA-1	P04 - sample NA	Non-aggressive	0.0114943	12.9885	Stroma	-155.986	-207.966	2.88079e-13
V19S23_002_A_GATTCCCTTGTCGCAG-1	P04 - sample NA	Non-aggressive	13.7701	29.0345	Non-cancer glands	-227.291	-313.508	9.45366e-14
V19S23_002_A_GATTCGACGGTTCACG-1	P04 - sample NA	Non-aggressive	16.1034	13.023	Non-cancer glands	-254.799	-320.719	1.09586e-13
V19S23_002_A_GCAAACCCTACATTAT-1	P04 - sample NA	Non-aggressive	22.4483	6.03448	Stroma	-107.397	-74.2442	4.33084e-13
V19S23_002_A_GCAGATCCATAAGACT-1	P04 - sample NA	Non-aggressive	24.1839	3.03448	Non-cancer glands	-326.079	-167.481	4.0421e-14
V19S23_002_A_GCAGATTAGGGATATC-1	P04 - sample NA	Non-aggressive	10.3448	17.0115	Stroma	-84.9095	-143.122	1.77895e-13
V19S23_002_A_GCATAGAGCACTCAGG-1	P04 - sample NA	Non-aggressive	9.1954	17.0115	Non-cancer glands	-285.044	-256.392	4.01364e-14
V19S23_002_A_GCATGAGGGACGCGGC-1	P04 - sample NA	Non-aggressive	27.0115	24.0575	Stroma	-103.257	-256.172	4.60028e-13
V19S23_002_A_GCCCGATCTGTGGTCG-1	P04 - sample NA	Non-aggressive	11.5402	1.01149	Stroma	-54.4229	-69.3815	1.65718e-13
V19S23_002_A_GCCCGTAATACCTTCT-1	P04 - sample NA	Non-aggressive	20.6782	27.046	Non-cancer glands	-162.38	-88.9296	8.12233e-14
V19S23_002_A_GCCGAAATTCCTACGT-1	P04 - sample NA	Non-aggressive	1.13793	19	Stroma	-50.7711	-57.4847	3.21833e-13
V19S23_002_A_GCCGATTGGCCAAGCT-1	P04 - sample NA	Non-aggressive	10.3563	13.0115	Non-cancer glands	-67.0837	-53.1307	2.88399e-13
V19S23_002_A_GCCGGGTTAGGGTCGC-1	P04 - sample NA	Non-aggressive	9.2069	13.0115	Stroma	-125.32	18.0436	1.08215e-13
V19S23_002_A_GCCTATAGTGTCAGGG-1	P04 - sample NA	Non-aggressive	27.5862	25.0575	Stroma	50.7952	-161.874	2.67786e-13
V19S23_002_A_GCCTCATCTGGAAATA-1	P04 - sample NA	Non-aggressive	29.908	13.0575	Stroma	31.3566	-17.3976	1.53212e-13
V19S23_002_A_GCGAAACTTAACTGGA-1	P04 - sample NA	Non-aggressive	22.4368	10.0345	Stroma	-137.008	-70.9795	2.18823e-13
V19S23_002_A_GCGAAGCCATACCCGT-1	P04 - sample NA	Non-aggressive	10.3333	23.023	Stroma	-190.239	-167.993	1.37555e-13
V19S23_002_A_GCGACGATAGTTGTAC-1	P04 - sample NA	Non-aggressive	6.34483	6	Non-cancer glands	-378.054	-377.379	6.11889e-14
V19S23_002_A_GCGAGTTCTGCAAAGA-1	P04 - sample NA	Non-aggressive	11.4943	19.023	Stroma	-135.628	-184.186	1.14043e-13
V19S23_002_A_GCGATTGTTAACGTTA-1	P04 - sample NA	Non-aggressive	19.5517	17.0345	Stroma	-91.7371	-54.1602	1.65282e-13
V19S23_002_A_GCGCCGTTCCACGATA-1	P04 - sample NA	Non-aggressive	12.6552	13.023	Non-cancer glands	95.1803	41.0047	0.017087
V19S23_002_A_GCGCTAATTGAATAGA-1	P04 - sample NA	Non-aggressive	15.5172	20.0345	Non-cancer glands	-307.725	-392.99	6.19808e-14
V19S23_002_A_GCGGAGAGGGAGAACG-1	P04 - sample NA	Non-aggressive	20.1494	8.03448	Stroma	-33.7092	-46.9845	1.06879e-13
V19S23_002_A_GCGGTTCCCTATCATG-1	P04 - sample NA	Non-aggressive	3.47126	6.98851	Stroma	-96.9572	-158.581	1.89144e-13
V19S23_002_A_GCGTCGCCAGGGTGAT-1	P04 - sample NA	Non-aggressive	10.9655	0	Stroma	74.2047	-113.802	7.55141e-13
V19S23_002_A_GCGTGGTACTGGGTTA-1	P04 - sample NA	Non-aggressive	29.8966	19.0575	Non-cancer glands	-207.319	-315.674	1.61218e-13
V19S23_002_A_GCTAAGTAGTTTCTCT-1	P04 - sample NA	Non-aggressive	21.2644	20.046	Non-cancer glands	-216.173	-175.41	1.09116e-13
V19S23_002_A_GCTACGACTTATTGGG-1	P04 - sample NA	Non-aggressive	14.9655	11.023	Stroma	-22.3594	-142.257	1.61937e-13
V19S23_002_A_GCTAGTAGAGCTTGTA-1	P04 - sample NA	Non-aggressive	12.6552	15.023	Stroma	-59.2452	-177.319	3.613e-13
V19S23_002_A_GCTATCATACTCATGG-1	P04 - sample NA	Non-aggressive	20.1609	0.0229885	Non-cancer glands	-228.322	-45.9272	3.63278e-14
V19S23_002_A_GCTCTAAACCCTGACG-1	P04 - sample NA	Non-aggressive	8.5977	30.023	Stroma	-4.76316	-20.6817	2.9004e-13
V19S23_002_A_GCTCTCGGGTACCGAA-1	P04 - sample NA	Non-aggressive	8.5977	28.023	Stroma	-61.8746	-128.356	0.00285557
V19S23_002_A_GCTGAGGCGTGAGTAT-1	P04 - sample NA	Non-aggressive	12.0805	14.023	Stroma	-127.267	-316.465	1.66351e-13
V19S23_002_A_GCTGCACGGTTTCTTA-1	P04 - sample NA	Non-aggressive	17.2644	13.023	Non-cancer glands	-238.589	-156.535	3.46172e-13
V19S23_002_A_GCTGCTACTGCGTAGC-1	P04 - sample NA	Non-aggressive	18.4368	3.02299	Non-cancer glands	-270.675	-99.5722	3.64532e-14
V19S23_002_A_GCTGGCGGCGCATGCT-1	P04 - sample NA	Non-aggressive	12.1149	0.0114943	Stroma	80.2165	-27.8632	1.2766e-13
V19S23_002_A_GCTGTTGCTACCGAAC-1	P04 - sample NA	Non-aggressive	29.908	15.0575	Stroma	-14.7915	-98.1474	8.3489e-14
V19S23_002_A_GCTTAATGTAACTAAC-1	P04 - sample NA	Non-aggressive	23.5862	12.046	Stroma	-25.6607	-48.0581	1.9401e-13
V19S23_002_A_GCTTATGAAGCAGGAA-1	P04 - sample NA	Non-aggressive	26.4483	19.0575	Non-cancer glands	-277.353	-389.941	1.69902e-13
V19S23_002_A_GCTTTCAGAGGAGGTG-1	P04 - sample NA	Non-aggressive	29.8966	21.069	Non-cancer glands	-243.295	-298.738	6.05977e-14
V19S23_002_A_GGAATGCGCTAGCGTG-1	P04 - sample NA	Non-aggressive	22.4138	22.046	Non-cancer glands	-164.728	-94.4661	9.05306e-14
V19S23_002_A_GGACCAACAGGATAAC-1	P04 - sample NA	Non-aggressive	13.8276	3.01149	Non-cancer glands	-289.153	-198.144	7.47837e-14
V19S23_002_A_GGAGACGACACCTTTG-1	P04 - sample NA	Non-aggressive	13.8161	11.023	Stroma	-81.7334	-257.156	3.26553e-12
V19S23_002_A_GGAGCACCAAGAACTA-1	P04 - sample NA	Non-aggressive	22.4023	28.046	Stroma	-41.5747	-17.8038	2.13383e-13
V19S23_002_A_GGAGGGCTTGGTTGGC-1	P04 - sample NA	Non-aggressive	20.1149	22.046	Stroma	34.968	43.5972	2.88254e-13
V19S23_002_A_GGATCCGGAATATACT-1	P04 - sample NA	Non-aggressive	22.4138	20.046	Non-cancer glands	-96.3323	-155.846	1.39349e-13
V19S23_002_A_GGATGAAGATCGCTGA-1	P04 - sample NA	Non-aggressive	29.3333	12.0575	Stroma	-30.728	-91.2255	3.20509e-12
V19S23_002_A_GGATGACGCGAGTTTA-1	P04 - sample NA	Non-aggressive	1.14943	17	Non-cancer glands	-124.399	-310.257	7.03069e-14
V19S23_002_A_GGATGTCCTTACCGCA-1	P04 - sample NA	Non-aggressive	27.5977	19.0575	Stroma	27.6308	-79.564	3.75842e-13
V19S23_002_A_GGATTTCACTTCTATA-1	P04 - sample NA	Non-aggressive	22.9885	23.046	Stroma	-4.86896	-10.9644	3.5324e-13
V19S23_002_A_GGCAAATTACTTTACT-1	P04 - sample NA	Non-aggressive	5.75862	13	Non-cancer glands	-382.329	-166.56	5.25254e-14
V19S23_002_A_GGCAAGGCGAAATAGC-1	P04 - sample NA	Non-aggressive	14.9655	9.02299	Stroma	-37.3992	-183.653	8.42403e-12
V19S23_002_A_GGCAATAGTCAATGAG-1	P04 - sample NA	Non-aggressive	15.5057	24.0345	Stroma	-133.91	-67.7196	1.31207e-13
V19S23_002_A_GGCACTCCACTGGGCA-1	P04 - sample NA	Non-aggressive	1.71264	20	Stroma	-28.6734	-26.3118	1.36813e-13
V19S23_002_A_GGCGAAATCTAACTTG-1	P04 - sample NA	Non-aggressive	25.3103	11.046	Stroma	14.5824	-28.9498	9.74805e-14
V19S23_002_A_GGCGGAGTAATATTAG-1	P04 - sample NA	Non-aggressive	1.71264	22	Non-cancer glands	-120.098	-178.199	1.18111e-13
V19S23_002_A_GGCGGTAGGATCATTG-1	P04 - sample NA	Non-aggressive	14.931	23.0345	Stroma	-121.534	-43.6748	2.08044e-13
V19S23_002_A_GGCTCGCGTTGAGGTA-1	P04 - sample NA	Non-aggressive	28.7356	23.0575	Stroma	-74.4241	-59.3813	4.04577e-13
V19S23_002_A_GGCTCTGCTCCAACGC-1	P04 - sample NA	Non-aggressive	16.6437	28.0345	Stroma	4.52821	-174.286	1.36871e-13
V19S23_002_A_GGCTGAAATAGCAAAG-1	P04 - sample NA	Non-aggressive	20.7241	5.03448	Stroma	-145.176	-70.0563	1.00936e-13
V19S23_002_A_GGGACTGCATAGATAG-1	P04 - sample NA	Non-aggressive	9.75862	22.023	Stroma	34.6936	-49.2896	2.06953e-13
V19S23_002_A_GGGAGAACTCACAGTA-1	P04 - sample NA	Non-aggressive	12.0575	22.023	Non-cancer glands	-213.799	-197.156	2.29986e-13
V19S23_002_A_GGGAGGATGCCCGAAA-1	P04 - sample NA	Non-aggressive	4.5977	17	Stroma	-158.509	-218.739	5.59151e-13
V19S23_002_A_GGGAGTTAATGAGGCG-1	P04 - sample NA	Non-aggressive	18.3908	21.0345	Stroma	-89.001	-110.898	2.12352e-13
V19S23_002_A_GGGATTTACCGCACCT-1	P04 - sample NA	Non-aggressive	27.0345	12.046	Non-cancer glands	-156.982	-215.604	2.67962e-13
V19S23_002_A_GGGCCCGTCTTAAACA-1	P04 - sample NA	Non-aggressive	5.18391	12	Non-cancer glands	-449.987	-376.726	3.87847e-14
V19S23_002_A_GGGCCGGCCGAAGTAC-1	P04 - sample NA	Non-aggressive	23.5747	18.046	Non-cancer glands	-162.907	-274.777	3.62268e-13
V19S23_002_A_GGGCGTCACCACGTAA-1	P04 - sample NA	Non-aggressive	4.04598	5.98851	Stroma	38.772	-173.694	2.99428e-13
V19S23_002_A_GGGCTGCCTAGGGCGA-1	P04 - sample NA	Non-aggressive	14.9425	21.0345	Stroma	-96.3449	-26.5394	1.08382e-13
V19S23_002_A_GGGCTGGTTAGTCGCG-1	P04 - sample NA	Non-aggressive	4.58621	23.0115	Non-cancer glands	17.5477	-12.6232	2.11751e-13
V19S23_002_A_GGGTCACCGTGACGGT-1	P04 - sample NA	Non-aggressive	2.28736	19	Non-cancer glands	-314.399	-397.55	4.7842e-14
V19S23_002_A_GGGTGACACCTTAACT-1	P04 - sample NA	Non-aggressive	7.49425	8	Non-cancer glands	-264.726	-391.535	5.65593e-14
V19S23_002_A_GGTACAAACATGCTAT-1	P04 - sample NA	Non-aggressive	6.33333	14	Non-cancer glands	-194.072	-150.721	4.34157e-14
V19S23_002_A_GGTAGAAGACCGCCTG-1	P04 - sample NA	Non-aggressive	16.1379	1.02299	Non-cancer glands	-217.19	-38.2772	8.21713e-14
V19S23_002_A_GGTAGTGCTCGCACCA-1	P04 - sample NA	Non-aggressive	16.6667	20.0345	Non-cancer glands	-218.624	-175.68	6.38601e-14
V19S23_002_A_GGTATTGCCGAGTTTA-1	P04 - sample NA	Non-aggressive	5.73563	21.0115	Stroma	-157.323	-176.052	2.20407e-13
V19S23_002_A_GGTCAGTGGGTCCCAC-1	P04 - sample NA	Non-aggressive	10.954	6.01149	Stroma	85.5756	-69.0885	2.55559e-13
V19S23_002_A_GGTCGGCCAGGAGCTT-1	P04 - sample NA	Non-aggressive	23.5632	22.046	Non-cancer glands	-4.87828	-49.8456	3.13168e-13
V19S23_002_A_GGTCTGAGAATCTGGA-1	P04 - sample NA	Non-aggressive	21.2644	24.046	Stroma	80.7124	13.7339	1.24248e-12
V19S23_002_A_GGTGATAAGGAGCAGT-1	P04 - sample NA	Non-aggressive	20.7011	17.0345	Stroma	-40.9087	-48.2313	1.20775e-13
V19S23_002_A_GGTGCTGGTACACATT-1	P04 - sample NA	Non-aggressive	1.73563	11.9885	Non-cancer glands	-276.464	-286.128	7.33618e-14
V19S23_002_A_GGTTAGCTATATGTCT-1	P04 - sample NA	Non-aggressive	25.3218	7.04598	Stroma	-65.3007	-188.832	2.85789e-13
V19S23_002_A_GGTTTACAATCTCAAT-1	P04 - sample NA	Non-aggressive	17.2184	29.0345	Stroma	-109.151	-177.867	1.70632e-13
V19S23_002_A_GGTTTCAATCGGTCAG-1	P04 - sample NA	Non-aggressive	27.5977	21.0575	Stroma	50.9104	-52.8674	7.23572e-13
V19S23_002_A_GTACACTTACCTGAAG-1	P04 - sample NA	Non-aggressive	12.069	18.023	Stroma	-113.34	-49.0154	1.74659e-13
V19S23_002_A_GTACAGAGGCAAGGGT-1	P04 - sample NA	Non-aggressive	23	17.046	Stroma	-85.5098	-58.4723	2.07897e-13
V19S23_002_A_GTACGCTTCATTGCAC-1	P04 - sample NA	Non-aggressive	16.7011	8.02299	Non-cancer glands	-102.086	-276.243	7.44293e-14
V19S23_002_A_GTACGTTTGCCCGTCA-1	P04 - sample NA	Non-aggressive	14.3908	10.023	Stroma	-43.8576	-111.783	1.60932e-12
V19S23_002_A_GTACTAAGATTTGGAG-1	P04 - sample NA	Non-aggressive	6.87356	27.0115	Non-cancer glands	-204.544	-365.554	7.61567e-14
V19S23_002_A_GTACTGGAGTTAGACC-1	P04 - sample NA	Non-aggressive	21.8391	21.046	Non-cancer glands	-174.77	-149.909	8.36695e-14
V19S23_002_A_GTAGCCAAACATGGGA-1	P04 - sample NA	Non-aggressive	15.5517	4.02299	Stroma	-24.6074	-57.0284	8.18044e-14
V19S23_002_A_GTAGCGGCTATACACT-1	P04 - sample NA	Non-aggressive	14.954	15.023	Stroma	-116.205	-210.324	2.62332e-13
V19S23_002_A_GTAGCTTCCTCTTGTT-1	P04 - sample NA	Non-aggressive	26.4368	23.0575	Stroma	-96.9209	-58.2119	1.77044e-13
V19S23_002_A_GTAGTCGCGGGAATCA-1	P04 - sample NA	Non-aggressive	21.8736	5.03448	Stroma	-143.946	-58.5275	8.7921e-14
V19S23_002_A_GTATCTTTCATAACCA-1	P04 - sample NA	Non-aggressive	13.2414	8.01149	Stroma	63.3699	-71.0984	0.00678414
V19S23_002_A_GTATGTGGGTCTAGTT-1	P04 - sample NA	Non-aggressive	28.1839	16.0575	Stroma	31.6143	-71.0482	3.29423e-13
V19S23_002_A_GTCAAGCGGACTCGGG-1	P04 - sample NA	Non-aggressive	19.5517	15.0345	Stroma	-202.916	-67.3371	9.1597e-14
V19S23_002_A_GTCATGCACCTCCGTT-1	P04 - sample NA	Non-aggressive	10.3333	25.023	Stroma	-44.1941	-125.068	1.07448e-13
V19S23_002_A_GTCATGGACATGACTA-1	P04 - sample NA	Non-aggressive	10.8966	28.023	Non-cancer glands	-221.089	-373.572	7.28213e-14
V19S23_002_A_GTCATTAGAGCGAACG-1	P04 - sample NA	Non-aggressive	13.8046	17.023	Stroma	-76.7421	-169.578	3.01591e-13
V19S23_002_A_GTCCCAACGTAAAGTA-1	P04 - sample NA	Non-aggressive	17.2414	21.0345	Stroma	-177.212	-52.7189	6.71095e-14
V19S23_002_A_GTCCGGCTGAATTGCG-1	P04 - sample NA	Non-aggressive	5.14943	26.0115	Stroma	-7.37441	-57.8957	7.3147e-13
V19S23_002_A_GTCGCGTAACCCGTTG-1	P04 - sample NA	Non-aggressive	18.4023	15.0345	Non-cancer glands	-215.58	-164.829	1.82646e-13
V19S23_002_A_GTCGTACCATCTCGGG-1	P04 - sample NA	Non-aggressive	10.9425	8.01149	Stroma	-41.8298	-36.3597	1.8924e-12
V19S23_002_A_GTCGTTATTCGCTTAT-1	P04 - sample NA	Non-aggressive	19	8.03448	Non-cancer glands	-204.979	-235.402	1.18252e-13
V19S23_002_A_GTCTATTGGTTCCGGT-1	P04 - sample NA	Non-aggressive	27.0575	4.04598	Stroma	-22.4255	-56.9956	3.75372e-13
V19S23_002_A_GTGACCGCACACTACG-1	P04 - sample NA	Non-aggressive	27.6092	15.0575	Stroma	100.361	-46.4044	2.11506e-12
V19S23_002_A_GTGACTTCAGTAGTGC-1	P04 - sample NA	Non-aggressive	4.04598	8	Stroma	-12.6359	-37.7731	4.39988e-13
V19S23_002_A_GTGAGGACACTTAAGG-1	P04 - sample NA	Non-aggressive	19.5632	13.0345	Stroma	-130.535	-73.013	3.75906e-13
V19S23_002_A_GTGAGTGGTACAACGC-1	P04 - sample NA	Non-aggressive	7.50575	2	Stroma	28.2187	-78.4885	7.36007e-13
V19S23_002_A_GTGATCATAGATCTGC-1	P04 - sample NA	Non-aggressive	8.06897	9	Non-cancer glands	-415.883	-241.833	5.63287e-14
V19S23_002_A_GTGCCCGTTCGGATTC-1	P04 - sample NA	Non-aggressive	24.1609	15.046	Stroma	-47.3885	-52.654	2.08245e-13
V19S23_002_A_GTGCCGCTTCAAAGGT-1	P04 - sample NA	Non-aggressive	0.586207	9.98851	Stroma	-44.4464	-98.4223	3.10989e-13
V19S23_002_A_GTGCGTGTATATGAGC-1	P04 - sample NA	Non-aggressive	23.0115	13.046	Non-cancer glands	-37.9927	-10.9674	1.15431e-13
V19S23_002_A_GTGCTCAAGTACTGTC-1	P04 - sample NA	Non-aggressive	5.16092	20	Stroma	-49.824	-64.9745	5.49571e-13
V19S23_002_A_GTGGTGGCCAAGTGAA-1	P04 - sample NA	Non-aggressive	20.7241	9.03448	Stroma	-208.171	-175.497	8.45187e-14
V19S23_002_A_GTGTACCTTGGCTACG-1	P04 - sample NA	Non-aggressive	20.1034	28.046	Stroma	1.86649	-30.2843	2.331e-13
V19S23_002_A_GTGTCGTATAGCGTTC-1	P04 - sample NA	Non-aggressive	19.0115	0.0229885	Non-cancer glands	62.6924	-29.9465	1.28193e-13
V19S23_002_A_GTGTGAATAACTTAGG-1	P04 - sample NA	Non-aggressive	22.9885	21.046	Non-cancer glands	-182.515	-186.995	1.00438e-13
V19S23_002_A_GTGTTACTATGCGTCC-1	P04 - sample NA	Non-aggressive	18.4138	13.0345	Non-cancer glands	-286.995	-354.603	1.19311e-13
V19S23_002_A_GTTAAAGTAGGACTGG-1	P04 - sample NA	Non-aggressive	23.023	5.03448	Stroma	-168.45	-95.8866	1.67696e-13
V19S23_002_A_GTTACCTACAACTTGC-1	P04 - sample NA	Non-aggressive	13.8276	7.01149	Non-cancer glands	-263.712	-340.821	5.92457e-14
V19S23_002_A_GTTACTTTGGGCCTAG-1	P04 - sample NA	Non-aggressive	4.6092	11	Stroma	-175.129	-166.934	3.54031e-13
V19S23_002_A_GTTATATTATCTCCCT-1	P04 - sample NA	Non-aggressive	7.49425	6	Stroma	-71.8138	-61.1994	4.61057e-13
V19S23_002_A_GTTCGCCATAAGTGCC-1	P04 - sample NA	Non-aggressive	5.74713	17	Stroma	-119.977	-51.1656	2.19e-13
V19S23_002_A_GTTCGTCTAAAGAACT-1	P04 - sample NA	Non-aggressive	26.4828	3.04598	Stroma	-161.396	-64.0205	1.74111e-13
V19S23_002_A_GTTGAGTCCCGCCGGT-1	P04 - sample NA	Non-aggressive	20.1609	2.02299	Non-cancer glands	-130.794	-55.6522	5.68139e-14
V19S23_002_A_GTTGGATTGAGAACAC-1	P04 - sample NA	Non-aggressive	25.8621	22.0575	Stroma	-51.1766	-159.403	0.00848371
V19S23_002_A_GTTGGATTTGCGTTGG-1	P04 - sample NA	Non-aggressive	4.02299	18	Stroma	-117.394	-58.9362	2.66739e-13
V19S23_002_A_GTTTACGTTCCATCTG-1	P04 - sample NA	Non-aggressive	12.1034	6.01149	Non-cancer glands	-263.923	-165.908	5.29666e-14
V19S23_002_A_GTTTCTGCAGTCTCCC-1	P04 - sample NA	Non-aggressive	16.6782	14.023	Non-cancer glands	-234.032	-211.2	1.26758e-13
V19S23_002_A_GTTTGACCAAATCCTA-1	P04 - sample NA	Non-aggressive	8.6092	24.0115	Non-cancer glands	-346.774	-334.685	7.76746e-14
V19S23_002_A_GTTTGGCCCAAGTTAT-1	P04 - sample NA	Non-aggressive	21.2874	12.0345	Stroma	-0.334781	-69.6058	1.97436e-13
V19S23_002_A_GTTTGGGCTTGTGAGC-1	P04 - sample NA	Non-aggressive	12.6782	3.01149	Stroma	-100.013	-56.8145	8.44323e-14
V19S23_002_A_GTTTGGTAGGGTCAAC-1	P04 - sample NA	Non-aggressive	9.22989	1	Non-cancer glands	-162.259	-69.4766	2.28454e-14
V19S23_002_A_TAAAGCGTTAGGAGAA-1	P04 - sample NA	Non-aggressive	25.8506	26.0575	Stroma	36.9743	-159.069	1.77313e-13
V19S23_002_A_TAACATACAATGTGGG-1	P04 - sample NA	Non-aggressive	15.5287	16.023	Non-cancer glands	-361.945	-386.163	6.44664e-14
V19S23_002_A_TAACTCATCCGCGCGG-1	P04 - sample NA	Non-aggressive	3.45977	11	Stroma	-186.16	-141.525	1.84975e-13
V19S23_002_A_TAAGGCAACATAAGAT-1	P04 - sample NA	Non-aggressive	16.069	29.0345	Non-cancer glands	-305.546	-372.425	9.45105e-14
V19S23_002_A_TAATAGTGACGACCAG-1	P04 - sample NA	Non-aggressive	22.977	27.046	Stroma	-16.0394	-83.6833	4.57859e-13
V19S23_002_A_TACAACGCACAACTCA-1	P04 - sample NA	Non-aggressive	3.45977	13	Stroma	-106.923	-74.5894	1.8333e-13
V19S23_002_A_TACATAGGCATACACC-1	P04 - sample NA	Non-aggressive	9.78161	14.0115	Stroma	-151.446	-142.184	3.0708e-13
V19S23_002_A_TACATTTCTAACGTGC-1	P04 - sample NA	Non-aggressive	6.90805	15.0115	Non-cancer glands	-189.296	-274.652	5.44733e-14
V19S23_002_A_TACCAGAAGTAGGTTC-1	P04 - sample NA	Non-aggressive	4.62069	4.98851	Non-cancer glands	-73.1901	-191.933	7.41428e-14
V19S23_002_A_TACCGCGGACTTGCAG-1	P04 - sample NA	Non-aggressive	31.046	21.069	Stroma	-136.587	-64.2242	7.92201e-14
V19S23_002_A_TACCGGCTCACTGCCC-1	P04 - sample NA	Non-aggressive	12.6667	7.01149	Stroma	-77.1299	-40.9063	2.37952e-13
V19S23_002_A_TACCGTGCCTCGGACC-1	P04 - sample NA	Non-aggressive	14.977	3.01149	Stroma	-91.1286	-173.582	9.01876e-14
V19S23_002_A_TACGAACACGACTTCA-1	P04 - sample NA	Non-aggressive	5.73563	23.0115	Stroma	-35.9852	-29.3145	3.94897e-13
V19S23_002_A_TACGACGCTTGCTGCG-1	P04 - sample NA	Non-aggressive	6.34483	8	Stroma	-137.893	-171.184	1.59806e-13
V19S23_002_A_TACGACTGCCTCTTAG-1	P04 - sample NA	Non-aggressive	13.2414	10.023	Non-cancer glands	-50.6867	24.94	0.0103275
V19S23_002_A_TACGCAGTTCTTTCCT-1	P04 - sample NA	Non-aggressive	4.6092	13	Stroma	-76.4612	-56.7787	2.66297e-13
V19S23_002_A_TACGCCATATTCTAAT-1	P04 - sample NA	Non-aggressive	8.63218	14.0115	Stroma	-196.019	-48.213	2.35431e-13
V19S23_002_A_TACTTGTTAGTAGTCC-1	P04 - sample NA	Non-aggressive	25.2989	17.046	Stroma	21.6052	9.82084	1.98156e-12
V19S23_002_A_TAGAAAGGTGGCGCTA-1	P04 - sample NA	Non-aggressive	21.8391	23.046	Stroma	4.95542	-58.3586	2.79541e-13
V19S23_002_A_TAGACGCCCGTACCGG-1	P04 - sample NA	Non-aggressive	27.0115	22.0575	Stroma	-25.9753	-132.737	2.36991e-13
V19S23_002_A_TAGAGTCTAAGCGAAC-1	P04 - sample NA	Non-aggressive	6.88506	25.0115	Non-cancer glands	-125.608	-230.949	6.2956e-14
V19S23_002_A_TAGATATGGACTGGAA-1	P04 - sample NA	Non-aggressive	5.77011	5	Non-cancer glands	-393.956	-320.637	2.94303e-14
V19S23_002_A_TAGCCATTTCAAAGTC-1	P04 - sample NA	Non-aggressive	26.4598	11.046	Stroma	-113.683	-173.279	1.66498e-13
V19S23_002_A_TAGCCGGCGGTCAGCG-1	P04 - sample NA	Non-aggressive	24.1379	21.046	Non-cancer glands	-224.346	-154.944	9.81236e-14
V19S23_002_A_TAGCGTCCGGTGTGGT-1	P04 - sample NA	Non-aggressive	19.5862	1.02299	Stroma	-163.46	-227.616	9.21314e-14
V19S23_002_A_TAGCGTTGGGTCTTAC-1	P04 - sample NA	Non-aggressive	14.3793	16.023	Stroma	4.19884	-64.5152	1.89985e-13
V19S23_002_A_TAGCTAAGTCCGGGAG-1	P04 - sample NA	Non-aggressive	8.03448	25.0115	Non-cancer glands	-223.131	-278.969	6.55124e-14
V19S23_002_A_TAGCTCGCCTGATAAC-1	P04 - sample NA	Non-aggressive	8.65517	4	Stroma	96.9804	15.2815	1.7986e-12
V19S23_002_A_TAGGGAGCTTGGGATG-1	P04 - sample NA	Non-aggressive	30.4713	18.0575	Stroma	10.1737	60.6014	0.00966812
V19S23_002_A_TAGGTGCTCGCCTAGC-1	P04 - sample NA	Non-aggressive	24.7356	14.046	Stroma	-1.99193	-34.502	4.01786e-13
V19S23_002_A_TAGGTTCGAGTTCGTC-1	P04 - sample NA	Non-aggressive	13.7931	19.023	Stroma	-118.568	-178.216	1.56422e-13
V19S23_002_A_TAGTGCCCTCCAGAGT-1	P04 - sample NA	Non-aggressive	5.16092	22.0115	Stroma	22.4234	-23.1503	3.39719e-13
V19S23_002_A_TATACACAGACGCCTT-1	P04 - sample NA	Non-aggressive	9.8046	4	Stroma	-11.7338	-61.3499	3.84884e-13
V19S23_002_A_TATATCCCTGGGAGGA-1	P04 - sample NA	Non-aggressive	31.6207	18.069	Stroma	-5.1067	-132.266	6.92871e-13
V19S23_002_A_TATCTACCACAGCGGG-1	P04 - sample NA	Non-aggressive	9.78161	12.0115	Non-cancer glands	-136.678	90.2071	2.18513e-13
V19S23_002_A_TATGCTCCCTACTTAC-1	P04 - sample NA	Non-aggressive	10.3218	29.023	Non-cancer glands	-231.952	-404.972	9.24383e-14
V19S23_002_A_TATGGGTACGTATCGT-1	P04 - sample NA	Non-aggressive	8.6092	22.0115	Stroma	2.22809	-30.3677	1.82213e-13
V19S23_002_A_TATGGTCTGAGTAACA-1	P04 - sample NA	Non-aggressive	8.62069	18.0115	Non-cancer glands	-296.914	-192.352	5.32722e-14
V19S23_002_A_TATGTCTCATTGTGCC-1	P04 - sample NA	Non-aggressive	22.4138	24.046	Stroma	-51.602	-30.9644	0.00946868
V19S23_002_A_TATTACCATCCTGCTT-1	P04 - sample NA	Non-aggressive	30.4828	16.0575	Non-cancer glands	-267.765	-308.533	1.07229e-13
V19S23_002_A_TATTCCACTCAGCTCG-1	P04 - sample NA	Non-aggressive	8.08046	5	Stroma	131.41	-32.2343	2.72845e-13
V19S23_002_A_TATTCGTGCCAGAATA-1	P04 - sample NA	Non-aggressive	12.069	20.023	Stroma	-106.985	-52.5495	7.47762e-13
V19S23_002_A_TCAAACAACCGCGTCG-1	P04 - sample NA	Non-aggressive	9.74713	30.023	Stroma	-88.9715	-35.5283	3.97081e-13
V19S23_002_A_TCAAACTTAGATTGTT-1	P04 - sample NA	Non-aggressive	12.6322	23.023	Non-cancer glands	-347.903	-455.909	1.14025e-13
V19S23_002_A_TCAACGAGGAGACAAA-1	P04 - sample NA	Non-aggressive	7.48276	12	Non-cancer glands	-410.795	-292.008	4.89919e-14
V19S23_002_A_TCACAGGGAATCGCAA-1	P04 - sample NA	Non-aggressive	20.7241	7.03448	Stroma	-66.9526	-80.8665	4.33326e-13
V19S23_002_A_TCACAGGTTATTGGGC-1	P04 - sample NA	Non-aggressive	2.86207	22	Non-cancer glands	-372.829	-440.663	4.07283e-14
V19S23_002_A_TCACCCTCTTAAGATT-1	P04 - sample NA	Non-aggressive	9.21839	9.01149	Stroma	-102.278	-51.2455	1.17153e-13
V19S23_002_A_TCACCGCTCGGCACTC-1	P04 - sample NA	Non-aggressive	28.1609	24.0575	Stroma	-58.9905	-138.485	4.04086e-13
V19S23_002_A_TCACGCATTGTAGATC-1	P04 - sample NA	Non-aggressive	3.43678	21	Stroma	-154.503	-108.697	2.64749e-13
V19S23_002_A_TCACGTGCCCGATTCA-1	P04 - sample NA	Non-aggressive	10.931	16.0115	Non-cancer glands	-342.516	-449.211	7.55027e-14
V19S23_002_A_TCAGACGCTATAGAAG-1	P04 - sample NA	Non-aggressive	16.7011	6.02299	Stroma	-55.9071	-60.6744	1.12688e-13
V19S23_002_A_TCAGCAAATGCATCTC-1	P04 - sample NA	Non-aggressive	17.2414	23.0345	Stroma	-158.539	-80.2497	1.35631e-13
V19S23_002_A_TCAGTAGGGACTATAA-1	P04 - sample NA	Non-aggressive	2.89655	7.98851	Non-cancer glands	-153.308	-165.638	8.25308e-14
V19S23_002_A_TCCACTTTATCTAGGT-1	P04 - sample NA	Non-aggressive	20.6897	23.046	Stroma	79.3444	-70.5436	1.60041e-13
V19S23_002_A_TCCAGAGCACCGGTTC-1	P04 - sample NA	Non-aggressive	15.5287	14.023	Stroma	-101.222	-66.8457	1.14792e-13
V19S23_002_A_TCCAGGCGAGTACGGT-1	P04 - sample NA	Non-aggressive	8.03448	23.0115	Non-cancer glands	-131.273	-190.27	2.45133e-13
V19S23_002_A_TCCCAAAGACGAAGGA-1	P04 - sample NA	Non-aggressive	9.74713	28.023	Stroma	-282.841	-247.851	1.53564e-13
V19S23_002_A_TCCCGCGTACTCCTGG-1	P04 - sample NA	Non-aggressive	14.931	27.0345	Stroma	-249.962	-153.958	1.40186e-13
V19S23_002_A_TCCCGTGTGCAATTTG-1	P04 - sample NA	Non-aggressive	21.2874	10.0345	Stroma	-96.7515	-163.239	1.33479e-13
V19S23_002_A_TCCGCGGCAGCATCTG-1	P04 - sample NA	Non-aggressive	23.5747	20.046	Non-cancer glands	-277.197	-252.344	2.64186e-13
V19S23_002_A_TCCGCTGTCATCCCGG-1	P04 - sample NA	Non-aggressive	21.8736	7.03448	Stroma	-210.521	-176.372	8.69228e-13
V19S23_002_A_TCCGCTTATCCCATTA-1	P04 - sample NA	Non-aggressive	12.1034	4.01149	Non-cancer glands	-274.814	-88.8963	3.67718e-14
V19S23_002_A_TCCGGTTCGTCCGGTC-1	P04 - sample NA	Non-aggressive	5.78161	3	Non-cancer glands	-132.855	-34.5776	2.15984e-13
V19S23_002_A_TCCGTTTAGCCTTGAA-1	P04 - sample NA	Non-aggressive	26.4368	25.0575	Non-cancer glands	-182.056	-382.729	8.62039e-14
V19S23_002_A_TCCTACATCCACGGCC-1	P04 - sample NA	Non-aggressive	23.5977	8.03448	Non-cancer glands	114.649	-116.877	2.44397e-13
V19S23_002_A_TCCTCGGGCTGGGCTT-1	P04 - sample NA	Non-aggressive	18.977	14.0345	Non-cancer glands	-50.0397	-27.9243	1.45795e-13
V19S23_002_A_TCCTTTCTTACGCTTA-1	P04 - sample NA	Non-aggressive	10.908	24.023	Non-cancer glands	-276.006	-494.439	6.19475e-14
V19S23_002_A_TCGCAAAGATGCATTT-1	P04 - sample NA	Non-aggressive	18.4253	7.02299	Non-cancer glands	-221.707	-219.938	1.07324e-13
V19S23_002_A_TCGCACCAGGAGGCAG-1	P04 - sample NA	Non-aggressive	21.3103	4.03448	Non-cancer glands	-247.767	-106.009	1.02898e-13
V19S23_002_A_TCGCTGGGCGGATTGT-1	P04 - sample NA	Non-aggressive	17.8046	26.0345	Non-cancer glands	-281.501	-156.534	6.51256e-14
V19S23_002_A_TCGGACGCCCAGCCCA-1	P04 - sample NA	Non-aggressive	20.6897	21.046	Non-cancer glands	-92.4996	-160.847	2.63565e-13
V19S23_002_A_TCGGAGTACATGAGTA-1	P04 - sample NA	Non-aggressive	17.8161	22.0345	Stroma	-0.617046	-46.6249	2.55155e-13
V19S23_002_A_TCGGGCCGTCGTGGTA-1	P04 - sample NA	Non-aggressive	25.8851	14.046	Stroma	-24.8339	-15.3942	6.02415e-13
V19S23_002_A_TCGTAAGACGACATTG-1	P04 - sample NA	Non-aggressive	19.5287	27.046	Non-cancer glands	-93.1522	-70.1844	2.91831e-13
V19S23_002_A_TCGTCTTAGGCGTTAA-1	P04 - sample NA	Non-aggressive	23.0345	1.03448	Non-cancer glands	-285.858	-2.03351	1.10165e-13
V19S23_002_A_TCGTTAGGAGTCCCTA-1	P04 - sample NA	Non-aggressive	6.35632	2	Non-cancer glands	-138.476	-48.5712	2.42438e-13
V19S23_002_A_TCTACCGTCCACAAGC-1	P04 - sample NA	Non-aggressive	13.7816	27.0345	Stroma	-81.6589	-174.511	2.13326e-13
V19S23_002_A_TCTAGCATGCCCAGAA-1	P04 - sample NA	Non-aggressive	13.2529	6.01149	Non-cancer glands	-426.391	-431.769	5.29574e-14
V19S23_002_A_TCTAGTTATCAGAAGA-1	P04 - sample NA	Non-aggressive	6.31034	20.0115	Non-cancer glands	-275.074	-315.228	6.26742e-14
V19S23_002_A_TCTCATGAGATAGGGT-1	P04 - sample NA	Non-aggressive	25.3333	5.04598	Non-cancer glands	-341.738	-170.53	4.68883e-14
V19S23_002_A_TCTCCCTGGGCAGCGT-1	P04 - sample NA	Non-aggressive	21.3103	0.0344828	Non-cancer glands	-281.604	-271.665	1.0571e-13
V19S23_002_A_TCTGAATTCCGTACAA-1	P04 - sample NA	Non-aggressive	29.3218	20.0575	Stroma	-3.16127	-18.6439	0.00847746
V19S23_002_A_TCTGATGTATTCTGTC-1	P04 - sample NA	Non-aggressive	23.0345	3.03448	Non-cancer glands	-206.461	-119.906	9.22806e-14
V19S23_002_A_TCTGCCAGAAACTGCA-1	P04 - sample NA	Non-aggressive	20.7126	13.0345	Non-cancer glands	-174.016	-325.339	5.15804e-14
V19S23_002_A_TCTGGGAACCTTTGAA-1	P04 - sample NA	Non-aggressive	31.6322	14.0575	Stroma	-93.0977	-174.361	1.91526e-13
V19S23_002_A_TCTGTGCCATCATAGT-1	P04 - sample NA	Non-aggressive	21.2644	22.046	Non-cancer glands	-154.171	-157.266	1.77213e-13
V19S23_002_A_TCTTACTTATGCCTCT-1	P04 - sample NA	Non-aggressive	28.7701	9.05747	Stroma	51.7569	-61.4194	4.6149e-13
V19S23_002_A_TCTTCCCATGGGCACA-1	P04 - sample NA	Non-aggressive	30.4713	22.069	Stroma	-138.941	-223.432	7.21132e-14
V19S23_002_A_TCTTCGAATAGACGTT-1	P04 - sample NA	Non-aggressive	16.1034	15.023	Non-cancer glands	38.0704	-0.261971	0.00525764
V19S23_002_A_TCTTGATGCGTAGCGA-1	P04 - sample NA	Non-aggressive	14.3678	22.023	Stroma	-89.864	-162.462	1.22419e-12
V19S23_002_A_TGACCCACGTTAGACA-1	P04 - sample NA	Non-aggressive	2.28736	21	Non-cancer glands	-201.842	-149.673	6.14854e-14
V19S23_002_A_TGACGATGCACTAGAA-1	P04 - sample NA	Non-aggressive	29.8966	17.0575	Stroma	-28.7	-57.9466	3.41908e-13
V19S23_002_A_TGACTATAATCCTTTC-1	P04 - sample NA	Non-aggressive	14.3908	8.02299	Non-cancer glands	-1.77101	-30.8792	8.04774e-14
V19S23_002_A_TGAGAGATTTACCACG-1	P04 - sample NA	Non-aggressive	27.6092	13.0575	Stroma	29.9503	-63.6708	0.0339628
V19S23_002_A_TGAGTAAATTAGCGTA-1	P04 - sample NA	Non-aggressive	8.06897	7	Non-cancer glands	-296.464	-379.456	5.39972e-14
V19S23_002_A_TGAGTGGTCCGTGACG-1	P04 - sample NA	Non-aggressive	23.5632	24.046	Stroma	60.916	-124.505	3.9772e-13
V19S23_002_A_TGATCGGTTTGACCCT-1	P04 - sample NA	Non-aggressive	6.29885	26.0115	Stroma	75.788	-41.7924	1.48021e-13
V19S23_002_A_TGCAAGAATGACGTAA-1	P04 - sample NA	Non-aggressive	9.75862	24.023	Stroma	-116.23	-167.323	1.81887e-13
V19S23_002_A_TGCAGAGTACCGAGCA-1	P04 - sample NA	Non-aggressive	1.72414	16	Non-cancer glands	-177.18	-215.889	6.80083e-14
V19S23_002_A_TGCAGTTTCCTCCCAT-1	P04 - sample NA	Non-aggressive	27.0345	14.0575	Stroma	-123.258	-75.4231	1.52172e-13
V19S23_002_A_TGCATATGTCTGTCAC-1	P04 - sample NA	Non-aggressive	24.1494	19.046	Non-cancer glands	-71.3848	-34.5921	1.0395e-12
V19S23_002_A_TGCATGTGGTAATCTA-1	P04 - sample NA	Non-aggressive	21.8276	25.046	Stroma	-10.3037	-62.261	3.94181e-13
V19S23_002_A_TGCCAGTACGTGGAGA-1	P04 - sample NA	Non-aggressive	16.1264	3.02299	Non-cancer glands	-217.073	-59.2239	4.38413e-14
V19S23_002_A_TGCCCGTACCGTTAAA-1	P04 - sample NA	Non-aggressive	18.4138	9.02299	Stroma	-145.117	-183.279	1.31344e-13
V19S23_002_A_TGCCTTGGCCAGGCAA-1	P04 - sample NA	Non-aggressive	22.4598	2.03448	Non-cancer glands	-264.436	-193.027	1.34949e-13
V19S23_002_A_TGCGACACCCTAGTGC-1	P04 - sample NA	Non-aggressive	1.74713	7.98851	Stroma	-43.4043	-137.167	1.72422e-13
V19S23_002_A_TGCGCAAAGCATTTGG-1	P04 - sample NA	Non-aggressive	13.7816	23.023	Stroma	-60.434	-168.477	1.77541e-13
V19S23_002_A_TGCGTAAGAACCTGAT-1	P04 - sample NA	Non-aggressive	0.0114943	10.9885	Stroma	-77.8593	-139.319	7.98536e-13
V19S23_002_A_TGCGTTTGTTGACACT-1	P04 - sample NA	Non-aggressive	18.9885	12.0345	Stroma	1.87724	-62.4762	4.40006e-13
V19S23_002_A_TGCTCCACAGTTCTTA-1	P04 - sample NA	Non-aggressive	29.9195	9.05747	Stroma	40.6742	-40.2026	5.21505e-13
V19S23_002_A_TGGACTGTTCGCTCAA-1	P04 - sample NA	Non-aggressive	17.2529	17.0345	Non-cancer glands	-219.377	-151.429	1.02386e-13
V19S23_002_A_TGGCAAACTAAATTAC-1	P04 - sample NA	Non-aggressive	20.1609	4.03448	Non-cancer glands	-302.104	-131.494	3.97527e-14
V19S23_002_A_TGGCAGATTACGATCA-1	P04 - sample NA	Non-aggressive	8.64368	10.0115	Non-cancer glands	-221.306	29.5327	1.00629e-13
V19S23_002_A_TGGCAGCAGTAATAGT-1	P04 - sample NA	Non-aggressive	10.3563	15.0115	Non-cancer glands	-127.437	-125.341	3.54742e-13
V19S23_002_A_TGGCCAAACTGAAGTA-1	P04 - sample NA	Non-aggressive	18.954	26.046	Non-cancer glands	-226.586	-220.134	6.33094e-14
V19S23_002_A_TGGCGATCAAGTTATG-1	P04 - sample NA	Non-aggressive	6.93103	3	Stroma	-22.4956	-161.768	2.25475e-13
V19S23_002_A_TGGGCCCATACTAATT-1	P04 - sample NA	Non-aggressive	26.4713	7.04598	Stroma	-30.8654	-134.142	1.93464e-13
V19S23_002_A_TGGTCCCACGCTACGG-1	P04 - sample NA	Non-aggressive	17.8621	2.02299	Non-cancer glands	-365.548	-209.119	9.18053e-14
V19S23_002_A_TGGTTCAACGGGTAAT-1	P04 - sample NA	Non-aggressive	17.8506	4.02299	Non-cancer glands	-271.953	-209.056	1.92503e-14
V19S23_002_A_TGTACGAACAAATCCG-1	P04 - sample NA	Non-aggressive	8.62069	16.0115	Non-cancer glands	-238.087	-166.352	4.13968e-14
V19S23_002_A_TGTAGGAGAAATTTCC-1	P04 - sample NA	Non-aggressive	24.7241	20.046	Non-cancer glands	-173.9	-185.913	7.0612e-14
V19S23_002_A_TGTATAACAGATCCTG-1	P04 - sample NA	Non-aggressive	20.6782	25.046	Non-cancer glands	-320.236	-283.305	1.33093e-13
V19S23_002_A_TGTATGGCGCAGACAG-1	P04 - sample NA	Non-aggressive	28.7701	11.0575	Non-cancer glands	2.63017	3.40861	0.12193
V19S23_002_A_TGTGGCAAAGCGTATG-1	P04 - sample NA	Non-aggressive	25.2874	25.0575	Stroma	59.8792	-118.443	8.24135e-13
V19S23_002_A_TGTTATTGTATGTGGC-1	P04 - sample NA	Non-aggressive	24.7471	10.046	Non-cancer glands	-301.292	-368.82	1.11559e-13
V19S23_002_A_TGTTCCGCTTCCATGA-1	P04 - sample NA	Non-aggressive	0.574713	17.9885	Stroma	79.8801	-85.1086	4.48751e-13
V19S23_002_A_TGTTCGTATTGCGGTG-1	P04 - sample NA	Non-aggressive	10.3793	5.01149	Stroma	10.4453	-59.4528	1.89788e-13
V19S23_002_A_TTAAACTCGAATTCAT-1	P04 - sample NA	Non-aggressive	29.8851	23.069	Stroma	-54.449	-62.6492	2.03914e-13
V19S23_002_A_TTAATGTAGACCAGGT-1	P04 - sample NA	Non-aggressive	14.3563	24.0345	Stroma	-122.726	-184.558	1.17197e-13
V19S23_002_A_TTACGGATGGTTCGAG-1	P04 - sample NA	Non-aggressive	28.7471	21.0575	Non-cancer glands	-51.652	-157.902	1.17624e-13
V19S23_002_A_TTACTAAAGGACTTTA-1	P04 - sample NA	Non-aggressive	20.1494	6.03448	Stroma	-137.327	-52.3893	3.17262e-13
V19S23_002_A_TTACTCCGGCCGGGAA-1	P04 - sample NA	Non-aggressive	20.1149	20.0345	Non-cancer glands	-16.6422	-155.412	1.55123e-13
V19S23_002_A_TTACTGGGATATTTCA-1	P04 - sample NA	Non-aggressive	6.33333	10	Non-cancer glands	-428.526	-516.897	3.78492e-14
V19S23_002_A_TTAGAAGAACATGACT-1	P04 - sample NA	Non-aggressive	12.1034	2.01149	Stroma	-21.261	-63.1359	1.11807e-13
V19S23_002_A_TTAGACGAGTCACCTC-1	P04 - sample NA	Non-aggressive	21.2989	6.03448	Stroma	-96.9251	-177.985	1.62074e-13
V19S23_002_A_TTAGAGTTTAGAAGGA-1	P04 - sample NA	Non-aggressive	24.7471	8.04598	Non-cancer glands	-84.6276	-181.139	2.07978e-13
V19S23_002_A_TTAGCTGATTTGCCGT-1	P04 - sample NA	Non-aggressive	29.3333	16.0575	Stroma	-77.3268	-124.386	2.19321e-13
V19S23_002_A_TTAGTTATTCGTGGCA-1	P04 - sample NA	Non-aggressive	27.6207	7.04598	Stroma	-33.2187	-144.772	9.95281e-12
V19S23_002_A_TTATATTTGGCAATCC-1	P04 - sample NA	Non-aggressive	12.046	28.023	Stroma	-297.548	-411.125	1.43641e-13
V19S23_002_A_TTATCCGGGATCTATA-1	P04 - sample NA	Non-aggressive	25.3333	3.04598	Non-cancer glands	-335.684	-189.49	3.04083e-14
V19S23_002_A_TTATGAATGAAAGGGA-1	P04 - sample NA	Non-aggressive	11.5057	13.0115	Stroma	25.8485	-67.7341	0.0323071
V19S23_002_A_TTATGATCTTAACGAA-1	P04 - sample NA	Non-aggressive	22.4253	16.046	Non-cancer glands	-178.701	-124.983	5.41995e-14
V19S23_002_A_TTATTAGAGCGTGTTC-1	P04 - sample NA	Non-aggressive	15.5402	8.02299	Non-cancer glands	-301.387	-172.351	4.79433e-14
V19S23_002_A_TTCAAAGTCTCTAGCC-1	P04 - sample NA	Non-aggressive	18.3908	19.0345	Non-cancer glands	-55.3525	-201.599	1.20021e-13
V19S23_002_A_TTCAATACTCTGAATC-1	P04 - sample NA	Non-aggressive	24.7241	16.046	Stroma	91.79	-61.0305	4.20627e-13
V19S23_002_A_TTCACGAAAGGATCAC-1	P04 - sample NA	Non-aggressive	6.32184	16	Non-cancer glands	-321.404	-415.064	4.61865e-14
V19S23_002_A_TTCAGCCCTGGTCCAC-1	P04 - sample NA	Non-aggressive	24.1724	7.04598	Stroma	-11.976	-99.3189	2.29703e-13
V19S23_002_A_TTCCGCGTGAGGCGAT-1	P04 - sample NA	Non-aggressive	12.092	8.01149	Non-cancer glands	-43.3703	-22.8108	0.00467829
V19S23_002_A_TTCCGGTTACCCACTT-1	P04 - sample NA	Non-aggressive	25.3218	9.04598	Non-cancer glands	-328.82	-141.872	8.17337e-14
V19S23_002_A_TTCCTCGGACTAACCA-1	P04 - sample NA	Non-aggressive	24.7586	4.03448	Non-cancer glands	-263.633	-37.6187	1.02486e-13
V19S23_002_A_TTCGACAGAGCCCGTG-1	P04 - sample NA	Non-aggressive	14.4138	2.01149	Non-cancer glands	-189.704	15.4893	9.93376e-14
V19S23_002_A_TTCGGGACTAATCGCG-1	P04 - sample NA	Non-aggressive	16.6782	18.0345	Non-cancer glands	-255.163	-180.671	8.35743e-14
V19S23_002_A_TTCTAACCGAAGCTTA-1	P04 - sample NA	Non-aggressive	27.023	20.0575	Stroma	-159.021	-45.182	2.50306e-13
V19S23_002_A_TTCTGACCGGGCTCAA-1	P04 - sample NA	Non-aggressive	23.6092	2.03448	Non-cancer glands	-315.863	-103.133	2.72056e-13
V19S23_002_A_TTCTGCCGCGCCTAGA-1	P04 - sample NA	Non-aggressive	14.977	5.02299	Non-cancer glands	-295.236	-194.622	7.59289e-14
V19S23_002_A_TTCTGCGGGTTAGCGG-1	P04 - sample NA	Non-aggressive	21.2874	14.0345	Non-cancer glands	-123.088	-23.557	1.04674e-13
V19S23_002_A_TTGAAGAATTCCCAGG-1	P04 - sample NA	Non-aggressive	4.01149	22	Stroma	-57.6098	-37.7975	2.09358e-13
V19S23_002_A_TTGAATATGGACTTTC-1	P04 - sample NA	Non-aggressive	18.9655	20.0345	Stroma	-209.37	-170.476	5.50118e-13
V19S23_002_A_TTGAATTCACGTGAGG-1	P04 - sample NA	Non-aggressive	31.0575	15.0575	Non-cancer glands	-252.285	-299.561	5.99171e-14
V19S23_002_A_TTGACCATGTTCTCCG-1	P04 - sample NA	Non-aggressive	20.092	30.046	Non-cancer glands	-179.722	-198.898	1.00416e-13
V19S23_002_A_TTGCACAATTCAGAAA-1	P04 - sample NA	Non-aggressive	8.05747	11.0115	Non-cancer glands	-282.307	-77.7735	5.88742e-14
V19S23_002_A_TTGCTGATCATGTTCG-1	P04 - sample NA	Non-aggressive	8.03448	21.0115	Non-cancer glands	-386.321	-335.476	5.62961e-14
V19S23_002_A_TTGGATATCGTCTACG-1	P04 - sample NA	Non-aggressive	5.1954	6	Stroma	42.6684	-30.6022	6.62293e-13
V19S23_002_A_TTGGGACACTGCCCGC-1	P04 - sample NA	Non-aggressive	15.5057	26.0345	Non-cancer glands	-386.872	-403.082	5.57449e-14
V19S23_002_A_TTGGGCGGCGGTTGCC-1	P04 - sample NA	Non-aggressive	18.954	24.0345	Non-cancer glands	-82.2621	-10.1548	1.84588e-13
V19S23_002_A_TTGGTCACACTCGTAA-1	P04 - sample NA	Non-aggressive	2.89655	5.98851	Non-cancer glands	-17.0041	-18.6327	1.68455e-13
V19S23_002_A_TTGTAAGGCCAGTTGG-1	P04 - sample NA	Non-aggressive	21.8276	27.046	Stroma	74.8681	-60.0566	2.07071e-13
V19S23_002_A_TTGTAATCCGTACTCG-1	P04 - sample NA	Non-aggressive	6.89655	19.0115	Non-cancer glands	-297.635	-203.531	7.93029e-14
V19S23_002_A_TTGTGTTTCCCGAAAG-1	P04 - sample NA	Non-aggressive	9.22989	3	Stroma	-85.0364	-75.918	0.0116262
V19S23_002_A_TTGTTCAGTGTGCTAC-1	P04 - sample NA	Non-aggressive	12.046	30.023	Stroma	-121.055	-50.9103	1.90883e-13
V19S23_002_A_TTGTTGTGTGTCAAGA-1	P04 - sample NA	Non-aggressive	19.5402	23.046	Stroma	-80.2943	-137.867	2.60495e-13
V19S23_107_B_AAACCGTTCGTCCAGG-1	P08 - sample NA	Aggressive	5.76	2	Non-cancer glands	194.565	256.791	0.355023
V19S23_107_B_AAACGAGACGGTTGAT-1	P08 - sample NA	Aggressive	27	18.96	Stroma	179.79	139.987	0.115388
V19S23_107_B_AAACTGCTGGCTCCAA-1	P08 - sample NA	Aggressive	20.08	8.96	Non-cancer glands	91.0296	101.056	0.131263
V19S23_107_B_AAATACCTATAAGCAT-1	P08 - sample NA	Aggressive	21.24	6.96	Non-cancer glands	134.037	155.319	0.199453
V19S23_107_B_AAATCGTGTACCACAA-1	P08 - sample NA	Aggressive	13.76	9.96	Non-cancer glands	98.2265	19.6305	0.12834
V19S23_107_B_AAATGGTCAATGTGCC-1	P08 - sample NA	Aggressive	10.92	20.96	Stroma	183.946	177.292	0.214614
V19S23_107_B_AAATTAACGGGTAGCT-1	P08 - sample NA	Aggressive	14.92	19.96	Non-cancer glands	163.341	235.051	0.49359
V19S23_107_B_AACAACTGGTAGTTGC-1	P08 - sample NA	Aggressive	5.76	25.96	Stroma	78.2188	79.1421	0.224988
V19S23_107_B_AACGATAATGCCGTAG-1	P08 - sample NA	Aggressive	23.52	1	Non-cancer glands	157.214	135.85	0.319146
V19S23_107_B_AACGGCCATCTCCGGT-1	P08 - sample NA	Aggressive	4.04	7	Non-cancer glands	163.531	176.226	0.378612
V19S23_107_B_AACGTACTGTGGGTAC-1	P08 - sample NA	Aggressive	5.76	6	Non-cancer glands	28.9488	-11.9893	0.303405
V19S23_107_B_AACTCAAGTTAATTGC-1	P08 - sample NA	Aggressive	6.88	15.96	Non-cancer glands	170.031	126.637	0.0754528
V19S23_107_B_AAGACTGCAAGCTACT-1	P08 - sample NA	Aggressive	20.68	17.96	Non-cancer glands	69.2288	-89.507	0.273567
V19S23_107_B_AAGAGCTCTTTATCGG-1	P08 - sample NA	Aggressive	25.84	18.96	Non-cancer glands	151.911	151.691	0.174954
V19S23_107_B_AAGAGGCATGGATCGC-1	P08 - sample NA	Aggressive	27.56	17.96	Lymphocyte-enriched stroma	154.299	177.04	0.263171
V19S23_107_B_AAGCATACTCTCCTGA-1	P08 - sample NA	Aggressive	21.24	1	Stroma	147.448	126.609	0.268316
V19S23_107_B_AAGCTAGATCGAGTAA-1	P08 - sample NA	Aggressive	20.68	4	Non-cancer glands	-31.1458	58.1025	0.361235
V19S23_107_B_AAGCTCGTGCCAAGTC-1	P08 - sample NA	Aggressive	23.56	18.96	Non-cancer glands	186.889	243.347	0.55879
V19S23_107_B_AAGGAGCGGTTGGTGC-1	P08 - sample NA	Aggressive	9.2	25.96	Non-cancer glands	254.505	123.272	0.294167
V19S23_107_B_AAGGCTGTGCTCATCG-1	P08 - sample NA	Aggressive	8.04	23.96	Non-cancer glands	19.3772	68.2385	0.301751
V19S23_107_B_AAGTTCGGCCAACAGG-1	P08 - sample NA	Aggressive	1.16	8	Non-cancer glands	-45.5901	-35.8303	0.384127
V19S23_107_B_AATAGAACAGAGTGGC-1	P08 - sample NA	Aggressive	8.04	2	Non-cancer glands	-162.43	-36.2919	0.403009
V19S23_107_B_AATCGCCTCAGCGCCA-1	P08 - sample NA	Aggressive	27	14.96	Non-cancer glands	289.324	283.088	0.398917
V19S23_107_B_AATGACGTAGGATGTC-1	P08 - sample NA	Aggressive	26.4	9.96	Lymphocyte-enriched stroma	149.924	91.154	0.226466
V19S23_107_B_AATGCAACCGGGTACC-1	P08 - sample NA	Aggressive	15.52	28.96	Stroma	227.607	101.626	0.169328
V19S23_107_B_AATTAAAGGTCGGCGT-1	P08 - sample NA	Aggressive	10.32	13.96	Non-cancer glands	174.525	190.411	0.239448
V19S23_107_B_AATTAGCGCTGCAGCG-1	P08 - sample NA	Aggressive	17.8	3	Non-cancer glands	-32.1931	-153.569	0.357984
V19S23_107_B_AATTCTAGAGTTAGGC-1	P08 - sample NA	Aggressive	17.8	5	Non-cancer glands	-34.2347	43.0524	0.378401
V19S23_107_B_AATTGAACGCTCTGGT-1	P08 - sample NA	Aggressive	29.28	8.96	Lymphocyte-enriched stroma	182.518	144.159	0.230012
V19S23_107_B_ACAAATGGTAGTGTTT-1	P08 - sample NA	Aggressive	29.84	9.96	Lymphocyte-enriched stroma	111.831	32.0957	0.107355
V19S23_107_B_ACAACAGCATGAGCTA-1	P08 - sample NA	Aggressive	22.96	21.96	Lymphocyte-enriched stroma	241.839	203.731	0.149777
V19S23_107_B_ACAAGGAAATCCGCCC-1	P08 - sample NA	Aggressive	24.68	5	Lymphocyte-enriched stroma	99.883	187.978	0.261563
V19S23_107_B_ACAAGGGCAGGCTCTG-1	P08 - sample NA	Aggressive	25.24	9.96	Lymphocyte-enriched stroma	167.728	130.15	0.147838
V19S23_107_B_ACACGAGACTCCTTCT-1	P08 - sample NA	Aggressive	22.4	22.96	Non-cancer glands	145.555	92.3613	0.417154
V19S23_107_B_ACACGGGAACTTAGGG-1	P08 - sample NA	Aggressive	22.4	26.96	Stroma	107.368	7.70371	0.105397
V19S23_107_B_ACACTGATCAAGGTGT-1	P08 - sample NA	Aggressive	9.2	2	Non-cancer glands	-71.8504	-106.974	0.303216
V19S23_107_B_ACATCGATCGTTTACC-1	P08 - sample NA	Aggressive	17.24	11.96	Non-cancer glands	-53.3105	119.695	0.299007
V19S23_107_B_ACATCGTATGCAATGG-1	P08 - sample NA	Aggressive	28.12	8.96	Non-cancer glands	266.603	57.3283	0.126483
V19S23_107_B_ACATTAGTTTATATCC-1	P08 - sample NA	Aggressive	16.64	3	Non-cancer glands	138.362	51.7198	0.32411
V19S23_107_B_ACCACAAGTTTCTATC-1	P08 - sample NA	Aggressive	12.64	23.96	Non-cancer glands	8.03385	120.282	0.302512
V19S23_107_B_ACCACGTGCAGCTATA-1	P08 - sample NA	Aggressive	25.24	5.96	Lymphocyte-enriched stroma	53.5982	-32.92	0.214167
V19S23_107_B_ACCATATCCGCAATAA-1	P08 - sample NA	Aggressive	13.8	15.96	Non-cancer glands	162.873	110.377	0.359562
V19S23_107_B_ACCATCGTATATGGTA-1	P08 - sample NA	Aggressive	5.76	12	Lymphocytes	165.98	120.512	0.09121
V19S23_107_B_ACCCGGTTACACTTCC-1	P08 - sample NA	Aggressive	9.2	11.96	Non-cancer glands	126.813	27.247	0.145176
V19S23_107_B_ACCGACTGAGTCCCAC-1	P08 - sample NA	Aggressive	19.52	25.96	Stroma	134.726	108.848	0.112384
V19S23_107_B_ACGATCATACATAGAG-1	P08 - sample NA	Aggressive	17.8	28.96	Stroma	193.347	-7.56434	0.102542
V19S23_107_B_ACGATGCATATGTTAT-1	P08 - sample NA	Aggressive	6.32	16.96	Lymphocytes	202.664	166.779	0.0702985
V19S23_107_B_ACGCATTCGTGAGTAC-1	P08 - sample NA	Aggressive	16.64	20.96	Non-cancer glands	41.1598	15.6758	0.303531
V19S23_107_B_ACGCCGCTAGACGACC-1	P08 - sample NA	Aggressive	22.4	10.96	Lymphocyte-enriched stroma	102.599	37.0973	0.131667
V19S23_107_B_ACGCGAAGTCAGACGA-1	P08 - sample NA	Aggressive	15.48	5	Non-cancer glands	-81.0283	83.4571	0.243848
V19S23_107_B_ACGCGGGCCAAGGACA-1	P08 - sample NA	Aggressive	17.24	19.96	Non-cancer glands	132.893	78.8109	0.160957
V19S23_107_B_ACGGCACTTGCTTGGG-1	P08 - sample NA	Aggressive	16.08	2	Non-cancer glands	139.929	117.603	0.317395
V19S23_107_B_ACGTAGATTGCTGATG-1	P08 - sample NA	Aggressive	20.08	20.96	Lymphocyte-enriched stroma	206.004	176.506	0.206913
V19S23_107_B_ACGTTAATGTCGAAGA-1	P08 - sample NA	Aggressive	21.24	12.96	Non-cancer glands	34.9277	146.637	0.480801
V19S23_107_B_ACTCCCTAGAATAGTA-1	P08 - sample NA	Aggressive	21.8	6	Non-cancer glands	-128.603	-72.6404	0.301111
V19S23_107_B_ACTCGTCAGTAATCCC-1	P08 - sample NA	Aggressive	26.4	17.96	Non-cancer glands	149.881	120.917	0.243373
V19S23_107_B_ACTCTCTGACTTAGGT-1	P08 - sample NA	Aggressive	26.4	11.96	Lymphocyte-enriched stroma	186.488	159.619	0.045663
V19S23_107_B_ACTCTTGTATAGTAAC-1	P08 - sample NA	Aggressive	21.8	17.96	Lymphocyte-enriched stroma	166.093	131.693	0.225551
V19S23_107_B_ACTGTACGATACACAT-1	P08 - sample NA	Aggressive	26.4	23.96	Non-cancer glands	157.51	123.926	0.410412
V19S23_107_B_ACTGTCCAGGATTATA-1	P08 - sample NA	Aggressive	13.2	20.96	Non-cancer glands	158.685	79.0763	0.309854
V19S23_107_B_ACTGTCTTCTTTAGAA-1	P08 - sample NA	Aggressive	18.36	23.96	Stroma	176.263	183.835	0.24145
V19S23_107_B_ACTTATTAGGATCGGT-1	P08 - sample NA	Aggressive	11.48	15.96	Non-cancer glands	113.802	109.799	0.332966
V19S23_107_B_ACTTCGCCATACGCAC-1	P08 - sample NA	Aggressive	24.68	26.96	Stroma	185.825	190.248	0.0995109
V19S23_107_B_ACTTGACTCCCTCTTT-1	P08 - sample NA	Aggressive	22.96	11.96	Lymphocyte-enriched stroma	176.785	108.804	0.0750533
V19S23_107_B_ACTTGGGACCCGGTGG-1	P08 - sample NA	Aggressive	9.76	24.96	Lymphocyte-enriched stroma	118.104	43.801	0.154042
V19S23_107_B_ACTTTCCTATAGCTTC-1	P08 - sample NA	Aggressive	17.24	25.96	Non-cancer glands	238.748	193.367	0.219155
V19S23_107_B_AGAACGTGGTACATTC-1	P08 - sample NA	Aggressive	23.56	26.96	Stroma	201.113	129.185	0.120497
V19S23_107_B_AGAAGGTTGCCGAATT-1	P08 - sample NA	Aggressive	6.88	11.96	Non-cancer glands	193.954	142.267	0.117968
V19S23_107_B_AGACCCACCGCTGATC-1	P08 - sample NA	Aggressive	18.96	5	Non-cancer glands	128.04	110.796	0.278631
V19S23_107_B_AGACCCGCCCTCCTCG-1	P08 - sample NA	Aggressive	13.8	27.96	Non-cancer glands	170.599	80.2743	0.32082
V19S23_107_B_AGACTAGCCTTCCAGA-1	P08 - sample NA	Aggressive	8.04	25.96	Non-cancer glands	178.542	316.401	0.544656
V19S23_107_B_AGATAACTTCAGGGCC-1	P08 - sample NA	Aggressive	6.88	21.96	Stroma	134.019	172.929	0.194092
V19S23_107_B_AGATACCGGTGTTCAC-1	P08 - sample NA	Aggressive	3.44	13.96	Lymphocytes	157.847	111.876	0.107886
V19S23_107_B_AGATACTCAAGATCGA-1	P08 - sample NA	Aggressive	28.68	7.96	Non-cancer glands	107.951	92.619	0.271793
V19S23_107_B_AGATCTCAGGTGTGAT-1	P08 - sample NA	Aggressive	24.68	24.96	Non-cancer glands	163.549	220.929	0.373899
V19S23_107_B_AGATTATAGGACGTTT-1	P08 - sample NA	Aggressive	12.64	17.96	Stroma	78.9045	22.1146	0.236539
V19S23_107_B_AGCACCAGTACTCACG-1	P08 - sample NA	Aggressive	18.96	26.96	Stroma	193.038	61.4234	0.0891797
V19S23_107_B_AGCGACCAACGATATT-1	P08 - sample NA	Aggressive	13.2	28.96	Stroma	66.3718	151.452	0.185276
V19S23_107_B_AGCGTGGTATTCTACT-1	P08 - sample NA	Aggressive	22.4	8.96	Non-cancer glands	175.776	188.303	0.424006
V19S23_107_B_AGCTCTAGACGTTCCA-1	P08 - sample NA	Aggressive	25.28	15.96	Non-cancer glands	197.186	148.237	0.265833
V19S23_107_B_AGCTCTTTACTCAGTT-1	P08 - sample NA	Aggressive	7.48	12.96	Non-cancer glands	145.206	185.907	0.389831
V19S23_107_B_AGGACAGTCGAATCCC-1	P08 - sample NA	Aggressive	30.44	10.96	Lymphocyte-enriched stroma	159.047	118.559	0.0831154
V19S23_107_B_AGGACGACCCATTAGA-1	P08 - sample NA	Aggressive	7.48	11	Lymphocyte-enriched stroma	59.9545	-6.52771	0.110407
V19S23_107_B_AGGCTTCCCGAAGAAG-1	P08 - sample NA	Aggressive	5.76	4	Non-cancer glands	96.5488	-36.5773	0.249789
V19S23_107_B_AGGGCTGCAGTTACAG-1	P08 - sample NA	Aggressive	18.96	18.96	Stroma	244.208	166.614	0.211732
V19S23_107_B_AGGGTTTAGTTCGGGA-1	P08 - sample NA	Aggressive	17.8	20.96	Lymphocyte-enriched stroma	202.002	129.269	0.12111
V19S23_107_B_AGGTTTCACACACCTT-1	P08 - sample NA	Aggressive	20.08	12.96	Stroma	226.029	36.2371	0.159462
V19S23_107_B_AGTCAACACCACCATC-1	P08 - sample NA	Aggressive	8.6	12.96	Non-cancer glands	93.0897	14.8156	0.305169
V19S23_107_B_AGTGACCTACTTTACG-1	P08 - sample NA	Aggressive	11.48	9.96	Stroma	141.364	124.545	0.149597
V19S23_107_B_AGTGATATGAGTAGTT-1	P08 - sample NA	Aggressive	9.76	9	Non-cancer glands	23.2859	-67.7736	0.393432
V19S23_107_B_AGTGCGTAGCTCGTAA-1	P08 - sample NA	Aggressive	5.76	8	Lymphocyte-enriched stroma	121.163	29.2402	0.24956
V19S23_107_B_AGTTAAACACTTGCGA-1	P08 - sample NA	Aggressive	6.88	13.96	Non-cancer glands	178.212	155.407	0.296796
V19S23_107_B_AGTTCCTACAGAATTA-1	P08 - sample NA	Aggressive	10.36	23.96	Stroma	141.141	3.24538	0.177117
V19S23_107_B_AGTTCCTATTTATGTT-1	P08 - sample NA	Aggressive	18.96	10.96	Non-cancer glands	-64.1702	-74.874	0.414387
V19S23_107_B_ATAAACGGACCCGTAA-1	P08 - sample NA	Aggressive	16.64	7	Non-cancer glands	49.575	-47.0062	0.188434
V19S23_107_B_ATAAAGGCTCGGTCGT-1	P08 - sample NA	Aggressive	10.36	19.96	Stroma	114.084	46.4375	0.228504
V19S23_107_B_ATAACGCCGGAGGGTC-1	P08 - sample NA	Aggressive	28.12	18.96	Non-cancer glands	183.226	209.287	0.177978
V19S23_107_B_ATAAGGTGGAGAACAT-1	P08 - sample NA	Aggressive	22.96	4	Non-cancer glands	99.9216	98.5175	0.312626
V19S23_107_B_ATAAGTTACCGCGACG-1	P08 - sample NA	Aggressive	11.48	8	Non-cancer glands	96.2567	92.9283	0.240063
V19S23_107_B_ATAATAGCTGTTGAAT-1	P08 - sample NA	Aggressive	17.8	7	Non-cancer glands	-131.895	-143.091	0.241308
V19S23_107_B_ATACGCCGGCGAAACC-1	P08 - sample NA	Aggressive	26.4	13.96	Lymphocyte-enriched stroma	218.446	174.561	0.0618844
V19S23_107_B_ATAGACGAAGAGAAAG-1	P08 - sample NA	Aggressive	7.48	20.96	Lymphocyte-enriched stroma	164.446	-20.8935	0.252901
V19S23_107_B_ATAGAGTACTGGGACA-1	P08 - sample NA	Aggressive	9.2	27.96	Non-cancer glands	101.457	103.749	0.446957
V19S23_107_B_ATAGGCGGCTATAGAA-1	P08 - sample NA	Aggressive	0.6	11	Lymphocytes	197.096	190.82	0.303095
V19S23_107_B_ATAGGTTGGGCAGATG-1	P08 - sample NA	Aggressive	18.36	25.96	Stroma	265.372	108.108	0.171002
V19S23_107_B_ATAGTGAAGCGTTCTC-1	P08 - sample NA	Aggressive	14.36	12.96	Non-cancer glands	147.119	96.7884	0.126987
V19S23_107_B_ATATCTTAGGGCCTTC-1	P08 - sample NA	Aggressive	16.64	18.96	Stroma	111.16	44.7331	0.222114
V19S23_107_B_ATATTCAGTTAAACCT-1	P08 - sample NA	Aggressive	4.6	10	Non-cancer glands	111.108	25.0818	0.371792
V19S23_107_B_ATATTTAACCCTCAAG-1	P08 - sample NA	Aggressive	13.2	22.96	Non-cancer glands	146.492	171.705	0.193891
V19S23_107_B_ATCAATCTGGGCTGCA-1	P08 - sample NA	Aggressive	18.96	20.96	Non-cancer glands	268.841	273.933	0.358837
V19S23_107_B_ATCACGTGCTAATTAA-1	P08 - sample NA	Aggressive	2.32	8	Stroma	187.039	47.3961	0.199423
V19S23_107_B_ATCAGACGGCACGCCG-1	P08 - sample NA	Aggressive	5.76	10	Non-cancer glands	77.1851	5.61424	0.282
V19S23_107_B_ATCATCCAATATTTGT-1	P08 - sample NA	Aggressive	15.52	14.96	Stroma	94.9859	89.1346	0.167188
V19S23_107_B_ATCCAGAGCAACAACC-1	P08 - sample NA	Aggressive	11.48	4	Non-cancer glands	191.895	95.5221	0.279474
V19S23_107_B_ATCCAGGATTCGTGAA-1	P08 - sample NA	Aggressive	8.04	13.96	Non-cancer glands	228.028	150.913	0.285096
V19S23_107_B_ATCCTACCTAAGCTCT-1	P08 - sample NA	Aggressive	9.2	10	Lymphocyte-enriched stroma	127.678	101.79	0.0730145
V19S23_107_B_ATCCTGCGTGGAATGG-1	P08 - sample NA	Aggressive	8.6	9	Lymphocyte-enriched stroma	181.693	55.7295	0.156397
V19S23_107_B_ATCGACCCAATACAGA-1	P08 - sample NA	Aggressive	17.8	10.96	Non-cancer glands	60.1677	21.0036	0.258225
V19S23_107_B_ATCGCACGCCGGGAGA-1	P08 - sample NA	Aggressive	14.36	28.96	Stroma	176.277	110.776	0.106855
V19S23_107_B_ATGATGCAATGGTACA-1	P08 - sample NA	Aggressive	10.32	10	Non-cancer glands	21.8739	-50.2343	0.310345
V19S23_107_B_ATGCACTACCGCATTG-1	P08 - sample NA	Aggressive	7.48	26.96	Non-cancer glands	225.28	199.717	0.121427
V19S23_107_B_ATGCATGATCCAGGAT-1	P08 - sample NA	Aggressive	18.96	28.96	Stroma	180.33	136.957	0.0953026
V19S23_107_B_ATGCCGGTCTTGCATA-1	P08 - sample NA	Aggressive	24.68	22.96	Lymphocyte-enriched stroma	159.654	121.261	0.190006
V19S23_107_B_ATGCGACAGTCCCATT-1	P08 - sample NA	Aggressive	22.4	18.96	Non-cancer glands	106.931	101.832	0.370293
V19S23_107_B_ATGGAGCAGGCCGTGA-1	P08 - sample NA	Aggressive	19.52	17.96	Non-cancer glands	140.069	372.911	0.391545
V19S23_107_B_ATGGATTGACCAAACG-1	P08 - sample NA	Aggressive	16.64	26.96	Non-cancer glands	122.665	161.239	0.207626
V19S23_107_B_ATGGTCGCGTGGTTTC-1	P08 - sample NA	Aggressive	30.44	8.96	Lymphocyte-enriched stroma	110.199	86.9437	0.298225
V19S23_107_B_ATGTGGACATCTTGAT-1	P08 - sample NA	Aggressive	22.4	6.96	Non-cancer glands	109.126	58.861	0.307463
V19S23_107_B_ATTAAACATGCGGACC-1	P08 - sample NA	Aggressive	15.52	10.96	Non-cancer glands	147.289	-50.2988	0.290633
V19S23_107_B_ATTAGGCGATGCTTTC-1	P08 - sample NA	Aggressive	22.4	16.96	Non-cancer glands	-29.0226	203.326	0.435843
V19S23_107_B_ATTCATATACTGTCCA-1	P08 - sample NA	Aggressive	16.08	8	Non-cancer glands	136.229	33.6207	0.358529
V19S23_107_B_ATTGAAGATCTTAGTG-1	P08 - sample NA	Aggressive	9.76	22.96	Stroma	137.913	62.4175	0.121269
V19S23_107_B_ATTGCTGCTCCTCCAT-1	P08 - sample NA	Aggressive	6.32	18.96	Lymphocytes	160.499	123.598	0.0802076
V19S23_107_B_ATTTGTCTTGGGAGCT-1	P08 - sample NA	Aggressive	29.84	13.96	Lymphocyte-enriched stroma	104.036	96.1653	0.15437
V19S23_107_B_CAAACGAGTATCGCAG-1	P08 - sample NA	Aggressive	8.6	7	Lymphocyte-enriched stroma	179.679	16.4444	0.173229
V19S23_107_B_CAAACGGTCGCACTTT-1	P08 - sample NA	Aggressive	4.6	23.96	Stroma	140.386	56.2405	0.201648
V19S23_107_B_CAAATGTCCTTCCGTG-1	P08 - sample NA	Aggressive	12.04	9	Non-cancer glands	192.015	59.9595	0.352542
V19S23_107_B_CAAGAGGGCGGAGTAC-1	P08 - sample NA	Aggressive	24.12	7.96	Lymphocyte-enriched stroma	190.472	54.47	0.187655
V19S23_107_B_CAAGCAACGTCGGAGT-1	P08 - sample NA	Aggressive	3.44	21.96	Non-cancer glands	77.3389	37.0981	0.331817
V19S23_107_B_CAAGCGGCACATAATT-1	P08 - sample NA	Aggressive	22.96	0	Non-cancer glands	82.307	78.3472	0.264075
V19S23_107_B_CAAGGATCGCATGTTC-1	P08 - sample NA	Aggressive	20.68	13.96	Non-cancer glands	121.6	128.113	0.299029
V19S23_107_B_CAATTAAGGGTGATGA-1	P08 - sample NA	Aggressive	18.96	24.96	Non-cancer glands	-77.3407	-149.747	0.38418
V19S23_107_B_CAATTTCGTATAAGGG-1	P08 - sample NA	Aggressive	17.8	16.96	Stroma	67.9204	-22.8812	0.201293
V19S23_107_B_CACAATGAGCTGCTAT-1	P08 - sample NA	Aggressive	10.32	11.96	Non-cancer glands	144.691	100.214	0.355805
V19S23_107_B_CACAGCACCCACGGCA-1	P08 - sample NA	Aggressive	15.52	22.96	Non-cancer glands	204.531	153.709	0.1762
V19S23_107_B_CACATATTAGCAGGAT-1	P08 - sample NA	Aggressive	23.52	6.96	Lymphocyte-enriched stroma	18.1733	-127.813	0.213474
V19S23_107_B_CACATGATTCAGCAAC-1	P08 - sample NA	Aggressive	18.36	15.96	Non-cancer glands	58.4948	125.78	0.148938
V19S23_107_B_CACCGCCAGAAGGTTT-1	P08 - sample NA	Aggressive	15.52	26.96	Non-cancer glands	15.3719	70.1767	0.323256
V19S23_107_B_CACGCAGCGAGGCTTT-1	P08 - sample NA	Aggressive	6.32	22.96	Non-cancer glands	157.96	139.327	0.243559
V19S23_107_B_CACGTCGGCAACCTCT-1	P08 - sample NA	Aggressive	2.88	5	Non-cancer glands	139.661	-18.1762	0.231801
V19S23_107_B_CACGTTCGTGCTCTAG-1	P08 - sample NA	Aggressive	28.12	16.96	Non-cancer glands	283.074	261.447	0.45939
V19S23_107_B_CACTAAAGTTGCCTAT-1	P08 - sample NA	Aggressive	10.92	18.96	Non-cancer glands	67.8885	49.6299	0.281537
V19S23_107_B_CACTCAAGAGCTATGG-1	P08 - sample NA	Aggressive	14.36	14.96	Stroma	193.779	119.131	0.223717
V19S23_107_B_CACTCGAGCTGAACAA-1	P08 - sample NA	Aggressive	24.12	5.96	Lymphocyte-enriched stroma	195.594	63.0652	0.196467
V19S23_107_B_CACTTAATCAGACGGA-1	P08 - sample NA	Aggressive	9.2	19.96	Lymphocyte-enriched stroma	181.556	201.531	0.169092
V19S23_107_B_CAGACGAACCTGATAC-1	P08 - sample NA	Aggressive	10.32	4	Non-cancer glands	38.3302	93.8676	0.289817
V19S23_107_B_CAGAGACGGTCACCCA-1	P08 - sample NA	Aggressive	14.36	3	Non-cancer glands	19.8414	-29.7069	0.339987
V19S23_107_B_CAGAGCATGAGCTTGC-1	P08 - sample NA	Aggressive	21.84	27.96	Stroma	168.827	110.576	0.0557467
V19S23_107_B_CAGCAGCCCGTTCCTT-1	P08 - sample NA	Aggressive	26.4	25.96	Stroma	109.522	111.636	0.185656
V19S23_107_B_CAGGATATATCGTTGT-1	P08 - sample NA	Aggressive	16.08	9.96	Non-cancer glands	118.476	161.409	0.292313
V19S23_107_B_CAGGCCGTTTGGGTGT-1	P08 - sample NA	Aggressive	6.32	14.96	Lymphocytes	171.424	105.677	0.0846184
V19S23_107_B_CAGGCGCCATGCTAGG-1	P08 - sample NA	Aggressive	23.52	5	Lymphocyte-enriched stroma	149.36	94.0507	0.17082
V19S23_107_B_CAGTCTGTATACTGGG-1	P08 - sample NA	Aggressive	19.52	11.96	Non-cancer glands	98.4047	59.0662	0.259927
V19S23_107_B_CAGTTCAAATTGACAC-1	P08 - sample NA	Aggressive	10.92	24.96	Stroma	78.564	69.271	0.0814172
V19S23_107_B_CATACGGCGTCTGGGC-1	P08 - sample NA	Aggressive	17.8	14.96	Stroma	49.6133	-31.236	0.22469
V19S23_107_B_CATACTATGTAATTGT-1	P08 - sample NA	Aggressive	9.2	17.96	Lymphocyte-enriched stroma	154.931	151.129	0.146578
V19S23_107_B_CATATAGGTACAGTCA-1	P08 - sample NA	Aggressive	13.2	10.96	Non-cancer glands	-114.138	-30.1697	0.327375
V19S23_107_B_CATCGGACGGGTTAAT-1	P08 - sample NA	Aggressive	14.92	11.96	Non-cancer glands	-18.2422	-32.6035	0.196353
V19S23_107_B_CATGGTAAGTAGCGTT-1	P08 - sample NA	Aggressive	23.52	8.96	Lymphocyte-enriched stroma	111.679	177.663	0.188966
V19S23_107_B_CATGGTCTAGATACCG-1	P08 - sample NA	Aggressive	19.52	27.96	Stroma	151.764	13.9231	0.0615134
V19S23_107_B_CATTATGCTTGTTGTG-1	P08 - sample NA	Aggressive	11.48	27.96	Stroma	182.299	149.053	0.262165
V19S23_107_B_CATTTGAGTGGTACGT-1	P08 - sample NA	Aggressive	9.2	4	Lymphocyte-enriched stroma	209.036	188.084	0.261705
V19S23_107_B_CCAAGAAAGTGGGCGA-1	P08 - sample NA	Aggressive	11.48	2	Stroma	-57.5824	24.4028	0.337056
V19S23_107_B_CCAAGCGTAACTCGTA-1	P08 - sample NA	Aggressive	22.4	20.96	Stroma	185.112	182.78	0.488693
V19S23_107_B_CCAATAGTGCCGTCGA-1	P08 - sample NA	Aggressive	5.76	19.96	Lymphocytes	210.698	-18.9939	0.167773
V19S23_107_B_CCAATGTCACAGCAAG-1	P08 - sample NA	Aggressive	9.76	16.96	Lymphocyte-enriched stroma	135.005	124.721	0.279293
V19S23_107_B_CCACACTGAGATATTA-1	P08 - sample NA	Aggressive	9.76	14.96	Non-cancer glands	203.706	161.744	0.396742
V19S23_107_B_CCACCCAAGGAAAGTG-1	P08 - sample NA	Aggressive	24.68	16.96	Non-cancer glands	239.734	279.565	0.481241
V19S23_107_B_CCAGCCTGGACCAATA-1	P08 - sample NA	Aggressive	18.96	16.96	Non-cancer glands	-163.692	-34.5116	0.244013
V19S23_107_B_CCAGGGACGTGGCCTC-1	P08 - sample NA	Aggressive	12.08	26.96	Stroma	212.723	63.6548	0.20692
V19S23_107_B_CCATCGCAGTTAAACT-1	P08 - sample NA	Aggressive	17.2	4	Non-cancer glands	134.417	115.547	0.366862
V19S23_107_B_CCATGCCTGTTTAGTA-1	P08 - sample NA	Aggressive	12.08	18.96	Non-cancer glands	38.8841	-39.8564	0.279842
V19S23_107_B_CCATTAGCGATAATCC-1	P08 - sample NA	Aggressive	5.76	21.96	Non-cancer glands	22.3914	0.970118	0.449953
V19S23_107_B_CCATTCCCTGCCCACA-1	P08 - sample NA	Aggressive	4.04	20.96	Stroma	198.153	203.778	0.306978
V19S23_107_B_CCCAACATACGTCGCG-1	P08 - sample NA	Aggressive	1.72	11	Lymphocytes	157.648	116.194	0.0661931
V19S23_107_B_CCCAATTTCACAACTT-1	P08 - sample NA	Aggressive	0.6	14.96	Lymphocytes	162.61	119.695	0.0402086
V19S23_107_B_CCCAGTTAAGGCGCCG-1	P08 - sample NA	Aggressive	28.72	11.96	Lymphocyte-enriched stroma	163.195	102.713	0.0704837
V19S23_107_B_CCCGCAGCGCGAACTA-1	P08 - sample NA	Aggressive	20.08	5	Non-cancer glands	151.511	110.671	0.257627
V19S23_107_B_CCCTGAAATGAGTTGA-1	P08 - sample NA	Aggressive	4.04	22.96	Non-cancer glands	121.971	-25.7497	0.289967
V19S23_107_B_CCCTTTGACAGGTCTT-1	P08 - sample NA	Aggressive	13.76	4	Non-cancer glands	90.1591	83.8901	0.275899
V19S23_107_B_CCGAACCTTCCCGGCC-1	P08 - sample NA	Aggressive	22.4	5	Lymphocyte-enriched stroma	72.9049	68.2748	0.278321
V19S23_107_B_CCGCACAAAGACCAAC-1	P08 - sample NA	Aggressive	25.28	17.96	Non-cancer glands	244.877	403.694	0.567398
V19S23_107_B_CCGCGGAATGCGTCAC-1	P08 - sample NA	Aggressive	7.48	3	Lymphocyte-enriched stroma	107.847	-8.9208	0.220864
V19S23_107_B_CCGCTATCAGCACCAG-1	P08 - sample NA	Aggressive	17.8	8.96	Non-cancer glands	140.459	71.342	0.103211
V19S23_107_B_CCGCTTACCTCACTCT-1	P08 - sample NA	Aggressive	1.72	7	Stroma	128.417	-60.4933	0.174415
V19S23_107_B_CCGGGCGGTCTCGTCA-1	P08 - sample NA	Aggressive	25.28	21.96	Lymphocyte-enriched stroma	160.61	34.9979	0.163628
V19S23_107_B_CCGTAAGTTGGTCCCA-1	P08 - sample NA	Aggressive	25.84	20.96	Non-cancer glands	120.823	246.424	0.42661
V19S23_107_B_CCGTGTTAAATTCCAT-1	P08 - sample NA	Aggressive	2.28	6	Stroma	153.2	109.618	0.240906
V19S23_107_B_CCTAAATTAACGGTTC-1	P08 - sample NA	Aggressive	20.68	11.96	Stroma	53.6363	-0.359192	0.225573
V19S23_107_B_CCTACTGCTTACACTT-1	P08 - sample NA	Aggressive	9.76	26.96	Non-cancer glands	232.955	196.239	0.324874
V19S23_107_B_CCTATGGGTTACCGTC-1	P08 - sample NA	Aggressive	21.24	24.96	Lymphocyte-enriched stroma	181.593	72.6274	0.0782513
V19S23_107_B_CCTCGGACCGGGATAG-1	P08 - sample NA	Aggressive	30.44	12.96	Lymphocyte-enriched stroma	167.235	116.298	0.113515
V19S23_107_B_CCTCTCTCCCATCTAG-1	P08 - sample NA	Aggressive	2.32	19.96	Non-cancer glands	253.932	256.227	0.383216
V19S23_107_B_CCTGAACGATATATTC-1	P08 - sample NA	Aggressive	30.44	16.96	Lymphocyte-enriched stroma	163.948	37.9354	0.0935418
V19S23_107_B_CCTGACCACCGATGGT-1	P08 - sample NA	Aggressive	16.64	8.96	Non-cancer glands	74.0483	-25.8766	0.192828
V19S23_107_B_CCTGCTATTTGAGAAG-1	P08 - sample NA	Aggressive	10.36	27.96	Stroma	185.322	155.543	0.1803
V19S23_107_B_CCTGGCTAGACCCGCC-1	P08 - sample NA	Aggressive	6.32	24.96	Lymphocyte-enriched stroma	172.275	127.055	0.203265
V19S23_107_B_CCTGTCACCCGGGCTC-1	P08 - sample NA	Aggressive	20.12	24.96	Stroma	137.192	162.698	0.160028
V19S23_107_B_CCTGTCGCCCGTAAAT-1	P08 - sample NA	Aggressive	17.24	17.96	Stroma	173.312	186.282	0.143416
V19S23_107_B_CGAAACGCAATTCATG-1	P08 - sample NA	Aggressive	0.6	13	Lymphocytes	207.894	161.023	0.367741
V19S23_107_B_CGAACCCGCATGCGTC-1	P08 - sample NA	Aggressive	9.76	5	Non-cancer glands	-102.443	-64.5387	0.333814
V19S23_107_B_CGAGAGATGTGAACCT-1	P08 - sample NA	Aggressive	23.56	24.96	Non-cancer glands	94.4312	170.1	0.284823
V19S23_107_B_CGAGGCTAAATATGGC-1	P08 - sample NA	Aggressive	22.4	24.96	Stroma	146.669	83.5696	0.0554472
V19S23_107_B_CGAGGGACTGCGGTCG-1	P08 - sample NA	Aggressive	26.4	15.96	Non-cancer glands	160.494	216.084	0.383362
V19S23_107_B_CGATACCTCGCGGACA-1	P08 - sample NA	Aggressive	9.2	13.96	Non-cancer glands	197.573	124.082	0.437436
V19S23_107_B_CGATCCGACCCAGTGC-1	P08 - sample NA	Aggressive	10.32	15.96	Non-cancer glands	172.448	124.399	0.501526
V19S23_107_B_CGCAATTAGGGTAATA-1	P08 - sample NA	Aggressive	6.92	25.96	Non-cancer glands	231.801	160.096	0.313021
V19S23_107_B_CGCATGGTGCGATGCT-1	P08 - sample NA	Aggressive	19.52	13.96	Stroma	140.07	45.211	0.180211
V19S23_107_B_CGCCGCCCATGCCTGT-1	P08 - sample NA	Aggressive	29.28	14.96	Lymphocyte-enriched stroma	185.113	95.1485	0.117317
V19S23_107_B_CGCCTCCCTCCTCTAT-1	P08 - sample NA	Aggressive	23.52	10.96	Lymphocyte-enriched stroma	94.7943	-63.8206	0.0916275
V19S23_107_B_CGCGCATGTTTGATTG-1	P08 - sample NA	Aggressive	12.64	4	Non-cancer glands	137.436	80.1055	0.448751
V19S23_107_B_CGCGTTCATGAAATAC-1	P08 - sample NA	Aggressive	10.92	26.96	Stroma	67.7117	79.8681	0.304807
V19S23_107_B_CGCTACGGGACATTTA-1	P08 - sample NA	Aggressive	9.2	15.96	Non-cancer glands	211.849	177.485	0.310189
V19S23_107_B_CGCTATTCTTAGGCTC-1	P08 - sample NA	Aggressive	16.08	15.96	Stroma	210.471	76.0867	0.172035
V19S23_107_B_CGCTCTCCGTAGATTA-1	P08 - sample NA	Aggressive	2.88	20.96	Non-cancer glands	205.49	163.215	0.486154
V19S23_107_B_CGGAACGTAAACATAG-1	P08 - sample NA	Aggressive	7.48	7	Non-cancer glands	106.984	25.8138	0.251156
V19S23_107_B_CGGAGCATGGCGATCC-1	P08 - sample NA	Aggressive	20.08	14.96	Non-cancer glands	-116.562	-236.639	0.150488
V19S23_107_B_CGGCAAACATCGTGCG-1	P08 - sample NA	Aggressive	19.52	2	Non-cancer glands	-2.75694	169.949	0.388782
V19S23_107_B_CGGCCACGCACAAAGT-1	P08 - sample NA	Aggressive	15.52	18.96	Stroma	153.409	36.9994	0.184171
V19S23_107_B_CGGGAATTTATGTAAA-1	P08 - sample NA	Aggressive	18.96	8.96	Non-cancer glands	151.689	101.081	0.153972
V19S23_107_B_CGGGCAGCTAAACCGC-1	P08 - sample NA	Aggressive	13.8	21.96	Non-cancer glands	148.184	141.014	0.351289
V19S23_107_B_CGGGCCTTCTTTGTAA-1	P08 - sample NA	Aggressive	13.2	12.96	Non-cancer glands	183.274	94.2812	0.194823
V19S23_107_B_CGGTACTAGAATCAAA-1	P08 - sample NA	Aggressive	29.28	10.96	Lymphocyte-enriched stroma	164.294	116.258	0.100654
V19S23_107_B_CGGTGCGCGTTGGTCC-1	P08 - sample NA	Aggressive	4.04	5	Non-cancer glands	103.158	49.5806	0.380441
V19S23_107_B_CGTATTAAGAGATCTA-1	P08 - sample NA	Aggressive	12.64	21.96	Non-cancer glands	-73.9312	-6.88111	0.327831
V19S23_107_B_CGTCACGTCCATTGGT-1	P08 - sample NA	Aggressive	10.92	7	Non-cancer glands	79.7182	-76.9667	0.150872
V19S23_107_B_CGTGAAGTTAATTCAC-1	P08 - sample NA	Aggressive	13.8	13.96	Non-cancer glands	76.6005	-0.993263	0.350861
V19S23_107_B_CGTGCCCTCCCGAAGA-1	P08 - sample NA	Aggressive	25.84	10.96	Lymphocyte-enriched stroma	121.133	95.4837	0.177744
V19S23_107_B_CGTTGAGCGACCGTCG-1	P08 - sample NA	Aggressive	24.12	9.96	Lymphocyte-enriched stroma	76.5837	72.1078	0.217023
V19S23_107_B_CGTTGTTTCAATTCCC-1	P08 - sample NA	Aggressive	4.6	19.96	Stroma	197.629	89.5947	0.199507
V19S23_107_B_CGTTTCGCTCATTACA-1	P08 - sample NA	Aggressive	9.76	18.96	Lymphocyte-enriched stroma	175.033	99.1678	0.199357
V19S23_107_B_CTAAAGAATGCCTACT-1	P08 - sample NA	Aggressive	2.32	17.96	Stroma	277.363	214.758	0.19421
V19S23_107_B_CTAAAGGGAAATAGGA-1	P08 - sample NA	Aggressive	17.24	9.96	Non-cancer glands	39.0856	-10.3429	0.325144
V19S23_107_B_CTAACCGCGCGCCCGT-1	P08 - sample NA	Aggressive	1.72	16.96	Lymphocytes	161.052	101.745	0.217401
V19S23_107_B_CTAAGGGAATGATTGG-1	P08 - sample NA	Aggressive	22.96	9.96	Lymphocyte-enriched stroma	118.666	50.5311	0.178635
V19S23_107_B_CTACGCACGGAGTACC-1	P08 - sample NA	Aggressive	14.36	18.96	Stroma	76.5555	221.488	0.247874
V19S23_107_B_CTACTGCCACCTGACC-1	P08 - sample NA	Aggressive	17.8	26.96	Stroma	287.673	130.887	0.159514
V19S23_107_B_CTAGATTTACGACGGC-1	P08 - sample NA	Aggressive	24.12	11.96	Lymphocyte-enriched stroma	165.862	105.25	0.0347501
V19S23_107_B_CTAGCATAGTATAATG-1	P08 - sample NA	Aggressive	19.52	19.96	Lymphocyte-enriched stroma	166.335	122.449	0.130851
V19S23_107_B_CTAGTCACGTCTTAAG-1	P08 - sample NA	Aggressive	21.24	16.96	Lymphocyte-enriched stroma	174.997	112.448	0.142329
V19S23_107_B_CTAGTGAAGGACAGGA-1	P08 - sample NA	Aggressive	3.44	19.96	Non-cancer glands	290.946	249.783	0.403433
V19S23_107_B_CTAGTTGGGCCCGGTA-1	P08 - sample NA	Aggressive	20.68	27.96	Stroma	172.064	183.182	0.0666529
V19S23_107_B_CTATGTCACTAGCCCA-1	P08 - sample NA	Aggressive	19.52	23.96	Stroma	221.472	75.6926	0.21617
V19S23_107_B_CTATTCATGTGTCCCA-1	P08 - sample NA	Aggressive	17.2	2	Non-cancer glands	141.203	53.166	0.41996
V19S23_107_B_CTATTTGGTTACGGAT-1	P08 - sample NA	Aggressive	28.72	17.96	Non-cancer glands	279.621	303.401	0.336929
V19S23_107_B_CTCCGCCCACATGAGG-1	P08 - sample NA	Aggressive	4.04	11	Lymphocytes	131.704	71.7621	0.093896
V19S23_107_B_CTCGAGGTCGAACAGT-1	P08 - sample NA	Aggressive	15.52	24.96	Non-cancer glands	150.114	103.502	0.341529
V19S23_107_B_CTCGGTACCACTGCTC-1	P08 - sample NA	Aggressive	28.12	12.96	Lymphocyte-enriched stroma	219.784	117.83	0.0634293
V19S23_107_B_CTCTATTTGGCTGCAG-1	P08 - sample NA	Aggressive	20.68	6	Non-cancer glands	-40.2201	55.719	0.255699
V19S23_107_B_CTCTCACAATCGATGA-1	P08 - sample NA	Aggressive	21.84	21.96	Stroma	205.206	247.648	0.269833
V19S23_107_B_CTCTGGACGCCTGGTG-1	P08 - sample NA	Aggressive	17.24	21.96	Non-cancer glands	114.509	338.947	0.216565
V19S23_107_B_CTGAATCCGAGACCTC-1	P08 - sample NA	Aggressive	12.04	7	Non-cancer glands	-85.62	-178.14	0.179499
V19S23_107_B_CTGCCATGCATCACAT-1	P08 - sample NA	Aggressive	17.24	13.96	Non-cancer glands	42.4698	12.2373	0.262017
V19S23_107_B_CTGCTTGGCGATAGCT-1	P08 - sample NA	Aggressive	24.68	1	Non-cancer glands	126.781	107.301	0.222116
V19S23_107_B_CTGGAAATGGATGCTT-1	P08 - sample NA	Aggressive	12.08	24.96	Non-cancer glands	82.0359	139.538	0.375664
V19S23_107_B_CTGGATTTACACTTGA-1	P08 - sample NA	Aggressive	13.2	5	Non-cancer glands	156.635	123.134	0.249391
V19S23_107_B_CTGGGATAAATAATGG-1	P08 - sample NA	Aggressive	29.84	15.96	Lymphocyte-enriched stroma	189.869	132.156	0.102899
V19S23_107_B_CTGTACTTCTTAGCAT-1	P08 - sample NA	Aggressive	10.92	14.96	Non-cancer glands	4.33976	54.1288	0.385594
V19S23_107_B_CTGTGCAGGGTAGGTC-1	P08 - sample NA	Aggressive	21.8	11.96	Lymphocyte-enriched stroma	174.708	124.889	0.13673
V19S23_107_B_CTGTTACCCAATCTAG-1	P08 - sample NA	Aggressive	14.92	6	Non-cancer glands	106.321	127.955	0.377324
V19S23_107_B_CTTACACGGTATTCCA-1	P08 - sample NA	Aggressive	7.48	22.96	Non-cancer glands	-211.908	-87.6462	0.355512
V19S23_107_B_CTTCATTGTCAGTGGA-1	P08 - sample NA	Aggressive	16.08	17.96	Stroma	149.466	-7.52669	0.20138
V19S23_107_B_CTTCGTAGATAGGTGA-1	P08 - sample NA	Aggressive	7.48	14.96	Lymphocyte-enriched stroma	137.818	96.6366	0.0855493
V19S23_107_B_CTTCTATTAATGCTAG-1	P08 - sample NA	Aggressive	8.6	3	Lymphocyte-enriched stroma	87.1319	88.5963	0.260152
V19S23_107_B_CTTGCCCAGGCTCTAC-1	P08 - sample NA	Aggressive	13.2	9	Non-cancer glands	131.909	147.555	0.250783
V19S23_107_B_CTTGTCAACATTCGAG-1	P08 - sample NA	Aggressive	19.52	4	Non-cancer glands	113.844	73.5593	0.194534
V19S23_107_B_CTTGTTGCTGAGTCAA-1	P08 - sample NA	Aggressive	27.56	15.96	Lymphocyte-enriched stroma	154.458	88.3326	0.120871
V19S23_107_B_CTTTAATATTGGTCGA-1	P08 - sample NA	Aggressive	23.52	3	Lymphocyte-enriched stroma	65.6219	-31.6819	0.420738
V19S23_107_B_CTTTAGTGCTATTATT-1	P08 - sample NA	Aggressive	18.36	9.96	Non-cancer glands	185.204	125.629	0.136201
V19S23_107_B_CTTTGGCTTTAGTAAA-1	P08 - sample NA	Aggressive	4.6	21.96	Non-cancer glands	218.853	129.573	0.504618
V19S23_107_B_GAAACCGAATTACCTT-1	P08 - sample NA	Aggressive	10.92	9	Non-cancer glands	216.454	87.4516	0.17966
V19S23_107_B_GAAATGGCGGTGTTAG-1	P08 - sample NA	Aggressive	11.48	23.96	Stroma	185.643	111.212	0.155082
V19S23_107_B_GAAATTGTCTCTATAA-1	P08 - sample NA	Aggressive	12.04	10.96	Non-cancer glands	101.45	37.5101	0.282096
V19S23_107_B_GAAGCGTGAGGAATTT-1	P08 - sample NA	Aggressive	16.08	19.96	Non-cancer glands	67.3033	238.732	0.272104
V19S23_107_B_GAAGTCAGTTGCACTA-1	P08 - sample NA	Aggressive	14.92	2	Non-cancer glands	110.772	153.225	0.427637
V19S23_107_B_GAAGTGATTTATCGTG-1	P08 - sample NA	Aggressive	8.6	14.96	Non-cancer glands	180.63	83.4529	0.23495
V19S23_107_B_GAATCTGAACATTCTC-1	P08 - sample NA	Aggressive	18.36	11.96	Non-cancer glands	10.4075	0.394673	0.369886
V19S23_107_B_GAATGTGGTCCGGATT-1	P08 - sample NA	Aggressive	28.12	10.96	Lymphocyte-enriched stroma	176.778	154.18	0.135104
V19S23_107_B_GAATTATAGTGAAAGG-1	P08 - sample NA	Aggressive	20.68	19.96	Lymphocyte-enriched stroma	197.006	79.1896	0.166099
V19S23_107_B_GAATTCACCCGGGTGT-1	P08 - sample NA	Aggressive	13.2	7	Non-cancer glands	103.701	33.0881	0.137283
V19S23_107_B_GACACTGAGTTCAGTG-1	P08 - sample NA	Aggressive	8.04	10	Lymphocyte-enriched stroma	196.837	118.791	0.17795
V19S23_107_B_GACAGCCAGACCTGAC-1	P08 - sample NA	Aggressive	31	11.96	Lymphocyte-enriched stroma	147.377	87.5862	0.0411608
V19S23_107_B_GACATCGATTTATAAC-1	P08 - sample NA	Aggressive	10.32	2	Non-cancer glands	-53.5579	-7.84875	0.264934
V19S23_107_B_GACCAGAGCCCTGTAG-1	P08 - sample NA	Aggressive	8.64	22.96	Lymphocyte-enriched stroma	251.404	74.1583	0.0902292
V19S23_107_B_GACCGTGCTGACGGTG-1	P08 - sample NA	Aggressive	11.48	13.96	Non-cancer glands	156.465	-37.4333	0.316923
V19S23_107_B_GACGACGATCCGCGTT-1	P08 - sample NA	Aggressive	21.8	2	Lymphocyte-enriched stroma	146.929	193.658	0.336235
V19S23_107_B_GACGCCGTAAAGGCTA-1	P08 - sample NA	Aggressive	12.64	0	Non-cancer glands	-79.7193	-96.1217	0.260548
V19S23_107_B_GACTGCACCAGCCCAG-1	P08 - sample NA	Aggressive	27.56	7.96	Non-cancer glands	136.471	129.251	0.252062
V19S23_107_B_GAGACTGATGGGTAGA-1	P08 - sample NA	Aggressive	13.8	25.96	Stroma	55.804	-114.379	0.293308
V19S23_107_B_GAGAGGGCGCGAGGTT-1	P08 - sample NA	Aggressive	4.6	15.96	Lymphocytes	130.869	85.746	0.0600712
V19S23_107_B_GAGATCTGCTTGGCAT-1	P08 - sample NA	Aggressive	6.88	19.96	Lymphocyte-enriched stroma	119.601	102.856	0.199835
V19S23_107_B_GAGATCTGTCACTCCG-1	P08 - sample NA	Aggressive	24.12	23.96	Non-cancer glands	318.942	205.008	0.438861
V19S23_107_B_GAGATCTTCCATGACA-1	P08 - sample NA	Aggressive	25.84	8.96	Lymphocyte-enriched stroma	199.003	58.6483	0.199237
V19S23_107_B_GAGATGGGAGTCGACA-1	P08 - sample NA	Aggressive	22.96	2	Non-cancer glands	123.797	82.0482	0.253688
V19S23_107_B_GAGTATGCCCGCCTTG-1	P08 - sample NA	Aggressive	6.32	5	Non-cancer glands	186.958	12.9925	0.285752
V19S23_107_B_GAGTCCGCTTACCGGA-1	P08 - sample NA	Aggressive	14.92	8	Non-cancer glands	141.144	87.9697	0.219828
V19S23_107_B_GATACGATGGGAGTCA-1	P08 - sample NA	Aggressive	7.48	9	Lymphocyte-enriched stroma	120.86	78.261	0.270974
V19S23_107_B_GATAGGTAACGTTGAC-1	P08 - sample NA	Aggressive	16.08	6	Non-cancer glands	82.1645	40.6417	0.291047
V19S23_107_B_GATATGAGACACTAAC-1	P08 - sample NA	Aggressive	28.12	14.96	Lymphocyte-enriched stroma	225.129	162.001	0.173904
V19S23_107_B_GATCATTCCAAACATT-1	P08 - sample NA	Aggressive	13.8	23.96	Non-cancer glands	232.307	144.102	0.366773
V19S23_107_B_GATCCCTTTATACTGC-1	P08 - sample NA	Aggressive	16.08	25.96	Stroma	189.325	148.764	0.249727
V19S23_107_B_GATCCGGGAATTAACA-1	P08 - sample NA	Aggressive	23.52	14.96	Lymphocyte-enriched stroma	175.763	132.726	0.0966556
V19S23_107_B_GATCGCGGGCTCTCCA-1	P08 - sample NA	Aggressive	11.48	17.96	Stroma	123.519	7.09508	0.192671
V19S23_107_B_GATCGGTGGCCATAAC-1	P08 - sample NA	Aggressive	20.68	25.96	Lymphocyte-enriched stroma	188.758	188.334	0.0830751
V19S23_107_B_GATCGTGACTGATATC-1	P08 - sample NA	Aggressive	22.96	15.96	Lymphocyte-enriched stroma	124.98	115.703	0.21398
V19S23_107_B_GATCTTGGAGGGCATA-1	P08 - sample NA	Aggressive	21.8	9.96	Non-cancer glands	105.996	107.102	0.425232
V19S23_107_B_GATCTTTGCAGGGTAT-1	P08 - sample NA	Aggressive	3.44	17.96	Lymphocytes	144.907	97.656	0.114002
V19S23_107_B_GATGCGTCCTGCATTC-1	P08 - sample NA	Aggressive	14.36	16.96	Non-cancer glands	169.442	52.6088	0.499456
V19S23_107_B_GATGCTGTATTTCATC-1	P08 - sample NA	Aggressive	24.68	10.96	Lymphocyte-enriched stroma	169.89	57.6055	0.109701
V19S23_107_B_GATGTTCAATCCACGA-1	P08 - sample NA	Aggressive	6.32	12.96	Lymphocyte-enriched stroma	237.518	113.265	0.144373
V19S23_107_B_GATTACTGAATTTGGG-1	P08 - sample NA	Aggressive	4.04	12.96	Lymphocytes	130.277	67.6301	0.0620902
V19S23_107_B_GATTCCCTTGTCGCAG-1	P08 - sample NA	Aggressive	20.12	28.96	Stroma	196.341	117.603	0.0600317
V19S23_107_B_GATTCGACGGTTCACG-1	P08 - sample NA	Aggressive	22.4	12.96	Lymphocyte-enriched stroma	236.311	185.466	0.165612
V19S23_107_B_GCAAGAATTCCTTGGC-1	P08 - sample NA	Aggressive	2.32	10	Lymphocytes	127.809	66.6046	0.0318338
V19S23_107_B_GCAGATTAGGGATATC-1	P08 - sample NA	Aggressive	16.64	16.96	Stroma	66.1406	45.1335	0.122573
V19S23_107_B_GCAGCACACAGCCCAG-1	P08 - sample NA	Aggressive	5.76	15.96	Lymphocytes	154.812	106.33	0.0659716
V19S23_107_B_GCAGGACTATAGAATA-1	P08 - sample NA	Aggressive	2.88	18.96	Non-cancer glands	260.992	252.391	0.476662
V19S23_107_B_GCATAGAGCACTCAGG-1	P08 - sample NA	Aggressive	15.52	16.96	Non-cancer glands	199.953	212.233	0.303186
V19S23_107_B_GCCACAATTTAAGGAC-1	P08 - sample NA	Aggressive	4.04	9	Non-cancer glands	171.305	101.309	0.2618
V19S23_107_B_GCCCGCGCGTAAACGG-1	P08 - sample NA	Aggressive	5.16	5	Non-cancer glands	41.4657	-62.4042	0.32092
V19S23_107_B_GCCGAAATTCCTACGT-1	P08 - sample NA	Aggressive	7.48	18.96	Lymphocyte-enriched stroma	130.713	116.807	0.0923993
V19S23_107_B_GCCGATTGGCCAAGCT-1	P08 - sample NA	Aggressive	16.64	12.96	Non-cancer glands	-54.1455	7.86789	0.229346
V19S23_107_B_GCCGGGTTAGGGTCGC-1	P08 - sample NA	Aggressive	15.52	12.96	Non-cancer glands	122.527	76.1866	0.165973
V19S23_107_B_GCGAAGCCATACCCGT-1	P08 - sample NA	Aggressive	16.64	22.96	Non-cancer glands	-69.8458	-103.696	0.200318
V19S23_107_B_GCGACGATAGTTGTAC-1	P08 - sample NA	Aggressive	12.64	6	Non-cancer glands	109.128	35.7122	0.122582
V19S23_107_B_GCGAGTTCTGCAAAGA-1	P08 - sample NA	Aggressive	17.8	18.96	Stroma	247.795	220.821	0.201685
V19S23_107_B_GCGATTGTTAACGTTA-1	P08 - sample NA	Aggressive	25.84	16.96	Lymphocyte-enriched stroma	205.768	229.832	0.16297
V19S23_107_B_GCGCCGTTCCACGATA-1	P08 - sample NA	Aggressive	18.96	12.96	Non-cancer glands	-122.696	-34.1836	0.272727
V19S23_107_B_GCGCTAATTGAATAGA-1	P08 - sample NA	Aggressive	21.8	19.96	Non-cancer glands	231.272	169.092	0.291462
V19S23_107_B_GCGCTATGCCGAGGCA-1	P08 - sample NA	Aggressive	8.6	10.96	Lymphocyte-enriched stroma	120.07	63.92	0.0938952
V19S23_107_B_GCGGACCGCGTTGTGG-1	P08 - sample NA	Aggressive	6.32	3	Stroma	147.741	95.8395	0.21507
V19S23_107_B_GCGGAGAGGGAGAACG-1	P08 - sample NA	Aggressive	26.4	7.96	Lymphocyte-enriched stroma	178.439	105.166	0.150447
V19S23_107_B_GCGGTTCCCTATCATG-1	P08 - sample NA	Aggressive	9.76	7	Non-cancer glands	125.828	120.195	0.518946
V19S23_107_B_GCGTCTCTGCATTGGG-1	P08 - sample NA	Aggressive	5.16	14.96	Lymphocytes	171.679	103.193	0.140004
V19S23_107_B_GCTAAGTAGTTTCTCT-1	P08 - sample NA	Aggressive	27.56	19.96	Lymphocyte-enriched stroma	133.475	22.8988	0.0798652
V19S23_107_B_GCTACGACTTATTGGG-1	P08 - sample NA	Aggressive	21.24	10.96	Stroma	188.123	-25.6106	0.219718
V19S23_107_B_GCTAGCTTGAATAGCT-1	P08 - sample NA	Aggressive	6.88	2	Non-cancer glands	-25.3614	48.5947	0.325069
V19S23_107_B_GCTAGTAGAGCTTGTA-1	P08 - sample NA	Aggressive	18.96	14.96	Non-cancer glands	143.529	163.017	0.137352
V19S23_107_B_GCTCTAAACCCTGACG-1	P08 - sample NA	Aggressive	14.92	29.96	Stroma	163.096	105.284	0.123448
V19S23_107_B_GCTCTCGGGTACCGAA-1	P08 - sample NA	Aggressive	14.92	27.96	Stroma	210.895	128.523	0.218121
V19S23_107_B_GCTGAGGCGTGAGTAT-1	P08 - sample NA	Aggressive	18.36	13.96	Non-cancer glands	157.45	93.5155	0.219762
V19S23_107_B_GCTGCACGGTTTCTTA-1	P08 - sample NA	Aggressive	23.52	12.96	Lymphocyte-enriched stroma	152.787	122.228	0.084532
V19S23_107_B_GCTGCTCTCCGGACAC-1	P08 - sample NA	Aggressive	17.8	22.96	Non-cancer glands	-2.72637	235.179	0.414753
V19S23_107_B_GCTGTATTACTGGCCC-1	P08 - sample NA	Aggressive	3.44	8	Non-cancer glands	172.331	126.645	0.29081
V19S23_107_B_GCTTAATGTAACTAAC-1	P08 - sample NA	Aggressive	29.84	11.96	Lymphocyte-enriched stroma	167.65	107.495	0.0348359
V19S23_107_B_GCTTCCGTCCCTAGAC-1	P08 - sample NA	Aggressive	25.84	24.96	Non-cancer glands	175.979	134.067	0.304637
V19S23_107_B_GGAACCGTGTAAATTG-1	P08 - sample NA	Aggressive	8.6	5	Lymphocyte-enriched stroma	131.594	97.6418	0.13554
V19S23_107_B_GGAATGCGCTAGCGTG-1	P08 - sample NA	Aggressive	28.72	21.96	Non-cancer glands	215.111	536.408	0.615909
V19S23_107_B_GGACCAACAGGATAAC-1	P08 - sample NA	Aggressive	20.08	3	Non-cancer glands	-58.8887	102.365	0.266391
V19S23_107_B_GGAGACGACACCTTTG-1	P08 - sample NA	Aggressive	20.08	10.96	Non-cancer glands	77.8884	84.9591	0.27381
V19S23_107_B_GGAGGGCTTGGTTGGC-1	P08 - sample NA	Aggressive	26.4	21.96	Non-cancer glands	178.935	144.446	0.458034
V19S23_107_B_GGATCCGGAATATACT-1	P08 - sample NA	Aggressive	28.72	19.96	Lymphocyte-enriched stroma	171.927	66.4187	0.182425
V19S23_107_B_GGATGACGCGAGTTTA-1	P08 - sample NA	Aggressive	7.48	16.96	Lymphocytes	137.016	85.7368	0.0756374
V19S23_107_B_GGCAAATTACTTTACT-1	P08 - sample NA	Aggressive	12.04	12.96	Non-cancer glands	125.768	35.0756	0.138447
V19S23_107_B_GGCAAGGCGAAATAGC-1	P08 - sample NA	Aggressive	21.24	8.96	Non-cancer glands	114.065	59.2839	0.173482
V19S23_107_B_GGCAATAGTCAATGAG-1	P08 - sample NA	Aggressive	21.84	23.96	Lymphocyte-enriched stroma	164.208	117.813	0.0888568
V19S23_107_B_GGCACTCCACTGGGCA-1	P08 - sample NA	Aggressive	8.04	19.96	Non-cancer glands	153.324	106.372	0.363762
V19S23_107_B_GGCGCGTTCGAGTTTA-1	P08 - sample NA	Aggressive	15.48	7	Non-cancer glands	-72.4029	-69.4149	0.307952
V19S23_107_B_GGCGGAGTAATATTAG-1	P08 - sample NA	Aggressive	8.04	21.96	Non-cancer glands	172.191	169.595	0.348269
V19S23_107_B_GGCGGTAGGATCATTG-1	P08 - sample NA	Aggressive	21.24	22.96	Lymphocyte-enriched stroma	195.722	126.289	0.132683
V19S23_107_B_GGCTATTAAGTTGTAT-1	P08 - sample NA	Aggressive	5.16	20.96	Non-cancer glands	-12.7721	99.3667	0.430562
V19S23_107_B_GGGAGAACTCACAGTA-1	P08 - sample NA	Aggressive	18.36	21.96	Lymphocyte-enriched stroma	187.265	119.429	0.0858564
V19S23_107_B_GGGAGGATGCCCGAAA-1	P08 - sample NA	Aggressive	10.92	16.96	Lymphocyte-enriched stroma	180.643	165.323	0.209307
V19S23_107_B_GGGAGTTAATGAGGCG-1	P08 - sample NA	Aggressive	24.68	20.96	Non-cancer glands	47.2264	29.7027	0.427054
V19S23_107_B_GGGATGGTCGTAACCG-1	P08 - sample NA	Aggressive	6.32	7	Lymphocyte-enriched stroma	124.916	-42.66	0.148022
V19S23_107_B_GGGCCCGTCTTAAACA-1	P08 - sample NA	Aggressive	11.48	11.96	Non-cancer glands	123.894	15.633	0.246783
V19S23_107_B_GGGCCGGCCGAAGTAC-1	P08 - sample NA	Aggressive	29.84	17.96	Lymphocyte-enriched stroma	219.261	204.583	0.0608979
V19S23_107_B_GGGCGATATGTGTGAA-1	P08 - sample NA	Aggressive	14.92	25.96	Stroma	180.828	115.094	0.170787
V19S23_107_B_GGGCGGCAAATGAATT-1	P08 - sample NA	Aggressive	7.48	5	Non-cancer glands	49.8813	90.9465	0.332476
V19S23_107_B_GGGCGTCACCACGTAA-1	P08 - sample NA	Aggressive	10.32	6	Non-cancer glands	-35.1756	-18.8485	0.239021
V19S23_107_B_GGGCTGCCTAGGGCGA-1	P08 - sample NA	Aggressive	21.24	20.96	Stroma	218.46	39.3642	0.240839
V19S23_107_B_GGGCTGGTTAGTCGCG-1	P08 - sample NA	Aggressive	10.92	22.96	Lymphocyte-enriched stroma	148.76	55.8343	0.135333
V19S23_107_B_GGGTACTTCATGAACT-1	P08 - sample NA	Aggressive	4.04	16.96	Non-cancer glands	197.029	138.008	0.399311
V19S23_107_B_GGGTCACCGTGACGGT-1	P08 - sample NA	Aggressive	8.6	18.96	Lymphocyte-enriched stroma	216.109	147.994	0.139715
V19S23_107_B_GGGTGACACCTTAACT-1	P08 - sample NA	Aggressive	13.76	8	Non-cancer glands	65.0619	10.7014	0.32523
V19S23_107_B_GGTACAAACATGCTAT-1	P08 - sample NA	Aggressive	12.64	13.96	Lymphocyte-enriched stroma	168.142	51.894	0.185294
V19S23_107_B_GGTAGAAGACCGCCTG-1	P08 - sample NA	Aggressive	22.4	1	Non-cancer glands	49.1877	16.3052	0.476464
V19S23_107_B_GGTATTGCCGAGTTTA-1	P08 - sample NA	Aggressive	12.08	20.96	Non-cancer glands	71.5021	-65.4171	0.251201
V19S23_107_B_GGTCAGTGGGTCCCAC-1	P08 - sample NA	Aggressive	17.24	6	Non-cancer glands	31.7714	-25.1558	0.33597
V19S23_107_B_GGTCGGCCAGGAGCTT-1	P08 - sample NA	Aggressive	29.84	21.96	Non-cancer glands	125.323	114.402	0.277606
V19S23_107_B_GGTCTGAGAATCTGGA-1	P08 - sample NA	Aggressive	27.56	23.96	Stroma	191.344	96.1212	0.263367
V19S23_107_B_GGTGAAGTACAGGGAT-1	P08 - sample NA	Aggressive	2.88	7	Non-cancer glands	151.244	63.2822	0.198655
V19S23_107_B_GGTGATAAGGAGCAGT-1	P08 - sample NA	Aggressive	27	16.96	Non-cancer glands	222.28	242.009	0.322106
V19S23_107_B_GGTGCTGGTACACATT-1	P08 - sample NA	Aggressive	8.04	11.96	Non-cancer glands	97.3104	27.8966	0.235081
V19S23_107_B_GGTTACCACCCTCGGG-1	P08 - sample NA	Aggressive	0.56	9	Non-cancer glands	-38.3868	18.3767	0.287426
V19S23_107_B_GTAAGTAACAGTCTGG-1	P08 - sample NA	Aggressive	28.72	13.96	Lymphocyte-enriched stroma	140.487	14.56	0.126959
V19S23_107_B_GTAATCTGATTCTTCG-1	P08 - sample NA	Aggressive	6.88	4	Non-cancer glands	28.5842	-108.876	0.286063
V19S23_107_B_GTACACTTACCTGAAG-1	P08 - sample NA	Aggressive	18.36	17.96	Stroma	207.279	196.098	0.201957
V19S23_107_B_GTACAGAGGCAAGGGT-1	P08 - sample NA	Aggressive	29.28	16.96	Lymphocyte-enriched stroma	192.549	142.508	0.108915
V19S23_107_B_GTACGCTTCATTGCAC-1	P08 - sample NA	Aggressive	22.96	7.96	Lymphocyte-enriched stroma	168.845	22.5587	0.268239
V19S23_107_B_GTACGTTTGCCCGTCA-1	P08 - sample NA	Aggressive	20.68	9.96	Non-cancer glands	135.86	99.1729	0.333081
V19S23_107_B_GTAGCCAAACATGGGA-1	P08 - sample NA	Aggressive	21.8	4	Non-cancer glands	-73.798	1.50341	0.390021
V19S23_107_B_GTAGCGGCTATACACT-1	P08 - sample NA	Aggressive	21.24	14.96	Non-cancer glands	188.072	130.09	0.207182
V19S23_107_B_GTATCTTTCATAACCA-1	P08 - sample NA	Aggressive	19.52	7.96	Non-cancer glands	34.2319	144.95	0.323999
V19S23_107_B_GTATTCTGAGAAACGA-1	P08 - sample NA	Aggressive	3.44	6	Stroma	164.592	119.832	0.256228
V19S23_107_B_GTCAAGCGGACTCGGG-1	P08 - sample NA	Aggressive	25.84	14.96	Non-cancer glands	198.321	170.836	0.316832
V19S23_107_B_GTCATGCACCTCCGTT-1	P08 - sample NA	Aggressive	16.64	24.96	Stroma	189.504	199.038	0.219508
V19S23_107_B_GTCATGGACATGACTA-1	P08 - sample NA	Aggressive	17.24	27.96	Stroma	93.97	101.971	0.210032
V19S23_107_B_GTCATTAGAGCGAACG-1	P08 - sample NA	Aggressive	20.08	16.96	Non-cancer glands	-25.5335	-108.543	0.198616
V19S23_107_B_GTCCCAACGTAAAGTA-1	P08 - sample NA	Aggressive	23.56	20.96	Non-cancer glands	188.387	184.121	0.290083
V19S23_107_B_GTCCGGCTGAATTGCG-1	P08 - sample NA	Aggressive	11.48	25.96	Stroma	172.715	102.4	0.205985
V19S23_107_B_GTCGCGTAACCCGTTG-1	P08 - sample NA	Aggressive	24.68	14.96	Lymphocyte-enriched stroma	144.879	131.804	0.0753873
V19S23_107_B_GTCGGATATCTCAGAC-1	P08 - sample NA	Aggressive	2.32	21.96	Non-cancer glands	154.932	178.465	0.244609
V19S23_107_B_GTCGTACCATCTCGGG-1	P08 - sample NA	Aggressive	17.24	7.96	Non-cancer glands	160.504	66.1056	0.359518
V19S23_107_B_GTCGTTATTCGCTTAT-1	P08 - sample NA	Aggressive	25.24	7.96	Non-cancer glands	75.9393	23.7348	0.181496
V19S23_107_B_GTCTATCTGAGTTTCT-1	P08 - sample NA	Aggressive	5.76	13.96	Lymphocyte-enriched stroma	258.048	260.206	0.241888
V19S23_107_B_GTCTGGGCGGTCGAGA-1	P08 - sample NA	Aggressive	6.88	8	Lymphocyte-enriched stroma	117.189	-45.9145	0.248691
V19S23_107_B_GTGACTTCAGTAGTGC-1	P08 - sample NA	Aggressive	10.32	8	Non-cancer glands	-7.59686	-7.57298	0.273532
V19S23_107_B_GTGAGGACACTTAAGG-1	P08 - sample NA	Aggressive	25.84	12.96	Lymphocyte-enriched stroma	182.329	161.624	0.0930393
V19S23_107_B_GTGAGTGGTACAACGC-1	P08 - sample NA	Aggressive	13.76	2	Stroma	-26.1871	-69.6068	0.274261
V19S23_107_B_GTGATCATAGATCTGC-1	P08 - sample NA	Aggressive	14.36	8.96	Non-cancer glands	-217.661	-15.2705	0.314761
V19S23_107_B_GTGATTCGCCGCTCAA-1	P08 - sample NA	Aggressive	4.6	6	Non-cancer glands	-213.025	-225.863	0.312096
V19S23_107_B_GTGCCCGTTCGGATTC-1	P08 - sample NA	Aggressive	30.44	14.96	Lymphocyte-enriched stroma	188.099	118.972	0.0938115
V19S23_107_B_GTGCCGCTTCAAAGGT-1	P08 - sample NA	Aggressive	6.88	10	Lymphocyte-enriched stroma	192.686	155.049	0.180605
V19S23_107_B_GTGCGAAATCGAACAC-1	P08 - sample NA	Aggressive	6.32	9	Non-cancer glands	111.07	218.56	0.24901
V19S23_107_B_GTGCGTGTATATGAGC-1	P08 - sample NA	Aggressive	29.28	12.96	Lymphocyte-enriched stroma	135.937	118.456	0.0193946
V19S23_107_B_GTGCTCAAGTACTGTC-1	P08 - sample NA	Aggressive	11.48	19.96	Non-cancer glands	119.079	156.187	0.346993
V19S23_107_B_GTGGTGGCCAAGTGAA-1	P08 - sample NA	Aggressive	26.96	8.96	Lymphocyte-enriched stroma	197.468	117.381	0.148747
V19S23_107_B_GTGGTTTCCGCCTTTC-1	P08 - sample NA	Aggressive	0	12	Lymphocytes	213.152	176.656	0.0496391
V19S23_107_B_GTGTTACTATGCGTCC-1	P08 - sample NA	Aggressive	24.68	12.96	Lymphocyte-enriched stroma	212.74	124.986	0.0534881
V19S23_107_B_GTTACAATTGGTGACG-1	P08 - sample NA	Aggressive	0.6	16.96	Lymphocytes	200.656	104.253	0.390057
V19S23_107_B_GTTACCTACAACTTGC-1	P08 - sample NA	Aggressive	20.08	6.96	Lymphocyte-enriched stroma	85.9254	-41.0198	0.197711
V19S23_107_B_GTTACTTTGGGCCTAG-1	P08 - sample NA	Aggressive	10.92	10.96	Stroma	74.1967	81.6052	0.199794
V19S23_107_B_GTTATATTATCTCCCT-1	P08 - sample NA	Aggressive	13.76	6	Non-cancer glands	120.574	114.301	0.292355
V19S23_107_B_GTTCGCCATAAGTGCC-1	P08 - sample NA	Aggressive	12.08	16.96	Lymphocyte-enriched stroma	126.933	71.0754	0.23646
V19S23_107_B_GTTGAACCGGTTCCAT-1	P08 - sample NA	Aggressive	4.6	12	Lymphocytes	159.918	104.676	0.0980131
V19S23_107_B_GTTGGATTTGCGTTGG-1	P08 - sample NA	Aggressive	10.36	17.96	Stroma	209.089	174.799	0.117802
V19S23_107_B_GTTTACGTTCCATCTG-1	P08 - sample NA	Aggressive	18.36	6	Non-cancer glands	-5.6385	-56.9911	0.281997
V19S23_107_B_GTTTCTGCAGTCTCCC-1	P08 - sample NA	Aggressive	22.96	13.96	Non-cancer glands	158.362	266.297	0.384117
V19S23_107_B_GTTTGACCAAATCCTA-1	P08 - sample NA	Aggressive	14.92	23.96	Non-cancer glands	223.357	168.421	0.326114
V19S23_107_B_GTTTGGCCCAAGTTAT-1	P08 - sample NA	Aggressive	27.56	11.96	Lymphocyte-enriched stroma	164.758	135.505	0.0335202
V19S23_107_B_GTTTGGGCTTGTGAGC-1	P08 - sample NA	Aggressive	18.96	3	Non-cancer glands	1.39526	-46.859	0.413631
V19S23_107_B_TAACATACAATGTGGG-1	P08 - sample NA	Aggressive	21.8	15.96	Non-cancer glands	113.764	75.9943	0.141413
V19S23_107_B_TAACTCATCCGCGCGG-1	P08 - sample NA	Aggressive	9.76	10.96	Stroma	68.2477	26.0532	0.397167
V19S23_107_B_TAAGTAACATCTTGAC-1	P08 - sample NA	Aggressive	4.6	8	Non-cancer glands	113.909	233.269	0.520488
V19S23_107_B_TAATAGAACAGAGTTA-1	P08 - sample NA	Aggressive	3.44	4	Stroma	188.478	-43.3966	0.236053
V19S23_107_B_TACAACGCACAACTCA-1	P08 - sample NA	Aggressive	9.76	12.96	Non-cancer glands	105.02	24.6824	0.305636
V19S23_107_B_TACATAGGCATACACC-1	P08 - sample NA	Aggressive	16.08	13.96	Non-cancer glands	167.409	-20.4678	0.306169
V19S23_107_B_TACATTTCTAACGTGC-1	P08 - sample NA	Aggressive	13.2	14.96	Lymphocyte-enriched stroma	164.964	102.947	0.210741
V19S23_107_B_TACCAGAAGTAGGTTC-1	P08 - sample NA	Aggressive	10.92	5	Non-cancer glands	-109.306	-72.2544	0.229957
V19S23_107_B_TACCGGCTCACTGCCC-1	P08 - sample NA	Aggressive	18.96	7	Non-cancer glands	147.076	106.021	0.208656
V19S23_107_B_TACCGGTCGTTTCCAT-1	P08 - sample NA	Aggressive	1.16	10	Lymphocytes	161.261	116.606	0.102058
V19S23_107_B_TACCGTGCCTCGGACC-1	P08 - sample NA	Aggressive	21.24	3	Non-cancer glands	104.239	146.822	0.414285
V19S23_107_B_TACGAACACGACTTCA-1	P08 - sample NA	Aggressive	12.08	22.96	Lymphocyte-enriched stroma	100.444	3.69913	0.149387
V19S23_107_B_TACGACGCTTGCTGCG-1	P08 - sample NA	Aggressive	12.64	8	Non-cancer glands	132.805	28.4967	0.157038
V19S23_107_B_TACGACTGCCTCTTAG-1	P08 - sample NA	Aggressive	19.52	9.96	Non-cancer glands	236.267	151.803	0.279279
V19S23_107_B_TACGAGAACTTCACGT-1	P08 - sample NA	Aggressive	4.04	18.96	Lymphocytes	209.019	132.368	0.267429
V19S23_107_B_TACGATGTTGATCATC-1	P08 - sample NA	Aggressive	1.72	18.96	Non-cancer glands	259.357	225.774	0.491806
V19S23_107_B_TACGCAGTTCTTTCCT-1	P08 - sample NA	Aggressive	10.92	12.96	Non-cancer glands	98.466	48.1817	0.153335
V19S23_107_B_TACGCCATATTCTAAT-1	P08 - sample NA	Aggressive	14.92	13.96	Non-cancer glands	108.541	41.2278	0.160603
V19S23_107_B_TACGTTTACCGGCAAT-1	P08 - sample NA	Aggressive	0	14	Lymphocytes	227.889	162.425	0.378049
V19S23_107_B_TAGAAAGGTGGCGCTA-1	P08 - sample NA	Aggressive	28.12	22.96	Lymphocyte-enriched stroma	249.222	100.155	0.150462
V19S23_107_B_TAGAGTCTAAGCGAAC-1	P08 - sample NA	Aggressive	13.2	24.96	Non-cancer glands	38.0254	3.03835	0.180638
V19S23_107_B_TAGATATGGACTGGAA-1	P08 - sample NA	Aggressive	12.04	5	Non-cancer glands	115.775	61.0007	0.322444
V19S23_107_B_TAGCTAAGTCCGGGAG-1	P08 - sample NA	Aggressive	14.36	24.96	Non-cancer glands	137.075	110.377	0.298721
V19S23_107_B_TAGCTAGAAGGCATGA-1	P08 - sample NA	Aggressive	10.92	3	Non-cancer glands	90.6862	38.7378	0.25059
V19S23_107_B_TAGCTCGCCTGATAAC-1	P08 - sample NA	Aggressive	14.92	4	Non-cancer glands	100.882	93.7305	0.242091
V19S23_107_B_TAGGTGCTCGCCTAGC-1	P08 - sample NA	Aggressive	31	13.96	Lymphocyte-enriched stroma	158.258	101.501	0.0814062
V19S23_107_B_TAGGTTCGAGTTCGTC-1	P08 - sample NA	Aggressive	20.08	18.96	Non-cancer glands	172.981	261.766	0.389452
V19S23_107_B_TAGTCCGCAGAGAATG-1	P08 - sample NA	Aggressive	12.08	14.96	Non-cancer glands	-33.8565	12.3595	0.421951
V19S23_107_B_TAGTCTAACAACGAGA-1	P08 - sample NA	Aggressive	1.16	13.96	Lymphocytes	181.112	113.51	0.131405
V19S23_107_B_TAGTGCCCTCCAGAGT-1	P08 - sample NA	Aggressive	11.48	21.96	Non-cancer glands	197.296	169.596	0.235965
V19S23_107_B_TATACACAGACGCCTT-1	P08 - sample NA	Aggressive	16.08	4	Non-cancer glands	138.384	-6.00777	0.277542
V19S23_107_B_TATCTACCACAGCGGG-1	P08 - sample NA	Aggressive	16.08	11.96	Non-cancer glands	54.9197	-27.8856	0.300905
V19S23_107_B_TATGCTCCCTACTTAC-1	P08 - sample NA	Aggressive	16.64	28.96	Stroma	190.887	72.4717	0.104776
V19S23_107_B_TATGGATGTGCTACGC-1	P08 - sample NA	Aggressive	12.64	27.96	Stroma	231.426	171.421	0.151729
V19S23_107_B_TATGGGACCGAGCAGG-1	P08 - sample NA	Aggressive	13.8	17.96	Non-cancer glands	213.758	203.761	0.521599
V19S23_107_B_TATGGGTACGTATCGT-1	P08 - sample NA	Aggressive	14.92	21.96	Non-cancer glands	167.849	69.0259	0.577744
V19S23_107_B_TATGGTCTGAGTAACA-1	P08 - sample NA	Aggressive	14.92	17.96	Stroma	169.209	98.7921	0.268132
V19S23_107_B_TATTCCACTCAGCTCG-1	P08 - sample NA	Aggressive	14.36	5	Non-cancer glands	142.546	39.0245	0.272653
V19S23_107_B_TATTCGTGCCAGAATA-1	P08 - sample NA	Aggressive	18.36	19.96	Non-cancer glands	156.666	506.758	0.44561
V19S23_107_B_TCAAACAACCGCGTCG-1	P08 - sample NA	Aggressive	16.08	29.96	Stroma	224.353	52.5645	0.130798
V19S23_107_B_TCAAACTTAGATTGTT-1	P08 - sample NA	Aggressive	18.96	22.96	Lymphocyte-enriched stroma	218.187	138.87	0.0652388
V19S23_107_B_TCAACCATGTTCGGGC-1	P08 - sample NA	Aggressive	10.92	28.96	Stroma	217.083	92.7823	0.209486
V19S23_107_B_TCACAGCAAACTCGAA-1	P08 - sample NA	Aggressive	9.76	3	Lymphocyte-enriched stroma	65.6383	-83.3417	0.250657
V19S23_107_B_TCACAGGGAATCGCAA-1	P08 - sample NA	Aggressive	26.96	6.96	Non-cancer glands	266.808	185.278	0.163609
V19S23_107_B_TCACAGGTTATTGGGC-1	P08 - sample NA	Aggressive	9.2	21.96	Lymphocyte-enriched stroma	197.869	178.533	0.0709984
V19S23_107_B_TCACCCTCTTAAGATT-1	P08 - sample NA	Aggressive	15.52	8.96	Non-cancer glands	108.706	40.4172	0.276764
V19S23_107_B_TCACGCATTGTAGATC-1	P08 - sample NA	Aggressive	9.76	20.96	Stroma	168.747	151.543	0.204581
V19S23_107_B_TCACGTGCCCGATTCA-1	P08 - sample NA	Aggressive	17.24	15.96	Stroma	160.867	167.815	0.0574342
V19S23_107_B_TCAGACGCTATAGAAG-1	P08 - sample NA	Aggressive	22.96	5.96	Lymphocyte-enriched stroma	61.8435	-88.6514	0.33312
V19S23_107_B_TCAGCAAATGCATCTC-1	P08 - sample NA	Aggressive	23.56	22.96	Stroma	165.466	157.845	0.327703
V19S23_107_B_TCAGGGTGTAACGTAA-1	P08 - sample NA	Aggressive	22.96	25.96	Stroma	143.05	14.0658	0.0668131
V19S23_107_B_TCAGGTTCTTTGAGAA-1	P08 - sample NA	Aggressive	5.76	23.96	Non-cancer glands	111.312	162.472	0.275236
V19S23_107_B_TCAGTAGGGACTATAA-1	P08 - sample NA	Aggressive	9.2	8	Stroma	147.704	33.2151	0.29449
V19S23_107_B_TCCAACTTTAAATTCT-1	P08 - sample NA	Aggressive	4.6	13.96	Non-cancer glands	110.064	426.73	0.453502
V19S23_107_B_TCCACTTTATCTAGGT-1	P08 - sample NA	Aggressive	27	22.96	Lymphocyte-enriched stroma	163.173	123.324	0.172138
V19S23_107_B_TCCAGAGCACCGGTTC-1	P08 - sample NA	Aggressive	21.8	13.96	Non-cancer glands	206.902	100.105	0.403521
V19S23_107_B_TCCAGGCGAGTACGGT-1	P08 - sample NA	Aggressive	14.36	22.96	Non-cancer glands	-1.44933	23.4111	0.310159
V19S23_107_B_TCCCAAAGACGAAGGA-1	P08 - sample NA	Aggressive	16.08	27.96	Non-cancer glands	208.519	101.531	0.185767
V19S23_107_B_TCCCAGCTTTAGTCTG-1	P08 - sample NA	Aggressive	13.8	19.96	Non-cancer glands	176.395	154.396	0.171046
V19S23_107_B_TCCCAGGCTTAGCTAA-1	P08 - sample NA	Aggressive	9.2	23.96	Lymphocyte-enriched stroma	133.403	162.252	0.23071
V19S23_107_B_TCCCGCGTACTCCTGG-1	P08 - sample NA	Aggressive	21.24	26.96	Stroma	122.887	11.6267	0.111646
V19S23_107_B_TCCGATGGTGCGACAT-1	P08 - sample NA	Aggressive	12.08	28.96	Stroma	193.492	124.023	0.200067
V19S23_107_B_TCCGCGGCAGCATCTG-1	P08 - sample NA	Aggressive	29.84	19.96	Lymphocyte-enriched stroma	156.158	118.779	0.167787
V19S23_107_B_TCCGCTGTCATCCCGG-1	P08 - sample NA	Aggressive	28.12	6.96	Non-cancer glands	229.579	164.659	0.156626
V19S23_107_B_TCCGCTTATCCCATTA-1	P08 - sample NA	Aggressive	18.36	4	Non-cancer glands	120.966	52.2863	0.354095
V19S23_107_B_TCCGGTTCGTCCGGTC-1	P08 - sample NA	Aggressive	12.04	3	Non-cancer glands	110.42	40.0177	0.474367
V19S23_107_B_TCCTACATCCACGGCC-1	P08 - sample NA	Aggressive	29.84	7.96	Lymphocyte-enriched stroma	119.396	89.8429	0.23426
V19S23_107_B_TCCTAGCAAAGAAGCT-1	P08 - sample NA	Aggressive	5.16	12.96	Lymphocytes	171.478	121.947	0.0804252
V19S23_107_B_TCCTCGGGCTGGGCTT-1	P08 - sample NA	Aggressive	25.24	13.96	Lymphocyte-enriched stroma	201.093	111.621	0.100614
V19S23_107_B_TCCTTTCTTACGCTTA-1	P08 - sample NA	Aggressive	17.24	23.96	Non-cancer glands	33.4981	200.574	0.226734
V19S23_107_B_TCGAAATTTAGGACCA-1	P08 - sample NA	Aggressive	7.48	24.96	Non-cancer glands	-228.334	-2.91557	0.350088
V19S23_107_B_TCGAGACCAACACCGT-1	P08 - sample NA	Aggressive	13.2	16.96	Non-cancer glands	187.36	230.741	0.574817
V19S23_107_B_TCGCAAAGATGCATTT-1	P08 - sample NA	Aggressive	24.68	6.96	Non-cancer glands	-55.3198	37.3315	0.186035
V19S23_107_B_TCGCCGAAGTTGCGTC-1	P08 - sample NA	Aggressive	2.88	9	Non-cancer glands	171.518	131.207	0.371272
V19S23_107_B_TCGCTCGATATATTCC-1	P08 - sample NA	Aggressive	17.8	24.96	Stroma	255.6	59.8577	0.137493
V19S23_107_B_TCGCTGGGCGGATTGT-1	P08 - sample NA	Aggressive	24.12	25.96	Stroma	187.536	95.0533	0.123628
V19S23_107_B_TCGGACGCCCAGCCCA-1	P08 - sample NA	Aggressive	27	20.96	Non-cancer glands	209.004	124.85	0.310946
V19S23_107_B_TCGGAGTACATGAGTA-1	P08 - sample NA	Aggressive	24.12	21.96	Non-cancer glands	90.5784	177.862	0.332918
V19S23_107_B_TCGTTAGGAGTCCCTA-1	P08 - sample NA	Aggressive	12.64	2	Stroma	21.577	8.6959	0.266554
V19S23_107_B_TCTACCGTCCACAAGC-1	P08 - sample NA	Aggressive	20.12	26.96	Stroma	205.602	89.7898	0.0434429
V19S23_107_B_TCTAGCATGCCCAGAA-1	P08 - sample NA	Aggressive	19.52	6	Non-cancer glands	36.472	-88.6737	0.303034
V19S23_107_B_TCTAGTTATCAGAAGA-1	P08 - sample NA	Aggressive	12.64	19.96	Non-cancer glands	105.631	100.103	0.503448
V19S23_107_B_TCTGCCAGAAACTGCA-1	P08 - sample NA	Aggressive	27	12.96	Lymphocyte-enriched stroma	182.906	111.866	0.0899337
V19S23_107_B_TCTTCGAATAGACGTT-1	P08 - sample NA	Aggressive	22.4	14.96	Lymphocyte-enriched stroma	108.916	44.0985	0.124745
V19S23_107_B_TCTTCGATACCAATAA-1	P08 - sample NA	Aggressive	19.52	21.96	Lymphocyte-enriched stroma	96.6797	51.3162	0.159477
V19S23_107_B_TCTTGATGCGTAGCGA-1	P08 - sample NA	Aggressive	20.68	21.96	Stroma	180.302	111.17	0.193345
V19S23_107_B_TGAAAGGACCTGACTC-1	P08 - sample NA	Aggressive	29.28	18.96	Non-cancer glands	216.325	284.233	0.293897
V19S23_107_B_TGACCCACGTTAGACA-1	P08 - sample NA	Aggressive	8.64	20.96	Lymphocyte-enriched stroma	163.581	147.504	0.252586
V19S23_107_B_TGACTATAATCCTTTC-1	P08 - sample NA	Aggressive	20.68	7.96	Lymphocyte-enriched stroma	178.659	138.885	0.156523
V19S23_107_B_TGAGTAAATTAGCGTA-1	P08 - sample NA	Aggressive	14.36	7	Non-cancer glands	130.452	13.0459	0.300856
V19S23_107_B_TGATCGGTTTGACCCT-1	P08 - sample NA	Aggressive	12.64	25.96	Non-cancer glands	73.5492	52.8877	0.439955
V19S23_107_B_TGATCTCCGGCGCCAG-1	P08 - sample NA	Aggressive	10.36	25.96	Stroma	201.397	74.3719	0.129264
V19S23_107_B_TGATTCGTCTATCACT-1	P08 - sample NA	Aggressive	5.16	22.96	Stroma	136.055	105.669	0.155336
V19S23_107_B_TGATTCTGTCGCCGGT-1	P08 - sample NA	Aggressive	6.88	6	Non-cancer glands	177.405	30.092	0.278917
V19S23_107_B_TGATTTATTAGCTGTG-1	P08 - sample NA	Aggressive	1.16	15.96	Lymphocytes	174.861	94.5642	0.276879
V19S23_107_B_TGCAAGAATGACGTAA-1	P08 - sample NA	Aggressive	16.08	23.96	Non-cancer glands	170.399	144.288	0.16636
V19S23_107_B_TGCAGAGTACCGAGCA-1	P08 - sample NA	Aggressive	8.04	15.96	Non-cancer glands	152.203	92.7147	0.0560951
V19S23_107_B_TGCATATGTCTGTCAC-1	P08 - sample NA	Aggressive	30.44	18.96	Lymphocyte-enriched stroma	150.606	81.9718	0.100057
V19S23_107_B_TGCCAGTACGTGGAGA-1	P08 - sample NA	Aggressive	22.4	3	Non-cancer glands	167.59	97.395	0.411482
V19S23_107_B_TGCCCGTACCGTTAAA-1	P08 - sample NA	Aggressive	24.68	8.96	Lymphocyte-enriched stroma	110.186	75.8038	0.109601
V19S23_107_B_TGCGACACCCTAGTGC-1	P08 - sample NA	Aggressive	8.04	8	Lymphocyte-enriched stroma	87.2837	-20.125	0.194885
V19S23_107_B_TGCGAGAATATTACCC-1	P08 - sample NA	Aggressive	4.6	4	Non-cancer glands	-118.167	-238.857	0.337559
V19S23_107_B_TGCGCAAAGCATTTGG-1	P08 - sample NA	Aggressive	20.08	22.96	Lymphocyte-enriched stroma	205.722	107.93	0.098124
V19S23_107_B_TGCGTAAGAACCTGAT-1	P08 - sample NA	Aggressive	6.32	11	Non-cancer glands	196.267	143.116	0.0811553
V19S23_107_B_TGCGTTTGTTGACACT-1	P08 - sample NA	Aggressive	25.24	11.96	Lymphocyte-enriched stroma	151.462	100	0.0742179
V19S23_107_B_TGGAAGAAGGGAACGT-1	P08 - sample NA	Aggressive	1.72	14.96	Lymphocytes	145.691	128.53	0.0455862
V19S23_107_B_TGGAGTGATGCGATGA-1	P08 - sample NA	Aggressive	5.16	24.96	Stroma	172.67	43.4716	0.122162
V19S23_107_B_TGGCAGATTACGATCA-1	P08 - sample NA	Aggressive	14.92	9.96	Non-cancer glands	51.5754	149.014	0.312119
V19S23_107_B_TGGCAGCAGTAATAGT-1	P08 - sample NA	Aggressive	16.64	14.96	Stroma	200.971	174.391	0.156586
V19S23_107_B_TGGCCAAACTGAAGTA-1	P08 - sample NA	Aggressive	25.28	25.96	Stroma	251.349	194.604	0.123849
V19S23_107_B_TGGCGATCAAGTTATG-1	P08 - sample NA	Aggressive	13.2	3	Non-cancer glands	39.9312	16.9869	0.316117
V19S23_107_B_TGGTCCCACGCTACGG-1	P08 - sample NA	Aggressive	24.12	2	Non-cancer glands	182.293	214.291	0.566773
V19S23_107_B_TGGTTCAACGGGTAAT-1	P08 - sample NA	Aggressive	24.12	4	Lymphocyte-enriched stroma	178.291	46.4494	0.29297
V19S23_107_B_TGTACGAACAAATCCG-1	P08 - sample NA	Aggressive	14.92	15.96	Stroma	195.928	67.7313	0.158145
V19S23_107_B_TGTATAACAGATCCTG-1	P08 - sample NA	Aggressive	27	24.96	Lymphocyte-enriched stroma	207.438	135.137	0.231538
V19S23_107_B_TGTTCCGCTTCCATGA-1	P08 - sample NA	Aggressive	6.88	17.96	Non-cancer glands	185.859	278.052	0.438559
V19S23_107_B_TGTTCGTATTGCGGTG-1	P08 - sample NA	Aggressive	16.64	5	Non-cancer glands	63.2378	-1.46506	0.263116
V19S23_107_B_TGTTCTTCCATTGACT-1	P08 - sample NA	Aggressive	6.32	20.96	Non-cancer glands	137.423	142.416	0.388714
V19S23_107_B_TTAAGCGCCTGACCCA-1	P08 - sample NA	Aggressive	6.92	23.96	Stroma	161.379	120.587	0.128956
V19S23_107_B_TTAATGTAGACCAGGT-1	P08 - sample NA	Aggressive	20.68	23.96	Lymphocyte-enriched stroma	150.046	179.506	0.300128
V19S23_107_B_TTACTAAAGGACTTTA-1	P08 - sample NA	Aggressive	26.4	5.96	Lymphocyte-enriched stroma	152.424	112.658	0.292108
V19S23_107_B_TTACTCCGGCCGGGAA-1	P08 - sample NA	Aggressive	26.4	19.96	Lymphocyte-enriched stroma	202.52	101.828	0.0650889
V19S23_107_B_TTACTGGGATATTTCA-1	P08 - sample NA	Aggressive	12.64	9.96	Non-cancer glands	26.0341	53.0343	0.421621
V19S23_107_B_TTAGAAGAACATGACT-1	P08 - sample NA	Aggressive	18.36	2	Non-cancer glands	-113.934	-191.586	0.378559
V19S23_107_B_TTATATACGCTGTCAC-1	P08 - sample NA	Aggressive	24.12	15.96	Stroma	169.998	157.086	0.202548
V19S23_107_B_TTATATTTGGCAATCC-1	P08 - sample NA	Aggressive	18.4	27.96	Stroma	137.478	105.842	0.0554138
V19S23_107_B_TTATGATCTTAACGAA-1	P08 - sample NA	Aggressive	28.72	15.96	Lymphocyte-enriched stroma	199.616	127.917	0.0736293
V19S23_107_B_TTATTAGAGCGTGTTC-1	P08 - sample NA	Aggressive	21.8	7.96	Non-cancer glands	161.371	112.15	0.361848
V19S23_107_B_TTCAATACTCTGAATC-1	P08 - sample NA	Aggressive	31	15.96	Stroma	192.619	108.852	0.0923916
V19S23_107_B_TTCACGAAAGGATCAC-1	P08 - sample NA	Aggressive	12.64	15.96	Non-cancer glands	219.93	196.565	0.440941
V19S23_107_B_TTCCAATCTGGCTATC-1	P08 - sample NA	Aggressive	8.04	6	Lymphocyte-enriched stroma	112.212	36.9287	0.188033
V19S23_107_B_TTCCACACAGATTTGA-1	P08 - sample NA	Aggressive	8.04	4	Non-cancer glands	-68.7182	-198.715	0.344037
V19S23_107_B_TTCCGCGTGAGGCGAT-1	P08 - sample NA	Aggressive	18.36	7.96	Non-cancer glands	112.932	105.677	0.186971
V19S23_107_B_TTCGACAGAGCCCGTG-1	P08 - sample NA	Aggressive	20.68	2	Lymphocyte-enriched stroma	99.8435	125.883	0.344448
V19S23_107_B_TTCGGGACTAATCGCG-1	P08 - sample NA	Aggressive	22.96	17.96	Stroma	192.013	145.798	0.237282
V19S23_107_B_TTCTGCCGCGCCTAGA-1	P08 - sample NA	Aggressive	21.24	5	Non-cancer glands	-42.0479	-70.0006	0.326313
V19S23_107_B_TTCTGCGGGTTAGCGG-1	P08 - sample NA	Aggressive	27.56	13.96	Lymphocyte-enriched stroma	176.385	151.119	0.0623435
V19S23_107_B_TTCTTGAGCCGCGCTA-1	P08 - sample NA	Aggressive	5.16	7	Lymphocyte-enriched stroma	181.12	52.0991	0.298816
V19S23_107_B_TTGAAGAATTCCCAGG-1	P08 - sample NA	Aggressive	10.36	21.96	Non-cancer glands	237.773	149.862	0.362269
V19S23_107_B_TTGAATATGGACTTTC-1	P08 - sample NA	Aggressive	25.28	19.96	Non-cancer glands	195.853	255.505	0.417432
V19S23_107_B_TTGACATGAACGTGGA-1	P08 - sample NA	Aggressive	0	10	Lymphocytes	185.556	106.177	0.329836
V19S23_107_B_TTGACTACCATATGGT-1	P08 - sample NA	Aggressive	5.16	11	Lymphocytes	176.663	118.651	0.146613
V19S23_107_B_TTGATCTAACTTTGTC-1	P08 - sample NA	Aggressive	8.64	24.96	Lymphocyte-enriched stroma	138.182	48.3389	0.149807
V19S23_107_B_TTGCCCTGATCACGGG-1	P08 - sample NA	Aggressive	1.16	17.96	Non-cancer glands	143.315	101.146	0.2193
V19S23_107_B_TTGCGGCATCAGAAAG-1	P08 - sample NA	Aggressive	7.48	1	Non-cancer glands	119.746	29.9827	0.272093
V19S23_107_B_TTGCGTCGGCCAACCG-1	P08 - sample NA	Aggressive	5.16	3	Non-cancer glands	114.167	145.282	0.449896
V19S23_107_B_TTGGATATCGTCTACG-1	P08 - sample NA	Aggressive	11.48	6	Non-cancer glands	69.9943	-41.4397	0.191364
V19S23_107_B_TTGGGACACTGCCCGC-1	P08 - sample NA	Aggressive	21.84	25.96	Stroma	241.107	101.223	0.101695
V19S23_107_B_TTGGGCGGCGGTTGCC-1	P08 - sample NA	Aggressive	25.28	23.96	Lymphocyte-enriched stroma	122.389	117.185	0.132001
V19S23_107_B_TTGTAATCCGTACTCG-1	P08 - sample NA	Aggressive	13.2	18.96	Stroma	156.496	85.1086	0.241102
V19S23_107_B_TTGTGTTTCCCGAAAG-1	P08 - sample NA	Aggressive	15.48	3	Non-cancer glands	143.049	112.204	0.329827
V19S23_107_B_TTGTTGTGTGTCAAGA-1	P08 - sample NA	Aggressive	25.84	22.96	Lymphocyte-enriched stroma	205.16	265.453	0.291979
V19S23_108_B_AAACAAGTATCTCCCA-1	P06 - sample C2	Non-aggressive	32.36	9	Stroma	-32.5091	-30.7642	0.00629537
V19S23_108_B_AAACGAGACGGTTGAT-1	P06 - sample C2	Non-aggressive	19.08	24.12	Stroma	167.616	56.7604	1.73748e-13
V19S23_108_B_AAACTGCTGGCTCCAA-1	P06 - sample C2	Non-aggressive	12.16	14.08	Stroma	-93.3666	-76.676	3.23528e-13
V19S23_108_B_AAAGGCTCTCGCGCCG-1	P06 - sample C2	Non-aggressive	5.2	4.04	Stroma	-8.29796	-135.764	0.015915
V19S23_108_B_AAAGTGTGATTTATCT-1	P06 - sample C2	Non-aggressive	27.76	15.04	Non-cancer glands	86.167	-99.6935	3.61486e-13
V19S23_108_B_AAAGTTGACTCCCGTA-1	P06 - sample C2	Non-aggressive	28.88	17.08	Stroma	-89.2773	-321.868	7.52304e-14
V19S23_108_B_AAATACCTATAAGCAT-1	P06 - sample C2	Non-aggressive	13.32	12.08	Non-cancer glands	-116.716	-155.881	7.10464e-14
V19S23_108_B_AAATAGGGTGCTATTG-1	P06 - sample C2	Non-aggressive	19.08	6.04	ISUP1	57.7857	-1.59573	1.63235e-13
V19S23_108_B_AAATCGTGTACCACAA-1	P06 - sample C2	Non-aggressive	5.8	15.08	Stroma	-63.6602	-144.075	6.95105e-13
V19S23_108_B_AAATCTAGCCCTGCTA-1	P06 - sample C2	Non-aggressive	31.76	6	Stroma	98.4058	93.7028	3.01672e-13
V19S23_108_B_AAATTAACGGGTAGCT-1	P06 - sample C2	Non-aggressive	6.96	25.12	Non-cancer glands	-0.648249	-20.3437	1.02979e-13
V19S23_108_B_AACACACGCTCGCCGC-1	P06 - sample C2	Non-aggressive	27.16	8.04	Stroma	121.473	-117.946	1.91761e-12
V19S23_108_B_AACCCTACTGTCAATA-1	P06 - sample C2	Non-aggressive	28.92	19.08	Stroma	78.0839	-46.513	5.81125e-13
V19S23_108_B_AACCTTTAAATACGGT-1	P06 - sample C2	Non-aggressive	12.72	5.04	Stroma	24.2787	-5.95284	2.66994e-13
V19S23_108_B_AACGATAATGCCGTAG-1	P06 - sample C2	Non-aggressive	15.6	6.04	Non-cancer glands	104.4	28.7455	2.54167e-13
V19S23_108_B_AACGCTGTTGCTGAAA-1	P06 - sample C2	Non-aggressive	27.72	5	Stroma	-18.5459	71.2522	3.154e-12
V19S23_108_B_AACGGACGTACGTATA-1	P06 - sample C2	Non-aggressive	26.56	9.04	Stroma	31.7549	-40.9574	2.09932e-13
V19S23_108_B_AACGTGCGAAAGTCTC-1	P06 - sample C2	Non-aggressive	16.2	23.12	Stroma	80.8812	28.9226	0.00243564
V19S23_108_B_AACTAGGCTTGGGTGT-1	P06 - sample C2	Non-aggressive	8.68	4.04	Stroma	147.233	130.148	0.0176151
V19S23_108_B_AACTCTCAATAGAGCG-1	P06 - sample C2	Non-aggressive	27.16	24.08	Non-cancer glands	-369.417	-528.965	3.20922e-14
V19S23_108_B_AAGACTGCAAGCTACT-1	P06 - sample C2	Non-aggressive	12.76	23.12	Stroma	159.945	39.483	4.28501e-13
[truncated: 571 more rows]

## Sheet: Figure 2 b and c
index	APC GSEA score	CEG GSEA score	Outcome	Sample type	Spot class
V10A20_007_A_AAACGAGACGGTTGAT-1	-267.498	-47.9416	Non-aggressive	Cancer	Stroma
V10A20_007_A_AAAGGGATGTAGCAAG-1	-169.502	-27.2109	Non-aggressive	Cancer	ISUP2
V10A20_007_A_AAATACCTATAAGCAT-1	-332.438	-64.5732	Non-aggressive	Cancer	ISUP1
V10A20_007_A_AAATCGTGTACCACAA-1	-32.4694	49.675	Non-aggressive	Cancer	ISUP5
V10A20_007_A_AAATGGTCAATGTGCC-1	-14.4003	55.155	Non-aggressive	Cancer	ISUP3
V10A20_007_A_AAATTAACGGGTAGCT-1	-230.122	-19.7177	Non-aggressive	Cancer	ISUP5
V10A20_007_A_AACCGAGCTTGGTCAT-1	-46.735	55.8028	Non-aggressive	Cancer	Stroma
V10A20_007_A_AACGATATGTCAACTG-1	-120.054	49.2456	Non-aggressive	Cancer	ISUP1
V10A20_007_A_AACGCGGTCTCCAGCC-1	-54.5011	-35.6832	Non-aggressive	Cancer	Stroma
V10A20_007_A_AACGTGCGAAAGTCTC-1	-183.016	-50.6455	Non-aggressive	Cancer	Stroma
V10A20_007_A_AACTCAAGTTAATTGC-1	-202.67	-53.9079	Non-aggressive	Cancer	Stroma
V10A20_007_A_AACTGGGTCCCGACGT-1	-6.32838	161.1	Non-aggressive	Cancer	Stroma
V10A20_007_A_AAGACTGCAAGCTACT-1	-158.97	64.3565	Non-aggressive	Cancer	ISUP3
V10A20_007_A_AAGAGCTCTTTATCGG-1	-308.055	-48.0983	Non-aggressive	Cancer	Stroma
V10A20_007_A_AAGAGGCATGGATCGC-1	-215.063	21.404	Non-aggressive	Cancer	Stroma
V10A20_007_A_AAGCTAGATCGAGTAA-1	-17.5145	49.3428	Non-aggressive	Cancer	Stroma
V10A20_007_A_AAGCTCGTGCCAAGTC-1	-229.202	-32.1743	Non-aggressive	Cancer	ISUP1
V10A20_007_A_AAGGATGAGGGACCTC-1	28.6638	47.0021	Non-aggressive	Cancer	Stroma
V10A20_007_A_AAGGCTGTGCTCATCG-1	-205.875	-29.1616	Non-aggressive	Cancer	Stroma
V10A20_007_A_AAGGTATCCTAATATA-1	-29.5161	74.746	Non-aggressive	Cancer	ISUP3
V10A20_007_A_AATCGCCTCAGCGCCA-1	-235.742	-42.3062	Non-aggressive	Cancer	Stroma
V10A20_007_A_AATGACGTAGGATGTC-1	-261.254	-47.5243	Non-aggressive	Cancer	ISUP1
V10A20_007_A_AATGCAACCGGGTACC-1	-82.1969	52.533	Non-aggressive	Cancer	ISUP2
V10A20_007_A_AATTAAAGGTCGGCGT-1	12.4043	32.8885	Non-aggressive	Cancer	Stroma
V10A20_007_A_AATTGAACGCTCTGGT-1	-227.726	-33.1367	Non-aggressive	Cancer	ISUP1
V10A20_007_A_ACAACAGCATGAGCTA-1	-10.6021	60.9687	Non-aggressive	Cancer	Stroma
V10A20_007_A_ACAAGGAAATCCGCCC-1	-258.503	-36.7356	Non-aggressive	Cancer	ISUP1
V10A20_007_A_ACAAGGGCAGGCTCTG-1	-276.427	-35.9408	Non-aggressive	Cancer	ISUP1
V10A20_007_A_ACAATTTGAGCAGTGG-1	-180.74	-29.7159	Non-aggressive	Cancer	ISUP3
V10A20_007_A_ACACAAAGACGGGTGG-1	-212.948	-26.2996	Non-aggressive	Cancer	ISUP2
V10A20_007_A_ACACGAGACTCCTTCT-1	-182.519	16.3673	Non-aggressive	Cancer	Stroma
V10A20_007_A_ACACGGGAACTTAGGG-1	-40.0287	32.2425	Non-aggressive	Cancer	ISUP1
V10A20_007_A_ACATAATAAGGCGGTG-1	-214.674	-22.4069	Non-aggressive	Cancer	ISUP2
V10A20_007_A_ACATCGATCGTTTACC-1	-72.8303	42.5112	Non-aggressive	Cancer	Stroma
V10A20_007_A_ACATCGTATGCAATGG-1	-166.943	-31.5173	Non-aggressive	Cancer	ISUP1
V10A20_007_A_ACATTAGTTTATATCC-1	93.602	91.4801	Non-aggressive	Cancer	Stroma
V10A20_007_A_ACCACAAGTTTCTATC-1	-14.3999	71.4556	Non-aggressive	Cancer	ISUP5
V10A20_007_A_ACCACGTGCAGCTATA-1	-183.221	-0.290202	Non-aggressive	Cancer	ISUP1
V10A20_007_A_ACCATATCCGCAATAA-1	-203.343	43.498	Non-aggressive	Cancer	Stroma
V10A20_007_A_ACCATCGTATATGGTA-1	-100.192	-12.9202	Non-aggressive	Cancer	ISUP3
V10A20_007_A_ACCCAACGCCCGTGGC-1	-41.4909	37.9644	Non-aggressive	Cancer	Stroma
V10A20_007_A_ACCCGGTTACACTTCC-1	24.3039	47.5184	Non-aggressive	Cancer	Stroma
V10A20_007_A_ACCGACTGAGTCCCAC-1	-53.8687	58.205	Non-aggressive	Cancer	Stroma
V10A20_007_A_ACGATCATACATAGAG-1	-70.3456	62.7427	Non-aggressive	Cancer	ISUP2
V10A20_007_A_ACGATGCATATGTTAT-1	-170.031	-55.6125	Non-aggressive	Cancer	Stroma
V10A20_007_A_ACGCATTCGTGAGTAC-1	-216.499	-26.1063	Non-aggressive	Cancer	ISUP5
V10A20_007_A_ACGCGAAGTCAGACGA-1	-15.4802	102.876	Non-aggressive	Cancer	Stroma
V10A20_007_A_ACGCGGGCCAAGGACA-1	-187.426	-14.0978	Non-aggressive	Cancer	ISUP5
V10A20_007_A_ACGGCGACGATGGGAA-1	-258.374	-33.6034	Non-aggressive	Cancer	ISUP1
V10A20_007_A_ACGTAGATTGCTGATG-1	-76.2274	51.4792	Non-aggressive	Cancer	Stroma
V10A20_007_A_ACGTTAGATTTGCCCG-1	-161.508	-33.1672	Non-aggressive	Cancer	Stroma
V10A20_007_A_ACTCAATAAAGGCACG-1	-227.108	-31.2859	Non-aggressive	Cancer	Stroma
V10A20_007_A_ACTCCCTAGAATAGTA-1	-194.649	-27.2785	Non-aggressive	Cancer	ISUP1
V10A20_007_A_ACTCGTCAGTAATCCC-1	-88.0627	-18.6317	Non-aggressive	Cancer	ISUP1
V10A20_007_A_ACTCTCTGACTTAGGT-1	153.154	66.3531	Non-aggressive	Cancer	ISUP3
V10A20_007_A_ACTCTTGTATAGTAAC-1	-210.116	-28.0059	Non-aggressive	Cancer	ISUP1
V10A20_007_A_ACTGAATGGCGAAAGT-1	-117.089	15.103	Non-aggressive	Cancer	ISUP1
V10A20_007_A_ACTGTACGATACACAT-1	-45.071	35.4294	Non-aggressive	Cancer	Stroma
V10A20_007_A_ACTGTCCAGGATTATA-1	-15.8371	145.603	Non-aggressive	Cancer	ISUP5
V10A20_007_A_ACTGTCTTCTTTAGAA-1	-80.9001	-0.578624	Non-aggressive	Cancer	Stroma
V10A20_007_A_ACTTATACTTACCCGG-1	-6.69844	-34.4575	Non-aggressive	Cancer	Stroma
V10A20_007_A_ACTTATTAGGATCGGT-1	-63.5348	61.9893	Non-aggressive	Cancer	Stroma
V10A20_007_A_ACTTCGCCATACGCAC-1	-82.5505	27.7277	Non-aggressive	Cancer	ISUP1
V10A20_007_A_ACTTGACTCCCTCTTT-1	-49.9712	47.9755	Non-aggressive	Cancer	ISUP3
V10A20_007_A_ACTTTCCTATAGCTTC-1	15.9743	134.885	Non-aggressive	Cancer	Stroma
V10A20_007_A_AGAAGGTTGCCGAATT-1	-28.4226	87.6543	Non-aggressive	Cancer	Stroma
V10A20_007_A_AGACCCACCGCTGATC-1	12.2056	84.5575	Non-aggressive	Cancer	Stroma
V10A20_007_A_AGACCCGCCCTCCTCG-1	-145.57	-23.2314	Non-aggressive	Cancer	ISUP1
V10A20_007_A_AGATAACTTCAGGGCC-1	19.9641	133.493	Non-aggressive	Cancer	ISUP3
V10A20_007_A_AGATACTCAAGATCGA-1	-199.266	-34.1495	Non-aggressive	Cancer	ISUP1
V10A20_007_A_AGATCTCAGGTGTGAT-1	-47.2614	4.70021	Non-aggressive	Cancer	Stroma
V10A20_007_A_AGATTATAGGACGTTT-1	-75.4983	98.9847	Non-aggressive	Cancer	ISUP5
V10A20_007_A_AGCACCAGTACTCACG-1	-0.738774	84.7065	Non-aggressive	Cancer	Stroma
V10A20_007_A_AGCCACTCCCGTGCTT-1	-214.165	54.9675	Non-aggressive	Cancer	ISUP1
V10A20_007_A_AGCGACCAACGATATT-1	24.3369	119.983	Non-aggressive	Cancer	ISUP5
V10A20_007_A_AGCGTGGTATTCTACT-1	-143.771	-76.9542	Non-aggressive	Cancer	ISUP1
V10A20_007_A_AGCTCTAGACGTTCCA-1	-128.977	76.3858	Non-aggressive	Cancer	ISUP1
V10A20_007_A_AGGACAGTCGAATCCC-1	-34.6088	8.58322	Non-aggressive	Cancer	Stroma
V10A20_007_A_AGGACGACCCATTAGA-1	-237.955	-21.9307	Non-aggressive	Cancer	ISUP1
V10A20_007_A_AGGGCTGCAGTTACAG-1	-258.679	-36.0805	Non-aggressive	Cancer	Stroma
V10A20_007_A_AGGGTTTAGTTCGGGA-1	-167.85	-30.0969	Non-aggressive	Cancer	ISUP5
V10A20_007_A_AGGTTGAGGCACGCTT-1	-93.6057	-8.99449	Non-aggressive	Cancer	ISUP3
V10A20_007_A_AGGTTTCACACACCTT-1	-181.761	73.7823	Non-aggressive	Cancer	ISUP1
V10A20_007_A_AGTACGGGCACCTGGC-1	-162.812	2.63751	Non-aggressive	Cancer	ISUP3
V10A20_007_A_AGTCAACACCACCATC-1	62.2137	57.5903	Non-aggressive	Cancer	Stroma
V10A20_007_A_AGTCTTCTCCTCAAAT-1	-8.32148	-1.45127	Non-aggressive	Cancer	Stroma
V10A20_007_A_AGTGACCTACTTTACG-1	-179.299	32.4203	Non-aggressive	Cancer	ISUP5
V10A20_007_A_AGTGAGACTTCCAGTA-1	41.1228	20.4502	Non-aggressive	Cancer	Stroma
V10A20_007_A_AGTGATATGAGTAGTT-1	-187.554	62.8643	Non-aggressive	Cancer	Stroma
V10A20_007_A_AGTGATTCAAGCAGGA-1	147.347	85.0028	Non-aggressive	Cancer	Stroma
V10A20_007_A_AGTGCGTAGCTCGTAA-1	-199.907	74.701	Non-aggressive	Cancer	ISUP1
V10A20_007_A_AGTTAAACACTTGCGA-1	-60.1694	13.3259	Non-aggressive	Cancer	ISUP3
V10A20_007_A_AGTTCCTACAGAATTA-1	5.8457	104.521	Non-aggressive	Cancer	Stroma
V10A20_007_A_AGTTCCTATTTATGTT-1	-42.7113	42.0999	Non-aggressive	Cancer	Stroma
V10A20_007_A_ATAAACGGACCCGTAA-1	-182.496	-0.332168	Non-aggressive	Cancer	ISUP5
V10A20_007_A_ATAAAGGCTCGGTCGT-1	-63.1244	57.3952	Non-aggressive	Cancer	ISUP3
V10A20_007_A_ATAACGCCGGAGGGTC-1	-153.521	-3.04452	Non-aggressive	Cancer	Stroma
V10A20_007_A_ATAACGGAGTCCAACG-1	-211.848	-27.3721	Non-aggressive	Cancer	ISUP1
V10A20_007_A_ATAAGGTGGAGAACAT-1	-266.623	-46.9629	Non-aggressive	Cancer	ISUP1
V10A20_007_A_ATAAGTTACCGCGACG-1	-118.588	36.8356	Non-aggressive	Cancer	ISUP5
V10A20_007_A_ATAATAGCTGTTGAAT-1	-182.615	9.55277	Non-aggressive	Cancer	Stroma
V10A20_007_A_ATACGCCGGCGAAACC-1	-317.043	-49.1485	Non-aggressive	Cancer	Stroma
V10A20_007_A_ATACTAGCATGACCCT-1	14.7961	52.7507	Non-aggressive	Cancer	ISUP2
V10A20_007_A_ATAGACGAAGAGAAAG-1	-309.015	-41.0508	Non-aggressive	Cancer	ISUP1
V10A20_007_A_ATAGGGATATCCTTGA-1	-145.584	29.6134	Non-aggressive	Cancer	ISUP3
V10A20_007_A_ATAGGTTGGGCAGATG-1	112.424	89.9088	Non-aggressive	Cancer	Stroma
V10A20_007_A_ATAGTGAAGCGTTCTC-1	-122.48	18.3919	Non-aggressive	Cancer	ISUP5
V10A20_007_A_ATATCTTAGGGCCTTC-1	-155.683	-32.1522	Non-aggressive	Cancer	Stroma
V10A20_007_A_ATATTCAGTTAAACCT-1	-257.357	-29.4597	Non-aggressive	Cancer	ISUP3
V10A20_007_A_ATATTTAACCCTCAAG-1	-54.0458	62.748	Non-aggressive	Cancer	ISUP5
V10A20_007_A_ATCACTTCATCCTCGC-1	92.2913	53.6274	Non-aggressive	Cancer	Stroma
V10A20_007_A_ATCAGACGGCACGCCG-1	-58.5623	-69.6241	Non-aggressive	Cancer	Stroma
V10A20_007_A_ATCATCCAATATTTGT-1	45.6644	35.2378	Non-aggressive	Cancer	Stroma
V10A20_007_A_ATCCAGGATTCGTGAA-1	-258.153	-33.8672	Non-aggressive	Cancer	ISUP1
V10A20_007_A_ATCCTGCGTGGAATGG-1	-134.935	-4.37516	Non-aggressive	Cancer	ISUP5
V10A20_007_A_ATCGACCCAATACAGA-1	-288.393	-38.1467	Non-aggressive	Cancer	ISUP1
V10A20_007_A_ATCGACTCTTTCCGTT-1	-141.447	123.003	Non-aggressive	Cancer	ISUP2
V10A20_007_A_ATCGCACGCCGGGAGA-1	-70.8867	77.936	Non-aggressive	Cancer	ISUP2
V10A20_007_A_ATCTGGTTAAGACTGT-1	-8.07428	87.1533	Non-aggressive	Cancer	ISUP1
V10A20_007_A_ATGATGCAATGGTACA-1	-206.919	-44.2384	Non-aggressive	Cancer	ISUP5
V10A20_007_A_ATGCCGGTCTTGCATA-1	-152.875	10.3435	Non-aggressive	Cancer	Stroma
V10A20_007_A_ATGCGACAGTCCCATT-1	-275.011	-48.3308	Non-aggressive	Cancer	ISUP1
V10A20_007_A_ATGGAGCAGGCCGTGA-1	-128.345	-30.3995	Non-aggressive	Cancer	ISUP3
V10A20_007_A_ATGGATTGACCAAACG-1	-215.071	-21.5815	Non-aggressive	Cancer	ISUP2
V10A20_007_A_ATGTGCATCCGACGCA-1	-226.195	-13.1517	Non-aggressive	Cancer	ISUP2
V10A20_007_A_ATGTGGACATCTTGAT-1	-200.693	-29.6131	Non-aggressive	Cancer	ISUP1
V10A20_007_A_ATTAAACATGCGGACC-1	-157.441	61.4987	Non-aggressive	Cancer	ISUP5
V10A20_007_A_ATTAATACTACGCGGG-1	87.2242	41.5867	Non-aggressive	Cancer	Stroma
V10A20_007_A_ATTAATGAACCAGTCG-1	-328.829	-55.4492	Non-aggressive	Cancer	ISUP1
V10A20_007_A_ATTAGGCGATGCTTTC-1	-38.6669	17.1603	Non-aggressive	Cancer	ISUP1
V10A20_007_A_ATTCATATACTGTCCA-1	-181.764	-23.9507	Non-aggressive	Cancer	ISUP5
V10A20_007_A_ATTGAAGATCTTAGTG-1	-195.886	-40.7217	Non-aggressive	Cancer	Stroma
V10A20_007_A_ATTGCTGCTCCTCCAT-1	-102.623	34.0485	Non-aggressive	Cancer	ISUP3
V10A20_007_A_ATTTGTCTTGGGAGCT-1	-53.9618	-31.0282	Non-aggressive	Cancer	Stroma
V10A20_007_A_CAAACGAGTATCGCAG-1	-263.303	-55.4897	Non-aggressive	Cancer	Stroma
V10A20_007_A_CAAATGTCCTTCCGTG-1	-176.423	20.6939	Non-aggressive	Cancer	ISUP5
V10A20_007_A_CAAGAGGGCGGAGTAC-1	-322.819	9.35712	Non-aggressive	Cancer	ISUP1
V10A20_007_A_CAAGGATCGCATGTTC-1	-171.125	9.82389	Non-aggressive	Cancer	ISUP1
V10A20_007_A_CAATAAACCTTGGCCC-1	-147.604	0.863994	Non-aggressive	Cancer	ISUP3
V10A20_007_A_CAATTAAGGGTGATGA-1	117.613	51.7364	Non-aggressive	Cancer	Stroma
V10A20_007_A_CAATTTCGTATAAGGG-1	-173.73	-26.6691	Non-aggressive	Cancer	ISUP1
V10A20_007_A_CACAATGAGCTGCTAT-1	56.0002	46.9688	Non-aggressive	Cancer	Stroma
V10A20_007_A_CACACGCGCTGTCTTA-1	126.067	115.198	Non-aggressive	Cancer	Stroma
V10A20_007_A_CACAGCACCCACGGCA-1	-84.5823	111.79	Non-aggressive	Cancer	Stroma
V10A20_007_A_CACATATTAGCAGGAT-1	-260.763	-41.9379	Non-aggressive	Cancer	ISUP1
V10A20_007_A_CACATGATTCAGCAAC-1	-33.4913	76.6302	Non-aggressive	Cancer	ISUP1
V10A20_007_A_CACCGCCAGAAGGTTT-1	-27.7461	118.496	Non-aggressive	Cancer	Stroma
V10A20_007_A_CACGCACAGCGCAGCT-1	-126.113	8.89504	Non-aggressive	Cancer	ISUP3
V10A20_007_A_CACGTTCGTGCTCTAG-1	5.49241	40.095	Non-aggressive	Cancer	Stroma
V10A20_007_A_CACTAAAGTTGCCTAT-1	-45.9619	127.892	Non-aggressive	Cancer	ISUP5
V10A20_007_A_CACTCAAGAGCTATGG-1	54.9026	52.7769	Non-aggressive	Cancer	Stroma
V10A20_007_A_CACTCGAGCTGAACAA-1	-216.908	-25.9013	Non-aggressive	Cancer	ISUP1
V10A20_007_A_CACTTAATCAGACGGA-1	-95.4829	26.4097	Non-aggressive	Cancer	Stroma
V10A20_007_A_CAGAGCATGAGCTTGC-1	-288.644	-52.8606	Non-aggressive	Cancer	Stroma
V10A20_007_A_CAGCAGCCCGTTCCTT-1	-267.281	-42.0923	Non-aggressive	Cancer	ISUP1
V10A20_007_A_CAGCCTCCTGCAGAGG-1	-142.505	132.883	Non-aggressive	Cancer	ISUP3
V10A20_007_A_CAGCTCACTGAGACAT-1	-134.542	77.5023	Non-aggressive	Cancer	ISUP5
V10A20_007_A_CAGGATATATCGTTGT-1	-50.5375	51.0787	Non-aggressive	Cancer	ISUP5
V10A20_007_A_CAGGCCGTTTGGGTGT-1	17.6738	52.4536	Non-aggressive	Cancer	Stroma
V10A20_007_A_CAGGCGCCATGCTAGG-1	-210.941	-28.1972	Non-aggressive	Cancer	ISUP1
V10A20_007_A_CAGTCTGTATACTGGG-1	-118.616	-17.228	Non-aggressive	Cancer	Stroma
V10A20_007_A_CATACGGCGTCTGGGC-1	-8.39416	18.2131	Non-aggressive	Cancer	Stroma
V10A20_007_A_CATACTATGTAATTGT-1	-202.754	-33.6846	Non-aggressive	Cancer	ISUP3
V10A20_007_A_CATATAGGTACAGTCA-1	-109.012	28.9063	Non-aggressive	Cancer	ISUP5
V10A20_007_A_CATCGGACGGGTTAAT-1	-172.023	0.128951	Non-aggressive	Cancer	ISUP5
V10A20_007_A_CATGATGCACAATTCT-1	-109.654	71.464	Non-aggressive	Cancer	ISUP3
V10A20_007_A_CATGGTAAGTAGCGTT-1	-240.966	-32.0034	Non-aggressive	Cancer	ISUP1
V10A20_007_A_CATGGTCTAGATACCG-1	-93.1216	-17.5436	Non-aggressive	Cancer	Stroma
V10A20_007_A_CCAAGCGTAACTCGTA-1	-276.714	-42.2963	Non-aggressive	Cancer	ISUP3
V10A20_007_A_CCAATAGTGCCGTCGA-1	-168.88	21.9643	Non-aggressive	Cancer	ISUP3
V10A20_007_A_CCAATGTCACAGCAAG-1	-127.829	22.2456	Non-aggressive	Cancer	ISUP3
V10A20_007_A_CCACAATGTACGTCTT-1	-154.317	26.2497	Non-aggressive	Cancer	Stroma
V10A20_007_A_CCACCCAAGGAAAGTG-1	-317.071	-58.9154	Non-aggressive	Cancer	ISUP1
V10A20_007_A_CCAGCCTGGACCAATA-1	-311.52	-48.7675	Non-aggressive	Cancer	ISUP1
V10A20_007_A_CCAGGGACGTGGCCTC-1	26.2574	82.5929	Non-aggressive	Cancer	ISUP5
V10A20_007_A_CCATCGCAGTTAAACT-1	-73.6134	-54.6521	Non-aggressive	Cancer	Stroma
V10A20_007_A_CCATGCCTGTTTAGTA-1	-76.2257	45.635	Non-aggressive	Cancer	ISUP5
V10A20_007_A_CCCAAACATGCTGCTC-1	133.928	97.9627	Non-aggressive	Cancer	Stroma
V10A20_007_A_CCCAGTTAAGGCGCCG-1	-174.528	-37.946	Non-aggressive	Cancer	ISUP1
V10A20_007_A_CCCGCAGCGCGAACTA-1	-57.9412	-79.3537	Non-aggressive	Cancer	Stroma
V10A20_007_A_CCGAACCTTCCCGGCC-1	-169.293	13.1153	Non-aggressive	Cancer	ISUP1
V10A20_007_A_CCGCACAAAGACCAAC-1	-137.911	-37.8664	Non-aggressive	Cancer	Stroma
V10A20_007_A_CCGCTATCAGCACCAG-1	-105.614	8.07352	Non-aggressive	Cancer	Stroma
V10A20_007_A_CCGGGCGGTCTCGTCA-1	-168.954	-33.417	Non-aggressive	Cancer	Stroma
V10A20_007_A_CCGGGCTGCTCCATAC-1	-42.3264	-3.72024	Non-aggressive	Cancer	Stroma
V10A20_007_A_CCGTAAGTTGGTCCCA-1	-319.584	-29.8972	Non-aggressive	Cancer	ISUP1
V10A20_007_A_CCTAAATTAACGGTTC-1	-127.246	9.33429	Non-aggressive	Cancer	Stroma
V10A20_007_A_CCTAGGCGTAGCGATC-1	92.6999	135.341	Non-aggressive	Cancer	Stroma
V10A20_007_A_CCTATGGGTTACCGTC-1	-3.74992	40.1611	Non-aggressive	Cancer	Stroma
V10A20_007_A_CCTCGGACCGGGATAG-1	53.4307	38.2612	Non-aggressive	Cancer	Stroma
V10A20_007_A_CCTCTAATCTGCCAAG-1	56.593	87.4867	Non-aggressive	Cancer	ISUP3
V10A20_007_A_CCTGAACGATATATTC-1	5.23577	107.915	Non-aggressive	Cancer	Stroma
V10A20_007_A_CCTGAATATTTACATA-1	-93.266	67.3519	Non-aggressive	Cancer	ISUP3
V10A20_007_A_CCTGACCACCGATGGT-1	-133.612	38.909	Non-aggressive	Cancer	ISUP5
V10A20_007_A_CCTGTAAGACATGATA-1	-75.6277	51.4688	Non-aggressive	Cancer	ISUP3
V10A20_007_A_CCTGTCACCCGGGCTC-1	85.2608	112.871	Non-aggressive	Cancer	Stroma
V10A20_007_A_CCTGTCGCCCGTAAAT-1	-43.7084	104.64	Non-aggressive	Cancer	Stroma
V10A20_007_A_CGAACCCGCATGCGTC-1	-189.785	-28.3327	Non-aggressive	Cancer	ISUP5
V10A20_007_A_CGACAGTTCGCGTTAT-1	-90.9083	16.6049	Non-aggressive	Cancer	Stroma
V10A20_007_A_CGAGACCCTAGAGTGT-1	-116.71	-36.2679	Non-aggressive	Cancer	Stroma
V10A20_007_A_CGAGAGATGTGAACCT-1	-49.4242	-38.5936	Non-aggressive	Cancer	Stroma
V10A20_007_A_CGAGGCTAAATATGGC-1	-26.2712	37.4692	Non-aggressive	Cancer	Stroma
V10A20_007_A_CGAGGGACTGCGGTCG-1	-257.576	-33.2011	Non-aggressive	Cancer	ISUP1
V10A20_007_A_CGAGTTCTGTCCCACC-1	-58.7221	62.5639	Non-aggressive	Cancer	ISUP3
V10A20_007_A_CGATACCTCGCGGACA-1	-80.0813	41.8787	Non-aggressive	Cancer	Stroma
V10A20_007_A_CGATCCGACCCAGTGC-1	64.9005	103.188	Non-aggressive	Cancer	Stroma
V10A20_007_A_CGCACATGTCCACTAC-1	-100.381	51.8946	Non-aggressive	Cancer	Stroma
V10A20_007_A_CGCATGGTGCGATGCT-1	-197.366	20.9134	Non-aggressive	Cancer	ISUP1
V10A20_007_A_CGCATTAGCTAATAGG-1	-154.335	-29.4427	Non-aggressive	Cancer	ISUP1
V10A20_007_A_CGCCATCCGATTATGA-1	-109.846	66.7661	Non-aggressive	Cancer	ISUP1
V10A20_007_A_CGCCGCCCATGCCTGT-1	125.866	72.1953	Non-aggressive	Cancer	Stroma
V10A20_007_A_CGCCTCCCTCCTCTAT-1	-110.237	24.787	Non-aggressive	Cancer	ISUP1
V10A20_007_A_CGCGCCCGACTTAATA-1	-254.172	-25.8201	Non-aggressive	Cancer	ISUP3
V10A20_007_A_CGCGGGAATTAGGCAG-1	-149.155	-29.2303	Non-aggressive	Cancer	ISUP3
V10A20_007_A_CGCGTTCATGAAATAC-1	-38.3541	44.1461	Non-aggressive	Cancer	ISUP5
V10A20_007_A_CGCTACGGGACATTTA-1	-65.9556	86.158	Non-aggressive	Cancer	ISUP3
V10A20_007_A_CGCTATTCTTAGGCTC-1	-27.1626	3.02589	Non-aggressive	Cancer	Stroma
V10A20_007_A_CGCTTTCTTGCATTCG-1	115.929	88.3555	Non-aggressive	Cancer	Stroma
V10A20_007_A_CGGAACGTAAACATAG-1	-86.9326	47.2826	Non-aggressive	Cancer	ISUP1
V10A20_007_A_CGGAGCATGGCGATCC-1	-226.288	-34.6236	Non-aggressive	Cancer	ISUP1
V10A20_007_A_CGGCAAACATCGTGCG-1	-251.779	-35.4413	Non-aggressive	Cancer	ISUP1
V10A20_007_A_CGGCCACGCACAAAGT-1	-171.303	73.2635	Non-aggressive	Cancer	ISUP5
V10A20_007_A_CGGGATCAATGTAAGA-1	-73.4151	-1.77224	Non-aggressive	Cancer	ISUP2
V10A20_007_A_CGGGCAGCTAAACCGC-1	54.633	65.9538	Non-aggressive	Cancer	ISUP5
V10A20_007_A_CGGGCCTTCTTTGTAA-1	11.3173	50.278	Non-aggressive	Cancer	Stroma
V10A20_007_A_CGGGTGTACCCATTTA-1	129.207	121.947	Non-aggressive	Cancer	Stroma
V10A20_007_A_CGGTCAAGTGGGAACC-1	51.1914	101.289	Non-aggressive	Cancer	ISUP1
V10A20_007_A_CGTACCTGATAGGCCT-1	17.7033	3.42342	Non-aggressive	Cancer	Stroma
V10A20_007_A_CGTATTAAGAGATCTA-1	-110.084	69.836	Non-aggressive	Cancer	Stroma
V10A20_007_A_CGTCACGTCCATTGGT-1	-132.541	16.2806	Non-aggressive	Cancer	ISUP5
V10A20_007_A_CGTGAAGTTAATTCAC-1	-41.2742	51.9124	Non-aggressive	Cancer	Stroma
V10A20_007_A_CGTGCAGACTGGGACA-1	-17.9946	59.9755	Non-aggressive	Cancer	ISUP1
V10A20_007_A_CGTGCCCTCCCGAAGA-1	-125.469	51.7313	Non-aggressive	Cancer	Stroma
V10A20_007_A_CGTTGAGCGACCGTCG-1	-123.763	-58.5392	Non-aggressive	Cancer	Stroma
V10A20_007_A_CGTTGTTTCAATTCCC-1	-108.18	30.1464	Non-aggressive	Cancer	ISUP3
V10A20_007_A_CGTTTCGCTCATTACA-1	-6.50341	57.8171	Non-aggressive	Cancer	ISUP5
V10A20_007_A_CTAAAGGGAAATAGGA-1	-249.424	-44.5396	Non-aggressive	Cancer	ISUP5
V10A20_007_A_CTAAGGGAATGATTGG-1	-213.383	-98.6042	Non-aggressive	Cancer	ISUP1
V10A20_007_A_CTACGCACGGAGTACC-1	-77.912	66.817	Non-aggressive	Cancer	ISUP5
V10A20_007_A_CTACTGCCACCTGACC-1	17.0683	-7.82681	Non-aggressive	Cancer	ISUP1
V10A20_007_A_CTAGATTTACGACGGC-1	-180.988	-32.246	Non-aggressive	Cancer	ISUP3
V10A20_007_A_CTAGCATAGTATAATG-1	-140.442	45.577	Non-aggressive	Cancer	Stroma
V10A20_007_A_CTAGTCACGTCTTAAG-1	-65.4975	15.9136	Non-aggressive	Cancer	ISUP1
V10A20_007_A_CTAGTTGGGCCCGGTA-1	-115.095	45.6131	Non-aggressive	Cancer	Stroma
V10A20_007_A_CTATCGGGTCTCAACA-1	-80.0233	69.6603	Non-aggressive	Cancer	ISUP3
V10A20_007_A_CTATGTCACTAGCCCA-1	-0.306421	-0.236791	Non-aggressive	Cancer	Stroma
V10A20_007_A_CTATTTGGTTACGGAT-1	71.0361	34.0857	Non-aggressive	Cancer	Stroma
V10A20_007_A_CTCATTTGATGGGCGG-1	-163.06	49.1345	Non-aggressive	Cancer	ISUP2
V10A20_007_A_CTCCGCCCACATGAGG-1	-13.2523	107.769	Non-aggressive	Cancer	ISUP3
V10A20_007_A_CTCGAGGTCGAACAGT-1	-128.663	-55.2709	Non-aggressive	Cancer	Stroma
V10A20_007_A_CTCGCACCTATATAGT-1	-103.303	-15.7772	Non-aggressive	Cancer	Stroma
V10A20_007_A_CTCGGTACCACTGCTC-1	-178.026	-38.7668	Non-aggressive	Cancer	ISUP1
V10A20_007_A_CTCTATTTGGCTGCAG-1	-81.3274	-31.7536	Non-aggressive	Cancer	Stroma
V10A20_007_A_CTCTCACAATCGATGA-1	-82.6895	-32.7318	Non-aggressive	Cancer	Stroma
V10A20_007_A_CTCTGGACGCCTGGTG-1	-60.6132	65.5809	Non-aggressive	Cancer	ISUP5
V10A20_007_A_CTGAATCCGAGACCTC-1	-62.8516	110.589	Non-aggressive	Cancer	ISUP5
V10A20_007_A_CTGCACAACTACATAT-1	-333.402	-38.0699	Non-aggressive	Cancer	ISUP1
V10A20_007_A_CTGCCAAGGTTGGAAG-1	-305.885	-44.2509	Non-aggressive	Cancer	ISUP3
V10A20_007_A_CTGCCATGCATCACAT-1	-333.83	-51.0626	Non-aggressive	Cancer	ISUP1
V10A20_007_A_CTGGAAATGGATGCTT-1	-20.3533	94.4648	Non-aggressive	Cancer	ISUP1
V10A20_007_A_CTGGATTTACACTTGA-1	-124.485	17.6265	Non-aggressive	Cancer	Stroma
V10A20_007_A_CTGGCGCACAGGTCTG-1	-177.43	-37.6419	Non-aggressive	Cancer	Stroma
V10A20_007_A_CTGGGATAAATAATGG-1	-3.78232	112.667	Non-aggressive	Cancer	Stroma
V10A20_007_A_CTGGTAACACATAGAA-1	-187.476	43.3966	Non-aggressive	Cancer	Stroma
V10A20_007_A_CTGTACTTCTTAGCAT-1	53.7964	42.0147	Non-aggressive	Cancer	Stroma
V10A20_007_A_CTGTTACCCAATCTAG-1	-48.3452	60.2809	Non-aggressive	Cancer	ISUP5
V10A20_007_A_CTTACACGGTATTCCA-1	-71.2919	-32.2593	Non-aggressive	Cancer	Stroma
V10A20_007_A_CTTAGCCTTCCACATG-1	-161.658	73.6221	Non-aggressive	Cancer	ISUP3
V10A20_007_A_CTTCATTGTCAGTGGA-1	63.2214	50.3576	Non-aggressive	Cancer	Stroma
V10A20_007_A_CTTCGTAGATAGGTGA-1	-202.632	7.22301	Non-aggressive	Cancer	ISUP3
V10A20_007_A_CTTGCCCAGGCTCTAC-1	-13.5243	61.1111	Non-aggressive	Cancer	ISUP5
V10A20_007_A_CTTGTCAACATTCGAG-1	-287.628	-58.8017	Non-aggressive	Cancer	Stroma
V10A20_007_A_CTTGTTGCTGAGTCAA-1	45.8108	29.4635	Non-aggressive	Cancer	Stroma
V10A20_007_A_CTTTAACTTTCAAAGG-1	11.4492	26.8927	Non-aggressive	Cancer	Stroma
V10A20_007_A_CTTTAATATTGGTCGA-1	-272.654	-40.0899	Non-aggressive	Cancer	ISUP1
V10A20_007_A_CTTTAGGAACACTGTT-1	-22.9751	-27.3838	Non-aggressive	Cancer	Stroma
V10A20_007_A_CTTTAGTGCTATTATT-1	-152.657	-28.716	Non-aggressive	Cancer	ISUP1
V10A20_007_A_GAAACCGAATTACCTT-1	-105.578	-2.80461	Non-aggressive	Cancer	ISUP5
V10A20_007_A_GAAATGGCGGTGTTAG-1	77.3173	85.7694	Non-aggressive	Cancer	ISUP5
V10A20_007_A_GAAATTGTCTCTATAA-1	-135.849	64.3562	Non-aggressive	Cancer	Stroma
V10A20_007_A_GAACGTCTCATGGTCG-1	0.126083	-8.44969	Non-aggressive	Cancer	Stroma
V10A20_007_A_GAAGCGTGAGGAATTT-1	-162.261	18.8883	Non-aggressive	Cancer	ISUP5
V10A20_007_A_GAAGTCTCCCTAGCGA-1	-255.649	-63.4945	Non-aggressive	Cancer	Stroma
V10A20_007_A_GAAGTGATTTATCGTG-1	-174.054	-21.7731	Non-aggressive	Cancer	ISUP1
V10A20_007_A_GAAGTTTCCACTCAAT-1	-152.12	-49.5386	Non-aggressive	Cancer	Stroma
V10A20_007_A_GAATCTGAACATTCTC-1	-171.221	-49.6027	Non-aggressive	Cancer	ISUP1
V10A20_007_A_GAATGTTGGGTAATCT-1	-93.0848	47.9755	Non-aggressive	Cancer	Stroma
V10A20_007_A_GAATTATAGTGAAAGG-1	-140.383	-28.7977	Non-aggressive	Cancer	Stroma
V10A20_007_A_GAATTCACCCGGGTGT-1	-17.6883	125.702	Non-aggressive	Cancer	ISUP5
V10A20_007_A_GACAACGACCATTGAA-1	-157.06	78.9839	Non-aggressive	Cancer	ISUP1
V10A20_007_A_GACACAAGGGAAGAAA-1	-156.376	-73.4817	Non-aggressive	Cancer	Stroma
V10A20_007_A_GACACTGAGTTCAGTG-1	-279.735	-53.5374	Non-aggressive	Cancer	ISUP1
V10A20_007_A_GACAGCCAGACCTGAC-1	17.0312	48.6736	Non-aggressive	Cancer	Stroma
V10A20_007_A_GACCAGAGCCCTGTAG-1	-171.046	-12.2905	Non-aggressive	Cancer	ISUP3
V10A20_007_A_GACCGTGCTGACGGTG-1	-45.2406	70.4479	Non-aggressive	Cancer	Stroma
V10A20_007_A_GACGACGATCCGCGTT-1	-381.037	-62.8811	Non-aggressive	Cancer	ISUP1
V10A20_007_A_GACTGCACCAGCCCAG-1	-131.688	-26.6129	Non-aggressive	Cancer	ISUP1
V10A20_007_A_GAGACTGATGGGTAGA-1	-12.3097	95.4361	Non-aggressive	Cancer	ISUP1
V10A20_007_A_GAGAGGGCGCGAGGTT-1	-2.36026	59.8007	Non-aggressive	Cancer	Stroma
V10A20_007_A_GAGATCTGCTTGGCAT-1	-160.799	13.7377	Non-aggressive	Cancer	ISUP3
V10A20_007_A_GAGATCTGTCACTCCG-1	-133.073	-4.02977	Non-aggressive	Cancer	Stroma
V10A20_007_A_GAGATCTTCCATGACA-1	-214.158	-32.5589	Non-aggressive	Cancer	ISUP1
V10A20_007_A_GAGATGGGAGTCGACA-1	-336.379	-58.1404	Non-aggressive	Cancer	ISUP1
V10A20_007_A_GAGCTAAGGGCATATC-1	-122.521	21.8064	Non-aggressive	Cancer	ISUP3
V10A20_007_A_GAGTCCGCTTACCGGA-1	-153.323	141.498	Non-aggressive	Cancer	ISUP5
V10A20_007_A_GATAGGTAACGTTGAC-1	52.908	136.883	Non-aggressive	Cancer	ISUP5
V10A20_007_A_GATATGAGACACTAAC-1	-94.9233	-57.7012	Non-aggressive	Cancer	Stroma
V10A20_007_A_GATCATTCCAAACATT-1	-192.173	-28.7206	Non-aggressive	Cancer	ISUP5
V10A20_007_A_GATCCCTTTATACTGC-1	3.32642	102.248	Non-aggressive	Cancer	Stroma
V10A20_007_A_GATCCGGGAATTAACA-1	-47.6657	57.2495	Non-aggressive	Cancer	ISUP1
V10A20_007_A_GATCGCGGGCTCTCCA-1	-27.4615	130.352	Non-aggressive	Cancer	ISUP5
V10A20_007_A_GATCGGTGGCCATAAC-1	51.108	93.3129	Non-aggressive	Cancer	Stroma
V10A20_007_A_GATCGTGACTGATATC-1	-19.7973	55.7611	Non-aggressive	Cancer	ISUP3
V10A20_007_A_GATCTTGGAGGGCATA-1	-136.452	55.4246	Non-aggressive	Cancer	Stroma
V10A20_007_A_GATCTTTGCAGGGTAT-1	-126.661	-13.7283	Non-aggressive	Cancer	ISUP3
V10A20_007_A_GATGCGTCCTGCATTC-1	135.247	147.091	Non-aggressive	Cancer	Stroma
V10A20_007_A_GATGCTGTATTTCATC-1	-130.9	6.47118	Non-aggressive	Cancer	Stroma
V10A20_007_A_GATGTTCAATCCACGA-1	77.6037	126.843	Non-aggressive	Cancer	ISUP3
V10A20_007_A_GATTACTGAATTTGGG-1	-61.6378	72.6655	Non-aggressive	Cancer	ISUP3
V10A20_007_A_GATTCCCTTGTCGCAG-1	-78.3986	-47.201	Non-aggressive	Cancer	Stroma
V10A20_007_A_GATTCGACGGTTCACG-1	-133.995	-26.312	Non-aggressive	Cancer	ISUP1
V10A20_007_A_GCAAACCCTACATTAT-1	-223.919	-17.5759	Non-aggressive	Cancer	ISUP1
V10A20_007_A_GCAAATATTACGCTTT-1	-108.839	25.8092	Non-aggressive	Cancer	ISUP3
V10A20_007_A_GCAGATTAGGGATATC-1	41.2271	36.2333	Non-aggressive	Cancer	Stroma
V10A20_007_A_GCAGCACACAGCCCAG-1	74.8751	118.589	Non-aggressive	Cancer	Stroma
V10A20_007_A_GCATAGAGCACTCAGG-1	44.4634	98.1446	Non-aggressive	Cancer	Stroma
V10A20_007_A_GCCCGTAATACCTTCT-1	-151.899	47.8696	Non-aggressive	Cancer	ISUP1
V10A20_007_A_GCCGAAATTCCTACGT-1	-195.483	-41.7367	Non-aggressive	Cancer	ISUP3
V10A20_007_A_GCCGATTGGCCAAGCT-1	-36.8417	-32.0466	Non-aggressive	Cancer	Stroma
V10A20_007_A_GCCGCTTGTGAGAAAC-1	-95.5258	-12.0608	Non-aggressive	Cancer	ISUP3
V10A20_007_A_GCCGGGTTAGGGTCGC-1	-187.514	-37.5912	Non-aggressive	Cancer	ISUP5
V10A20_007_A_GCGAAACTTAACTGGA-1	-305.554	-121.986	Non-aggressive	Cancer	ISUP1
V10A20_007_A_GCGAAGCCATACCCGT-1	44.3097	127.421	Non-aggressive	Cancer	ISUP5
V10A20_007_A_GCGACGATAGTTGTAC-1	4.46187	81.3683	Non-aggressive	Cancer	ISUP5
V10A20_007_A_GCGAGGCCCGAGCAGA-1	-261.486	-45.7665	Non-aggressive	Cancer	Stroma
V10A20_007_A_GCGAGTTCTGCAAAGA-1	-18.0478	58.9767	Non-aggressive	Cancer	Stroma
V10A20_007_A_GCGATTGTTAACGTTA-1	-113.291	63.0067	Non-aggressive	Cancer	ISUP1
V10A20_007_A_GCGCCGTTCCACGATA-1	-205.72	53.9741	Non-aggressive	Cancer	ISUP1
V10A20_007_A_GCGCTAATTGAATAGA-1	-353.537	-45.2545	Non-aggressive	Cancer	ISUP3
V10A20_007_A_GCGCTATGCCGAGGCA-1	-195.416	-21.9684	Non-aggressive	Cancer	ISUP1
V10A20_007_A_GCGGAGAGGGAGAACG-1	-253.483	-55.0179	Non-aggressive	Cancer	ISUP1
V10A20_007_A_GCGGCTCTGACGTACC-1	-68.8518	35.8048	Non-aggressive	Cancer	ISUP3
V10A20_007_A_GCGGTTCCCTATCATG-1	-57.952	67.6563	Non-aggressive	Cancer	ISUP5
V10A20_007_A_GCGTCTCTGCATTGGG-1	-32.9426	14.2896	Non-aggressive	Cancer	Stroma
V10A20_007_A_GCTAAGTAGTTTCTCT-1	-78.7888	54.3884	Non-aggressive	Cancer	Stroma
V10A20_007_A_GCTACGACTTATTGGG-1	-85.9284	-39.5792	Non-aggressive	Cancer	Stroma
V10A20_007_A_GCTAGTAGAGCTTGTA-1	-230.018	-34.381	Non-aggressive	Cancer	ISUP1
V10A20_007_A_GCTCTAAACCCTGACG-1	-130.841	138.477	Non-aggressive	Cancer	ISUP2
V10A20_007_A_GCTCTCGGGTACCGAA-1	-31.8963	40.6131	Non-aggressive	Cancer	Stroma
V10A20_007_A_GCTGAGGCGTGAGTAT-1	-79.3986	36.7901	Non-aggressive	Cancer	ISUP1
V10A20_007_A_GCTGCACGGTTTCTTA-1	-119.396	-2.6899	Non-aggressive	Cancer	ISUP1
V10A20_007_A_GCTGCTACTGCGTAGC-1	-353.937	-40.1364	Non-aggressive	Cancer	ISUP1
V10A20_007_A_GCTGCTCTCCGGACAC-1	97.1312	45.9125	Non-aggressive	Cancer	Stroma
V10A20_007_A_GCTTAATGTAACTAAC-1	-262.675	-46.073	Non-aggressive	Cancer	ISUP1
V10A20_007_A_GCTTATGAAGCAGGAA-1	138.034	51.3333	Non-aggressive	Cancer	Stroma
V10A20_007_A_GCTTCCGTCCCTAGAC-1	69.4059	54.7172	Non-aggressive	Cancer	Stroma
V10A20_007_A_GGAACCGTGTAAATTG-1	-220.324	-32.6352	Non-aggressive	Cancer	Stroma
V10A20_007_A_GGAATGCGCTAGCGTG-1	-5.02713	45.1446	Non-aggressive	Cancer	Stroma
V10A20_007_A_GGACCAACAGGATAAC-1	-333.398	-39.9365	Non-aggressive	Cancer	ISUP1
V10A20_007_A_GGAGGGCTTGGTTGGC-1	-283.714	-39.4189	Non-aggressive	Cancer	ISUP1
V10A20_007_A_GGATCCGGAATATACT-1	-89.9414	3.56585	Non-aggressive	Cancer	Stroma
V10A20_007_A_GGATGACGCGAGTTTA-1	-61.4642	59.6077	Non-aggressive	Cancer	Stroma
V10A20_007_A_GGATGTCCTTACCGCA-1	22.8161	14.7947	Non-aggressive	Cancer	Stroma
V10A20_007_A_GGATTTCACTTCTATA-1	137.035	122.888	Non-aggressive	Cancer	Stroma
V10A20_007_A_GGCAAATTACTTTACT-1	-40.8572	55.229	Non-aggressive	Cancer	Stroma
V10A20_007_A_GGCAATAGTCAATGAG-1	-74.1787	22.2141	Non-aggressive	Cancer	Stroma
V10A20_007_A_GGCACTCCACTGGGCA-1	-359.934	-46.7348	Non-aggressive	Cancer	ISUP1
V10A20_007_A_GGCGAAATCTAACTTG-1	-98.2562	1.48509	Non-aggressive	Cancer	Stroma
V10A20_007_A_GGCGCATGAATTGATG-1	-109.892	22.9156	Non-aggressive	Cancer	ISUP5
V10A20_007_A_GGCGCGTTCGAGTTTA-1	-73.5217	71.038	Non-aggressive	Cancer	ISUP5
V10A20_007_A_GGCGGAGTAATATTAG-1	-36.8826	59.3198	Non-aggressive	Cancer	Stroma
V10A20_007_A_GGCGGTAGGATCATTG-1	43.9811	-32.1308	Non-aggressive	Cancer	Stroma
V10A20_007_A_GGCTCTGCTCCAACGC-1	-150.298	6.94909	Non-aggressive	Cancer	Stroma
V10A20_007_A_GGCTGAAATAGCAAAG-1	-340.121	-54.616	Non-aggressive	Cancer	ISUP1
V10A20_007_A_GGGACTGCATAGATAG-1	-120.009	42.3906	Non-aggressive	Cancer	Stroma
V10A20_007_A_GGGAGGATGCCCGAAA-1	-295.335	-35.877	Non-aggressive	Cancer	ISUP3
V10A20_007_A_GGGAGTTAATGAGGCG-1	-303.812	-31.1653	Non-aggressive	Cancer	ISUP1
V10A20_007_A_GGGATGGTCGTAACCG-1	-248.214	14.1159	Non-aggressive	Cancer	ISUP1
V10A20_007_A_GGGCCCGTCTTAAACA-1	-80.4456	44.6375	Non-aggressive	Cancer	Stroma
V10A20_007_A_GGGCCGGCCGAAGTAC-1	127.059	124.882	Non-aggressive	Cancer	Stroma
V10A20_007_A_GGGCGATATGTGTGAA-1	-297.355	-66.5049	Non-aggressive	Cancer	ISUP1
V10A20_007_A_GGGCGTCACCACGTAA-1	-39.2586	50.6977	Non-aggressive	Cancer	Stroma
V10A20_007_A_GGGCTGCCTAGGGCGA-1	-92.3932	52.9669	Non-aggressive	Cancer	Stroma
V10A20_007_A_GGGCTGGTTAGTCGCG-1	47.8167	123.944	Non-aggressive	Cancer	Stroma
V10A20_007_A_GGGTACTTCATGAACT-1	-95.4945	-10.9791	Non-aggressive	Cancer	ISUP3
V10A20_007_A_GGGTCACCGTGACGGT-1	-203.855	-39.9256	Non-aggressive	Cancer	Stroma
V10A20_007_A_GGGTGACACCTTAACT-1	-45.8359	63.9727	Non-aggressive	Cancer	ISUP5
V10A20_007_A_GGTAGTGCTCGCACCA-1	-89.0349	33.0124	Non-aggressive	Cancer	ISUP1
V10A20_007_A_GGTATTGCCGAGTTTA-1	-38.7152	-22.8067	Non-aggressive	Cancer	Stroma
V10A20_007_A_GGTCAGTGGGTCCCAC-1	51.7227	79.3562	Non-aggressive	Cancer	Stroma
V10A20_007_A_GGTCGGCCAGGAGCTT-1	97.9442	31.2658	Non-aggressive	Cancer	Stroma
V10A20_007_A_GGTCTGAGAATCTGGA-1	-53.6643	-11.0274	Non-aggressive	Cancer	Stroma
V10A20_007_A_GGTGATAAGGAGCAGT-1	-257.004	-38.7785	Non-aggressive	Cancer	ISUP1
V10A20_007_A_GGTGCTGGTACACATT-1	17.0458	104.762	Non-aggressive	Cancer	Stroma
V10A20_007_A_GGTTTACAATCTCAAT-1	-214.843	-22.3952	Non-aggressive	Cancer	ISUP3
V10A20_007_A_GTAAGCGGGCAGTCAG-1	-234.183	7.01369	Non-aggressive	Cancer	ISUP2
V10A20_007_A_GTAAGTAACAGTCTGG-1	-366.068	-59.346	Non-aggressive	Cancer	Stroma
V10A20_007_A_GTACACTTACCTGAAG-1	-185.617	-39.5237	Non-aggressive	Cancer	ISUP3
V10A20_007_A_GTACAGAGGCAAGGGT-1	-53.314	-14.7144	Non-aggressive	Cancer	Stroma
V10A20_007_A_GTACGCTTCATTGCAC-1	21.9234	16.0204	Non-aggressive	Cancer	ISUP1
V10A20_007_A_GTACGTTTGCCCGTCA-1	-384.905	-64.9252	Non-aggressive	Cancer	ISUP1
V10A20_007_A_GTACTGGAGTTAGACC-1	1.31747	88.2434	Non-aggressive	Cancer	Stroma
V10A20_007_A_GTAGCGGCTATACACT-1	-72.5931	62.1341	Non-aggressive	Cancer	ISUP3
V10A20_007_A_GTAGTCGCGGGAATCA-1	-246.602	-30.2896	Non-aggressive	Cancer	ISUP1
V10A20_007_A_GTATCTTTCATAACCA-1	-86.184	-12.9538	Non-aggressive	Cancer	Stroma
V10A20_007_A_GTCAAGCGGACTCGGG-1	-256.003	-41.8675	Non-aggressive	Cancer	Stroma
V10A20_007_A_GTCATGCACCTCCGTT-1	58.6116	96.0598	Non-aggressive	Cancer	Stroma
V10A20_007_A_GTCATGGACATGACTA-1	-95.1019	-1.51307	Non-aggressive	Cancer	ISUP2
V10A20_007_A_GTCATTAGAGCGAACG-1	1.81292	47.7051	Non-aggressive	Cancer	Stroma
V10A20_007_A_GTCCCAACGTAAAGTA-1	-342.553	-66.7491	Non-aggressive	Cancer	ISUP1
V10A20_007_A_GTCCGGCTGAATTGCG-1	-118.658	19.15	Non-aggressive	Cancer	ISUP1
V10A20_007_A_GTCGCGTAACCCGTTG-1	33.1097	36.8364	Non-aggressive	Cancer	ISUP1
V10A20_007_A_GTCGTACCATCTCGGG-1	-15.2008	103.512	Non-aggressive	Cancer	Stroma
V10A20_007_A_GTCGTTATTCGCTTAT-1	-88.6634	65.6725	Non-aggressive	Cancer	ISUP1
V10A20_007_A_GTCTATCTGAGTTTCT-1	63.2483	59.7768	Non-aggressive	Cancer	ISUP3
V10A20_007_A_GTGACTTCAGTAGTGC-1	20.1047	84.81	Non-aggressive	Cancer	ISUP5
V10A20_007_A_GTGAGGACACTTAAGG-1	60.9941	74.2971	Non-aggressive	Cancer	Stroma
V10A20_007_A_GTGATCATAGATCTGC-1	-83.4213	63.9513	Non-aggressive	Cancer	ISUP5
V10A20_007_A_GTGCGAAATCGAACAC-1	-281.988	-37.1876	Non-aggressive	Cancer	ISUP1
V10A20_007_A_GTGCGTGTATATGAGC-1	-154.396	-11.9329	Non-aggressive	Cancer	ISUP1
V10A20_007_A_GTGCTCAAGTACTGTC-1	-118.996	63.858	Non-aggressive	Cancer	ISUP3
V10A20_007_A_GTGGTGGCCAAGTGAA-1	-195.039	30.3982	Non-aggressive	Cancer	ISUP1
V10A20_007_A_GTGTACCTTGGCTACG-1	-62.4476	61.0353	Non-aggressive	Cancer	ISUP1
V10A20_007_A_GTGTGAATAACTTAGG-1	109.772	81.3584	Non-aggressive	Cancer	Stroma
V10A20_007_A_GTGTTACTATGCGTCC-1	-103.509	43.0855	Non-aggressive	Cancer	ISUP3
V10A20_007_A_GTTACTTTGGGCCTAG-1	-142.89	-32.9294	Non-aggressive	Cancer	Stroma
V10A20_007_A_GTTATATTATCTCCCT-1	-153.507	72.823	Non-aggressive	Cancer	ISUP5
V10A20_007_A_GTTCGCCATAAGTGCC-1	36.6765	84.1737	Non-aggressive	Cancer	Stroma
V10A20_007_A_GTTGAACCGGTTCCAT-1	-111.528	66.1033	Non-aggressive	Cancer	ISUP3
V10A20_007_A_GTTGGATTGAGAACAC-1	-6.49492	68.1217	Non-aggressive	Cancer	Stroma
V10A20_007_A_GTTGGATTTGCGTTGG-1	11.7232	61.428	Non-aggressive	Cancer	ISUP5
V10A20_007_A_GTTTCTGCAGTCTCCC-1	-179.095	23.3434	Non-aggressive	Cancer	ISUP1
V10A20_007_A_GTTTGACCAAATCCTA-1	-147.097	-0.978702	Non-aggressive	Cancer	Stroma
V10A20_007_A_GTTTGGCCCAAGTTAT-1	-60.7782	-38.0483	Non-aggressive	Cancer	Stroma
V10A20_007_A_GTTTGGGCTTGTGAGC-1	-300.911	-30.1253	Non-aggressive	Cancer	ISUP1
V10A20_007_A_TAACATACAATGTGGG-1	-144.038	21.1347	Non-aggressive	Cancer	ISUP3
V10A20_007_A_TAACTCATCCGCGCGG-1	7.92054	47.0865	Non-aggressive	Cancer	Stroma
V10A20_007_A_TAAGGCAACATAAGAT-1	-71.4082	21.7446	Non-aggressive	Cancer	Stroma
V10A20_007_A_TAATAGTGACGACCAG-1	-78.8461	62.7313	Non-aggressive	Cancer	ISUP3
V10A20_007_A_TACAACGCACAACTCA-1	-69.856	65.0341	Non-aggressive	Cancer	Stroma
V10A20_007_A_TACATTTCTAACGTGC-1	-126.145	77.5031	Non-aggressive	Cancer	Stroma
V10A20_007_A_TACCGTGCCTCGGACC-1	-367.493	-34.5341	Non-aggressive	Cancer	ISUP1
[truncated: 19,412 more rows]

## Sheet: Figure 2 d
	Spot group	Gene set	GSEA score
0	CIs	Stroma_RM	-101.713
[truncated: 136,429 more rows]

## Sheet: Figure 2 e
	Spot group	GSEA score	Gene set
[truncated: 80,514 more rows]

[truncated: 18 more sheets: Figure 3 a, Figure 3 b, Figure 3 c, Figure 4a means, Figure 4a p-values, Figure 4 b, Figure 4 c, Figure 5 MSI, Figure 5 HRMAS-NMR, Figure 6 a, Figure 6 b, Figure 6 c, Figure 6 d, Figure 6 e, Figure 6 f, Figure 6 g, Figure 6 h, Figure 7]
