# Supplementary material for: Spatial multi-omics identifies aggressive prostate cancer signatures highlighting pro-inflammatory chemokine activity in the tumor microenvironment
Source: Nat Commun. 2025 Nov 19;16:10160. doi: 10.1038/s41467-025-65161-9 (PMC12630738; doi:10.1038/s41467-025-65161-9)
Supplement: Supplementary file 10 — Source Data [file 41467_2025_65161_MOESM10_ESM.zip › source data/source_data_file_supplement.xlsx]

## Sheet: Suppl Figure 1a 3a 3b_c
index	Sample ID	Outcome	x	y	Spot class	APC signature	CEG signature	APC signature p-values	CEG signature p-values
V10A20_007_A_AAACGAGACGGTTGAT-1	P28 - sample C1	Non-aggressive	23.3333	16.8431	Stroma	-267.498	-47.9416	0.00218192	0.058556
V10A20_007_A_AAAGGGATGTAGCAAG-1	P28 - sample C1	Non-aggressive	13.6471	27.7255	ISUP2	-169.502	-27.2109	0.00653323	0.0899913
V10A20_007_A_AAATACCTATAAGCAT-1	P28 - sample C1	Non-aggressive	17.6471	4.96078	ISUP1	-332.438	-64.5732	0	0
V10A20_007_A_AAATCGTGTACCACAA-1	P28 - sample C1	Non-aggressive	10.2549	7.92157	ISUP5	-32.4694	49.675	0	0
V10A20_007_A_AAATGGTCAATGTGCC-1	P28 - sample C1	Non-aggressive	7.39216	18.8235	ISUP3	-14.4003	55.155	0	0
V10A20_007_A_AAATTAACGGGTAGCT-1	P28 - sample C1	Non-aggressive	11.3922	17.8235	ISUP5	-230.122	-19.7177	0.0203809	0.0887903
V10A20_007_A_AACCGAGCTTGGTCAT-1	P28 - sample C1	Non-aggressive	18.2157	27.7255	Stroma	-46.735	55.8028	0.00133788	0.0265103
V10A20_007_A_AACGATATGTCAACTG-1	P28 - sample C1	Non-aggressive	21.6275	27.7451	ISUP1	-120.054	49.2456	0	0.00852552
V10A20_007_A_AACGCGGTCTCCAGCC-1	P28 - sample C1	Non-aggressive	15.3529	28.7255	Stroma	-54.5011	-35.6832	0.0695433	0.147718
V10A20_007_A_AACGTGCGAAAGTCTC-1	P28 - sample C1	Non-aggressive	20.4902	15.8431	Stroma	-183.016	-50.6455	0.105219	0.4947
V10A20_007_A_AACTCAAGTTAATTGC-1	P28 - sample C1	Non-aggressive	3.41176	13.8627	Stroma	-202.67	-53.9079	0.0566955	0.491462
V10A20_007_A_AACTGGGTCCCGACGT-1	P28 - sample C1	Non-aggressive	15.9216	31.6863	Stroma	-6.32838	161.1	0.0030714	0.00575603
V10A20_007_A_AAGACTGCAAGCTACT-1	P28 - sample C1	Non-aggressive	17.0784	15.8431	ISUP3	-158.97	64.3565	0.0077971	0.173683
V10A20_007_A_AAGAGCTCTTTATCGG-1	P28 - sample C1	Non-aggressive	22.1961	16.8431	Stroma	-308.055	-48.0983	0.00384837	0.145172
V10A20_007_A_AAGAGGCATGGATCGC-1	P28 - sample C1	Non-aggressive	23.902	15.8627	Stroma	-215.063	21.404	0.0479736	0.557384
V10A20_007_A_AAGCTAGATCGAGTAA-1	P28 - sample C1	Non-aggressive	17.0784	1.98039	Stroma	-17.5145	49.3428	0.0510742	0.144752
V10A20_007_A_AAGCTCGTGCCAAGTC-1	P28 - sample C1	Non-aggressive	19.9216	16.8431	ISUP1	-229.202	-32.1743	0.050616	0.364688
V10A20_007_A_AAGGATGAGGGACCTC-1	P28 - sample C1	Non-aggressive	27.8824	24.7647	Stroma	28.6638	47.0021	0	0.00475304
V10A20_007_A_AAGGCTGTGCTCATCG-1	P28 - sample C1	Non-aggressive	4.54902	21.7843	Stroma	-205.875	-29.1616	0.0474792	0.347512
V10A20_007_A_AAGGTATCCTAATATA-1	P28 - sample C1	Non-aggressive	24.4706	26.7451	ISUP3	-29.5161	74.746	0	0
V10A20_007_A_AATCGCCTCAGCGCCA-1	P28 - sample C1	Non-aggressive	23.3333	12.8824	Stroma	-235.742	-42.3062	0.0376142	0.222902
V10A20_007_A_AATGACGTAGGATGTC-1	P28 - sample C1	Non-aggressive	22.7647	7.94118	ISUP1	-261.254	-47.5243	0.0022487	0.0665336
V10A20_007_A_AATGCAACCGGGTACC-1	P28 - sample C1	Non-aggressive	11.9412	26.7451	ISUP2	-82.1969	52.533	0	0.0125921
V10A20_007_A_AATTAAAGGTCGGCGT-1	P28 - sample C1	Non-aggressive	6.84314	11.8824	Stroma	12.4043	32.8885	0.0575889	0.10977
V10A20_007_A_AATTGAACGCTCTGGT-1	P28 - sample C1	Non-aggressive	25.6275	6.94118	ISUP1	-227.726	-33.1367	0.045221	0.525001
V10A20_007_A_ACAACAGCATGAGCTA-1	P28 - sample C1	Non-aggressive	19.3529	19.8039	Stroma	-10.6021	60.9687	0	0.0136547
V10A20_007_A_ACAAGGAAATCCGCCC-1	P28 - sample C1	Non-aggressive	21.0784	2.98039	ISUP1	-258.503	-36.7356	0.0213987	0.257381
V10A20_007_A_ACAAGGGCAGGCTCTG-1	P28 - sample C1	Non-aggressive	21.6275	7.92157	ISUP1	-276.427	-35.9408	0.0172627	0.177041
V10A20_007_A_ACAATTTGAGCAGTGG-1	P28 - sample C1	Non-aggressive	25.0392	23.7843	ISUP3	-180.74	-29.7159	0.0160775	0.154411
V10A20_007_A_ACACAAAGACGGGTGG-1	P28 - sample C1	Non-aggressive	10.2353	27.7255	ISUP2	-212.948	-26.2996	0.0496917	0.415075
V10A20_007_A_ACACGAGACTCCTTCT-1	P28 - sample C1	Non-aggressive	18.7843	20.8039	Stroma	-182.519	16.3673	0.00678897	0.246958
V10A20_007_A_ACACGGGAACTTAGGG-1	P28 - sample C1	Non-aggressive	18.7843	24.7647	ISUP1	-40.0287	32.2425	0	0
V10A20_007_A_ACATAATAAGGCGGTG-1	P28 - sample C1	Non-aggressive	14.2157	30.7059	ISUP2	-214.674	-22.4069	0.0502705	0.491332
V10A20_007_A_ACATCGATCGTTTACC-1	P28 - sample C1	Non-aggressive	13.6667	9.90196	Stroma	-72.8303	42.5112	0	0.00117624
V10A20_007_A_ACATCGTATGCAATGG-1	P28 - sample C1	Non-aggressive	24.4902	6.94118	ISUP1	-166.943	-31.5173	0.128316	0.522047
V10A20_007_A_ACATTAGTTTATATCC-1	P28 - sample C1	Non-aggressive	13.098	1	Stroma	93.602	91.4801	0	0.00295135
V10A20_007_A_ACCACAAGTTTCTATC-1	P28 - sample C1	Non-aggressive	9.09804	21.7843	ISUP5	-14.3999	71.4556	0	0
V10A20_007_A_ACCACGTGCAGCTATA-1	P28 - sample C1	Non-aggressive	21.6471	3.96078	ISUP1	-183.221	-0.290202	0.0168413	0.19083
V10A20_007_A_ACCATATCCGCAATAA-1	P28 - sample C1	Non-aggressive	10.2549	13.8627	Stroma	-203.343	43.498	0.0468244	0.112347
V10A20_007_A_ACCATCGTATATGGTA-1	P28 - sample C1	Non-aggressive	2.27451	9.90196	ISUP3	-100.192	-12.9202	2.82447e-05	0.0109797
V10A20_007_A_ACCCAACGCCCGTGGC-1	P28 - sample C1	Non-aggressive	27.3137	21.8039	Stroma	-41.4909	37.9644	0.133925	0.307127
V10A20_007_A_ACCCGGTTACACTTCC-1	P28 - sample C1	Non-aggressive	5.70588	9.90196	Stroma	24.3039	47.5184	0.00560304	0.085492
V10A20_007_A_ACCGACTGAGTCCCAC-1	P28 - sample C1	Non-aggressive	15.9412	23.7647	Stroma	-53.8687	58.205	0	0
V10A20_007_A_ACGATCATACATAGAG-1	P28 - sample C1	Non-aggressive	14.2157	26.7451	ISUP2	-70.3456	62.7427	0	0
V10A20_007_A_ACGATGCATATGTTAT-1	P28 - sample C1	Non-aggressive	2.84314	14.8431	Stroma	-170.031	-55.6125	0.0015059	0.0761412
V10A20_007_A_ACGCATTCGTGAGTAC-1	P28 - sample C1	Non-aggressive	13.098	18.8235	ISUP5	-216.499	-26.1063	0.0487439	0.466911
V10A20_007_A_ACGCGAAGTCAGACGA-1	P28 - sample C1	Non-aggressive	11.9608	2.98039	Stroma	-15.4802	102.876	0	0
V10A20_007_A_ACGCGGGCCAAGGACA-1	P28 - sample C1	Non-aggressive	13.6667	17.8235	ISUP5	-187.426	-14.0978	0.0325736	0.233675
V10A20_007_A_ACGGCGACGATGGGAA-1	P28 - sample C1	Non-aggressive	22.2157	2.98039	ISUP1	-258.374	-33.6034	0.0270757	0.406235
V10A20_007_A_ACGTAGATTGCTGATG-1	P28 - sample C1	Non-aggressive	16.5098	18.8235	Stroma	-76.2274	51.4792	0.299787	0.479531
V10A20_007_A_ACGTTAGATTTGCCCG-1	P28 - sample C1	Non-aggressive	0.568627	12.8627	Stroma	-161.508	-33.1672	0.00387926	0.07342
V10A20_007_A_ACTCAATAAAGGCACG-1	P28 - sample C1	Non-aggressive	17.6471	26.7451	Stroma	-227.108	-31.2859	0.045221	0.527231
V10A20_007_A_ACTCCCTAGAATAGTA-1	P28 - sample C1	Non-aggressive	18.2157	3.96078	ISUP1	-194.649	-27.2785	0.0298554	0.240807
V10A20_007_A_ACTCGTCAGTAATCCC-1	P28 - sample C1	Non-aggressive	22.7647	15.8627	ISUP1	-88.0627	-18.6317	0	0.00120336
V10A20_007_A_ACTCTCTGACTTAGGT-1	P28 - sample C1	Non-aggressive	22.7647	9.92157	ISUP3	153.154	66.3531	0	0.00500661
V10A20_007_A_ACTCTTGTATAGTAAC-1	P28 - sample C1	Non-aggressive	18.2157	15.8431	ISUP1	-210.116	-28.0059	0.0599626	0.531408
V10A20_007_A_ACTGAATGGCGAAAGT-1	P28 - sample C1	Non-aggressive	25.6275	4.96078	ISUP1	-117.089	15.103	0	0.00346695
V10A20_007_A_ACTGTACGATACACAT-1	P28 - sample C1	Non-aggressive	22.7647	21.8039	Stroma	-45.071	35.4294	0.00149712	0.02416
V10A20_007_A_ACTGTCCAGGATTATA-1	P28 - sample C1	Non-aggressive	9.66667	18.8235	ISUP5	-15.8371	145.603	0	0.00460293
V10A20_007_A_ACTGTCTTCTTTAGAA-1	P28 - sample C1	Non-aggressive	14.8039	21.7843	Stroma	-80.9001	-0.578624	0.000394106	0.0140742
V10A20_007_A_ACTTATACTTACCCGG-1	P28 - sample C1	Non-aggressive	29.5882	15.8627	Stroma	-6.69844	-34.4575	0	0.00064327
V10A20_007_A_ACTTATTAGGATCGGT-1	P28 - sample C1	Non-aggressive	7.98039	13.8627	Stroma	-63.5348	61.9893	6.60304e-05	0.0179209
V10A20_007_A_ACTTCGCCATACGCAC-1	P28 - sample C1	Non-aggressive	21.0588	24.7647	ISUP1	-82.5505	27.7277	0.292531	0.363768
V10A20_007_A_ACTTGACTCCCTCTTT-1	P28 - sample C1	Non-aggressive	19.3529	9.90196	ISUP3	-49.9712	47.9755	0	0
V10A20_007_A_ACTTTCCTATAGCTTC-1	P28 - sample C1	Non-aggressive	13.6667	23.7647	Stroma	15.9743	134.885	0	0.00604571
V10A20_007_A_AGAAGGTTGCCGAATT-1	P28 - sample C1	Non-aggressive	3.43137	9.90196	Stroma	-28.4226	87.6543	0.00960576	0.090979
V10A20_007_A_AGACCCACCGCTGATC-1	P28 - sample C1	Non-aggressive	15.3725	2.98039	Stroma	12.2056	84.5575	0.00676063	0.112164
V10A20_007_A_AGACCCGCCCTCCTCG-1	P28 - sample C1	Non-aggressive	10.2353	25.7451	ISUP1	-145.57	-23.2314	0.000279299	0.0178494
V10A20_007_A_AGATAACTTCAGGGCC-1	P28 - sample C1	Non-aggressive	3.41176	19.8039	ISUP3	19.9641	133.493	0	0
V10A20_007_A_AGATACTCAAGATCGA-1	P28 - sample C1	Non-aggressive	25.0588	5.96078	ISUP1	-199.266	-34.1495	0.0722762	0.520444
V10A20_007_A_AGATCTCAGGTGTGAT-1	P28 - sample C1	Non-aggressive	21.0588	22.7843	Stroma	-47.2614	4.70021	0.0217205	0.0866662
V10A20_007_A_AGATTATAGGACGTTT-1	P28 - sample C1	Non-aggressive	9.11765	15.8431	ISUP5	-75.4983	98.9847	0.00359213	0.0742394
V10A20_007_A_AGCACCAGTACTCACG-1	P28 - sample C1	Non-aggressive	15.3725	24.7647	Stroma	-0.738774	84.7065	0	0.00211487
V10A20_007_A_AGCCACTCCCGTGCTT-1	P28 - sample C1	Non-aggressive	24.4706	28.7255	ISUP1	-214.165	54.9675	0.048634	0.482447
V10A20_007_A_AGCGACCAACGATATT-1	P28 - sample C1	Non-aggressive	9.66667	26.7451	ISUP5	24.3369	119.983	0	0
V10A20_007_A_AGCGTGGTATTCTACT-1	P28 - sample C1	Non-aggressive	18.7843	6.94118	ISUP1	-143.771	-76.9542	0.00169752	0.0123751
V10A20_007_A_AGCTCTAGACGTTCCA-1	P28 - sample C1	Non-aggressive	21.6275	13.8627	ISUP1	-128.977	76.3858	0	0.0252548
V10A20_007_A_AGGACAGTCGAATCCC-1	P28 - sample C1	Non-aggressive	26.7647	8.92157	Stroma	-34.6088	8.58322	0.0139554	0.131475
V10A20_007_A_AGGACGACCCATTAGA-1	P28 - sample C1	Non-aggressive	4	8.90196	ISUP1	-237.955	-21.9307	0.0397968	0.208979
V10A20_007_A_AGGGCTGCAGTTACAG-1	P28 - sample C1	Non-aggressive	15.3725	16.8431	Stroma	-258.679	-36.0805	0.0271086	0.382682
V10A20_007_A_AGGGTTTAGTTCGGGA-1	P28 - sample C1	Non-aggressive	14.2353	18.8235	ISUP5	-167.85	-30.0969	0.00829305	0.0944417
V10A20_007_A_AGGTTGAGGCACGCTT-1	P28 - sample C1	Non-aggressive	20.4902	29.7255	ISUP3	-93.6057	-8.99449	0.209947	0.380378
V10A20_007_A_AGGTTTCACACACCTT-1	P28 - sample C1	Non-aggressive	16.5098	10.902	ISUP1	-181.761	73.7823	0.0155277	0.301181
V10A20_007_A_AGTACGGGCACCTGGC-1	P28 - sample C1	Non-aggressive	23.3333	26.7451	ISUP3	-162.812	2.63751	0.00273352	0.0962309
V10A20_007_A_AGTCAACACCACCATC-1	P28 - sample C1	Non-aggressive	5.13725	10.8824	Stroma	62.2137	57.5903	0.0775416	0.110305
V10A20_007_A_AGTCTTCTCCTCAAAT-1	P28 - sample C1	Non-aggressive	15.9216	27.7255	Stroma	-8.32148	-1.45127	0.0147641	0.0580137
V10A20_007_A_AGTGACCTACTTTACG-1	P28 - sample C1	Non-aggressive	7.98039	7.92157	ISUP5	-179.299	32.4203	0.0193528	0.257158
V10A20_007_A_AGTGAGACTTCCAGTA-1	P28 - sample C1	Non-aggressive	27.8824	16.8431	Stroma	41.1228	20.4502	0	0.00433084
V10A20_007_A_AGTGATATGAGTAGTT-1	P28 - sample C1	Non-aggressive	6.27451	6.92157	Stroma	-187.554	62.8643	0.0171666	0.332042
V10A20_007_A_AGTGATTCAAGCAGGA-1	P28 - sample C1	Non-aggressive	27.8824	18.8235	Stroma	147.347	85.0028	0	0
V10A20_007_A_AGTGCGTAGCTCGTAA-1	P28 - sample C1	Non-aggressive	2.29412	5.94118	ISUP1	-199.907	74.701	0.0738898	0.445461
V10A20_007_A_AGTTAAACACTTGCGA-1	P28 - sample C1	Non-aggressive	3.41176	11.8824	ISUP3	-60.1694	13.3259	0	0
V10A20_007_A_AGTTCCTACAGAATTA-1	P28 - sample C1	Non-aggressive	6.82353	21.7843	Stroma	5.8457	104.521	0	0
V10A20_007_A_AGTTCCTATTTATGTT-1	P28 - sample C1	Non-aggressive	15.3725	8.92157	Stroma	-42.7113	42.0999	0.118312	0.244464
V10A20_007_A_ATAAACGGACCCGTAA-1	P28 - sample C1	Non-aggressive	13.098	4.96078	ISUP5	-182.496	-0.332168	0.0386889	0.324631
V10A20_007_A_ATAAAGGCTCGGTCGT-1	P28 - sample C1	Non-aggressive	6.82353	17.8235	ISUP3	-63.1244	57.3952	0	0
V10A20_007_A_ATAACGCCGGAGGGTC-1	P28 - sample C1	Non-aggressive	24.4706	16.8431	Stroma	-153.521	-3.04452	0.0262459	0.0871703
V10A20_007_A_ATAACGGAGTCCAACG-1	P28 - sample C1	Non-aggressive	21.0588	26.7451	ISUP1	-211.848	-27.3721	0.0619977	0.535747
V10A20_007_A_ATAAGGTGGAGAACAT-1	P28 - sample C1	Non-aggressive	19.3529	1.98039	ISUP1	-266.623	-46.9629	0	0.0212721
V10A20_007_A_ATAAGTTACCGCGACG-1	P28 - sample C1	Non-aggressive	7.98039	5.94118	ISUP5	-118.588	36.8356	0.00142662	0.0535687
V10A20_007_A_ATAATAGCTGTTGAAT-1	P28 - sample C1	Non-aggressive	14.2353	4.96078	Stroma	-182.615	9.55277	0.0225663	0.311328
V10A20_007_A_ATACGCCGGCGAAACC-1	P28 - sample C1	Non-aggressive	22.7647	11.902	Stroma	-317.043	-49.1485	0.00514005	0.0985533
V10A20_007_A_ATACTAGCATGACCCT-1	P28 - sample C1	Non-aggressive	13.0784	30.7059	ISUP2	14.7961	52.7507	0	0
V10A20_007_A_ATAGACGAAGAGAAAG-1	P28 - sample C1	Non-aggressive	3.98039	18.8039	ISUP1	-309.015	-41.0508	0.00862093	0.277976
V10A20_007_A_ATAGGGATATCCTTGA-1	P28 - sample C1	Non-aggressive	18.7843	30.7059	ISUP3	-145.584	29.6134	0.00297542	0.0803621
V10A20_007_A_ATAGGTTGGGCAGATG-1	P28 - sample C1	Non-aggressive	14.8039	23.7647	Stroma	112.424	89.9088	0	0
V10A20_007_A_ATAGTGAAGCGTTCTC-1	P28 - sample C1	Non-aggressive	10.8235	10.902	ISUP5	-122.48	18.3919	0	0.00426242
V10A20_007_A_ATATCTTAGGGCCTTC-1	P28 - sample C1	Non-aggressive	13.098	16.8431	Stroma	-155.683	-32.1522	0.00918976	0.0895728
V10A20_007_A_ATATTCAGTTAAACCT-1	P28 - sample C1	Non-aggressive	1.13725	7.92157	ISUP3	-257.357	-29.4597	0.0269552	0.527821
V10A20_007_A_ATATTTAACCCTCAAG-1	P28 - sample C1	Non-aggressive	9.66667	20.8039	ISUP5	-54.0458	62.748	0	0
V10A20_007_A_ATCACTTCATCCTCGC-1	P28 - sample C1	Non-aggressive	16.4902	30.7059	Stroma	92.2913	53.6274	0	0.00147073
V10A20_007_A_ATCAGACGGCACGCCG-1	P28 - sample C1	Non-aggressive	2.29412	7.92157	Stroma	-58.5623	-69.6241	0.0848784	0.095462
V10A20_007_A_ATCATCCAATATTTGT-1	P28 - sample C1	Non-aggressive	11.9608	12.8824	Stroma	45.6644	35.2378	0.00330954	0.0148692
V10A20_007_A_ATCCAGGATTCGTGAA-1	P28 - sample C1	Non-aggressive	4.54902	11.8824	ISUP1	-258.153	-33.8672	0.0177897	0.222523
V10A20_007_A_ATCCTGCGTGGAATGG-1	P28 - sample C1	Non-aggressive	5.13725	6.92157	ISUP5	-134.935	-4.37516	0.00475304	0.111628
V10A20_007_A_ATCGACCCAATACAGA-1	P28 - sample C1	Non-aggressive	14.2353	8.92157	ISUP1	-288.393	-38.1467	0.014603	0.355816
V10A20_007_A_ATCGACTCTTTCCGTT-1	P28 - sample C1	Non-aggressive	13.0784	28.7255	ISUP2	-141.447	123.003	0.000525327	0.0104616
V10A20_007_A_ATCGCACGCCGGGAGA-1	P28 - sample C1	Non-aggressive	10.8039	26.7451	ISUP2	-70.8867	77.936	0	0
V10A20_007_A_ATCTGGTTAAGACTGT-1	P28 - sample C1	Non-aggressive	21.6275	25.7647	ISUP1	-8.07428	87.1533	0	0.00295135
V10A20_007_A_ATGATGCAATGGTACA-1	P28 - sample C1	Non-aggressive	6.84314	7.92157	ISUP5	-206.919	-44.2384	0.052147	0.518953
V10A20_007_A_ATGCCGGTCTTGCATA-1	P28 - sample C1	Non-aggressive	21.0588	20.8039	Stroma	-152.875	10.3435	0.0965733	0.435008
V10A20_007_A_ATGCGACAGTCCCATT-1	P28 - sample C1	Non-aggressive	18.7843	16.8431	ISUP1	-275.011	-48.3308	0.0175984	0.0916196
V10A20_007_A_ATGGAGCAGGCCGTGA-1	P28 - sample C1	Non-aggressive	15.9412	15.8431	ISUP3	-128.345	-30.3995	0	0.00454268
V10A20_007_A_ATGGATTGACCAAACG-1	P28 - sample C1	Non-aggressive	13.0784	24.7647	ISUP2	-215.071	-21.5815	0.0470895	0.485734
V10A20_007_A_ATGTGCATCCGACGCA-1	P28 - sample C1	Non-aggressive	10.8039	28.7255	ISUP2	-226.195	-13.1517	0.042525	0.51862
V10A20_007_A_ATGTGGACATCTTGAT-1	P28 - sample C1	Non-aggressive	18.7843	4.96078	ISUP1	-200.693	-29.6131	0.0660232	0.489168
V10A20_007_A_ATTAAACATGCGGACC-1	P28 - sample C1	Non-aggressive	11.9608	8.92157	ISUP5	-157.441	61.4987	0.0032542	0.113274
V10A20_007_A_ATTAATACTACGCGGG-1	P28 - sample C1	Non-aggressive	15.9216	29.7059	Stroma	87.2242	41.5867	0.0162114	0.0353498
V10A20_007_A_ATTAATGAACCAGTCG-1	P28 - sample C1	Non-aggressive	23.3333	28.7255	ISUP1	-328.829	-55.4492	0	0.00401013
V10A20_007_A_ATTAGGCGATGCTTTC-1	P28 - sample C1	Non-aggressive	18.7843	14.8627	ISUP1	-38.6669	17.1603	0	0
V10A20_007_A_ATTCATATACTGTCCA-1	P28 - sample C1	Non-aggressive	12.5294	5.94118	ISUP5	-181.764	-23.9507	0.015693	0.150893
V10A20_007_A_ATTGAAGATCTTAGTG-1	P28 - sample C1	Non-aggressive	6.2549	20.8039	Stroma	-195.886	-40.7217	0.0692392	0.45621
V10A20_007_A_ATTGCTGCTCCTCCAT-1	P28 - sample C1	Non-aggressive	2.84314	16.8235	ISUP3	-102.623	34.0485	0	0.00297542
V10A20_007_A_ATTTGTCTTGGGAGCT-1	P28 - sample C1	Non-aggressive	26.1765	11.902	Stroma	-53.9618	-31.0282	0.000404352	0.00733786
V10A20_007_A_CAAACGAGTATCGCAG-1	P28 - sample C1	Non-aggressive	5.13725	4.94118	Stroma	-263.303	-55.4897	0.0165996	0.198238
V10A20_007_A_CAAATGTCCTTCCGTG-1	P28 - sample C1	Non-aggressive	8.54902	6.94118	ISUP5	-176.423	20.6939	0.023349	0.23105
V10A20_007_A_CAAGAGGGCGGAGTAC-1	P28 - sample C1	Non-aggressive	20.4902	5.94118	ISUP1	-322.819	9.35712	0	0.0523159
V10A20_007_A_CAAGGATCGCATGTTC-1	P28 - sample C1	Non-aggressive	17.0784	11.8824	ISUP1	-171.125	9.82389	0.00512525	0.119707
V10A20_007_A_CAATAAACCTTGGCCC-1	P28 - sample C1	Non-aggressive	20.4902	25.7647	ISUP3	-147.604	0.863994	0.153807	0.462596
V10A20_007_A_CAATTAAGGGTGATGA-1	P28 - sample C1	Non-aggressive	15.3725	22.7843	Stroma	117.613	51.7364	0	0.00433084
V10A20_007_A_CAATTTCGTATAAGGG-1	P28 - sample C1	Non-aggressive	14.2353	14.8627	ISUP1	-173.73	-26.6691	0.0280035	0.272477
V10A20_007_A_CACAATGAGCTGCTAT-1	P28 - sample C1	Non-aggressive	6.84314	9.90196	Stroma	56.0002	46.9688	0.00186933	0.0159679
V10A20_007_A_CACACGCGCTGTCTTA-1	P28 - sample C1	Non-aggressive	29.0196	18.8235	Stroma	126.067	115.198	0	0
V10A20_007_A_CACAGCACCCACGGCA-1	P28 - sample C1	Non-aggressive	11.9608	20.8039	Stroma	-84.5823	111.79	0	0
V10A20_007_A_CACATATTAGCAGGAT-1	P28 - sample C1	Non-aggressive	19.9216	4.96078	ISUP1	-260.763	-41.9379	0.00587217	0.111053
V10A20_007_A_CACATGATTCAGCAAC-1	P28 - sample C1	Non-aggressive	14.8039	13.8627	ISUP1	-33.4913	76.6302	0	0.00733087
V10A20_007_A_CACCGCCAGAAGGTTT-1	P28 - sample C1	Non-aggressive	11.9412	24.7647	Stroma	-27.7461	118.496	0.0207754	0.162894
V10A20_007_A_CACGCACAGCGCAGCT-1	P28 - sample C1	Non-aggressive	19.3529	27.7255	ISUP3	-126.113	8.89504	0.000136594	0.0119647
V10A20_007_A_CACGTTCGTGCTCTAG-1	P28 - sample C1	Non-aggressive	24.4706	14.8627	Stroma	5.49241	40.095	0	0
V10A20_007_A_CACTAAAGTTGCCTAT-1	P28 - sample C1	Non-aggressive	7.39216	16.8431	ISUP5	-45.9619	127.892	0	0.00442181
V10A20_007_A_CACTCAAGAGCTATGG-1	P28 - sample C1	Non-aggressive	10.8235	12.8824	Stroma	54.9026	52.7769	0	0.00313515
V10A20_007_A_CACTCGAGCTGAACAA-1	P28 - sample C1	Non-aggressive	20.4902	3.96078	ISUP1	-216.908	-25.9013	0.049073	0.467602
V10A20_007_A_CACTTAATCAGACGGA-1	P28 - sample C1	Non-aggressive	5.68627	17.8235	Stroma	-95.4829	26.4097	2.82447e-05	0.00556652
V10A20_007_A_CAGAGCATGAGCTTGC-1	P28 - sample C1	Non-aggressive	18.2157	25.7451	Stroma	-288.644	-52.8606	0.00237321	0.0912154
V10A20_007_A_CAGCAGCCCGTTCCTT-1	P28 - sample C1	Non-aggressive	22.7647	23.7843	ISUP1	-267.281	-42.0923	0.0239016	0.245068
V10A20_007_A_CAGCCTCCTGCAGAGG-1	P28 - sample C1	Non-aggressive	22.1961	28.7255	ISUP3	-142.505	132.883	0.000662679	0.0113769
V10A20_007_A_CAGCTCACTGAGACAT-1	P28 - sample C1	Non-aggressive	11.9608	18.8235	ISUP5	-134.542	77.5023	0.0309554	0.260498
V10A20_007_A_CAGGATATATCGTTGT-1	P28 - sample C1	Non-aggressive	12.5294	7.92157	ISUP5	-50.5375	51.0787	0	0
V10A20_007_A_CAGGCCGTTTGGGTGT-1	P28 - sample C1	Non-aggressive	2.84314	12.8627	Stroma	17.6738	52.4536	0	0
V10A20_007_A_CAGGCGCCATGCTAGG-1	P28 - sample C1	Non-aggressive	19.9216	2.98039	ISUP1	-210.941	-28.1972	0.0496917	0.535079
V10A20_007_A_CAGTCTGTATACTGGG-1	P28 - sample C1	Non-aggressive	15.9412	9.90196	Stroma	-118.616	-17.228	0	0.00553727
V10A20_007_A_CATACGGCGTCTGGGC-1	P28 - sample C1	Non-aggressive	14.2353	12.8824	Stroma	-8.39416	18.2131	0	0.00151467
V10A20_007_A_CATACTATGTAATTGT-1	P28 - sample C1	Non-aggressive	5.68627	15.8431	ISUP3	-202.754	-33.6846	0.0396612	0.322521
V10A20_007_A_CATATAGGTACAGTCA-1	P28 - sample C1	Non-aggressive	9.68627	8.92157	ISUP5	-109.012	28.9063	0	0.00268479
V10A20_007_A_CATCGGACGGGTTAAT-1	P28 - sample C1	Non-aggressive	11.3922	9.90196	ISUP5	-172.023	0.128951	0.0109667	0.167049
V10A20_007_A_CATGATGCACAATTCT-1	P28 - sample C1	Non-aggressive	17.6275	30.7059	ISUP3	-109.654	71.464	6.60304e-05	0.0145286
V10A20_007_A_CATGGTAAGTAGCGTT-1	P28 - sample C1	Non-aggressive	19.9216	6.94118	ISUP1	-240.966	-32.0034	0.0264112	0.252261
V10A20_007_A_CATGGTCTAGATACCG-1	P28 - sample C1	Non-aggressive	15.9412	25.7451	Stroma	-93.1216	-17.5436	0	0
V10A20_007_A_CCAAGCGTAACTCGTA-1	P28 - sample C1	Non-aggressive	18.7843	18.8235	ISUP3	-276.714	-42.2963	0.0127004	0.251016
V10A20_007_A_CCAATAGTGCCGTCGA-1	P28 - sample C1	Non-aggressive	2.27451	17.8235	ISUP3	-168.88	21.9643	0.00549336	0.132557
V10A20_007_A_CCAATGTCACAGCAAG-1	P28 - sample C1	Non-aggressive	6.2549	14.8431	ISUP3	-127.829	22.2456	0.000909759	0.0303638
V10A20_007_A_CCACAATGTACGTCTT-1	P28 - sample C1	Non-aggressive	26.7451	22.7843	Stroma	-154.317	26.2497	0.0205145	0.238276
V10A20_007_A_CCACCCAAGGAAAGTG-1	P28 - sample C1	Non-aggressive	21.0588	14.8627	ISUP1	-317.071	-58.9154	0	0.0153375
V10A20_007_A_CCAGCCTGGACCAATA-1	P28 - sample C1	Non-aggressive	15.3725	14.8627	ISUP1	-311.52	-48.7675	0.00126636	0.0553598
V10A20_007_A_CCAGGGACGTGGCCTC-1	P28 - sample C1	Non-aggressive	8.52941	24.7647	ISUP5	26.2574	82.5929	0	0
V10A20_007_A_CCATCGCAGTTAAACT-1	P28 - sample C1	Non-aggressive	13.6667	1.98039	Stroma	-73.6134	-54.6521	0.162848	0.211193
V10A20_007_A_CCATGCCTGTTTAGTA-1	P28 - sample C1	Non-aggressive	8.54902	16.8431	ISUP5	-76.2257	45.635	0	0
V10A20_007_A_CCCAAACATGCTGCTC-1	P28 - sample C1	Non-aggressive	28.451	17.8431	Stroma	133.928	97.9627	0	0
V10A20_007_A_CCCAGTTAAGGCGCCG-1	P28 - sample C1	Non-aggressive	25.0392	9.92157	ISUP1	-174.528	-37.946	0.0143608	0.145121
V10A20_007_A_CCCGCAGCGCGAACTA-1	P28 - sample C1	Non-aggressive	16.5098	2.98039	Stroma	-57.9412	-79.3537	0.181299	0.204732
V10A20_007_A_CCGAACCTTCCCGGCC-1	P28 - sample C1	Non-aggressive	18.7843	2.98039	ISUP1	-169.293	13.1153	0.00556652	0.122573
V10A20_007_A_CCGCACAAAGACCAAC-1	P28 - sample C1	Non-aggressive	21.6275	15.8627	Stroma	-137.911	-37.8664	0.182569	0.523129
V10A20_007_A_CCGCTATCAGCACCAG-1	P28 - sample C1	Non-aggressive	14.2353	6.94118	Stroma	-105.614	8.07352	5.37169e-05	0.0110841
V10A20_007_A_CCGGGCGGTCTCGTCA-1	P28 - sample C1	Non-aggressive	21.6275	19.8235	Stroma	-168.954	-33.417	0.0159313	0.145994
V10A20_007_A_CCGGGCTGCTCCATAC-1	P28 - sample C1	Non-aggressive	27.3137	15.8627	Stroma	-42.3264	-3.72024	0.00728188	0.0629593
V10A20_007_A_CCGTAAGTTGGTCCCA-1	P28 - sample C1	Non-aggressive	22.1961	18.8235	ISUP1	-319.584	-29.8972	0.00902786	0.41297
V10A20_007_A_CCTAAATTAACGGTTC-1	P28 - sample C1	Non-aggressive	17.0784	9.90196	Stroma	-127.246	9.33429	0.0777855	0.360743
V10A20_007_A_CCTAGGCGTAGCGATC-1	P28 - sample C1	Non-aggressive	28.451	15.8627	Stroma	92.6999	135.341	0.212925	0.228174
V10A20_007_A_CCTATGGGTTACCGTC-1	P28 - sample C1	Non-aggressive	17.6471	22.7843	Stroma	-3.74992	40.1611	0.00292726	0.0254548
V10A20_007_A_CCTCGGACCGGGATAG-1	P28 - sample C1	Non-aggressive	26.7647	10.902	Stroma	53.4307	38.2612	0.0304279	0.0754593
V10A20_007_A_CCTCTAATCTGCCAAG-1	P28 - sample C1	Non-aggressive	19.9216	28.7255	ISUP3	56.593	87.4867	0	0
V10A20_007_A_CCTGAACGATATATTC-1	P28 - sample C1	Non-aggressive	26.7451	14.8627	Stroma	5.23577	107.915	0	0.00775554
V10A20_007_A_CCTGAATATTTACATA-1	P28 - sample C1	Non-aggressive	18.7843	28.7255	ISUP3	-93.266	67.3519	0.000101889	0.0103364
V10A20_007_A_CCTGACCACCGATGGT-1	P28 - sample C1	Non-aggressive	13.098	6.94118	ISUP5	-133.612	38.909	0.000730117	0.0384361
V10A20_007_A_CCTGTAAGACATGATA-1	P28 - sample C1	Non-aggressive	1.70588	14.8431	ISUP3	-75.6277	51.4688	0.00131112	0.0322946
V10A20_007_A_CCTGTCACCCGGGCTC-1	P28 - sample C1	Non-aggressive	16.5098	22.7843	Stroma	85.2608	112.871	0	0.00384837
V10A20_007_A_CCTGTCGCCCGTAAAT-1	P28 - sample C1	Non-aggressive	13.6667	15.8431	Stroma	-43.7084	104.64	0	0.00466306
V10A20_007_A_CGAACCCGCATGCGTC-1	P28 - sample C1	Non-aggressive	6.27451	2.96078	ISUP5	-189.785	-28.3327	0.0567046	0.331519
V10A20_007_A_CGACAGTTCGCGTTAT-1	P28 - sample C1	Non-aggressive	2.27451	15.8431	Stroma	-90.9083	16.6049	0	0
V10A20_007_A_CGAGACCCTAGAGTGT-1	P28 - sample C1	Non-aggressive	13.098	8.92157	Stroma	-116.71	-36.2679	0.0162661	0.0879896
V10A20_007_A_CGAGAGATGTGAACCT-1	P28 - sample C1	Non-aggressive	19.9216	22.7843	Stroma	-49.4242	-38.5936	0.218523	0.210052
V10A20_007_A_CGAGGCTAAATATGGC-1	P28 - sample C1	Non-aggressive	18.7843	22.7843	Stroma	-26.2712	37.4692	0.00297542	0.0377972
V10A20_007_A_CGAGGGACTGCGGTCG-1	P28 - sample C1	Non-aggressive	22.7647	13.8824	ISUP1	-257.576	-33.2011	0.0278185	0.373387
V10A20_007_A_CGAGTTCTGTCCCACC-1	P28 - sample C1	Non-aggressive	26.7451	24.7647	ISUP3	-58.7221	62.5639	0	0
V10A20_007_A_CGATACCTCGCGGACA-1	P28 - sample C1	Non-aggressive	5.70588	11.8824	Stroma	-80.0813	41.8787	0	0.00248861
V10A20_007_A_CGATCCGACCCAGTGC-1	P28 - sample C1	Non-aggressive	6.84314	13.8627	Stroma	64.9005	103.188	0	0.00712757
V10A20_007_A_CGCACATGTCCACTAC-1	P28 - sample C1	Non-aggressive	27.902	12.8824	Stroma	-100.381	51.8946	0.000125129	0.0253159
V10A20_007_A_CGCATGGTGCGATGCT-1	P28 - sample C1	Non-aggressive	15.9412	11.8824	ISUP1	-197.366	20.9134	0.0690218	0.278607
V10A20_007_A_CGCATTAGCTAATAGG-1	P28 - sample C1	Non-aggressive	10.8039	24.7647	ISUP1	-154.335	-29.4427	0.00301546	0.0479017
V10A20_007_A_CGCCATCCGATTATGA-1	P28 - sample C1	Non-aggressive	23.902	27.7451	ISUP1	-109.846	66.7661	0	0.00487262
V10A20_007_A_CGCCGCCCATGCCTGT-1	P28 - sample C1	Non-aggressive	25.6078	12.8824	Stroma	125.866	72.1953	0	0
V10A20_007_A_CGCCTCCCTCCTCTAT-1	P28 - sample C1	Non-aggressive	19.9216	8.92157	ISUP1	-110.237	24.787	0	0.00248861
V10A20_007_A_CGCGCCCGACTTAATA-1	P28 - sample C1	Non-aggressive	21.0588	30.7059	ISUP3	-254.172	-25.8201	0.0239128	0.278021
V10A20_007_A_CGCGGGAATTAGGCAG-1	P28 - sample C1	Non-aggressive	23.902	23.7843	ISUP3	-149.155	-29.2303	0.00193747	0.041584
V10A20_007_A_CGCGTTCATGAAATAC-1	P28 - sample C1	Non-aggressive	7.39216	24.7647	ISUP5	-38.3541	44.1461	0	0.00203909
V10A20_007_A_CGCTACGGGACATTTA-1	P28 - sample C1	Non-aggressive	5.68627	13.8627	ISUP3	-65.9556	86.158	0	0
V10A20_007_A_CGCTATTCTTAGGCTC-1	P28 - sample C1	Non-aggressive	12.5294	13.8627	Stroma	-27.1626	3.02589	0	0
V10A20_007_A_CGCTTTCTTGCATTCG-1	P28 - sample C1	Non-aggressive	26.7451	20.8039	Stroma	115.929	88.3555	0	0
V10A20_007_A_CGGAACGTAAACATAG-1	P28 - sample C1	Non-aggressive	4	4.94118	ISUP1	-86.9326	47.2826	0	0
V10A20_007_A_CGGAGCATGGCGATCC-1	P28 - sample C1	Non-aggressive	16.5098	12.8824	ISUP1	-226.288	-34.6236	0.0474455	0.444167
V10A20_007_A_CGGCAAACATCGTGCG-1	P28 - sample C1	Non-aggressive	15.9412	0	ISUP1	-251.779	-35.4413	0.031862	0.470683
V10A20_007_A_CGGCCACGCACAAAGT-1	P28 - sample C1	Non-aggressive	11.9608	16.8431	ISUP5	-171.303	73.2635	0.100548	0.444404
V10A20_007_A_CGGGATCAATGTAAGA-1	P28 - sample C1	Non-aggressive	11.9412	28.7255	ISUP2	-73.4151	-1.77224	0	0.00278213
V10A20_007_A_CGGGCAGCTAAACCGC-1	P28 - sample C1	Non-aggressive	10.2353	19.8039	ISUP5	54.633	65.9538	0	0
V10A20_007_A_CGGGCCTTCTTTGTAA-1	P28 - sample C1	Non-aggressive	9.68627	10.902	Stroma	11.3173	50.278	0	0.0083889
V10A20_007_A_CGGGTGTACCCATTTA-1	P28 - sample C1	Non-aggressive	27.3137	19.8235	Stroma	129.207	121.947	0	0.00359213
V10A20_007_A_CGGTCAAGTGGGAACC-1	P28 - sample C1	Non-aggressive	23.902	25.7647	ISUP1	51.1914	101.289	0	0
V10A20_007_A_CGTACCTGATAGGCCT-1	P28 - sample C1	Non-aggressive	17.0588	29.7059	Stroma	17.7033	3.42342	0	0.000555068
V10A20_007_A_CGTATTAAGAGATCTA-1	P28 - sample C1	Non-aggressive	9.09804	19.8039	Stroma	-110.084	69.836	0	0.00796299
V10A20_007_A_CGTCACGTCCATTGGT-1	P28 - sample C1	Non-aggressive	7.41176	4.94118	ISUP5	-132.541	16.2806	0.000203699	0.0262624
V10A20_007_A_CGTGAAGTTAATTCAC-1	P28 - sample C1	Non-aggressive	10.2549	11.8824	Stroma	-41.2742	51.9124	0.000147967	0.0129481
V10A20_007_A_CGTGCAGACTGGGACA-1	P28 - sample C1	Non-aggressive	20.4902	11.8824	ISUP1	-17.9946	59.9755	0	0
V10A20_007_A_CGTGCCCTCCCGAAGA-1	P28 - sample C1	Non-aggressive	22.1961	8.92157	Stroma	-125.469	51.7313	0.0754551	0.388421
V10A20_007_A_CGTTGAGCGACCGTCG-1	P28 - sample C1	Non-aggressive	20.4902	7.92157	Stroma	-123.763	-58.5392	0.0404879	0.159131
V10A20_007_A_CGTTGTTTCAATTCCC-1	P28 - sample C1	Non-aggressive	1.13725	17.8235	ISUP3	-108.18	30.1464	0	0.00203065
V10A20_007_A_CGTTTCGCTCATTACA-1	P28 - sample C1	Non-aggressive	6.2549	16.8235	ISUP5	-6.50341	57.8171	0	0
V10A20_007_A_CTAAAGGGAAATAGGA-1	P28 - sample C1	Non-aggressive	13.6667	7.92157	ISUP5	-249.424	-44.5396	0.0304279	0.314858
V10A20_007_A_CTAAGGGAATGATTGG-1	P28 - sample C1	Non-aggressive	19.3529	7.92157	ISUP1	-213.383	-98.6042	0	0.0286922
V10A20_007_A_CTACGCACGGAGTACC-1	P28 - sample C1	Non-aggressive	10.8235	16.8431	ISUP5	-77.912	66.817	0	0
V10A20_007_A_CTACTGCCACCTGACC-1	P28 - sample C1	Non-aggressive	14.2353	24.7647	ISUP1	17.0683	-7.82681	0	0
V10A20_007_A_CTAGATTTACGACGGC-1	P28 - sample C1	Non-aggressive	20.4902	9.90196	ISUP3	-180.988	-32.246	0.0312264	0.33196
V10A20_007_A_CTAGCATAGTATAATG-1	P28 - sample C1	Non-aggressive	15.9412	17.8235	Stroma	-140.442	45.577	0.0323894	0.323296
V10A20_007_A_CTAGTCACGTCTTAAG-1	P28 - sample C1	Non-aggressive	17.6471	14.8627	ISUP1	-65.4975	15.9136	0.000247191	0.00505115
V10A20_007_A_CTAGTTGGGCCCGGTA-1	P28 - sample C1	Non-aggressive	17.0784	25.7451	Stroma	-115.095	45.6131	0.0180996	0.202403
V10A20_007_A_CTATCGGGTCTCAACA-1	P28 - sample C1	Non-aggressive	17.6471	16.8431	ISUP3	-80.0233	69.6603	0	0.00302346
V10A20_007_A_CTATGTCACTAGCCCA-1	P28 - sample C1	Non-aggressive	15.9412	21.7843	Stroma	-0.306421	-0.236791	0	0
V10A20_007_A_CTATTTGGTTACGGAT-1	P28 - sample C1	Non-aggressive	25.0392	15.8627	Stroma	71.0361	34.0857	0	0.000844106
V10A20_007_A_CTCATTTGATGGGCGG-1	P28 - sample C1	Non-aggressive	13.6471	29.7059	ISUP2	-163.06	49.1345	0.00422434	0.147741
V10A20_007_A_CTCCGCCCACATGAGG-1	P28 - sample C1	Non-aggressive	0.568627	8.90196	ISUP3	-13.2523	107.769	0.0171726	0.224554
V10A20_007_A_CTCGAGGTCGAACAGT-1	P28 - sample C1	Non-aggressive	11.9412	22.7843	Stroma	-128.663	-55.2709	0.076817	0.215002
V10A20_007_A_CTCGCACCTATATAGT-1	P28 - sample C1	Non-aggressive	17.0784	27.7255	Stroma	-103.303	-15.7772	0.111549	0.337849
V10A20_007_A_CTCGGTACCACTGCTC-1	P28 - sample C1	Non-aggressive	24.4706	10.902	ISUP1	-178.026	-38.7668	0.0123623	0.14129
V10A20_007_A_CTCTATTTGGCTGCAG-1	P28 - sample C1	Non-aggressive	17.0784	3.96078	Stroma	-81.3274	-31.7536	0.0474744	0.112983
V10A20_007_A_CTCTCACAATCGATGA-1	P28 - sample C1	Non-aggressive	18.2157	19.8039	Stroma	-82.6895	-32.7318	0.32824	0.525176
V10A20_007_A_CTCTGGACGCCTGGTG-1	P28 - sample C1	Non-aggressive	13.6667	19.8039	ISUP5	-60.6132	65.5809	0	0
V10A20_007_A_CTGAATCCGAGACCTC-1	P28 - sample C1	Non-aggressive	8.54902	4.96078	ISUP5	-62.8516	110.589	0	0.00800437
V10A20_007_A_CTGCACAACTACATAT-1	P28 - sample C1	Non-aggressive	21.6471	1.98039	ISUP1	-333.402	-38.0699	0.00102103	0.0446362
V10A20_007_A_CTGCCAAGGTTGGAAG-1	P28 - sample C1	Non-aggressive	22.1961	30.7059	ISUP3	-305.885	-44.2509	0.00152344	0.0409671
V10A20_007_A_CTGCCATGCATCACAT-1	P28 - sample C1	Non-aggressive	13.6667	11.8824	ISUP1	-333.83	-51.0626	0.000834679	0.0313325
V10A20_007_A_CTGGAAATGGATGCTT-1	P28 - sample C1	Non-aggressive	8.52941	22.7843	ISUP1	-20.3533	94.4648	0	0
V10A20_007_A_CTGGATTTACACTTGA-1	P28 - sample C1	Non-aggressive	9.68627	2.98039	Stroma	-124.485	17.6265	0.0193763	0.176426
V10A20_007_A_CTGGCGCACAGGTCTG-1	P28 - sample C1	Non-aggressive	29.0392	14.8627	Stroma	-177.43	-37.6419	0.0845999	0.4826
V10A20_007_A_CTGGGATAAATAATGG-1	P28 - sample C1	Non-aggressive	26.1765	13.8824	Stroma	-3.78232	112.667	0	0.00382518
V10A20_007_A_CTGGTAACACATAGAA-1	P28 - sample C1	Non-aggressive	28.4706	9.92157	Stroma	-187.476	43.3966	0.0960418	0.44309
V10A20_007_A_CTGTACTTCTTAGCAT-1	P28 - sample C1	Non-aggressive	7.41176	12.8824	Stroma	53.7964	42.0147	0.0065902	0.025021
V10A20_007_A_CTGTTACCCAATCTAG-1	P28 - sample C1	Non-aggressive	11.3922	3.96078	ISUP5	-48.3452	60.2809	0	0
V10A20_007_A_CTTACACGGTATTCCA-1	P28 - sample C1	Non-aggressive	3.98039	20.7843	Stroma	-71.2919	-32.2593	0.305978	0.372716
V10A20_007_A_CTTAGCCTTCCACATG-1	P28 - sample C1	Non-aggressive	22.7647	29.7255	ISUP3	-161.658	73.6221	0.00829305	0.175102
V10A20_007_A_CTTCATTGTCAGTGGA-1	P28 - sample C1	Non-aggressive	12.5294	15.8431	Stroma	63.2214	50.3576	0	0
V10A20_007_A_CTTCGTAGATAGGTGA-1	P28 - sample C1	Non-aggressive	3.98039	12.8627	ISUP3	-202.632	7.22301	0.0641036	0.540466
V10A20_007_A_CTTGCCCAGGCTCTAC-1	P28 - sample C1	Non-aggressive	9.68627	6.94118	ISUP5	-13.5243	61.1111	0	0
V10A20_007_A_CTTGTCAACATTCGAG-1	P28 - sample C1	Non-aggressive	15.9412	1.98039	Stroma	-287.628	-58.8017	0.00788012	0.14867
V10A20_007_A_CTTGTTGCTGAGTCAA-1	P28 - sample C1	Non-aggressive	23.902	13.8824	Stroma	45.8108	29.4635	0.00827249	0.0215368
V10A20_007_A_CTTTAACTTTCAAAGG-1	P28 - sample C1	Non-aggressive	16.4902	28.7255	Stroma	11.4492	26.8927	0	0
V10A20_007_A_CTTTAATATTGGTCGA-1	P28 - sample C1	Non-aggressive	19.9412	1	ISUP1	-272.654	-40.0899	0.00396402	0.10283
V10A20_007_A_CTTTAGGAACACTGTT-1	P28 - sample C1	Non-aggressive	27.902	10.902	Stroma	-22.9751	-27.3838	0.0162964	0.0490921
V10A20_007_A_CTTTAGTGCTATTATT-1	P28 - sample C1	Non-aggressive	14.8039	7.92157	ISUP1	-152.657	-28.716	0.0254936	0.227221
V10A20_007_A_GAAACCGAATTACCTT-1	P28 - sample C1	Non-aggressive	7.41176	6.92157	ISUP5	-105.578	-2.80461	0	0.00305543
V10A20_007_A_GAAATGGCGGTGTTAG-1	P28 - sample C1	Non-aggressive	7.96078	21.7843	ISUP5	77.3173	85.7694	0	0
V10A20_007_A_GAAATTGTCTCTATAA-1	P28 - sample C1	Non-aggressive	8.54902	8.92157	Stroma	-135.849	64.3562	0.00894673	0.174471
V10A20_007_A_GAACGTCTCATGGTCG-1	P28 - sample C1	Non-aggressive	27.8824	20.8039	Stroma	0.126083	-8.44969	0.0191647	0.0571999
V10A20_007_A_GAAGCGTGAGGAATTT-1	P28 - sample C1	Non-aggressive	12.5294	17.8235	ISUP5	-162.261	18.8883	0.00774168	0.112452
V10A20_007_A_GAAGTCTCCCTAGCGA-1	P28 - sample C1	Non-aggressive	30.1765	14.8627	Stroma	-255.649	-63.4945	0.0244067	0.26479
V10A20_007_A_GAAGTGATTTATCGTG-1	P28 - sample C1	Non-aggressive	5.11765	12.8627	ISUP1	-174.054	-21.7731	0.103362	0.428018
V10A20_007_A_GAAGTTTCCACTCAAT-1	P28 - sample C1	Non-aggressive	4.54902	15.8431	Stroma	-152.12	-49.5386	0.042831	0.325134
V10A20_007_A_GAATCTGAACATTCTC-1	P28 - sample C1	Non-aggressive	14.8039	9.90196	ISUP1	-171.221	-49.6027	0.000662679	0.031825
V10A20_007_A_GAATGTTGGGTAATCT-1	P28 - sample C1	Non-aggressive	17.6471	28.7255	Stroma	-93.0848	47.9755	0.000495398	0.0284919
V10A20_007_A_GAATTATAGTGAAAGG-1	P28 - sample C1	Non-aggressive	17.0784	17.8235	Stroma	-140.383	-28.7977	0.183767	0.522341
V10A20_007_A_GAATTCACCCGGGTGT-1	P28 - sample C1	Non-aggressive	9.68627	4.96078	ISUP5	-17.6883	125.702	0	0
V10A20_007_A_GACAACGACCATTGAA-1	P28 - sample C1	Non-aggressive	22.1961	26.7451	ISUP1	-157.06	78.9839	0.00376324	0.140886
V10A20_007_A_GACACAAGGGAAGAAA-1	P28 - sample C1	Non-aggressive	19.3529	21.7843	Stroma	-156.376	-73.4817	0.151814	0.449517
V10A20_007_A_GACACTGAGTTCAGTG-1	P28 - sample C1	Non-aggressive	4.56863	7.92157	ISUP1	-279.735	-53.5374	0.00192897	0.0287084
V10A20_007_A_GACAGCCAGACCTGAC-1	P28 - sample C1	Non-aggressive	27.3333	9.92157	Stroma	17.0312	48.6736	0.0735482	0.291418
V10A20_007_A_GACCAGAGCCCTGTAG-1	P28 - sample C1	Non-aggressive	5.11765	20.7843	ISUP3	-171.046	-12.2905	0.027595	0.389997
V10A20_007_A_GACCGTGCTGACGGTG-1	P28 - sample C1	Non-aggressive	7.98039	11.8824	Stroma	-45.2406	70.4479	0	0.00925034
V10A20_007_A_GACGACGATCCGCGTT-1	P28 - sample C1	Non-aggressive	18.2353	0	ISUP1	-381.037	-62.8811	0	0.00217356
V10A20_007_A_GACTGCACCAGCCCAG-1	P28 - sample C1	Non-aggressive	23.9216	5.96078	ISUP1	-131.688	-26.6129	0.00924361	0.125319
V10A20_007_A_GAGACTGATGGGTAGA-1	P28 - sample C1	Non-aggressive	10.2353	23.7647	ISUP1	-12.3097	95.4361	0	0
V10A20_007_A_GAGAGGGCGCGAGGTT-1	P28 - sample C1	Non-aggressive	1.13725	13.8627	Stroma	-2.36026	59.8007	0.132833	0.252615
V10A20_007_A_GAGATCTGCTTGGCAT-1	P28 - sample C1	Non-aggressive	3.41176	17.8235	ISUP3	-160.799	13.7377	0.00456529	0.116565
V10A20_007_A_GAGATCTGTCACTCCG-1	P28 - sample C1	Non-aggressive	20.4902	21.7843	Stroma	-133.073	-4.02977	0.0546749	0.293794
V10A20_007_A_GAGATCTTCCATGACA-1	P28 - sample C1	Non-aggressive	22.1961	6.94118	ISUP1	-214.158	-32.5589	0.0634943	0.469845
V10A20_007_A_GAGATGGGAGTCGACA-1	P28 - sample C1	Non-aggressive	19.3725	0	ISUP1	-336.379	-58.1404	0	0.00227368
V10A20_007_A_GAGCTAAGGGCATATC-1	P28 - sample C1	Non-aggressive	25.6078	22.7843	ISUP3	-122.521	21.8064	0.00168888	0.059931
V10A20_007_A_GAGTCCGCTTACCGGA-1	P28 - sample C1	Non-aggressive	11.3922	5.94118	ISUP5	-153.323	141.498	0.00333322	0.0273384
V10A20_007_A_GATAGGTAACGTTGAC-1	P28 - sample C1	Non-aggressive	12.5294	3.96078	ISUP5	52.908	136.883	0	0
V10A20_007_A_GATATGAGACACTAAC-1	P28 - sample C1	Non-aggressive	24.4706	12.8824	Stroma	-94.9233	-57.7012	0.0430182	0.128115
V10A20_007_A_GATCATTCCAAACATT-1	P28 - sample C1	Non-aggressive	10.2353	21.7843	ISUP5	-192.173	-28.7206	0.0314068	0.244088
V10A20_007_A_GATCCCTTTATACTGC-1	P28 - sample C1	Non-aggressive	12.5098	23.7647	Stroma	3.32642	102.248	0	0
V10A20_007_A_GATCCGGGAATTAACA-1	P28 - sample C1	Non-aggressive	19.9216	12.8824	ISUP1	-47.6657	57.2495	0	0
V10A20_007_A_GATCGCGGGCTCTCCA-1	P28 - sample C1	Non-aggressive	7.98039	15.8431	ISUP5	-27.4615	130.352	0	0.00735185
V10A20_007_A_GATCGGTGGCCATAAC-1	P28 - sample C1	Non-aggressive	17.0784	23.7647	Stroma	51.108	93.3129	0	0.00560304
V10A20_007_A_GATCGTGACTGATATC-1	P28 - sample C1	Non-aggressive	19.3529	13.8627	ISUP3	-19.7973	55.7611	0	0
V10A20_007_A_GATCTTGGAGGGCATA-1	P28 - sample C1	Non-aggressive	18.2157	7.92157	Stroma	-136.452	55.4246	0.095687	0.4305
V10A20_007_A_GATCTTTGCAGGGTAT-1	P28 - sample C1	Non-aggressive	0	15.8431	ISUP3	-126.661	-13.7283	0	0.0052656
V10A20_007_A_GATGCGTCCTGCATTC-1	P28 - sample C1	Non-aggressive	10.8235	14.8627	Stroma	135.247	147.091	0	0
V10A20_007_A_GATGCTGTATTTCATC-1	P28 - sample C1	Non-aggressive	21.0588	8.92157	Stroma	-130.9	6.47118	0.0489967	0.28784
V10A20_007_A_GATGTTCAATCCACGA-1	P28 - sample C1	Non-aggressive	2.84314	10.8824	ISUP3	77.6037	126.843	0	0
V10A20_007_A_GATTACTGAATTTGGG-1	P28 - sample C1	Non-aggressive	0.568627	10.8824	ISUP3	-61.6378	72.6655	0	0.0346878
V10A20_007_A_GATTCCCTTGTCGCAG-1	P28 - sample C1	Non-aggressive	16.5098	26.7451	Stroma	-78.3986	-47.201	0.0410568	0.123741
V10A20_007_A_GATTCGACGGTTCACG-1	P28 - sample C1	Non-aggressive	18.7843	10.902	ISUP1	-133.995	-26.312	0.000465269	0.0140804
V10A20_007_A_GCAAACCCTACATTAT-1	P28 - sample C1	Non-aggressive	25.0588	3.98039	ISUP1	-223.919	-17.5759	0.044392	0.309156
V10A20_007_A_GCAAATATTACGCTTT-1	P28 - sample C1	Non-aggressive	1.70588	16.8235	ISUP3	-108.839	25.8092	0	0.00335687
V10A20_007_A_GCAGATTAGGGATATC-1	P28 - sample C1	Non-aggressive	13.098	14.8627	Stroma	41.2271	36.2333	0.0110841	0.0377972
V10A20_007_A_GCAGCACACAGCCCAG-1	P28 - sample C1	Non-aggressive	2.27451	13.8627	Stroma	74.8751	118.589	0	0.0157236
V10A20_007_A_GCATAGAGCACTCAGG-1	P28 - sample C1	Non-aggressive	11.9608	14.8627	Stroma	44.4634	98.1446	0.00993901	0.107384
V10A20_007_A_GCCCGTAATACCTTCT-1	P28 - sample C1	Non-aggressive	23.3333	24.7647	ISUP1	-151.899	47.8696	0.00650472	0.227901
V10A20_007_A_GCCGAAATTCCTACGT-1	P28 - sample C1	Non-aggressive	3.98039	16.8235	ISUP3	-195.483	-41.7367	0.0376142	0.3972
V10A20_007_A_GCCGATTGGCCAAGCT-1	P28 - sample C1	Non-aggressive	13.098	10.902	Stroma	-36.8417	-32.0466	0.403648	0.354246
V10A20_007_A_GCCGCTTGTGAGAAAC-1	P28 - sample C1	Non-aggressive	1.13725	15.8431	ISUP3	-95.5258	-12.0608	0	0.00226536
V10A20_007_A_GCCGGGTTAGGGTCGC-1	P28 - sample C1	Non-aggressive	11.9608	10.902	ISUP5	-187.514	-37.5912	0.0565025	0.30859
V10A20_007_A_GCGAAACTTAACTGGA-1	P28 - sample C1	Non-aggressive	25.0588	7.94118	ISUP1	-305.554	-121.986	0.00188639	0.160786
V10A20_007_A_GCGAAGCCATACCCGT-1	P28 - sample C1	Non-aggressive	13.098	20.8039	ISUP5	44.3097	127.421	0	0
V10A20_007_A_GCGACGATAGTTGTAC-1	P28 - sample C1	Non-aggressive	9.11765	3.96078	ISUP5	4.46187	81.3683	0	0
V10A20_007_A_GCGAGGCCCGAGCAGA-1	P28 - sample C1	Non-aggressive	5.11765	14.8431	Stroma	-261.486	-45.7665	0.0258427	0.345305
V10A20_007_A_GCGAGTTCTGCAAAGA-1	P28 - sample C1	Non-aggressive	14.2353	16.8431	Stroma	-18.0478	58.9767	0.131815	0.252615
V10A20_007_A_GCGATTGTTAACGTTA-1	P28 - sample C1	Non-aggressive	22.1961	14.8627	ISUP1	-113.291	63.0067	0.000113565	0.0275459
V10A20_007_A_GCGCCGTTCCACGATA-1	P28 - sample C1	Non-aggressive	15.3725	10.902	ISUP1	-205.72	53.9741	0.0281013	0.0743757
V10A20_007_A_GCGCTAATTGAATAGA-1	P28 - sample C1	Non-aggressive	18.2157	17.8235	ISUP3	-353.537	-45.2545	0.000505396	0.0724608
V10A20_007_A_GCGCTATGCCGAGGCA-1	P28 - sample C1	Non-aggressive	5.13725	8.90196	ISUP1	-195.416	-21.9684	0.0593784	0.394067
V10A20_007_A_GCGGAGAGGGAGAACG-1	P28 - sample C1	Non-aggressive	22.7843	5.96078	ISUP1	-253.483	-55.0179	0	0.0109602
V10A20_007_A_GCGGCTCTGACGTACC-1	P28 - sample C1	Non-aggressive	0	13.8627	ISUP3	-68.8518	35.8048	0	0
V10A20_007_A_GCGGTTCCCTATCATG-1	P28 - sample C1	Non-aggressive	6.27451	4.94118	ISUP5	-57.952	67.6563	0	0
V10A20_007_A_GCGTCTCTGCATTGGG-1	P28 - sample C1	Non-aggressive	1.70588	12.8627	Stroma	-32.9426	14.2896	0	0.00208965
V10A20_007_A_GCTAAGTAGTTTCTCT-1	P28 - sample C1	Non-aggressive	23.902	17.8431	Stroma	-78.7888	54.3884	0.000101889	0.00906838
V10A20_007_A_GCTACGACTTATTGGG-1	P28 - sample C1	Non-aggressive	17.6471	8.92157	Stroma	-85.9284	-39.5792	0.0357106	0.117097
V10A20_007_A_GCTAGTAGAGCTTGTA-1	P28 - sample C1	Non-aggressive	15.3725	12.8824	ISUP1	-230.018	-34.381	0.0439908	0.519371
V10A20_007_A_GCTCTAAACCCTGACG-1	P28 - sample C1	Non-aggressive	11.3725	27.7255	ISUP2	-130.841	138.477	0	0.00435361
V10A20_007_A_GCTCTCGGGTACCGAA-1	P28 - sample C1	Non-aggressive	11.3725	25.7451	Stroma	-31.8963	40.6131	0.264052	0.399326
V10A20_007_A_GCTGAGGCGTGAGTAT-1	P28 - sample C1	Non-aggressive	14.8039	11.8824	ISUP1	-79.3986	36.7901	0.00437636	0.133097
V10A20_007_A_GCTGCACGGTTTCTTA-1	P28 - sample C1	Non-aggressive	19.9216	10.902	ISUP1	-119.396	-2.6899	0.00120336	0.0613828
V10A20_007_A_GCTGCTACTGCGTAGC-1	P28 - sample C1	Non-aggressive	21.0784	1	ISUP1	-353.937	-40.1364	0	0.0390725
V10A20_007_A_GCTGCTCTCCGGACAC-1	P28 - sample C1	Non-aggressive	14.2353	20.8039	Stroma	97.1312	45.9125	0	0
V10A20_007_A_GCTTAATGTAACTAAC-1	P28 - sample C1	Non-aggressive	26.1961	9.92157	ISUP1	-262.675	-46.073	0.00201375	0.0824107
V10A20_007_A_GCTTATGAAGCAGGAA-1	P28 - sample C1	Non-aggressive	29.0196	16.8431	Stroma	138.034	51.3333	0	0.00377874
V10A20_007_A_GCTTCCGTCCCTAGAC-1	P28 - sample C1	Non-aggressive	22.1961	22.7843	Stroma	69.4059	54.7172	0	0
V10A20_007_A_GGAACCGTGTAAATTG-1	P28 - sample C1	Non-aggressive	5.13725	2.96078	Stroma	-220.324	-32.6352	0.037324	0.210011
V10A20_007_A_GGAATGCGCTAGCGTG-1	P28 - sample C1	Non-aggressive	25.0392	19.8235	Stroma	-5.02713	45.1446	0	0.00558113
V10A20_007_A_GGACCAACAGGATAAC-1	P28 - sample C1	Non-aggressive	16.5098	1	ISUP1	-333.398	-39.9365	0.000768329	0.0359935
V10A20_007_A_GGAGGGCTTGGTTGGC-1	P28 - sample C1	Non-aggressive	22.7647	19.8235	ISUP1	-283.714	-39.4189	0.0111363	0.23867
V10A20_007_A_GGATCCGGAATATACT-1	P28 - sample C1	Non-aggressive	25.0392	17.8431	Stroma	-89.9414	3.56585	0.168449	0.376019
V10A20_007_A_GGATGACGCGAGTTTA-1	P28 - sample C1	Non-aggressive	3.98039	14.8431	Stroma	-61.4642	59.6077	0.0422482	0.214755
V10A20_007_A_GGATGTCCTTACCGCA-1	P28 - sample C1	Non-aggressive	30.1569	16.8431	Stroma	22.8161	14.7947	0	0
V10A20_007_A_GGATTTCACTTCTATA-1	P28 - sample C1	Non-aggressive	25.6078	20.8039	Stroma	137.035	122.888	0	0
V10A20_007_A_GGCAAATTACTTTACT-1	P28 - sample C1	Non-aggressive	8.54902	10.902	Stroma	-40.8572	55.229	0	0.00639046
V10A20_007_A_GGCAATAGTCAATGAG-1	P28 - sample C1	Non-aggressive	18.2157	21.7843	Stroma	-74.1787	22.2141	0.00425481	0.0661157
V10A20_007_A_GGCACTCCACTGGGCA-1	P28 - sample C1	Non-aggressive	4.54902	17.8235	ISUP1	-359.934	-46.7348	0	0.0337727
V10A20_007_A_GGCGAAATCTAACTTG-1	P28 - sample C1	Non-aggressive	27.902	8.92157	Stroma	-98.2562	1.48509	0.22149	0.451631
V10A20_007_A_GGCGCATGAATTGATG-1	P28 - sample C1	Non-aggressive	9.11765	9.90196	ISUP5	-109.892	22.9156	0	0.00512525
V10A20_007_A_GGCGCGTTCGAGTTTA-1	P28 - sample C1	Non-aggressive	11.9608	4.96078	ISUP5	-73.5217	71.038	0	0.0228562
V10A20_007_A_GGCGGAGTAATATTAG-1	P28 - sample C1	Non-aggressive	4.54902	19.8039	Stroma	-36.8826	59.3198	0.00064327	0.0138303
V10A20_007_A_GGCGGTAGGATCATTG-1	P28 - sample C1	Non-aggressive	17.6471	20.8039	Stroma	43.9811	-32.1308	0.0555907	0.0615984
V10A20_007_A_GGCTCTGCTCCAACGC-1	P28 - sample C1	Non-aggressive	19.3529	25.7451	Stroma	-150.298	6.94909	0.00808702	0.109067
V10A20_007_A_GGCTGAAATAGCAAAG-1	P28 - sample C1	Non-aggressive	23.3529	2.98039	ISUP1	-340.121	-54.616	0	0.00871617
V10A20_007_A_GGGACTGCATAGATAG-1	P28 - sample C1	Non-aggressive	12.5294	19.8039	Stroma	-120.009	42.3906	0.224872	0.517856
V10A20_007_A_GGGAGGATGCCCGAAA-1	P28 - sample C1	Non-aggressive	7.41176	14.8627	ISUP3	-295.335	-35.877	0.013617	0.373876
V10A20_007_A_GGGAGTTAATGAGGCG-1	P28 - sample C1	Non-aggressive	21.0588	18.8235	ISUP1	-303.812	-31.1653	0.00910887	0.296483
V10A20_007_A_GGGATGGTCGTAACCG-1	P28 - sample C1	Non-aggressive	2.86275	4.94118	ISUP1	-248.214	14.1159	0.0332189	0.268134
V10A20_007_A_GGGCCCGTCTTAAACA-1	P28 - sample C1	Non-aggressive	7.98039	9.90196	Stroma	-80.4456	44.6375	0.00333322	0.0831368
V10A20_007_A_GGGCCGGCCGAAGTAC-1	P28 - sample C1	Non-aggressive	26.1765	15.8627	Stroma	127.059	124.882	0.0924623	0.155746
V10A20_007_A_GGGCGATATGTGTGAA-1	P28 - sample C1	Non-aggressive	11.3725	23.7647	ISUP1	-297.355	-66.5049	0.00145311	0.0304546
V10A20_007_A_GGGCGTCACCACGTAA-1	P28 - sample C1	Non-aggressive	6.84314	3.96078	Stroma	-39.2586	50.6977	0	0.00676772
V10A20_007_A_GGGCTGCCTAGGGCGA-1	P28 - sample C1	Non-aggressive	17.6471	18.8235	Stroma	-92.3932	52.9669	0.127672	0.385568
V10A20_007_A_GGGCTGGTTAGTCGCG-1	P28 - sample C1	Non-aggressive	7.39216	20.8039	Stroma	47.8167	123.944	0	0.0158458
V10A20_007_A_GGGTACTTCATGAACT-1	P28 - sample C1	Non-aggressive	0.568627	14.8431	ISUP3	-95.4945	-10.9791	0	0.000434926
V10A20_007_A_GGGTCACCGTGACGGT-1	P28 - sample C1	Non-aggressive	5.11765	16.8235	Stroma	-203.855	-39.9256	0.0541597	0.517228
V10A20_007_A_GGGTGACACCTTAACT-1	P28 - sample C1	Non-aggressive	10.2549	5.94118	ISUP5	-45.8359	63.9727	0	0
V10A20_007_A_GGTAGTGCTCGCACCA-1	P28 - sample C1	Non-aggressive	19.3529	17.8235	ISUP1	-89.0349	33.0124	0	0.00321459
V10A20_007_A_GGTATTGCCGAGTTTA-1	P28 - sample C1	Non-aggressive	8.52941	18.8235	Stroma	-38.7152	-22.8067	0.00207281	0.011836
V10A20_007_A_GGTCAGTGGGTCCCAC-1	P28 - sample C1	Non-aggressive	13.6667	3.96078	Stroma	51.7227	79.3562	0	0.00191195
V10A20_007_A_GGTCGGCCAGGAGCTT-1	P28 - sample C1	Non-aggressive	26.1765	19.8235	Stroma	97.9442	31.2658	0.0517478	0.0714117
V10A20_007_A_GGTCTGAGAATCTGGA-1	P28 - sample C1	Non-aggressive	23.902	21.8039	Stroma	-53.6643	-11.0274	0	0.00197142
V10A20_007_A_GGTGATAAGGAGCAGT-1	P28 - sample C1	Non-aggressive	23.3333	14.8627	ISUP1	-257.004	-38.7785	0.0265268	0.305751
V10A20_007_A_GGTGCTGGTACACATT-1	P28 - sample C1	Non-aggressive	4.56863	9.90196	Stroma	17.0458	104.762	0.00520658	0.0487009
V10A20_007_A_GGTTTACAATCTCAAT-1	P28 - sample C1	Non-aggressive	19.9216	26.7451	ISUP3	-214.843	-22.3952	0.0497297	0.444046
V10A20_007_A_GTAAGCGGGCAGTCAG-1	P28 - sample C1	Non-aggressive	14.2157	28.7255	ISUP2	-234.183	7.01369	0.0175984	0.0506066
V10A20_007_A_GTAAGTAACAGTCTGG-1	P28 - sample C1	Non-aggressive	25.0392	11.902	Stroma	-366.068	-59.346	0	0.00950541
V10A20_007_A_GTACACTTACCTGAAG-1	P28 - sample C1	Non-aggressive	14.8039	15.8431	ISUP3	-185.617	-39.5237	0.0613064	0.512202
V10A20_007_A_GTACAGAGGCAAGGGT-1	P28 - sample C1	Non-aggressive	25.6078	14.8627	Stroma	-53.314	-14.7144	0.104345	0.228185
V10A20_007_A_GTACGCTTCATTGCAC-1	P28 - sample C1	Non-aggressive	19.3529	5.94118	ISUP1	21.9234	16.0204	0	0
V10A20_007_A_GTACGTTTGCCCGTCA-1	P28 - sample C1	Non-aggressive	17.0784	7.92157	ISUP1	-384.905	-64.9252	0	0.00283062
V10A20_007_A_GTACTGGAGTTAGACC-1	P28 - sample C1	Non-aggressive	24.4706	18.8235	Stroma	1.31747	88.2434	0.0328887	0.14938
V10A20_007_A_GTAGCGGCTATACACT-1	P28 - sample C1	Non-aggressive	17.6471	12.8824	ISUP3	-72.5931	62.1341	0	0
V10A20_007_A_GTAGTCGCGGGAATCA-1	P28 - sample C1	Non-aggressive	24.4902	2.98039	ISUP1	-246.602	-30.2896	0.0347603	0.494394
V10A20_007_A_GTATCTTTCATAACCA-1	P28 - sample C1	Non-aggressive	15.9412	5.94118	Stroma	-86.184	-12.9538	0.00234009	0.0279219
V10A20_007_A_GTCAAGCGGACTCGGG-1	P28 - sample C1	Non-aggressive	22.1961	12.8824	Stroma	-256.003	-41.8675	0.0291404	0.300012
V10A20_007_A_GTCATGCACCTCCGTT-1	P28 - sample C1	Non-aggressive	13.098	22.7843	Stroma	58.6116	96.0598	0	0
V10A20_007_A_GTCATGGACATGACTA-1	P28 - sample C1	Non-aggressive	13.6471	25.7451	ISUP2	-95.1019	-1.51307	0	0.000555068
V10A20_007_A_GTCATTAGAGCGAACG-1	P28 - sample C1	Non-aggressive	16.5098	14.8627	Stroma	1.81292	47.7051	0	0
V10A20_007_A_GTCCCAACGTAAAGTA-1	P28 - sample C1	Non-aggressive	19.9216	18.8235	ISUP1	-342.553	-66.7491	0	0.0123176
V10A20_007_A_GTCCGGCTGAATTGCG-1	P28 - sample C1	Non-aggressive	7.96078	23.7647	ISUP1	-118.658	19.15	0.000257938	0.0386485
V10A20_007_A_GTCGCGTAACCCGTTG-1	P28 - sample C1	Non-aggressive	21.0588	12.8824	ISUP1	33.1097	36.8364	0	0
V10A20_007_A_GTCGTACCATCTCGGG-1	P28 - sample C1	Non-aggressive	13.6667	5.94118	Stroma	-15.2008	103.512	0	0
V10A20_007_A_GTCGTTATTCGCTTAT-1	P28 - sample C1	Non-aggressive	21.6275	5.94118	ISUP1	-88.6634	65.6725	7.81425e-05	0.03281
V10A20_007_A_GTCTATCTGAGTTTCT-1	P28 - sample C1	Non-aggressive	2.27451	11.8824	ISUP3	63.2483	59.7768	0	0
V10A20_007_A_GTGACTTCAGTAGTGC-1	P28 - sample C1	Non-aggressive	6.84314	5.94118	ISUP5	20.1047	84.81	0	0
V10A20_007_A_GTGAGGACACTTAAGG-1	P28 - sample C1	Non-aggressive	22.1961	10.902	Stroma	60.9941	74.2971	0.00979262	0.0539598
V10A20_007_A_GTGATCATAGATCTGC-1	P28 - sample C1	Non-aggressive	10.8235	6.94118	ISUP5	-83.4213	63.9513	0	0
V10A20_007_A_GTGCGAAATCGAACAC-1	P28 - sample C1	Non-aggressive	2.86275	6.92157	ISUP1	-281.988	-37.1876	0.00558113	0.146096
V10A20_007_A_GTGCGTGTATATGAGC-1	P28 - sample C1	Non-aggressive	25.6078	10.902	ISUP1	-154.396	-11.9329	0.152401	0.57532
V10A20_007_A_GTGCTCAAGTACTGTC-1	P28 - sample C1	Non-aggressive	7.96078	17.8235	ISUP3	-118.996	63.858	0	0.00993901
V10A20_007_A_GTGGTGGCCAAGTGAA-1	P28 - sample C1	Non-aggressive	23.3529	6.94118	ISUP1	-195.039	30.3982	0.0820882	0.335017
V10A20_007_A_GTGTACCTTGGCTACG-1	P28 - sample C1	Non-aggressive	22.7647	25.7647	ISUP1	-62.4476	61.0353	0	0.00162818
V10A20_007_A_GTGTGAATAACTTAGG-1	P28 - sample C1	Non-aggressive	25.6078	18.8235	Stroma	109.772	81.3584	0	0.00872976
V10A20_007_A_GTGTTACTATGCGTCC-1	P28 - sample C1	Non-aggressive	21.0588	10.902	ISUP3	-103.509	43.0855	0	0.00552264
V10A20_007_A_GTTACTTTGGGCCTAG-1	P28 - sample C1	Non-aggressive	7.41176	8.90196	Stroma	-142.89	-32.9294	0.000279299	0.0355406
V10A20_007_A_GTTATATTATCTCCCT-1	P28 - sample C1	Non-aggressive	10.2549	3.96078	ISUP5	-153.507	72.823	0.00240626	0.116047
V10A20_007_A_GTTCGCCATAAGTGCC-1	P28 - sample C1	Non-aggressive	8.54902	14.8627	Stroma	36.6765	84.1737	0	0
V10A20_007_A_GTTGAACCGGTTCCAT-1	P28 - sample C1	Non-aggressive	1.13725	9.90196	ISUP3	-111.528	66.1033	0.000101889	0.0187756
V10A20_007_A_GTTGGATTGAGAACAC-1	P28 - sample C1	Non-aggressive	28.451	19.8235	Stroma	-6.49492	68.1217	0.00484276	0.0544244
V10A20_007_A_GTTGGATTTGCGTTGG-1	P28 - sample C1	Non-aggressive	6.82353	15.8431	ISUP5	11.7232	61.428	0	0
V10A20_007_A_GTTTCTGCAGTCTCCC-1	P28 - sample C1	Non-aggressive	19.3529	11.8824	ISUP1	-179.095	23.3434	0.0311468	0.322722
V10A20_007_A_GTTTGACCAAATCCTA-1	P28 - sample C1	Non-aggressive	11.3725	21.7843	Stroma	-147.097	-0.978702	0.102587	0.432744
V10A20_007_A_GTTTGGCCCAAGTTAT-1	P28 - sample C1	Non-aggressive	23.902	9.92157	Stroma	-60.7782	-38.0483	0.000984112	0.0147888
V10A20_007_A_GTTTGGGCTTGTGAGC-1	P28 - sample C1	Non-aggressive	15.3725	1	ISUP1	-300.911	-30.1253	0.0133905	0.331755
V10A20_007_A_TAACATACAATGTGGG-1	P28 - sample C1	Non-aggressive	18.2157	13.8627	ISUP3	-144.038	21.1347	0.00552264	0.151824
V10A20_007_A_TAACTCATCCGCGCGG-1	P28 - sample C1	Non-aggressive	6.27451	8.90196	Stroma	7.92054	47.0865	0	0
V10A20_007_A_TAAGGCAACATAAGAT-1	P28 - sample C1	Non-aggressive	18.7843	26.7451	Stroma	-71.4082	21.7446	0.0541132	0.173225
V10A20_007_A_TAATAGTGACGACCAG-1	P28 - sample C1	Non-aggressive	25.6078	24.7647	ISUP3	-78.8461	62.7313	0	0
V10A20_007_A_TACAACGCACAACTCA-1	P28 - sample C1	Non-aggressive	6.27451	10.8824	Stroma	-69.856	65.0341	0.00140893	0.053755
V10A20_007_A_TACATTTCTAACGTGC-1	P28 - sample C1	Non-aggressive	9.68627	12.8824	Stroma	-126.145	77.5031	0.0175266	0.25648
V10A20_007_A_TACCGTGCCTCGGACC-1	P28 - sample C1	Non-aggressive	17.6471	1	ISUP1	-367.493	-34.5341	0.000505396	0.0983382
V10A20_007_A_TACGAACACGACTTCA-1	P28 - sample C1	Non-aggressive	8.52941	20.8039	Stroma	81.6534	44.2712	0	0
V10A20_007_A_TACGACGCTTGCTGCG-1	P28 - sample C1	Non-aggressive	9.11765	5.94118	ISUP5	-64.0398	51.6667	0	0
V10A20_007_A_TACGACTGCCTCTTAG-1	P28 - sample C1	Non-aggressive	15.9412	7.92157	ISUP1	-333.297	-62.8849	0	0.00160208
V10A20_007_A_TACGAGAACTTCACGT-1	P28 - sample C1	Non-aggressive	0.568627	16.8235	ISUP3	-168.867	13.9488	0.00519919	0.109724
V10A20_007_A_TACGCAGTTCTTTCCT-1	P28 - sample C1	Non-aggressive	7.41176	10.902	Stroma	55.3662	109.552	0	0
V10A20_007_A_TACGCCATATTCTAAT-1	P28 - sample C1	Non-aggressive	11.3922	11.8824	Stroma	-198.685	-46.8764	0.0599129	0.371242
V10A20_007_A_TACTTGTTAGTAGTCC-1	P28 - sample C1	Non-aggressive	27.8824	14.8627	Stroma	52.6355	44.6334	0	0
V10A20_007_A_TAGAAAGGTGGCGCTA-1	P28 - sample C1	Non-aggressive	24.4706	20.8039	Stroma	77.2454	46.8754	0.108598	0.13859
V10A20_007_A_TAGAGTCTAAGCGAAC-1	P28 - sample C1	Non-aggressive	9.66667	22.7843	ISUP5	58.6853	136.697	0	0
V10A20_007_A_TAGATATGGACTGGAA-1	P28 - sample C1	Non-aggressive	8.54902	2.98039	ISUP5	-0.188167	124.932	0	0
V10A20_007_A_TAGCCGGCGGTCAGCG-1	P28 - sample C1	Non-aggressive	26.7451	18.8235	Stroma	123.036	116.929	0	0
V10A20_007_A_TAGCGTTGGGTCTTAC-1	P28 - sample C1	Non-aggressive	17.0784	13.8627	ISUP3	-190.283	-31.1806	0.0249988	0.209191
V10A20_007_A_TAGCTAAGTCCGGGAG-1	P28 - sample C1	Non-aggressive	10.8039	22.7843	ISUP1	-205.97	-32.2804	0.0527468	0.457441
V10A20_007_A_TAGGTGCTCGCCTAGC-1	P28 - sample C1	Non-aggressive	27.3333	11.902	Stroma	148.939	132.075	0	0
V10A20_007_A_TAGGTTCGAGTTCGTC-1	P28 - sample C1	Non-aggressive	16.5098	16.8431	ISUP3	-5.88871	68.3458	0	0
V10A20_007_A_TAGTCCGCAGAGAATG-1	P28 - sample C1	Non-aggressive	8.54902	12.8824	ISUP5	-190.666	-34.4639	0.0183492	0.181265
V10A20_007_A_TAGTGCCCTCCAGAGT-1	P28 - sample C1	Non-aggressive	7.96078	19.8039	Stroma	-59.6201	-33.7466	0.00417858	0.0283944
V10A20_007_A_TATACACAGACGCCTT-1	P28 - sample C1	Non-aggressive	12.5294	1.98039	Stroma	30.9271	69.2579	0	0.00198836
V10A20_007_A_TATCTACCACAGCGGG-1	P28 - sample C1	Non-aggressive	12.5294	9.90196	ISUP5	-112.749	15.7304	0	0.00214005
V10A20_007_A_TATGCTCCCTACTTAC-1	P28 - sample C1	Non-aggressive	13.0784	26.7451	ISUP2	-1.26493	63.844	0	0
V10A20_007_A_TATGGATGTGCTACGC-1	P28 - sample C1	Non-aggressive	9.09804	25.7451	ISUP5	-85.2881	59.0105	0	0
V10A20_007_A_TATGGGACCGAGCAGG-1	P28 - sample C1	Non-aggressive	10.2549	15.8431	ISUP5	-71.2087	140.424	0.0764793	0.29393
V10A20_007_A_TATGGGTACGTATCGT-1	P28 - sample C1	Non-aggressive	11.3922	19.8039	ISUP5	-71.8882	77.7384	0	0
V10A20_007_A_TATGGTCTGAGTAACA-1	P28 - sample C1	Non-aggressive	11.3922	15.8431	Stroma	42.2179	32.5754	0	0.00920322
V10A20_007_A_TATGTCTCATTGTGCC-1	P28 - sample C1	Non-aggressive	25.0392	21.8039	Stroma	106.221	69.677	0	0.00186079
V10A20_007_A_TATTCAATTCTAATCC-1	P28 - sample C1	Non-aggressive	20.4902	17.8235	ISUP1	-212.296	-29.5808	0.0478057	0.370689
V10A20_007_A_TATTCCACTCAGCTCG-1	P28 - sample C1	Non-aggressive	10.8235	2.98039	Stroma	22.4568	102.464	0	0
V10A20_007_A_TATTCGTGCCAGAATA-1	P28 - sample C1	Non-aggressive	14.8039	17.8235	Stroma	-16.9237	58.1936	0.0097793	0.146328
V10A20_007_A_TCAAACAACCGCGTCG-1	P28 - sample C1	Non-aggressive	12.5098	27.7255	ISUP2	-80.3352	-11.6404	0	0.00156719
V10A20_007_A_TCAAACTTAGATTGTT-1	P28 - sample C1	Non-aggressive	15.3725	20.8039	Stroma	-44.1758	46.5621	0.000404352	0.0126049
V10A20_007_A_TCAACGAGGAGACAAA-1	P28 - sample C1	Non-aggressive	10.2549	9.90196	ISUP5	-111.047	-43.3101	0	0.00064327
V10A20_007_A_TCACAGGGAATCGCAA-1	P28 - sample C1	Non-aggressive	23.3529	4.96078	ISUP1	-49.9988	66.6247	0	0
V10A20_007_A_TCACAGGTTATTGGGC-1	P28 - sample C1	Non-aggressive	5.68627	19.8039	ISUP3	-167.412	-9.72445	0.00508822	0.106498
V10A20_007_A_TCACCCTCTTAAGATT-1	P28 - sample C1	Non-aggressive	11.9608	6.94118	ISUP5	-149.757	32.7082	0.00133788	0.0714117
V10A20_007_A_TCACGCATTGTAGATC-1	P28 - sample C1	Non-aggressive	6.2549	18.8235	ISUP3	-89.8863	23.6035	0	0
V10A20_007_A_TCACGTGCCCGATTCA-1	P28 - sample C1	Non-aggressive	13.6667	13.8627	Stroma	-111.201	3.49209	0.00314311	0.05409
V10A20_007_A_TCAGACGCTATAGAAG-1	P28 - sample C1	Non-aggressive	19.3529	3.96078	ISUP1	-66.0454	-3.76703	0	0.000159257
V10A20_007_A_TCAGCAAATGCATCTC-1	P28 - sample C1	Non-aggressive	19.9216	20.8039	Stroma	-221.653	3.00223	0.0587244	0.277777
V10A20_007_A_TCAGGGTGTAACGTAA-1	P28 - sample C1	Non-aggressive	19.3529	23.7647	ISUP1	-224.389	-20.5637	0.0430773	0.522705
V10A20_007_A_TCAGTAGGGACTATAA-1	P28 - sample C1	Non-aggressive	5.70588	5.94118	ISUP5	-241.174	-20.2089	0.0345841	0.473415
V10A20_007_A_TCCAACTTTAAATTCT-1	P28 - sample C1	Non-aggressive	1.13725	11.8824	Stroma	102.834	144.321	0	0.0152207
V10A20_007_A_TCCACTTTATCTAGGT-1	P28 - sample C1	Non-aggressive	23.3333	20.8039	Stroma	-131.416	-53.6483	0.122232	0.295617
V10A20_007_A_TCCAGAGCACCGGTTC-1	P28 - sample C1	Non-aggressive	18.2157	11.8824	ISUP1	-316.27	-39.2099	0.00554458	0.247543
V10A20_007_A_TCCAGGCGAGTACGGT-1	P28 - sample C1	Non-aggressive	10.8039	20.8039	ISUP5	11.6447	90.2092	0	0
V10A20_007_A_TCCCAAAGACGAAGGA-1	P28 - sample C1	Non-aggressive	12.5098	25.7451	ISUP2	-108.012	58.3248	0	0.00446719
V10A20_007_A_TCCCAGCTTTAGTCTG-1	P28 - sample C1	Non-aggressive	10.2549	17.8235	ISUP5	-113.586	61.1981	0	0.00598795
V10A20_007_A_TCCCAGGCTTAGCTAA-1	P28 - sample C1	Non-aggressive	5.68627	21.7843	Stroma	-6.77027	12.23	0.222312	0.311402
V10A20_007_A_TCCCGCGTACTCCTGG-1	P28 - sample C1	Non-aggressive	17.6471	24.7647	Stroma	16.1415	-6.53782	0	0.0105998
V10A20_007_A_TCCCGTCAGTCCCGCA-1	P28 - sample C1	Non-aggressive	21.0588	28.7255	ISUP3	1.38314	116.684	0	0
V10A20_007_A_TCCCGTGTGCAATTTG-1	P28 - sample C1	Non-aggressive	23.9216	7.94118	ISUP1	-165.353	3.87004	0.00512525	0.100528
V10A20_007_A_TCCGATGACTGAGCTC-1	P28 - sample C1	Non-aggressive	21.6275	29.7255	ISUP3	-238.097	-37.59	0.0142363	0.169141
V10A20_007_A_TCCGCGGCAGCATCTG-1	P28 - sample C1	Non-aggressive	26.1765	17.8431	Stroma	115.319	109.785	0	0.00375549
V10A20_007_A_TCCGCTGTCATCCCGG-1	P28 - sample C1	Non-aggressive	24.4902	4.96078	ISUP1	17.1627	52.1014	0	0
V10A20_007_A_TCCGCTTATCCCATTA-1	P28 - sample C1	Non-aggressive	14.8039	1.98039	ISUP1	-196.926	-0.740639	0.0311733	0.307874
V10A20_007_A_TCCTAGCAAAGAAGCT-1	P28 - sample C1	Non-aggressive	1.70588	10.8824	ISUP3	-89.3579	100.876	0.000445065	0.0258205
V10A20_007_A_TCCTCGGGCTGGGCTT-1	P28 - sample C1	Non-aggressive	21.6275	11.8824	ISUP1	-157.873	4.90241	0.00349047	0.0933463
V10A20_007_A_TCCTTTCTTACGCTTA-1	P28 - sample C1	Non-aggressive	13.6667	21.7843	Stroma	-29.4463	42.4685	0	0.00546405
V10A20_007_A_TCGAGACCAACACCGT-1	P28 - sample C1	Non-aggressive	9.68627	14.8627	ISUP5	-135.634	-14.6724	0.0186869	0.122599
V10A20_007_A_TCGCAAAGATGCATTT-1	P28 - sample C1	Non-aggressive	21.0588	4.96078	Stroma	-161.668	55.4171	0.0230944	0.0866744
V10A20_007_A_TCGCTCGATATATTCC-1	P28 - sample C1	Non-aggressive	14.2353	22.7843	Stroma	-25.8383	8.83273	0.0109667	0.0669772
V10A20_007_A_TCGCTGGGCGGATTGT-1	P28 - sample C1	Non-aggressive	20.4902	23.7843	Stroma	-82.5868	-29.8514	0.00918976	0.0445288
V10A20_007_A_TCGGACGCCCAGCCCA-1	P28 - sample C1	Non-aggressive	23.3333	18.8235	ISUP1	-319.477	4.84461	0	0.06749
V10A20_007_A_TCGGAGTACATGAGTA-1	P28 - sample C1	Non-aggressive	20.4902	19.8039	Stroma	-116.592	-5.1888	0.221233	0.448693
V10A20_007_A_TCGGGCCGTCGTGGTA-1	P28 - sample C1	Non-aggressive	28.4706	11.902	Stroma	68.9816	4.81441	0	0.00270104
V10A20_007_A_TCTACCGTCCACAAGC-1	P28 - sample C1	Non-aggressive	16.5098	24.7647	Stroma	103.572	91.3738	0	0
V10A20_007_A_TCTAGCATGCCCAGAA-1	P28 - sample C1	Non-aggressive	15.9412	3.96078	Stroma	-71.4243	44.5505	0	0.00273352
V10A20_007_A_TCTAGTTATCAGAAGA-1	P28 - sample C1	Non-aggressive	9.11765	17.8235	ISUP5	-92.8266	92.6661	0.000101889	0.0124773
V10A20_007_A_TCTGCCAGAAACTGCA-1	P28 - sample C1	Non-aggressive	23.3333	10.902	Stroma	-99.3637	-33.18	0.0151468	0.0879855
V10A20_007_A_TCTGTGCCATCATAGT-1	P28 - sample C1	Non-aggressive	23.902	19.8235	ISUP1	-283.771	-70.4505	0	0.0130811
V10A20_007_A_TCTTCGAATAGACGTT-1	P28 - sample C1	Non-aggressive	18.7843	12.8824	ISUP3	-84.4199	51.5932	0	0
V10A20_007_A_TCTTCGATACCAATAA-1	P28 - sample C1	Non-aggressive	15.9412	19.8039	Stroma	-46.1389	52.1639	0.150311	0.323981
V10A20_007_A_TCTTGATGCGTAGCGA-1	P28 - sample C1	Non-aggressive	17.0784	19.8039	Non-cancer glands	-133.013	38.6022	0.0161384	0.237834
V10A20_007_A_TCTTGGTAACACCAAA-1	P28 - sample C1	Non-aggressive	15.3529	30.7059	Stroma	-91.1884	-15.0325	0.00403317	0.0509704
V10A20_007_A_TGAAAGGACCTGACTC-1	P28 - sample C1	Non-aggressive	25.6078	16.8431	Stroma	116.331	66.9121	0.0160532	0.0303638
V10A20_007_A_TGACCCACGTTAGACA-1	P28 - sample C1	Non-aggressive	5.11765	18.8039	Stroma	6.61397	84.6259	0.00103943	0.0202821
V10A20_007_A_TGACTATAATCCTTTC-1	P28 - sample C1	Non-aggressive	17.0784	5.94118	ISUP1	-195.682	35.8813	0.0302729	0.393011
V10A20_007_A_TGAGCCATACAGTCTC-1	P28 - sample C1	Non-aggressive	0	9.90196	ISUP3	-46.6961	-13.6164	0	0
V10A20_007_A_TGAGTAAATTAGCGTA-1	P28 - sample C1	Non-aggressive	10.8235	4.96078	ISUP5	-20.4212	78.0392	0	0
V10A20_007_A_TGAGTGCCTCTTAAAT-1	P28 - sample C1	Non-aggressive	1.72549	6.92157	ISUP1	-316.455	-57.2746	0	0.0136296
V10A20_007_A_TGAGTGGTCCGTGACG-1	P28 - sample C1	Non-aggressive	26.1765	21.8039	Stroma	-5.61266	87.6958	0	0
V10A20_007_A_TGATCGGTTTGACCCT-1	P28 - sample C1	Non-aggressive	9.09804	23.7647	ISUP5	-35.4614	54.3833	0	0
V10A20_007_A_TGATCTCCGGCGCCAG-1	P28 - sample C1	Non-aggressive	6.82353	23.7647	ISUP1	-132.7	-59.007	0	0.00410979
V10A20_007_A_TGCAAGAATGACGTAA-1	P28 - sample C1	Non-aggressive	12.5294	21.7843	ISUP5	23.0822	-8.40722	0	0
V10A20_007_A_TGCAGAGTACCGAGCA-1	P28 - sample C1	Non-aggressive	4.54902	13.8627	ISUP3	-98.2122	68.8474	0	0.00193747
V10A20_007_A_TGCAGGATCGGCAAAG-1	P28 - sample C1	Non-aggressive	20.4902	27.7451	ISUP3	-46.2075	65.9883	0	0
V10A20_007_A_TGCATATGTCTGTCAC-1	P28 - sample C1	Non-aggressive	26.7451	16.8431	Stroma	96.0018	121.647	0	0
V10A20_007_A_TGCATGTGGTAATCTA-1	P28 - sample C1	Non-aggressive	24.4706	22.7843	Stroma	42.1733	105.944	0	0
V10A20_007_A_TGCCAGTACGTGGAGA-1	P28 - sample C1	Non-aggressive	18.8039	1	ISUP1	-409.113	-49.2713	0	0.00652611
V10A20_007_A_TGCCCGTACCGTTAAA-1	P28 - sample C1	Non-aggressive	21.0588	6.94118	ISUP1	-259.376	-39.6298	0.0167326	0.222047
V10A20_007_A_TGCGACACCCTAGTGC-1	P28 - sample C1	Non-aggressive	4.56863	5.94118	ISUP5	-45.1889	116.604	0	0.0012214
V10A20_007_A_TGCGCAAAGCATTTGG-1	P28 - sample C1	Non-aggressive	16.5098	20.8039	Non-cancer glands	-264.121	-52.9325	0	0.0212951
V10A20_007_A_TGCGGAGTAAAGGTGC-1	P28 - sample C1	Non-aggressive	18.2157	29.7059	Stroma	-26.6066	12.9024	0	0
V10A20_007_A_TGCGTAAGAACCTGAT-1	P28 - sample C1	Non-aggressive	2.86275	8.90196	Stroma	-196.677	-31.88	0.0632626	0.496355
V10A20_007_A_TGCGTTTGTTGACACT-1	P28 - sample C1	Non-aggressive	21.6275	9.90196	ISUP3	106.211	154.509	0	0
V10A20_007_A_TGCTGTTGAAGAACTC-1	P28 - sample C1	Non-aggressive	15.9412	13.8627	ISUP1	-303.698	-29.0701	0.0123176	0.426918
V10A20_007_A_TGGACTGTTCGCTCAA-1	P28 - sample C1	Non-aggressive	19.9216	14.8627	ISUP1	-255.336	-48.3331	0.0110581	0.0897499
V10A20_007_A_TGGCAAACTAAATTAC-1	P28 - sample C1	Non-aggressive	22.7843	1.98039	ISUP1	-342.461	-51.9231	0	0.0131759
V10A20_007_A_TGGCAGATTACGATCA-1	P28 - sample C1	Non-aggressive	11.3922	7.92157	ISUP5	-94.2886	57.682	0	0
V10A20_007_A_TGGCAGCAGTAATAGT-1	P28 - sample C1	Non-aggressive	13.098	12.8824	ISUP1	-268.462	-38.5585	0.0234055	0.356384
V10A20_007_A_TGGCCAAACTGAAGTA-1	P28 - sample C1	Non-aggressive	21.6275	23.7843	Stroma	-83.4045	-46.5064	0.324023	0.503959
V10A20_007_A_TGGTTCAACGGGTAAT-1	P28 - sample C1	Non-aggressive	20.5098	1.98039	ISUP1	-283.877	-26.2266	0.0145844	0.290202
V10A20_007_A_TGGTTCGTAGCAAAGG-1	P28 - sample C1	Non-aggressive	9.66667	28.7255	ISUP2	-114.187	-21.1949	0.000739691	0.0346878
V10A20_007_A_TGTACGAACAAATCCG-1	P28 - sample C1	Non-aggressive	11.3922	13.8627	Stroma	-78.4056	-8.28361	0.0133022	0.107495
V10A20_007_A_TGTAGGAGAAATTTCC-1	P28 - sample C1	Non-aggressive	27.3137	17.8431	Stroma	142.41	46.7251	0	0.0432348
V10A20_007_A_TGTATAACAGATCCTG-1	P28 - sample C1	Non-aggressive	23.3333	22.7843	Stroma	50.7077	-19.12	0.0120804	0.0205145
V10A20_007_A_TGTGACTACGCCAGTC-1	P28 - sample C1	Non-aggressive	19.9216	30.7059	ISUP3	-36.8109	18.9743	0.000465269	0.0167326
V10A20_007_A_TGTTATTGTATGTGGC-1	P28 - sample C1	Non-aggressive	27.3333	7.94118	Stroma	-112.459	22.4738	0.000113565	0.016986
V10A20_007_A_TGTTCGTATTGCGGTG-1	P28 - sample C1	Non-aggressive	13.098	2.98039	Stroma	-61.4823	49.0368	0.000279299	0.0116941
V10A20_007_A_TGTTCTTCCATTGACT-1	P28 - sample C1	Non-aggressive	2.84314	18.8039	ISUP3	-23.1246	61.3899	0	0.00960576
V10A20_007_A_TGTTGTCAAGAAGTCT-1	P28 - sample C1	Non-aggressive	25.0392	27.7451	ISUP3	34.3848	107.924	0	0
V10A20_007_A_TTAATGTAGACCAGGT-1	P28 - sample C1	Non-aggressive	17.0784	21.7843	Stroma	80.1073	15.864	0.0154787	0.0310352
V10A20_007_A_TTACTAAAGGACTTTA-1	P28 - sample C1	Non-aggressive	22.7843	3.96078	ISUP1	-284.109	-57.1225	0	0.00190344
V10A20_007_A_TTACTCCGGCCGGGAA-1	P28 - sample C1	Non-aggressive	22.7647	17.8431	Stroma	-213.187	-21.5767	0.0506018	0.467399
V10A20_007_A_TTACTGGGATATTTCA-1	P28 - sample C1	Non-aggressive	9.11765	7.92157	ISUP5	-80.6155	86.0845	0	0.0115777
V10A20_007_A_TTAGAAGAACATGACT-1	P28 - sample C1	Non-aggressive	14.8039	0	ISUP1	-181.299	-63.1405	0.0524191	0.365607
V10A20_007_A_TTAGACGAGTCACCTC-1	P28 - sample C1	Non-aggressive	23.9216	3.98039	ISUP1	-108.379	-26.0472	0.0143048	0.256297
V10A20_007_A_TTATATACGCTGTCAC-1	P28 - sample C1	Non-aggressive	20.4902	13.8627	ISUP1	-75.2997	57.5961	0	0
V10A20_007_A_TTATCTGTATCATAAC-1	P28 - sample C1	Non-aggressive	12.5098	29.7059	ISUP2	-131.935	-24.4553	0.000465269	0.0121767
V10A20_007_A_TTATGAATGAAAGGGA-1	P28 - sample C1	Non-aggressive	14.2353	10.902	ISUP1	-282.01	-46.8401	0.0116553	0.207038
V10A20_007_A_TTATGATCTTAACGAA-1	P28 - sample C1	Non-aggressive	25.0392	13.8824	Stroma	28.7244	126.415	0	0.0145844
V10A20_007_A_TTATTAGAGCGTGTTC-1	P28 - sample C1	Non-aggressive	18.2157	5.94118	ISUP1	-190.149	-29.5536	0.041246	0.279841
V10A20_007_A_TTCAAAGTCTCTAGCC-1	P28 - sample C1	Non-aggressive	21.0588	16.8431	Stroma	-262.792	-54.9057	0.0074217	0.113602
V10A20_007_A_TTCAATACTCTGAATC-1	P28 - sample C1	Non-aggressive	27.3137	13.8824	Stroma	64.553	111.788	0.0010944	0.0238566
V10A20_007_A_TTCACGAAAGGATCAC-1	P28 - sample C1	Non-aggressive	9.11765	13.8627	ISUP5	-112.122	-31.8653	0.000739691	0.0110059
V10A20_007_A_TTCCAATCTGGCTATC-1	P28 - sample C1	Non-aggressive	4.56863	3.96078	ISUP1	-170.437	19.8782	0.0223155	0.207332
V10A20_007_A_TTCCGCGTGAGGCGAT-1	P28 - sample C1	Non-aggressive	14.8039	5.94118	Stroma	-32.6657	56.6273	0.000881693	0.0265103
V10A20_007_A_TTCGGGACTAATCGCG-1	P28 - sample C1	Non-aggressive	19.3529	15.8431	ISUP1	-241.991	-29.4473	0.0340437	0.529971
V10A20_007_A_TTCTAACCGAAGCTTA-1	P28 - sample C1	Non-aggressive	29.5882	17.8431	Stroma	168.684	92.7187	0	0.00283062
V10A20_007_A_TTCTGCGGGTTAGCGG-1	P28 - sample C1	Non-aggressive	23.902	11.902	Stroma	26.3767	43.6211	0	0
V10A20_007_A_TTGAAGAATTCCCAGG-1	P28 - sample C1	Non-aggressive	6.82353	19.8039	ISUP3	-200.708	-24.4195	0.0458378	0.324966
V10A20_007_A_TTGAATATGGACTTTC-1	P28 - sample C1	Non-aggressive	21.6275	17.8431	ISUP1	-99.1595	37.7171	0	0.0105077
V10A20_007_A_TTGACCATGTTCTCCG-1	P28 - sample C1	Non-aggressive	22.7647	27.7451	ISUP1	-87.1601	60.242	0	0
V10A20_007_A_TTGACTACCATATGGT-1	P28 - sample C1	Non-aggressive	1.70588	8.90196	ISUP3	-218.476	-6.76087	0.0433872	0.494035
V10A20_007_A_TTGCACAATTCAGAAA-1	P28 - sample C1	Non-aggressive	10.8235	8.92157	ISUP5	-219.591	-71.786	0.0469835	0.359979
V10A20_007_A_TTGCTCCCATACCGGA-1	P28 - sample C1	Non-aggressive	19.3529	29.7059	ISUP3	-119.811	54.4629	0.0164966	0.20997
V10A20_007_A_TTGCTGATCATGTTCG-1	P28 - sample C1	Non-aggressive	10.8235	18.8235	ISUP5	-1.98832	55.8938	0	0
V10A20_007_A_TTGGATATCGTCTACG-1	P28 - sample C1	Non-aggressive	7.98039	3.96078	ISUP5	-46.7935	51.9149	0	0
V10A20_007_A_TTGGGACACTGCCCGC-1	P28 - sample C1	Non-aggressive	18.2157	23.7647	Stroma	-10.3878	52.5854	0	0.00173206
V10A20_007_A_TTGGGCGGCGGTTGCC-1	P28 - sample C1	Non-aggressive	21.6275	21.8039	Stroma	-139.437	-22.9242	0.0187874	0.157185
V10A20_007_A_TTGGTCACACTCGTAA-1	P28 - sample C1	Non-aggressive	5.70588	3.96078	ISUP5	-181.396	21.2906	0.0253159	0.302836
V10A20_007_A_TTGTAAGGCCAGTTGG-1	P28 - sample C1	Non-aggressive	24.4706	24.7647	ISUP3	-84.7039	33.2807	0	0
V10A20_007_A_TTGTAATCCGTACTCG-1	P28 - sample C1	Non-aggressive	9.68627	16.8431	ISUP5	-60.1524	86.99	0	0
V10A20_007_A_TTGTCGTTCAGTTACC-1	P28 - sample C1	Non-aggressive	11.3725	29.7059	ISUP2	-61.1518	96.5733	0	0
V10A20_007_A_TTGTTCAGTGTGCTAC-1	P28 - sample C1	Non-aggressive	14.7843	27.7255	ISUP2	-163.278	106.666	0.0157114	0.0940175
V10A20_007_A_TTGTTGTGTGTCAAGA-1	P28 - sample C1	Non-aggressive	22.1961	20.8039	ISUP1	-158.857	85.9268	0.0197513	0.297738
V10A20_007_B_AAACGAGACGGTTGAT-1	P27 - sample C1	Aggressive	19.3725	20.8039	Stroma	202.607	100.834	0	0
V10A20_007_B_AAACTGCTGGCTCCAA-1	P27 - sample C1	Aggressive	12.549	10.902	Stroma	243.154	95.003	0	0.238562
V10A20_007_B_AAAGTGTGATTTATCT-1	P27 - sample C1	Aggressive	27.9216	11.902	ISUP1	249.223	147.63	0	0.0108228
V10A20_007_B_AAAGTTGACTCCCGTA-1	P27 - sample C1	Aggressive	29.0588	13.8824	ISUP4	219.094	158.735	0.0582873	0.262069
V10A20_007_B_AAATACCTATAAGCAT-1	P27 - sample C1	Aggressive	13.6863	8.92157	Stroma	298.581	112.388	0.00137346	0.355998
V10A20_007_B_AAATAGGGTGCTATTG-1	P27 - sample C1	Aggressive	19.3725	2.98039	Stroma	221.54	136.833	0	0
V10A20_007_B_AAATCGTGTACCACAA-1	P27 - sample C1	Aggressive	6.27451	11.8824	Stroma	220.471	109.856	0	0
V10A20_007_B_AAATGGTCAATGTGCC-1	P27 - sample C1	Aggressive	3.41176	22.7843	Stroma	215.83	57.8576	0	0
V10A20_007_B_AAATTAACGGGTAGCT-1	P27 - sample C1	Aggressive	7.41176	21.7843	PNI	223.576	134.12	0.0562542	0.183929
V10A20_007_B_AACACACGCTCGCCGC-1	P27 - sample C1	Aggressive	27.3529	4.96078	Stroma	182.496	93.879	0	0
V10A20_007_B_AACCCTACTGTCAATA-1	P27 - sample C1	Aggressive	29.0588	15.8627	ISUP4	77.4462	112.427	0.047205	0.0464719
V10A20_007_B_AACCGAGCTTGGTCAT-1	P27 - sample C1	Aggressive	14.2353	31.7059	Stroma	233.561	159.842	0.0159069	0.194625
V10A20_007_B_AACCGCTAAGGGATGC-1	P27 - sample C1	Aggressive	26.7843	9.92157	Lymphocyte-enriched stroma	246.054	131.549	0	0.0183136
V10A20_007_B_AACCTTTAAATACGGT-1	P27 - sample C1	Aggressive	13.1176	1.98039	ISUP5	266.395	144.608	0	0
V10A20_007_B_AACGATAATGCCGTAG-1	P27 - sample C1	Aggressive	15.9608	2.98039	ISUP5	254.796	170.853	0.0132896	0.244377
V10A20_007_B_AACGATATGTCAACTG-1	P27 - sample C1	Aggressive	17.6471	31.7059	Lymphocyte-enriched stroma	218.055	119.562	0	0
V10A20_007_B_AACGGACGTACGTATA-1	P27 - sample C1	Aggressive	26.7843	5.96078	Stroma	202.61	99.5974	0	0
V10A20_007_B_AACGTGCGAAAGTCTC-1	P27 - sample C1	Aggressive	16.5098	19.8235	Stroma	309.777	163.628	0	0.177117
V10A20_007_B_AACTAGGCTTGGGTGT-1	P27 - sample C1	Aggressive	9.13725	0.980392	ISUP5	159.582	117.967	0	0
V10A20_007_B_AACTCTCAATAGAGCG-1	P27 - sample C1	Aggressive	27.3333	20.8235	ISUP5	172.028	141.927	0.0495491	0.220512
V10A20_007_B_AAGACTGCAAGCTACT-1	P27 - sample C1	Aggressive	13.098	19.8235	Stroma	248.933	132.907	0	0
V10A20_007_B_AAGAGCTCTTTATCGG-1	P27 - sample C1	Aggressive	18.2353	20.8039	Stroma	247.382	80.5152	0	0.0161627
V10A20_007_B_AAGAGGCATGGATCGC-1	P27 - sample C1	Aggressive	19.9412	19.8235	Stroma	109.23	84.5651	0	0
V10A20_007_B_AAGATTGGCGGAACGT-1	P27 - sample C1	Aggressive	25.6275	29.7255	Stroma	122.769	133.286	0.230826	0.154674
V10A20_007_B_AAGCATACTCTCCTGA-1	P27 - sample C1	Aggressive	13.6863	2.98039	ISUP5	177.219	201.326	0	0
V10A20_007_B_AAGCTAGATCGAGTAA-1	P27 - sample C1	Aggressive	13.1176	5.94118	Stroma	234.051	145.002	0	0.237773
V10A20_007_B_AAGCTCGTGCCAAGTC-1	P27 - sample C1	Aggressive	15.9412	20.8039	Stroma	228.295	78.7946	0	0.377733
V10A20_007_B_AAGGATGAGGGACCTC-1	P27 - sample C1	Aggressive	23.9216	28.7451	ISUP5	73.426	146.983	0.13123	0.288134
V10A20_007_B_AAGGGACAGATTCTGT-1	P27 - sample C1	Aggressive	26.7647	29.7255	Stroma	147.173	108.425	0.00708539	0.00409448
V10A20_007_B_AAGGTATCCTAATATA-1	P27 - sample C1	Aggressive	20.4902	30.7255	Lymphocyte-enriched stroma	196.675	177.274	0	0
V10A20_007_B_AAGGTGATAAACCAGC-1	P27 - sample C1	Aggressive	26.7843	11.902	ISUP4	182.432	158.129	0.0704533	0.25755
V10A20_007_B_AAGTCAATTGTCGTCA-1	P27 - sample C1	Aggressive	31.902	10.9216	ISUP4	120.222	75.0515	0.000424761	0.00252965
V10A20_007_B_AAGTGTTTGGAGACGG-1	P27 - sample C1	Aggressive	19.9412	3.96078	Stroma	225.045	44.2311	0	0
V10A20_007_B_AATAGAATCTGTTTCA-1	P27 - sample C1	Aggressive	23.3529	7.94118	Stroma	176.948	117.646	0	0
V10A20_007_B_AATCGCCTCAGCGCCA-1	P27 - sample C1	Aggressive	19.3725	16.8431	Stroma	204.915	107.028	0	0
V10A20_007_B_AATCTGCGTTGGGACG-1	P27 - sample C1	Aggressive	26.7647	23.7843	ISUP5	168.182	140.398	0	0
V10A20_007_B_AATGACGTAGGATGTC-1	P27 - sample C1	Aggressive	18.8039	11.902	PNI	296.741	163.514	0	0.00489499
V10A20_007_B_AATTAGCGCTGCAGCG-1	P27 - sample C1	Aggressive	10.2745	4.96078	ISUP5	150.868	116.126	0.0123751	0.0412758
V10A20_007_B_AATTCTAGAGTTAGGC-1	P27 - sample C1	Aggressive	10.2745	6.94118	Stroma	146.539	100.306	0	0.352811
V10A20_007_B_AATTGAACGCTCTGGT-1	P27 - sample C1	Aggressive	21.6471	10.902	Stroma	186.014	102.326	0	0
V10A20_007_B_ACAAATCGCACCGAAT-1	P27 - sample C1	Aggressive	21.0784	5.94118	Lymphocytes	176.757	74.1931	0	0
V10A20_007_B_ACAACAGCATGAGCTA-1	P27 - sample C1	Aggressive	15.3725	23.7843	Stroma	271.951	109.293	0	0.0475417
V10A20_007_B_ACAAGGAAATCCGCCC-1	P27 - sample C1	Aggressive	17.098	6.94118	Stroma	232.153	98.8972	0	0.00292726
V10A20_007_B_ACAAGGGCAGGCTCTG-1	P27 - sample C1	Aggressive	17.6667	11.902	PNI	232.474	137.091	0	0
V10A20_007_B_ACAATTTGAGCAGTGG-1	P27 - sample C1	Aggressive	21.0588	27.7451	Lymphocyte-enriched stroma	150.984	71.4775	0	0
V10A20_007_B_ACACACCAGGACCAGT-1	P27 - sample C1	Aggressive	25.6275	11.902	ISUP4	146.081	143.294	0	0.0150236
V10A20_007_B_ACACGAGACTCCTTCT-1	P27 - sample C1	Aggressive	14.8039	24.7647	Stroma	202.62	95.0688	0	0
V10A20_007_B_ACACGGGAACTTAGGG-1	P27 - sample C1	Aggressive	14.8039	28.7255	Stroma	188.851	99.4252	0	0
V10A20_007_B_ACAGGCTTGCCCGACT-1	P27 - sample C1	Aggressive	23.9412	2.98039	Lymphocytes	144.36	72.1749	0	0
V10A20_007_B_ACATCCTGGTAACTGT-1	P27 - sample C1	Aggressive	32.4706	13.8824	ISUP4	191.952	151.451	0.0161506	0.10803
V10A20_007_B_ACATCGATCGTTTACC-1	P27 - sample C1	Aggressive	9.68627	13.8627	Stroma	203.299	112.193	0	0
V10A20_007_B_ACATGGCGCCAAAGTA-1	P27 - sample C1	Aggressive	33.6078	15.8627	ISUP4	164.241	152.695	0.153703	0.252636
V10A20_007_B_ACATTAGTTTATATCC-1	P27 - sample C1	Aggressive	9.13725	4.94118	ISUP5	236.103	123.108	0.0286219	0.340091
V10A20_007_B_ACCAATATGCAAGTTA-1	P27 - sample C1	Aggressive	18.8039	0	Lymphocyte-enriched stroma	185.057	124.749	0	0
V10A20_007_B_ACCACAAGTTTCTATC-1	P27 - sample C1	Aggressive	5.11765	25.7647	PNI	176.463	157.363	0.0278402	0.206899
V10A20_007_B_ACCACGTGCAGCTATA-1	P27 - sample C1	Aggressive	17.6667	7.92157	Lymphocytes	188.8	119.611	0	0
V10A20_007_B_ACCAGTGCGGGAGACG-1	P27 - sample C1	Aggressive	27.9216	7.94118	ISUP2	182.194	125.812	0	0.00902786
V10A20_007_B_ACCATATCCGCAATAA-1	P27 - sample C1	Aggressive	6.27451	17.8235	Stroma	182.774	95.5862	0	0.00433084
V10A20_007_B_ACCCAACGCCCGTGGC-1	P27 - sample C1	Aggressive	23.3529	25.7647	ISUP5	78.3312	153.493	0.08771	0.0621904
V10A20_007_B_ACCCGGATGACGCATC-1	P27 - sample C1	Aggressive	31.3333	17.8431	ISUP4	111.043	145.377	0.106848	0.283446
V10A20_007_B_ACCCGGTTACACTTCC-1	P27 - sample C1	Aggressive	1.72549	13.8627	Stroma	240.716	139.9	0	0
V10A20_007_B_ACCCTCCCTTGCTATT-1	P27 - sample C1	Aggressive	22.2157	7.94118	PNI	167.597	97.0438	0	0
V10A20_007_B_ACCGACTGAGTCCCAC-1	P27 - sample C1	Aggressive	11.9608	27.7451	Stroma	221.889	111.891	0	0
V10A20_007_B_ACCGATGGTAGCATCG-1	P27 - sample C1	Aggressive	26.7647	19.8235	ISUP5	203.34	161.597	0	0.0221556
V10A20_007_B_ACCGCAATAACTGCCT-1	P27 - sample C1	Aggressive	19.3725	4.96078	Stroma	276.728	108.282	0	0.0297857
V10A20_007_B_ACCGGGCCTTTGTTGA-1	P27 - sample C1	Aggressive	30.1961	9.92157	Stroma	207.548	166.136	0	0.0156074
V10A20_007_B_ACGATCATACATAGAG-1	P27 - sample C1	Aggressive	10.2549	30.7059	Stroma	230.425	99.7459	0	0.214703
V10A20_007_B_ACGATCATCTTGTAAA-1	P27 - sample C1	Aggressive	32.4706	19.8235	Stroma	184.726	106.976	0.000974855	0.00328584
V10A20_007_B_ACGCATTCGTGAGTAC-1	P27 - sample C1	Aggressive	9.11765	22.7843	PNI	210.548	159.192	0	0.00476053
V10A20_007_B_ACGCCGCTAGACGACC-1	P27 - sample C1	Aggressive	14.8235	12.8824	Lymphocytes	275.356	150.695	0	0.0183492
V10A20_007_B_ACGCGAAGTCAGACGA-1	P27 - sample C1	Aggressive	7.98039	6.94118	ISUP5	108.384	101.464	0.155912	0.382199
V10A20_007_B_ACGCGGGCCAAGGACA-1	P27 - sample C1	Aggressive	9.68627	21.8039	Stroma	303.875	229.133	0	0.0633429
V10A20_007_B_ACGGCACTTGCTTGGG-1	P27 - sample C1	Aggressive	8.56863	3.96078	ISUP5	207.292	142.196	0	0
V10A20_007_B_ACGGCGACGATGGGAA-1	P27 - sample C1	Aggressive	18.2353	6.94118	Lymphocytes	212.111	109.694	0	0
V10A20_007_B_ACGTAGATTGCTGATG-1	P27 - sample C1	Aggressive	12.5294	22.7843	Stroma	291.95	119.586	0	0.0494254
V10A20_007_B_ACGTATTACTCCGATC-1	P27 - sample C1	Aggressive	29.6275	14.8824	ISUP4	223.18	168.672	0.00627588	0.200714
V10A20_007_B_ACGTTAATGTCGAAGA-1	P27 - sample C1	Aggressive	13.6667	14.8627	Stroma	279.063	130.76	0	0.00749145
V10A20_007_B_ACTCAATAAAGGCACG-1	P27 - sample C1	Aggressive	13.6667	30.7255	Stroma	242.75	201.114	0	0
V10A20_007_B_ACTCGTCAGTAATCCC-1	P27 - sample C1	Aggressive	18.8039	19.8235	PNI	183.386	108.74	0	0
V10A20_007_B_ACTCTCTGACTTAGGT-1	P27 - sample C1	Aggressive	18.8039	13.8824	PNI	243.931	156.979	0	0
V10A20_007_B_ACTCTTGTATAGTAAC-1	P27 - sample C1	Aggressive	14.2353	19.8235	PNI	203.334	119.204	0	0
V10A20_007_B_ACTGAATGGCGAAAGT-1	P27 - sample C1	Aggressive	21.6471	8.92157	PNI	182.064	86.5131	0	0
V10A20_007_B_ACTGTACGATACACAT-1	P27 - sample C1	Aggressive	18.7843	25.7647	Stroma	179.646	104.402	0	0
V10A20_007_B_ACTGTCCAGGATTATA-1	P27 - sample C1	Aggressive	5.70588	22.7843	PNI	229.347	150.466	0	0.0380409
V10A20_007_B_ACTGTCTTCTTTAGAA-1	P27 - sample C1	Aggressive	10.8235	25.7647	PNI	199.692	135.057	0	0.0160775
V10A20_007_B_ACTTATACTTACCCGG-1	P27 - sample C1	Aggressive	25.6275	19.8235	ISUP5	83.4172	83.3506	0.0206595	0.0173708
V10A20_007_B_ACTTATTAGGATCGGT-1	P27 - sample C1	Aggressive	4	17.8235	Stroma	190.595	79.2377	0	0.0535034
V10A20_007_B_ACTTATTTATGTGCCA-1	P27 - sample C1	Aggressive	25.6471	9.92157	Lymphocyte-enriched stroma	244.963	103.976	0	0.0185153
V10A20_007_B_ACTTCAGGCTGATCCC-1	P27 - sample C1	Aggressive	20.5098	4.96078	Lymphocytes	216.409	119.192	0	0
V10A20_007_B_ACTTCGCCATACGCAC-1	P27 - sample C1	Aggressive	17.0784	28.7451	Stroma	175.537	100.291	0	0
V10A20_007_B_ACTTGACTCCCTCTTT-1	P27 - sample C1	Aggressive	15.3922	13.8824	PNI	220.986	119.989	0	0
V10A20_007_B_ACTTTCCTATAGCTTC-1	P27 - sample C1	Aggressive	9.68627	27.7451	PNI	193.496	133.541	0	0
V10A20_007_B_AGAACGTGGTACATTC-1	P27 - sample C1	Aggressive	15.9412	28.7451	Stroma	195.344	63.7743	0	0.100423
V10A20_007_B_AGAATTATGGATTCGA-1	P27 - sample C1	Aggressive	30.1765	23.7843	ISUP5	139.227	121.267	0.0105669	0.0377159
V10A20_007_B_AGACCCACCGCTGATC-1	P27 - sample C1	Aggressive	11.4118	6.94118	Stroma	194.604	95.3092	0.0400676	0.399405
V10A20_007_B_AGACGAAGTGCCGGTC-1	P27 - sample C1	Aggressive	29.6275	6.94118	ISUP2	305.48	162.026	0.00387154	0.253867
V10A20_007_B_AGAGAACCGTCTAGGA-1	P27 - sample C1	Aggressive	24.4902	29.7255	ISUP5	132.871	145.701	0	0
V10A20_007_B_AGATACTCAAGATCGA-1	P27 - sample C1	Aggressive	21.0784	9.92157	PNI	208.029	125.815	0	0
V10A20_007_B_AGATCTCAGGTGTGAT-1	P27 - sample C1	Aggressive	17.0784	26.7647	Stroma	213.786	91.0777	0	0.00248861
V10A20_007_B_AGATTATAGGACGTTT-1	P27 - sample C1	Aggressive	5.13725	19.8039	Stroma	131.185	100.944	0	0
V10A20_007_B_AGCAACATATCTTATT-1	P27 - sample C1	Aggressive	27.3333	14.8824	Stroma	198.994	130.476	0	0
V10A20_007_B_AGCACCAGTACTCACG-1	P27 - sample C1	Aggressive	11.3922	28.7255	Stroma	196.667	80.7035	0	0.0303424
V10A20_007_B_AGCACTACCTCACCAG-1	P27 - sample C1	Aggressive	20.5098	2.98039	Stroma	172.714	97.5733	0	0
V10A20_007_B_AGCATATCAATATGCT-1	P27 - sample C1	Aggressive	28.4902	4.96078	Stroma	183.156	104.401	0	0
V10A20_007_B_AGCGTGGTATTCTACT-1	P27 - sample C1	Aggressive	14.8235	10.902	Stroma	209.636	106.641	0	0.0257652
V10A20_007_B_AGCTCCTTCGCACATC-1	P27 - sample C1	Aggressive	23.3725	3.98039	Lymphocytes	166.036	76.25	0	0
V10A20_007_B_AGCTCTAGACGTTCCA-1	P27 - sample C1	Aggressive	17.6667	17.8431	PNI	270.249	153.066	0	0
V10A20_007_B_AGCTCTTTACTCAGTT-1	P27 - sample C1	Aggressive	0	14.8431	Stroma	209.076	154.114	0	0
V10A20_007_B_AGGACAGTCGAATCCC-1	P27 - sample C1	Aggressive	22.7843	12.8824	ISUP4	118.835	114.536	0	0
V10A20_007_B_AGGACGACCCATTAGA-1	P27 - sample C1	Aggressive	0.0196078	12.8627	Stroma	151.835	104.766	0	0
V10A20_007_B_AGGATAAAGTCGGGAT-1	P27 - sample C1	Aggressive	11.4118	2.98039	ISUP5	300.248	166.479	0	0.0963962
V10A20_007_B_AGGATATAGGGATTTA-1	P27 - sample C1	Aggressive	29.0588	9.92157	Stroma	179.454	134.615	0	0
V10A20_007_B_AGGCAGATGCGTAAAC-1	P27 - sample C1	Aggressive	23.3529	29.7255	ISUP5	126.985	124.979	0	0
V10A20_007_B_AGGGCTGCAGTTACAG-1	P27 - sample C1	Aggressive	11.3922	20.8039	PNI	313.687	156.393	0	0.1037
V10A20_007_B_AGGGTCGATGCGAACT-1	P27 - sample C1	Aggressive	29.6078	18.8431	ISUP5	146.416	157.479	0	0.0216976
V10A20_007_B_AGGGTGCTCTCGAGGG-1	P27 - sample C1	Aggressive	26.7647	21.8039	ISUP5	208.864	151.239	0	0
V10A20_007_B_AGGGTTCCCTTTGGTT-1	P27 - sample C1	Aggressive	24.4902	25.7647	ISUP5	60.9256	132.913	0.432249	0.249778
V10A20_007_B_AGGGTTTAGTTCGGGA-1	P27 - sample C1	Aggressive	10.2549	22.7843	PNI	241.145	166.575	0	0.00634037
V10A20_007_B_AGGTTTCACACACCTT-1	P27 - sample C1	Aggressive	12.5294	14.8627	Stroma	261.179	115.753	0	0.00394093
V10A20_007_B_AGTACGGGCACCTGGC-1	P27 - sample C1	Aggressive	19.3529	30.7255	Lymphocyte-enriched stroma	191.163	120.863	0	0
V10A20_007_B_AGTCAAGATGACACTT-1	P27 - sample C1	Aggressive	25.6471	7.94118	Stroma	206.736	101.04	0	0
V10A20_007_B_AGTCCATTGGCTGATG-1	P27 - sample C1	Aggressive	31.3333	13.8824	ISUP4	196.219	156.945	0	0
V10A20_007_B_AGTCGACGGTCTCAAG-1	P27 - sample C1	Aggressive	25.6275	17.8431	Stroma	161.126	149.63	0	0.0568744
V10A20_007_B_AGTGAACAAACTTCTC-1	P27 - sample C1	Aggressive	32.4706	11.902	ISUP4	89.8434	107.353	0.157464	0.183357
V10A20_007_B_AGTGACCTACTTTACG-1	P27 - sample C1	Aggressive	4	11.8824	Stroma	167.716	77.6755	0	0
V10A20_007_B_AGTGATATGAGTAGTT-1	P27 - sample C1	Aggressive	2.29412	10.8824	Stroma	234.728	172.838	0	0.0059735
V10A20_007_B_AGTGATTCAAGCAGGA-1	P27 - sample C1	Aggressive	23.9216	22.8039	ISUP5	185.896	134.644	0.0987291	0.311043
V10A20_007_B_AGTGCTTGCACGAATA-1	P27 - sample C1	Aggressive	25.0588	14.8627	Stroma	221.684	100.572	0	0
V10A20_007_B_AGTTCCTATTTATGTT-1	P27 - sample C1	Aggressive	11.3922	12.8824	Stroma	235.445	113.108	0	0
V10A20_007_B_ATAAACGGACCCGTAA-1	P27 - sample C1	Aggressive	9.11765	8.92157	Stroma	57.571	55.2442	0.240938	0.130453
V10A20_007_B_ATAAAGGCTCGGTCGT-1	P27 - sample C1	Aggressive	2.84314	21.7843	Stroma	133.855	94.3536	0	0
V10A20_007_B_ATAACGCCGGAGGGTC-1	P27 - sample C1	Aggressive	20.5098	20.8039	Stroma	172.872	102.356	0	0
V10A20_007_B_ATAACGGAGTCCAACG-1	P27 - sample C1	Aggressive	17.0784	30.7255	Stroma	209.179	96.9044	0	0
V10A20_007_B_ATAAGGTGGAGAACAT-1	P27 - sample C1	Aggressive	15.3922	5.94118	ISUP5	123.499	164.717	0.0124901	0.00305543
V10A20_007_B_ATAAGTTACCGCGACG-1	P27 - sample C1	Aggressive	4	9.90196	Stroma	273.979	134.013	0	0.0253326
V10A20_007_B_ATAATAGCTGTTGAAT-1	P27 - sample C1	Aggressive	10.2549	8.92157	ISUP5	324.067	171.707	0	0.0111884
V10A20_007_B_ATACAGGCCCTCCAAT-1	P27 - sample C1	Aggressive	15.3922	0	Lymphocyte-enriched stroma	184.414	113.897	0	0
V10A20_007_B_ATACGCCGGCGAAACC-1	P27 - sample C1	Aggressive	18.8039	15.8627	PNI	175.859	126.369	0	0
V10A20_007_B_ATACGTACTTAGCCAC-1	P27 - sample C1	Aggressive	18.2353	1	Stroma	206.578	117.954	0	0
V10A20_007_B_ATACGTCCACTCCTGT-1	P27 - sample C1	Aggressive	27.3529	8.92157	Stroma	144.55	88.911	0	0
V10A20_007_B_ATAGACAACGGGACCT-1	P27 - sample C1	Aggressive	26.7647	27.7451	ISUP5	188.128	164.275	0.0966087	0.254977
V10A20_007_B_ATAGAGTTATCAACTT-1	P27 - sample C1	Aggressive	27.3333	28.7451	ISUP5	181.937	159.213	0.0292697	0.115702
V10A20_007_B_ATAGGTTGGGCAGATG-1	P27 - sample C1	Aggressive	10.8235	27.7451	Stroma	249.865	117.626	0	0.0034983
V10A20_007_B_ATAGTGAAGCGTTCTC-1	P27 - sample C1	Aggressive	6.84314	14.8627	Stroma	204.183	123.554	0.0127194	0.319423
V10A20_007_B_ATATAAATGTAGCTGC-1	P27 - sample C1	Aggressive	16.5294	1.98039	ISUP5	284.687	170.406	0	0.0701936
V10A20_007_B_ATATCTTAGGGCCTTC-1	P27 - sample C1	Aggressive	9.11765	20.8039	PNI	263.405	135.856	0.0171305	0.31311
V10A20_007_B_ATATGTCTCCCTAGCC-1	P27 - sample C1	Aggressive	29.6078	20.8235	ISUP5	154.789	154.15	0	0
V10A20_007_B_ATATTCCACATAGTGA-1	P27 - sample C1	Aggressive	18.2353	4.96078	Stroma	248.006	116.226	0	0.175296
V10A20_007_B_ATATTTAACCCTCAAG-1	P27 - sample C1	Aggressive	5.68627	24.7647	PNI	243.18	163.036	0.0203809	0.258557
V10A20_007_B_ATCAATCTGGGCTGCA-1	P27 - sample C1	Aggressive	11.3922	22.7843	PNI	229.603	136.322	0	0.0075611
V10A20_007_B_ATCATCCAATATTTGT-1	P27 - sample C1	Aggressive	7.98039	16.8431	Stroma	211.651	87.5668	0	0.00290315
V10A20_007_B_ATCCAGAGCAACAACC-1	P27 - sample C1	Aggressive	4	5.94118	ISUP5	176.906	157.305	0.0884994	0.261738
V10A20_007_B_ATCCAGGATTCGTGAA-1	P27 - sample C1	Aggressive	0.568627	15.8431	ISUP5	216.227	171.257	0	0
V10A20_007_B_ATCCTACCTAAGCTCT-1	P27 - sample C1	Aggressive	1.72549	11.8824	Stroma	216.655	118.339	0	0
V10A20_007_B_ATCCTGCGTGGAATGG-1	P27 - sample C1	Aggressive	1.15686	10.8824	Stroma	237.284	119.022	0	0.00862093
V10A20_007_B_ATCGACCCAATACAGA-1	P27 - sample C1	Aggressive	10.2549	12.8824	Stroma	187.856	90.6588	0	0.305686
V10A20_007_B_ATCGGAGACAGACGGC-1	P27 - sample C1	Aggressive	17.6667	3.96078	Stroma	259.216	137.149	0	0.291758
V10A20_007_B_ATCTAATATCCTACGG-1	P27 - sample C1	Aggressive	12.549	0.980392	ISUP5	299.08	153.168	0	0.0164421
V10A20_007_B_ATCTGGTTAAGACTGT-1	P27 - sample C1	Aggressive	17.6471	29.7255	Stroma	174.901	96.7816	0	0
V10A20_007_B_ATGACTATGCGACATT-1	P27 - sample C1	Aggressive	24.5098	7.94118	Stroma	181.082	92.0404	0	0
V10A20_007_B_ATGATGCAATGGTACA-1	P27 - sample C1	Aggressive	2.86275	11.8824	Stroma	143.342	120.607	0	0
V10A20_007_B_ATGCATGATCCAGGAT-1	P27 - sample C1	Aggressive	11.3922	30.7059	Stroma	174.195	83.1604	0	0.0370026
V10A20_007_B_ATGCCATTTGCGACCA-1	P27 - sample C1	Aggressive	26.1961	12.8824	ISUP4	135.205	155.261	0.0594147	0.255323
V10A20_007_B_ATGCCGGTCTTGCATA-1	P27 - sample C1	Aggressive	17.0784	24.7647	Stroma	315.98	106.683	0	0.346028
V10A20_007_B_ATGCGACAGTCCCATT-1	P27 - sample C1	Aggressive	14.8039	20.8039	PNI	164.54	69.8449	0	0
V10A20_007_B_ATGGAGCAGGCCGTGA-1	P27 - sample C1	Aggressive	11.9608	19.8235	PNI	236.065	150.359	0	0
V10A20_007_B_ATGGATTGACCAAACG-1	P27 - sample C1	Aggressive	9.11765	28.7255	PNI	278.846	162.505	0	0.203771
V10A20_007_B_ATGGGCCTCGGCCTCT-1	P27 - sample C1	Aggressive	26.2157	10.902	Lymphocyte-enriched stroma	210.114	214.82	0	0.00821074
V10A20_007_B_ATGTGGACATCTTGAT-1	P27 - sample C1	Aggressive	14.8235	8.92157	Stroma	270.32	104.361	0	0.0420106
V10A20_007_B_ATTAAACATGCGGACC-1	P27 - sample C1	Aggressive	7.98039	12.8824	Stroma	223.195	121.824	0	0
V10A20_007_B_ATTAGGCGATGCTTTC-1	P27 - sample C1	Aggressive	14.8039	18.8235	PNI	297.896	154.835	0	0.00967257
V10A20_007_B_ATTCACTGATGTTGGA-1	P27 - sample C1	Aggressive	13.1176	0	Lymphocyte-enriched stroma	200.499	127.82	0	0
V10A20_007_B_ATTCATATACTGTCCA-1	P27 - sample C1	Aggressive	8.54902	9.90196	Stroma	193.317	135.222	0	0.0563416
V10A20_007_B_ATTGATGAGTCCTAAC-1	P27 - sample C1	Aggressive	30.7451	22.8039	ISUP5	246.412	148.585	0.0333863	0.271274
V10A20_007_B_ATTGTACAACTCGGCT-1	P27 - sample C1	Aggressive	33.0392	20.8235	ISUP5	185.676	132.426	0.0338405	0.0798079
V10A20_007_B_ATTTGTCTTGGGAGCT-1	P27 - sample C1	Aggressive	22.2157	15.8627	Stroma	175.635	81.9151	0	0
V10A20_007_B_CAAATGTCCTTCCGTG-1	P27 - sample C1	Aggressive	4.56863	10.902	Stroma	192.698	132.513	0	0
V10A20_007_B_CAAGAGGGCGGAGTAC-1	P27 - sample C1	Aggressive	16.5294	9.90196	Stroma	248.72	105.87	0	0.333644
V10A20_007_B_CAAGATATTATAACGT-1	P27 - sample C1	Aggressive	25.0588	10.902	Lymphocyte-enriched stroma	249.127	143.092	0	0.0128592
V10A20_007_B_CAAGCGGCACATAATT-1	P27 - sample C1	Aggressive	15.3922	1.98039	Lymphocyte-enriched stroma	273.783	163.932	0	0
V10A20_007_B_CAAGGATCGCATGTTC-1	P27 - sample C1	Aggressive	13.098	15.8627	Stroma	297.98	113.01	0	0.357794
V10A20_007_B_CAAGTGTGGTTGCAAA-1	P27 - sample C1	Aggressive	27.902	15.8627	ISUP4	190.743	119.832	0.0874058	0.0423669
V10A20_007_B_CAATAAACCTTGGCCC-1	P27 - sample C1	Aggressive	16.5098	29.7255	Stroma	176.54	87.1301	0	0.00661865
V10A20_007_B_CAATGCGAGAAGTATC-1	P27 - sample C1	Aggressive	21.098	1.98039	Stroma	199.777	95.5401	0	0.0165148
V10A20_007_B_CAATGGATCTCTACCA-1	P27 - sample C1	Aggressive	23.3529	27.7451	ISUP5	76.5145	99.4242	0.161376	0.0244179
V10A20_007_B_CAATTAAGGGTGATGA-1	P27 - sample C1	Aggressive	11.3922	26.7451	Stroma	224.201	124.629	0	0.00132005
V10A20_007_B_CAATTTCGTATAAGGG-1	P27 - sample C1	Aggressive	10.2549	18.8235	PNI	231.163	151.438	0	0
V10A20_007_B_CACAATGAGCTGCTAT-1	P27 - sample C1	Aggressive	2.86275	13.8627	Stroma	274.915	121.277	0	0.0117457
V10A20_007_B_CACACGCGCTGTCTTA-1	P27 - sample C1	Aggressive	25.0588	22.8039	ISUP5	193.515	141.735	0.0270154	0.203676
V10A20_007_B_CACAGCACCCACGGCA-1	P27 - sample C1	Aggressive	7.98039	24.7647	PNI	117.343	130.515	0	0
V10A20_007_B_CACATATTAGCAGGAT-1	P27 - sample C1	Aggressive	15.9608	8.92157	Stroma	246.795	118.045	0	0
V10A20_007_B_CACATGATTCAGCAAC-1	P27 - sample C1	Aggressive	10.8235	17.8235	PNI	188.386	148.224	0	0.0198448
V10A20_007_B_CACCCTAACAAGATCT-1	P27 - sample C1	Aggressive	19.9608	0	Lymphocyte-enriched stroma	232.281	123.468	0	0
V10A20_007_B_CACCGCCAGAAGGTTT-1	P27 - sample C1	Aggressive	7.96078	28.7255	PNI	158.258	112.478	0.164468	0.127758
V10A20_007_B_CACCTTGGCGCCTTTG-1	P27 - sample C1	Aggressive	33.0392	12.902	ISUP4	168.757	139.985	0.118544	0.302974
V10A20_007_B_CACGCACAGCGCAGCT-1	P27 - sample C1	Aggressive	15.3725	31.7059	Stroma	194.391	93.2267	0	0
V10A20_007_B_CACGCGGAACTGTTGC-1	P27 - sample C1	Aggressive	30.1961	13.8824	ISUP4	158.643	153.571	0.139457	0.276497
V10A20_007_B_CACGTTCGTGCTCTAG-1	P27 - sample C1	Aggressive	20.5098	18.8235	Stroma	191.992	72.783	0	0
V10A20_007_B_CACTAAAGTTGCCTAT-1	P27 - sample C1	Aggressive	3.41176	20.8039	Stroma	157.225	99.0872	0	0
V10A20_007_B_CACTCAAGAGCTATGG-1	P27 - sample C1	Aggressive	6.84314	16.8431	Stroma	183.591	113.203	0	0
V10A20_007_B_CACTCGAGCTGAACAA-1	P27 - sample C1	Aggressive	16.5294	7.92157	Stroma	249.26	113.719	0	0.00326211
V10A20_007_B_CACTTAATCAGACGGA-1	P27 - sample C1	Aggressive	1.70588	21.7843	Stroma	169.355	200.889	0	0
V10A20_007_B_CAGAACTTAGCCCTCT-1	P27 - sample C1	Aggressive	22.8039	2.98039	Lymphocytes	183.187	75.606	0	0
V10A20_007_B_CAGAGACGGTCACCCA-1	P27 - sample C1	Aggressive	6.84314	4.94118	Stroma	170.822	94.0075	0.133932	0.303856
V10A20_007_B_CAGAGCATGAGCTTGC-1	P27 - sample C1	Aggressive	14.2353	29.7255	Stroma	199.22	90.9155	0	0
V10A20_007_B_CAGCAGCCCGTTCCTT-1	P27 - sample C1	Aggressive	18.7843	27.7451	Lymphocyte-enriched stroma	197.737	69.7462	0	0
V10A20_007_B_CAGCTCACTGAGACAT-1	P27 - sample C1	Aggressive	7.98039	22.7843	PNI	110.685	153.767	0	0.0298393
V10A20_007_B_CAGCTCGACAAGTTAA-1	P27 - sample C1	Aggressive	25.6275	27.7451	ISUP5	15.7907	11.5982	0.114957	0.142612
V10A20_007_B_CAGGATATATCGTTGT-1	P27 - sample C1	Aggressive	8.54902	11.8824	Stroma	235.306	114.578	0	0
V10A20_007_B_CAGGCGCCATGCTAGG-1	P27 - sample C1	Aggressive	15.9608	6.94118	Stroma	289.819	106.1	0	0.297444
V10A20_007_B_CAGTAGCCCACGCGGT-1	P27 - sample C1	Aggressive	26.1961	30.7255	ISUP5	151.415	178.007	0.00884513	0.0912755
V10A20_007_B_CAGTCTGTATACTGGG-1	P27 - sample C1	Aggressive	11.9608	13.8627	Stroma	220.116	112.967	0	0
V10A20_007_B_CAGTGAATAAATGACT-1	P27 - sample C1	Aggressive	21.6275	30.7255	Lymphocyte-enriched stroma	220.503	167.912	0	0.113513
V10A20_007_B_CAGTGTCGGCTGGCCC-1	P27 - sample C1	Aggressive	26.7843	3.98039	Stroma	232.785	99.7304	0	0.000928413
V10A20_007_B_CATAACGGACAGTCGT-1	P27 - sample C1	Aggressive	27.902	19.8235	ISUP5	77.089	132.142	0.373776	0.312898
V10A20_007_B_CATACGGCGTCTGGGC-1	P27 - sample C1	Aggressive	10.2549	16.8431	Stroma	219.346	116.081	0	0
V10A20_007_B_CATACTATGTAATTGT-1	P27 - sample C1	Aggressive	1.70588	19.8039	Stroma	134.211	69.2317	0	0.00531716
V10A20_007_B_CATATAGGTACAGTCA-1	P27 - sample C1	Aggressive	5.70588	12.8824	Stroma	228.864	105.647	0	0.00788012
V10A20_007_B_CATCGGACGGGTTAAT-1	P27 - sample C1	Aggressive	7.41176	13.8627	Stroma	98.7752	114.447	0	0
V10A20_007_B_CATCTTACACCACCTC-1	P27 - sample C1	Aggressive	30.7647	18.8431	Stroma	125.17	124.751	0.192773	0.337576
V10A20_007_B_CATGGTAAGTAGCGTT-1	P27 - sample C1	Aggressive	15.9608	10.902	Stroma	239.471	129.831	0	0
V10A20_007_B_CATGGTCTAGATACCG-1	P27 - sample C1	Aggressive	11.9608	29.7255	Stroma	258.975	75.1169	0	0.0597047
V10A20_007_B_CATGTCTCATTTATGG-1	P27 - sample C1	Aggressive	22.7843	6.94118	PNI	168.994	98.461	0	0
V10A20_007_B_CATTTAGCGGACCATG-1	P27 - sample C1	Aggressive	22.7647	30.7255	ISUP5	65.5581	144.727	0.124522	0.293626
V10A20_007_B_CCAAGCGTAACTCGTA-1	P27 - sample C1	Aggressive	14.8039	22.7843	Stroma	314.413	149.434	0	0.0402729
V10A20_007_B_CCAATGTCACAGCAAG-1	P27 - sample C1	Aggressive	2.27451	18.8235	Stroma	163.888	83.5833	0	0
V10A20_007_B_CCACAATGTACGTCTT-1	P27 - sample C1	Aggressive	22.7843	26.7647	ISUP5	105.408	114.704	0.229395	0.061221
V10A20_007_B_CCACACTGAGATATTA-1	P27 - sample C1	Aggressive	2.29412	16.8431	Stroma	177.422	185.507	0	0
V10A20_007_B_CCACAGTACCCATCCT-1	P27 - sample C1	Aggressive	26.7843	7.94118	Stroma	127.89	98.5637	0	0
V10A20_007_B_CCACCCAAGGAAAGTG-1	P27 - sample C1	Aggressive	17.098	18.8235	Stroma	271.007	131.251	0	0.171425
V10A20_007_B_CCAGCCTGGACCAATA-1	P27 - sample C1	Aggressive	11.3922	18.8235	PNI	230.809	172.431	0	0.124291
V10A20_007_B_CCAGTAGTCTGATCCA-1	P27 - sample C1	Aggressive	26.1961	28.7451	ISUP5	110.125	130.642	0.270408	0.236466
V10A20_007_B_CCATCGCAGTTAAACT-1	P27 - sample C1	Aggressive	9.70588	5.94118	ISUP5	154.44	95.6521	0.00162818	0.00367005
V10A20_007_B_CCATCTCACCAGTGAA-1	P27 - sample C1	Aggressive	30.1961	17.8431	ISUP4	185.176	144.926	0.110704	0.292202
V10A20_007_B_CCATGCCTGTTTAGTA-1	P27 - sample C1	Aggressive	4.56863	20.8039	Stroma	112.633	99.3016	0	0
V10A20_007_B_CCATTTCTACCTATTA-1	P27 - sample C1	Aggressive	14.8235	1	Lymphocyte-enriched stroma	137.764	117.84	0	0
V10A20_007_B_CCCAAACATGCTGCTC-1	P27 - sample C1	Aggressive	24.4902	21.8039	ISUP5	129.854	184.779	0.11473	0.200086
V10A20_007_B_CCCAGTTAAGGCGCCG-1	P27 - sample C1	Aggressive	21.0784	13.8824	Stroma	243.737	81.5278	0	0.0293558
V10A20_007_B_CCCGCAGCGCGAACTA-1	P27 - sample C1	Aggressive	12.549	6.94118	ISUP5	207.855	153.278	0	0.172747
V10A20_007_B_CCCTTTGACAGGTCTT-1	P27 - sample C1	Aggressive	6.27451	5.94118	ISUP5	246.138	159.507	0	0.0605588
V10A20_007_B_CCGATCTCAACCTTAT-1	P27 - sample C1	Aggressive	31.902	18.8431	Stroma	145.844	144.627	0.113438	0.1939
V10A20_007_B_CCGCACAAAGACCAAC-1	P27 - sample C1	Aggressive	17.6667	19.8235	PNI	342.545	160.077	0	0.15639
V10A20_007_B_CCGCTATCAGCACCAG-1	P27 - sample C1	Aggressive	10.2549	10.902	ISUP5	243.432	142.731	0	0.00428525
V10A20_007_B_CCGGGCGGTCTCGTCA-1	P27 - sample C1	Aggressive	17.6471	23.7843	Stroma	182.165	102.356	0	0.00754718
V10A20_007_B_CCGGGCTGCTCCATAC-1	P27 - sample C1	Aggressive	23.3529	19.8235	Stroma	147.853	90.7181	0	0
V10A20_007_B_CCGTAAGTTGGTCCCA-1	P27 - sample C1	Aggressive	18.2157	22.7843	Stroma	185.025	103.583	0	0
V10A20_007_B_CCTAAATTAACGGTTC-1	P27 - sample C1	Aggressive	13.098	13.8627	Stroma	219.177	79.2463	0	0.0390523
V10A20_007_B_CCTAACCCAAACAAGT-1	P27 - sample C1	Aggressive	25.0784	6.94118	Stroma	268.148	77.5507	0	0.125532
V10A20_007_B_CCTATAATGAGTGCCC-1	P27 - sample C1	Aggressive	20.5294	1	Stroma	196.699	98.5325	0	0
V10A20_007_B_CCTATGGGTTACCGTC-1	P27 - sample C1	Aggressive	13.6667	26.7451	Stroma	201.091	95.456	0	0
V10A20_007_B_CCTCGGACCGGGATAG-1	P27 - sample C1	Aggressive	22.7843	14.8627	Stroma	159.965	91.765	0	0
V10A20_007_B_CCTCTGTACTATTCTA-1	P27 - sample C1	Aggressive	9.13725	2.96078	Lymphocyte-enriched stroma	285.835	160.615	0	0.00555921
V10A20_007_B_CCTGAACGATATATTC-1	P27 - sample C1	Aggressive	22.7843	18.8235	Stroma	175.996	110.75	0	0
V10A20_007_B_CCTGTCACCCGGGCTC-1	P27 - sample C1	Aggressive	12.5294	26.7451	Stroma	225.877	121.612	0	0
V10A20_007_B_CCTGTCGCCCGTAAAT-1	P27 - sample C1	Aggressive	9.68627	19.8039	PNI	269.131	158.807	0	0
V10A20_007_B_CGAACAGTATGGGCGT-1	P27 - sample C1	Aggressive	29.0588	5.96078	ISUP2	122.894	136.671	0.189535	0.305717
V10A20_007_B_CGACACGCTCCGACAG-1	P27 - sample C1	Aggressive	27.9216	9.92157	Stroma	174.974	106.424	0	0
V10A20_007_B_CGAGACCCTAGAGTGT-1	P27 - sample C1	Aggressive	9.11765	12.8824	Stroma	228.764	118.934	0	0
V10A20_007_B_CGAGAGATGTGAACCT-1	P27 - sample C1	Aggressive	15.9412	26.7451	Stroma	245.666	62.2671	0	0.265805
V10A20_007_B_CGAGGCTAAATATGGC-1	P27 - sample C1	Aggressive	14.8039	26.7451	Stroma	211.482	102.479	0	0
V10A20_007_B_CGAGGGACTGCGGTCG-1	P27 - sample C1	Aggressive	18.8039	17.8431	PNI	226.085	141.686	0	0.00462549
V10A20_007_B_CGAGTTCTGTCCCACC-1	P27 - sample C1	Aggressive	22.7843	28.7451	ISUP5	7.98918	80.6511	0.387612	0.388158
V10A20_007_B_CGAGTTTATCGGACTG-1	P27 - sample C1	Aggressive	27.3333	18.8431	ISUP5	138.344	133.118	0.194361	0.247294
V10A20_007_B_CGATACCTCGCGGACA-1	P27 - sample C1	Aggressive	1.72549	15.8431	Stroma	155.195	93.5331	0	0
V10A20_007_B_CGATCCGACCCAGTGC-1	P27 - sample C1	Aggressive	2.86275	17.8235	Stroma	203.259	111.148	0	0
V10A20_007_B_CGCACATGTCCACTAC-1	P27 - sample C1	Aggressive	23.9216	16.8431	Stroma	166.252	101.886	0	0
V10A20_007_B_CGCACGTGCGCTATCA-1	P27 - sample C1	Aggressive	30.7647	16.8627	ISUP4	216.325	151.778	0.0374615	0.249118
V10A20_007_B_CGCATTAGCTAATAGG-1	P27 - sample C1	Aggressive	6.82353	28.7255	PNI	202.691	134.555	0.0654057	0.239488
V10A20_007_B_CGCCGCCCATGCCTGT-1	P27 - sample C1	Aggressive	21.6471	16.8431	Stroma	180.788	87.607	0	0
V10A20_007_B_CGCCTCCCTCCTCTAT-1	P27 - sample C1	Aggressive	15.9608	12.8824	PNI	221.585	124.515	0	0
V10A20_007_B_CGCGCATGTTTGATTG-1	P27 - sample C1	Aggressive	5.13725	5.94118	ISUP5	213.245	163.053	0	0.0150482
V10A20_007_B_CGCGGCTCAACTTGAA-1	P27 - sample C1	Aggressive	29.6275	12.902	ISUP4	166.922	127.903	0.0519592	0.0986197
V10A20_007_B_CGCGGGAATTAGGCAG-1	P27 - sample C1	Aggressive	19.9216	27.7451	Lymphocyte-enriched stroma	132.429	100.543	0	0
V10A20_007_B_CGCTACGGGACATTTA-1	P27 - sample C1	Aggressive	1.70588	17.8235	Stroma	145.787	96.8055	0	0
V10A20_007_B_CGCTAGAGACCGCTGC-1	P27 - sample C1	Aggressive	31.902	16.8627	ISUP4	108.278	148.464	0.136918	0.278571
V10A20_007_B_CGCTATTCTTAGGCTC-1	P27 - sample C1	Aggressive	8.54902	17.8235	Stroma	192.141	104.984	0	0
V10A20_007_B_CGCTGGTGACTACCCT-1	P27 - sample C1	Aggressive	30.1961	7.94118	ISUP2	114.338	149.096	0.0698037	0.25746
V10A20_007_B_CGCTTTCTTGCATTCG-1	P27 - sample C1	Aggressive	22.7843	24.7843	ISUP5	66.8492	107.22	0.168104	0.364157
V10A20_007_B_CGGAGCAATTTAATCG-1	P27 - sample C1	Aggressive	8.56863	1.98039	Lymphocyte-enriched stroma	226.733	138.446	0	0
V10A20_007_B_CGGAGCATGGCGATCC-1	P27 - sample C1	Aggressive	12.5294	16.8431	PNI	287.044	154.765	0	0.0665292
V10A20_007_B_CGGCAAACATCGTGCG-1	P27 - sample C1	Aggressive	11.9804	3.96078	ISUP5	202.214	167.357	0	0.0235749
V10A20_007_B_CGGCAGGGTCGGGTTG-1	P27 - sample C1	Aggressive	27.902	23.7843	ISUP5	163.6	146.233	0	0.00161078
V10A20_007_B_CGGCCACGCACAAAGT-1	P27 - sample C1	Aggressive	7.98039	20.8039	PNI	299.424	131.478	0	0.132282
V10A20_007_B_CGGGAATTTATGTAAA-1	P27 - sample C1	Aggressive	11.3922	10.902	Stroma	294.354	115.227	0	0.11047
V10A20_007_B_CGGGAGCTTCAGTGTA-1	P27 - sample C1	Aggressive	26.2157	6.94118	Stroma	160.174	138.802	0	0
V10A20_007_B_CGGGCAGCTAAACCGC-1	P27 - sample C1	Aggressive	6.27451	23.7647	PNI	203.216	134.127	0.0816287	0.204368
V10A20_007_B_CGGGCCTTCTTTGTAA-1	P27 - sample C1	Aggressive	5.70588	14.8627	Stroma	197.895	110.675	0	0
V10A20_007_B_CGGGTGTACCCATTTA-1	P27 - sample C1	Aggressive	23.3529	23.7843	ISUP5	107.912	136.244	0.271255	0.303382
V10A20_007_B_CGGTACTAGAATCAAA-1	P27 - sample C1	Aggressive	21.6471	12.8824	ISUP4	160.909	114.929	0.159938	0.0950828
V10A20_007_B_CGGTCAAGTGGGAACC-1	P27 - sample C1	Aggressive	19.9216	29.7255	Lymphocyte-enriched stroma	153.073	90.8933	0	0
V10A20_007_B_CGTATTAAGAGATCTA-1	P27 - sample C1	Aggressive	5.11765	23.7647	PNI	185.011	162.744	0.0112924	0.165095
V10A20_007_B_CGTCACGTCCATTGGT-1	P27 - sample C1	Aggressive	3.43137	8.90196	ISUP5	234.691	162.072	0	0.00489499
V10A20_007_B_CGTCGGATAGTGTTGA-1	P27 - sample C1	Aggressive	29.0392	21.8039	ISUP5	231.494	161.216	0	0.0100054
V10A20_007_B_CGTCGTCCTTCGCGAA-1	P27 - sample C1	Aggressive	17.6667	0	Lymphocyte-enriched stroma	170.499	117.17	0	0
V10A20_007_B_CGTGAAGTTAATTCAC-1	P27 - sample C1	Aggressive	6.27451	15.8431	Stroma	286.209	156.355	0	0.172829
V10A20_007_B_CGTGCAGACTGGGACA-1	P27 - sample C1	Aggressive	16.5294	15.8627	PNI	189.901	143.626	0	0
V10A20_007_B_CGTGCCCTCCCGAAGA-1	P27 - sample C1	Aggressive	18.2353	12.8824	PNI	175.395	154.742	0	0
V10A20_007_B_CGTTGAGCGACCGTCG-1	P27 - sample C1	Aggressive	16.5294	11.902	Lymphocytes	147.992	96.8256	0	0
V10A20_007_B_CGTTTCGCTCATTACA-1	P27 - sample C1	Aggressive	2.27451	20.8039	Stroma	129.59	91.6953	0	0
V10A20_007_B_CTAAAGGGAAATAGGA-1	P27 - sample C1	Aggressive	9.68627	11.8824	Stroma	195.136	121.235	0	0
V10A20_007_B_CTAAATCCTATTCCGG-1	P27 - sample C1	Aggressive	22.1961	29.7255	Stroma	90.4172	100.141	0	0
V10A20_007_B_CTAACGAAACTTGCTG-1	P27 - sample C1	Aggressive	27.902	25.7647	ISUP5	64.0329	29.6729	0.367743	0.498732
V10A20_007_B_CTAAGGGAATGATTGG-1	P27 - sample C1	Aggressive	15.3922	11.8824	Lymphocytes	184.846	126.637	0	0
V10A20_007_B_CTACCCTAAGGTCATA-1	P27 - sample C1	Aggressive	26.1961	24.7843	ISUP5	182.536	152.872	0	0
V10A20_007_B_CTACGCACGGAGTACC-1	P27 - sample C1	Aggressive	6.84314	20.8039	PNI	134.83	118.152	0.0546749	0.347766
V10A20_007_B_CTACTATCTTTCAGAG-1	P27 - sample C1	Aggressive	27.3333	26.7647	ISUP5	159.319	67.9791	0	0.0088858
V10A20_007_B_CTACTGCCACCTGACC-1	P27 - sample C1	Aggressive	10.2549	28.7255	Stroma	196.896	103.475	0	0
V10A20_007_B_CTAGATTTACGACGGC-1	P27 - sample C1	Aggressive	16.5294	13.8824	PNI	184.568	115.985	0	0
V10A20_007_B_CTAGCATAGTATAATG-1	P27 - sample C1	Aggressive	11.9608	21.8039	Stroma	288.966	151.142	0	0.0069586
V10A20_007_B_CTAGGCGCCCTATCAG-1	P27 - sample C1	Aggressive	26.2157	4.96078	Stroma	253.772	64.8074	0	0.0921151
V10A20_007_B_CTAGGTCTGAAGGAAT-1	P27 - sample C1	Aggressive	33.6078	19.8235	Stroma	161.166	102.965	0.0147517	0.0588608
V10A20_007_B_CTAGTCACGTCTTAAG-1	P27 - sample C1	Aggressive	13.6667	18.8235	PNI	225.287	123.679	0	0
V10A20_007_B_CTAGTTACAACCCGGT-1	P27 - sample C1	Aggressive	12.549	2.98039	ISUP5	200.53	172.618	0	0.164549
V10A20_007_B_CTAGTTGGGCCCGGTA-1	P27 - sample C1	Aggressive	13.098	29.7255	Stroma	196.048	98.1756	0	0
V10A20_007_B_CTATCGGGTCTCAACA-1	P27 - sample C1	Aggressive	13.6667	20.8039	PNI	178.974	110.997	0	0
V10A20_007_B_CTATGTCACTAGCCCA-1	P27 - sample C1	Aggressive	11.9608	25.7647	Stroma	233.856	113.344	0	0
V10A20_007_B_CTATTCATGTGTCCCA-1	P27 - sample C1	Aggressive	9.70588	3.96078	ISUP5	258.929	168.026	0	0.00588666
V10A20_007_B_CTCGAGGTCGAACAGT-1	P27 - sample C1	Aggressive	7.98039	26.7451	PNI	95.7138	118.547	0.261202	0.342149
V10A20_007_B_CTCGCACCTATATAGT-1	P27 - sample C1	Aggressive	13.098	31.7059	Stroma	223.2	131.273	0	0.132282
V10A20_007_B_CTCGGTACCACTGCTC-1	P27 - sample C1	Aggressive	20.5098	14.8627	Stroma	181.906	93.2071	0	0
V10A20_007_B_CTCTATTTGGCTGCAG-1	P27 - sample C1	Aggressive	13.1176	7.92157	ISUP5	130.707	113.501	0.21987	0.115847
V10A20_007_B_CTCTCACAATCGATGA-1	P27 - sample C1	Aggressive	14.2353	23.7843	Stroma	195.086	108.708	0	0
V10A20_007_B_CTCTGGACGCCTGGTG-1	P27 - sample C1	Aggressive	9.68627	23.7843	PNI	96.7228	106.95	0	0.212459
V10A20_007_B_CTCTTCTATTGACTGG-1	P27 - sample C1	Aggressive	31.3333	9.92157	Stroma	187.957	109.393	0	0.290269
V10A20_007_B_CTCTTGTCCCGCTTGG-1	P27 - sample C1	Aggressive	7.43137	1.98039	ISUP5	181.64	93.6761	0	0
V10A20_007_B_CTGAATCCGAGACCTC-1	P27 - sample C1	Aggressive	4.56863	8.90196	ISUP5	287.528	146.808	0.0016629	0.286046
V10A20_007_B_CTGCACAACTACATAT-1	P27 - sample C1	Aggressive	17.6667	5.94118	Stroma	242.226	101.143	0	0.00352179
V10A20_007_B_CTGCCATGCATCACAT-1	P27 - sample C1	Aggressive	9.68627	15.8431	Stroma	198.641	106.915	0	0.00345125
V10A20_007_B_CTGCTTGGCGATAGCT-1	P27 - sample C1	Aggressive	17.098	2.98039	Stroma	250.268	140.142	0	0.0861368
V10A20_007_B_CTGGAAATGGATGCTT-1	P27 - sample C1	Aggressive	4.54902	26.7451	PNI	190.651	168.26	0.0270154	0.20187
V10A20_007_B_CTGGAAGACACGGTGG-1	P27 - sample C1	Aggressive	24.5098	5.96078	Stroma	218.48	114.619	0	0
V10A20_007_B_CTGGATTTACACTTGA-1	P27 - sample C1	Aggressive	5.70588	6.92157	ISUP5	194.006	114.689	0.0277095	0.347454
V10A20_007_B_CTGGCGCACAGGTCTG-1	P27 - sample C1	Aggressive	25.0588	18.8431	ISUP5	188.274	150.748	0.0270209	0.25119
V10A20_007_B_CTGGGATAAATAATGG-1	P27 - sample C1	Aggressive	22.2157	17.8431	Stroma	111.912	99.1767	0	0
V10A20_007_B_CTGGGTAGGCAGTTAA-1	P27 - sample C1	Aggressive	19.3725	12.8824	Stroma	219.705	114.824	0	0
V10A20_007_B_CTGGTAACACATAGAA-1	P27 - sample C1	Aggressive	24.4902	13.8824	Stroma	219.448	91.1886	0	0.0387748
V10A20_007_B_CTGGTTTCGAGCAAGA-1	P27 - sample C1	Aggressive	24.4902	9.92157	Lymphocyte-enriched stroma	152.004	113.797	0	0
V10A20_007_B_CTGTACTTCTTAGCAT-1	P27 - sample C1	Aggressive	3.43137	16.8431	Stroma	192.399	108.032	0	0
V10A20_007_B_CTGTGCAGGGTAGGTC-1	P27 - sample C1	Aggressive	14.2549	13.8627	PNI	156.855	132.522	0	0
V10A20_007_B_CTGTTACCCAATCTAG-1	P27 - sample C1	Aggressive	7.41176	7.92157	ISUP5	251.424	152.621	0.00810078	0.216942
V10A20_007_B_CTTCATTGTCAGTGGA-1	P27 - sample C1	Aggressive	8.54902	19.8039	Stroma	159.186	126.445	0	0.00714162
V10A20_007_B_CTTCGTAGATAGGTGA-1	P27 - sample C1	Aggressive	0	16.8431	ISUP5	157.99	148.911	0	0
V10A20_007_B_CTTGAGTTAGGGTAAT-1	P27 - sample C1	Aggressive	27.3333	16.8627	Lymphocyte-enriched stroma	174.534	83.4521	0	0
V10A20_007_B_CTTGCCCAGGCTCTAC-1	P27 - sample C1	Aggressive	5.70588	10.902	Stroma	178.955	103.292	0	0
V10A20_007_B_CTTGTCAACATTCGAG-1	P27 - sample C1	Aggressive	11.9804	5.94118	Stroma	199.47	138.059	0	0
V10A20_007_B_CTTGTTGCTGAGTCAA-1	P27 - sample C1	Aggressive	19.9412	17.8431	PNI	191.392	70.0308	0	0
V10A20_007_B_CTTTAATATTGGTCGA-1	P27 - sample C1	Aggressive	15.9608	4.96078	Stroma	208.663	139.611	0	0.292598
V10A20_007_B_CTTTAGGAACACTGTT-1	P27 - sample C1	Aggressive	23.9216	14.8627	Stroma	155.713	89.526	0	0
V10A20_007_B_CTTTAGTGCTATTATT-1	P27 - sample C1	Aggressive	10.8235	11.8824	Stroma	184.012	78.843	0	0
V10A20_007_B_CTTTCTGTGCGGGCTT-1	P27 - sample C1	Aggressive	11.9804	1.98039	ISUP5	182.685	121.521	0	0
V10A20_007_B_GAAACAGATGACCACC-1	P27 - sample C1	Aggressive	26.7647	15.8627	Stroma	201.929	133.932	0	0
V10A20_007_B_GAAACCGAATTACCTT-1	P27 - sample C1	Aggressive	3.43137	10.8824	Stroma	186.312	131.382	0	0.0074217
V10A20_007_B_GAAAGAACAGCGTTAT-1	P27 - sample C1	Aggressive	33.0392	18.8431	Stroma	131.953	103.455	0.00428525	0.00123941
V10A20_007_B_GAAATGGCGGTGTTAG-1	P27 - sample C1	Aggressive	3.98039	25.7451	PNI	188.068	162.238	0	0.0122599
V10A20_007_B_GAAATTGTCTCTATAA-1	P27 - sample C1	Aggressive	4.56863	12.8824	Stroma	267.55	141.94	0	0
V10A20_007_B_GAACGTCTCATGGTCG-1	P27 - sample C1	Aggressive	23.9216	24.7843	ISUP5	35.4337	84.5623	0.0383196	0.00767231
V10A20_007_B_GAAGCGTGAGGAATTT-1	P27 - sample C1	Aggressive	8.54902	21.8039	PNI	209.454	162.652	0	0.0121061
V10A20_007_B_GAAGTCAGTTGCACTA-1	P27 - sample C1	Aggressive	7.41176	3.96078	ISUP5	226.358	142.913	0.00847775	0.27295
V10A20_007_B_GAAGTCTCCCTAGCGA-1	P27 - sample C1	Aggressive	26.1961	18.8431	ISUP5	127.575	134.772	0.227999	0.271325
V10A20_007_B_GAATAGACGCGACCCA-1	P27 - sample C1	Aggressive	26.7647	13.8824	Stroma	179.282	112.392	0	0
V10A20_007_B_GAATCTGAACATTCTC-1	P27 - sample C1	Aggressive	10.8235	13.8627	Stroma	274.74	85.1625	0	0.134916
V10A20_007_B_GAATGTGGTCCGGATT-1	P27 - sample C1	Aggressive	20.5098	12.8824	Stroma	260.784	123.173	0	0.00382518
V10A20_007_B_GAATTATAGTGAAAGG-1	P27 - sample C1	Aggressive	13.098	21.8039	Stroma	282.192	116.866	0	0.132225
V10A20_007_B_GAATTCACCCGGGTGT-1	P27 - sample C1	Aggressive	5.70588	8.90196	ISUP5	207.57	163.07	0	0.0101049
V10A20_007_B_GACAAACATATGCAGG-1	P27 - sample C1	Aggressive	31.3333	11.902	ISUP4	83.4121	105.596	0.0188464	0.0200783
V10A20_007_B_GACAACGACCATTGAA-1	P27 - sample C1	Aggressive	18.2157	30.7255	Lymphocyte-enriched stroma	115.557	82.8402	0	0
V10A20_007_B_GACACAAGGGAAGAAA-1	P27 - sample C1	Aggressive	15.3725	25.7647	Stroma	277.799	122.097	0	0.0134031
V10A20_007_B_GACACTGAGTTCAGTG-1	P27 - sample C1	Aggressive	0.588235	11.8824	Stroma	191.141	110.428	0	0.00304744
V10A20_007_B_GACAGCCAGACCTGAC-1	P27 - sample C1	Aggressive	23.3529	13.8824	Stroma	158.56	73.0666	0.0663973	0.451445
V10A20_007_B_GACCGTGCTGACGGTG-1	P27 - sample C1	Aggressive	4	15.8431	Stroma	216.066	63.0716	0	0.00352962
V10A20_007_B_GACGACGATCCGCGTT-1	P27 - sample C1	Aggressive	14.2549	3.96078	ISUP5	180.289	152.648	0	0
V10A20_007_B_GACTGCACCAGCCCAG-1	P27 - sample C1	Aggressive	19.9412	9.92157	Lymphocytes	207.514	136.855	0	0
V10A20_007_B_GAGACTGATGGGTAGA-1	P27 - sample C1	Aggressive	6.2549	27.7451	PNI	111.096	116.183	0.229167	0.127865
V10A20_007_B_GAGACTTCGCGACCGA-1	P27 - sample C1	Aggressive	6.84314	2.96078	ISUP5	287.265	168.774	0	0.0496489
V10A20_007_B_GAGATCTGTCACTCCG-1	P27 - sample C1	Aggressive	16.5098	25.7647	Stroma	233.396	95.8138	0	0.00268479
V10A20_007_B_GAGATGGGAGTCGACA-1	P27 - sample C1	Aggressive	15.3922	3.96078	Stroma	277.964	130.289	0.0096325	0.316774
V10A20_007_B_GAGCCAGCTACCTGTG-1	P27 - sample C1	Aggressive	25.0784	2.98039	Lymphocytes	219.914	126.808	0	0
V10A20_007_B_GAGCGCGCACGAGTAG-1	P27 - sample C1	Aggressive	27.3529	6.94118	Stroma	204.651	118.903	0	0
V10A20_007_B_GAGCTAAGGGCATATC-1	P27 - sample C1	Aggressive	21.6471	26.7647	ISUP5	77.3176	151.596	0.0101777	0.21723
V10A20_007_B_GAGGGCGCAGCTCTGC-1	P27 - sample C1	Aggressive	25.0588	28.7451	ISUP5	103.389	148.469	0.0545497	0.268562
V10A20_007_B_GAGTCCGCTTACCGGA-1	P27 - sample C1	Aggressive	7.41176	9.90196	Stroma	210.229	117.901	0	0.111868
V10A20_007_B_GAGTGTGCGGTACCCA-1	P27 - sample C1	Aggressive	24.4902	11.902	Stroma	211.603	111.862	0	0.00335687
V10A20_007_B_GATAACTCGCACTGTG-1	P27 - sample C1	Aggressive	25.0588	16.8627	Stroma	131.246	72.8525	0.0564198	0.0174547
V10A20_007_B_GATAGGTAACGTTGAC-1	P27 - sample C1	Aggressive	8.54902	7.92157	Stroma	254.62	120.672	0.00793538	0.326214
V10A20_007_B_GATATTGAGATTGGCG-1	P27 - sample C1	Aggressive	31.3137	21.8039	ISUP5	231.03	161.326	0	0.113401
V10A20_007_B_GATCATTCCAAACATT-1	P27 - sample C1	Aggressive	6.2549	25.7647	PNI	117.181	129.015	0.208039	0.306175
V10A20_007_B_GATCCCTTTATACTGC-1	P27 - sample C1	Aggressive	8.54902	27.7451	PNI	116.985	132.989	0.15271	0.318303
V10A20_007_B_GATCCGGGAATTAACA-1	P27 - sample C1	Aggressive	15.9608	16.8431	PNI	317.794	139.905	0	0.16135
V10A20_007_B_GATCGCGGGCTCTCCA-1	P27 - sample C1	Aggressive	4	19.8039	Stroma	170.483	112.846	0	0
V10A20_007_B_GATCGGTGGCCATAAC-1	P27 - sample C1	Aggressive	13.098	27.7451	Stroma	262.916	91.8087	0	0.0381879
V10A20_007_B_GATCGTGACTGATATC-1	P27 - sample C1	Aggressive	15.3725	17.8431	PNI	311.75	171.732	0	0.0059735
V10A20_007_B_GATCTTGGAGGGCATA-1	P27 - sample C1	Aggressive	14.2549	11.8824	Stroma	264.889	132.847	0	0.00410214
V10A20_007_B_GATGCGTCCTGCATTC-1	P27 - sample C1	Aggressive	6.84314	18.8235	Stroma	168.023	114.247	0	0
V10A20_007_B_GATGCTGTATTTCATC-1	P27 - sample C1	Aggressive	17.098	12.8824	PNI	238.198	135.419	0	0
V10A20_007_B_GATTCCCTTGTCGCAG-1	P27 - sample C1	Aggressive	12.5294	30.7059	Stroma	189.044	100.8	0	0
V10A20_007_B_GATTCGACGGTTCACG-1	P27 - sample C1	Aggressive	14.8235	14.8627	PNI	238.145	120.161	0	0
V10A20_007_B_GCAAACCCTACATTAT-1	P27 - sample C1	Aggressive	21.0784	7.94118	Lymphocytes	169.247	97.8668	0	0
V10A20_007_B_GCAGACCCAGCACGTA-1	P27 - sample C1	Aggressive	33.0392	16.8627	ISUP4	208.021	154.452	0.0221728	0.247851
V10A20_007_B_GCAGATCCATAAGACT-1	P27 - sample C1	Aggressive	22.8039	4.96078	Lymphocytes	145.798	89.0468	0	0
V10A20_007_B_GCAGATTAGGGATATC-1	P27 - sample C1	Aggressive	9.11765	18.8235	PNI	265.107	205.03	0	0
V10A20_007_B_GCATAGAGCACTCAGG-1	P27 - sample C1	Aggressive	7.98039	18.8235	Stroma	183.008	123.93	0	0
V10A20_007_B_GCATGAGGGACGCGGC-1	P27 - sample C1	Aggressive	25.6275	25.7647	ISUP5	77.8371	54.5456	0.317185	0.487206
V10A20_007_B_GCCCGATCTGTGGTCG-1	P27 - sample C1	Aggressive	10.2745	2.96078	ISUP5	265.756	148.317	0	0
V10A20_007_B_GCCCGTAATACCTTCT-1	P27 - sample C1	Aggressive	19.3529	28.7451	Lymphocyte-enriched stroma	109.264	134.838	0	0
V10A20_007_B_GCCGATTGGCCAAGCT-1	P27 - sample C1	Aggressive	9.11765	14.8627	Stroma	196.914	109.044	0	0
V10A20_007_B_GCCGGGTTAGGGTCGC-1	P27 - sample C1	Aggressive	7.98039	14.8627	Stroma	228.121	113.562	0	0
V10A20_007_B_GCCTATAGTGTCAGGG-1	P27 - sample C1	Aggressive	26.1961	26.7647	ISUP5	121.437	131.872	0.236446	0.224054
V10A20_007_B_GCCTCATCTGGAAATA-1	P27 - sample C1	Aggressive	28.4902	14.8824	ISUP4	172.264	99.4228	0	0
V10A20_007_B_GCCTCTATACATAGCA-1	P27 - sample C1	Aggressive	17.098	1	ISUP5	147.599	153.84	0	0.00464804
V10A20_007_B_GCGAAACTTAACTGGA-1	P27 - sample C1	Aggressive	21.0784	11.902	Stroma	226.716	116.053	0	0
V10A20_007_B_GCGAAGCCATACCCGT-1	P27 - sample C1	Aggressive	9.11765	24.7647	PNI	205.21	164.574	0	0.192307
V10A20_007_B_GCGACGATAGTTGTAC-1	P27 - sample C1	Aggressive	5.13725	7.92157	ISUP5	231.034	154.239	0	0.00500661
V10A20_007_B_GCGAGGCCCGAGCAGA-1	P27 - sample C1	Aggressive	1.13725	18.8235	Stroma	140.137	120.262	0	0.00845726
V10A20_007_B_GCGAGTTCTGCAAAGA-1	P27 - sample C1	Aggressive	10.2549	20.8039	PNI	253.909	126.094	0.0282316	0.198662
V10A20_007_B_GCGATTGTTAACGTTA-1	P27 - sample C1	Aggressive	18.2353	18.8235	PNI	227.692	82.7422	0	0
V10A20_007_B_GCGCAAGAGCGCGCTG-1	P27 - sample C1	Aggressive	31.3333	15.8627	ISUP4	125.043	134.567	0.227664	0.274988
V10A20_007_B_GCGCCGTTCCACGATA-1	P27 - sample C1	Aggressive	11.3922	14.8627	Stroma	184.413	108.88	0	0
V10A20_007_B_GCGCTAATTGAATAGA-1	P27 - sample C1	Aggressive	14.2353	21.8039	PNI	280.671	157.875	0	0.267558
V10A20_007_B_GCGCTATGCCGAGGCA-1	P27 - sample C1	Aggressive	1.15686	12.8627	Stroma	224.282	125.278	0	0
V10A20_007_B_GCGCTGCTTTGCATTT-1	P27 - sample C1	Aggressive	27.902	27.7451	ISUP5	157.064	109.915	0.00061403	0.016986
V10A20_007_B_GCGGAGAGGGAGAACG-1	P27 - sample C1	Aggressive	18.8039	9.92157	Lymphocytes	196.609	108.13	0	0
V10A20_007_B_GCGGTTCCCTATCATG-1	P27 - sample C1	Aggressive	2.29412	8.90196	ISUP5	187.765	134.833	0	0
V10A20_007_B_GCGTAAATGGCCATAA-1	P27 - sample C1	Aggressive	32.4706	21.8039	ISUP5	122.092	100.173	0.00321459	0.00263593
V10A20_007_B_GCGTCGCCAGGGTGAT-1	P27 - sample C1	Aggressive	9.70588	1.98039	Lymphocyte-enriched stroma	184.055	118.582	0	0
V10A20_007_B_GCGTGGTACTGGGTTA-1	P27 - sample C1	Aggressive	28.4706	20.8235	ISUP5	181.948	156.64	0	0.0394954
V10A20_007_B_GCTAAGTAGTTTCTCT-1	P27 - sample C1	Aggressive	19.9412	21.8039	Stroma	155.592	92.293	0	0
V10A20_007_B_GCTACGACTTATTGGG-1	P27 - sample C1	Aggressive	13.6863	12.8824	Stroma	238.513	135.631	0	0
V10A20_007_B_GCTACTATAGTAGAGT-1	P27 - sample C1	Aggressive	27.9216	5.96078	Stroma	319.143	141.743	0	0.184971
V10A20_007_B_GCTAGGCACCACGGAG-1	P27 - sample C1	Aggressive	22.2353	1.98039	Stroma	177.64	115.014	0	0
V10A20_007_B_GCTAGTAGAGCTTGTA-1	P27 - sample C1	Aggressive	11.3922	16.8431	PNI	236.962	140.485	0	0
V10A20_007_B_GCTATACGTCTCGGAC-1	P27 - sample C1	Aggressive	24.5098	3.98039	Lymphocytes	217.307	121.648	0	0
V10A20_007_B_GCTATCATACTCATGG-1	P27 - sample C1	Aggressive	18.8039	1.98039	Stroma	208.909	64.8453	0.0349985	0.464
V10A20_007_B_GCTCGCTCATGTCCAA-1	P27 - sample C1	Aggressive	30.7647	14.8824	ISUP4	81.2795	113.315	0.237254	0.162917
V10A20_007_B_GCTGAGGCGTGAGTAT-1	P27 - sample C1	Aggressive	10.8235	15.8431	Stroma	176.185	116.248	0	0
V10A20_007_B_GCTGCACGGTTTCTTA-1	P27 - sample C1	Aggressive	15.9608	14.8627	PNI	244.492	162.101	0	0
V10A20_007_B_GCTGCTACTGCGTAGC-1	P27 - sample C1	Aggressive	17.098	4.96078	Stroma	240.053	115.287	0	0.0218581
V10A20_007_B_GCTGCTCTCCGGACAC-1	P27 - sample C1	Aggressive	10.2549	24.7647	PNI	190.953	158.467	0	0.0681065
V10A20_007_B_GCTGGCGGCGCATGCT-1	P27 - sample C1	Aggressive	10.8431	1.98039	ISUP5	193.456	119.432	0	0
V10A20_007_B_GCTGTTGCTACCGAAC-1	P27 - sample C1	Aggressive	28.4706	16.8627	ISUP4	145.82	144.888	0.197173	0.286519
V10A20_007_B_GCTTAATGTAACTAAC-1	P27 - sample C1	Aggressive	22.2157	13.8824	ISUP4	260.986	153.25	0	0.210807
V10A20_007_B_GCTTATGAAGCAGGAA-1	P27 - sample C1	Aggressive	25.0588	20.8235	ISUP5	233.857	167.327	0	0.0623784
V10A20_007_B_GCTTCCGTCCCTAGAC-1	P27 - sample C1	Aggressive	18.2157	26.7647	Stroma	139.446	86.8394	0	0
V10A20_007_B_GCTTGGATCGATTAGG-1	P27 - sample C1	Aggressive	29.6078	24.7843	ISUP5	76.6761	81.9057	0.00270917	0.0143297
V10A20_007_B_GCTTTCAGAGGAGGTG-1	P27 - sample C1	Aggressive	28.4706	22.8039	ISUP5	224.973	164.002	0	0.112392
V10A20_007_B_GGAATGCGCTAGCGTG-1	P27 - sample C1	Aggressive	21.0784	23.7843	ISUP1	171.483	136.337	0	0.00444451
V10A20_007_B_GGACCAACAGGATAAC-1	P27 - sample C1	Aggressive	12.549	4.96078	ISUP5	268.829	170.944	0	0.194601
V10A20_007_B_GGAGACGACACCTTTG-1	P27 - sample C1	Aggressive	12.5294	12.8824	Stroma	189.816	110.786	0	0.00967257
V10A20_007_B_GGAGCACCAAGAACTA-1	P27 - sample C1	Aggressive	21.0588	29.7255	Lymphocyte-enriched stroma	113.737	106.521	0	0
V10A20_007_B_GGAGGGCTTGGTTGGC-1	P27 - sample C1	Aggressive	18.7843	23.7843	Stroma	184.645	14.2019	0	0
V10A20_007_B_GGATCCGGAATATACT-1	P27 - sample C1	Aggressive	21.0784	21.8039	Stroma	190.31	94.6238	0	0
V10A20_007_B_GGATGAAGATCGCTGA-1	P27 - sample C1	Aggressive	27.9216	13.8824	Stroma	104.134	146.93	0	0.0938112
V10A20_007_B_GGATGTCCTTACCGCA-1	P27 - sample C1	Aggressive	26.1961	20.8235	ISUP5	185.454	154.436	0	0.00547138
V10A20_007_B_GGCAAATTACTTTACT-1	P27 - sample C1	Aggressive	4.56863	14.8627	Stroma	129.371	125.159	0	0
V10A20_007_B_GGCAAGGCGAAATAGC-1	P27 - sample C1	Aggressive	13.6863	10.902	Stroma	215.063	66.8312	0	0
V10A20_007_B_GGCAATAGTCAATGAG-1	P27 - sample C1	Aggressive	14.2353	25.7647	Stroma	223.358	103.671	0	0
V10A20_007_B_GGCGAAATCTAACTTG-1	P27 - sample C1	Aggressive	23.9216	12.8824	Stroma	223.844	102.33	0	0.0182661
V10A20_007_B_GGCGCATGAATTGATG-1	P27 - sample C1	Aggressive	5.13725	13.8627	Stroma	170.84	116.677	0	0
V10A20_007_B_GGCGCGTTCGAGTTTA-1	P27 - sample C1	Aggressive	7.98039	8.92157	Stroma	251.532	110.911	0	0.0918795
V10A20_007_B_GGCGGTAGGATCATTG-1	P27 - sample C1	Aggressive	13.6667	24.7647	Stroma	203.089	108.484	0	0
V10A20_007_B_GGCTCGCGTTGAGGTA-1	P27 - sample C1	Aggressive	27.3333	24.7843	ISUP5	162.301	129.113	0	0
V10A20_007_B_GGCTCTGCTCCAACGC-1	P27 - sample C1	Aggressive	15.3725	29.7255	Stroma	208.057	66.9976	0	0.00186079
V10A20_007_B_GGCTGAAATAGCAAAG-1	P27 - sample C1	Aggressive	19.3725	6.94118	Lymphocytes	215.319	122.106	0	0
V10A20_007_B_GGGACTGCATAGATAG-1	P27 - sample C1	Aggressive	8.54902	23.7843	PNI	228.678	163.684	0	0.0102703
V10A20_007_B_GGGAGAACTCACAGTA-1	P27 - sample C1	Aggressive	10.8235	23.7843	PNI	175.494	149.093	0	0.262805
V10A20_007_B_GGGAGGATGCCCGAAA-1	P27 - sample C1	Aggressive	3.43137	18.8235	Stroma	137.002	68.515	0.0881515	0.43352
V10A20_007_B_GGGAGTTAATGAGGCG-1	P27 - sample C1	Aggressive	17.0784	22.7843	Stroma	238.375	106.508	0	0.297481
V10A20_007_B_GGGATTTACCGCACCT-1	P27 - sample C1	Aggressive	25.6275	13.8824	Stroma	112.101	108.31	0	0
V10A20_007_B_GGGCCCGTCTTAAACA-1	P27 - sample C1	Aggressive	4	13.8627	ISUP5	192.016	120.191	0	0
V10A20_007_B_GGGCCGGCCGAAGTAC-1	P27 - sample C1	Aggressive	22.2157	19.8235	Stroma	174.36	105.606	0	0
V10A20_007_B_GGGCGATATGTGTGAA-1	P27 - sample C1	Aggressive	7.39216	27.7451	PNI	70.844	120.196	0.170906	0.338448
V10A20_007_B_GGGCGTCACCACGTAA-1	P27 - sample C1	Aggressive	2.86275	7.92157	ISUP5	106.554	147.364	0	0.0603061
V10A20_007_B_GGGCTCATCGAACCCA-1	P27 - sample C1	Aggressive	25.0588	30.7255	ISUP5	116.138	153.546	0.215332	0.275919
V10A20_007_B_GGGCTGCCTAGGGCGA-1	P27 - sample C1	Aggressive	13.6667	22.7843	Stroma	269.044	169.197	0	0.03347
V10A20_007_B_GGGTCACCGTGACGGT-1	P27 - sample C1	Aggressive	1.13725	20.8039	Stroma	195.185	133.135	0	0
V10A20_007_B_GGGTGACACCTTAACT-1	P27 - sample C1	Aggressive	6.27451	9.90196	Stroma	236.77	98.7914	0	0.0542573
V10A20_007_B_GGTACAAACATGCTAT-1	P27 - sample C1	Aggressive	5.13725	15.8431	Stroma	278.929	105.567	0	0.0809193
V10A20_007_B_GGTAGAAGACCGCCTG-1	P27 - sample C1	Aggressive	14.8235	2.98039	ISUP5	195.452	161.805	0	0.0198857
V10A20_007_B_GGTAGTGCTCGCACCA-1	P27 - sample C1	Aggressive	15.3725	21.8039	PNI	198.846	139.909	0	0
V10A20_007_B_GGTATTGCCGAGTTTA-1	P27 - sample C1	Aggressive	4.54902	22.7843	Stroma	186.333	106.664	0	0.012029
V10A20_007_B_GGTCAGTGGGTCCCAC-1	P27 - sample C1	Aggressive	9.68627	7.92157	Stroma	297.116	145.744	0	0.0277967
V10A20_007_B_GGTCGGCCAGGAGCTT-1	P27 - sample C1	Aggressive	22.2157	23.7843	ISUP5	138.984	158.056	0	0.0679754
V10A20_007_B_GGTCTGAGAATCTGGA-1	P27 - sample C1	Aggressive	19.9216	25.7647	Lymphocyte-enriched stroma	166.54	96.5511	0	0
V10A20_007_B_GGTGATAAGGAGCAGT-1	P27 - sample C1	Aggressive	19.3725	18.8235	PNI	211.348	94.2346	0	0
V10A20_007_B_GGTGCTGGTACACATT-1	P27 - sample C1	Aggressive	0.588235	13.8627	Stroma	219.295	121.568	0	0
V10A20_007_B_GGTGGACTGCTCTGGC-1	P27 - sample C1	Aggressive	22.8039	1	Stroma	192.984	95.3046	0	0
V10A20_007_B_GGTTAGCTATATGTCT-1	P27 - sample C1	Aggressive	23.9216	8.92157	Stroma	196.849	85.1887	0	0
V10A20_007_B_GGTTCTACTCGTCTGA-1	P27 - sample C1	Aggressive	34.1765	16.8627	ISUP4	31.8222	93.0982	0.275922	0.0843456
V10A20_007_B_GGTTTACAATCTCAAT-1	P27 - sample C1	Aggressive	15.9412	30.7255	Stroma	185.629	103.164	0	0
V10A20_007_B_GGTTTCAATCGGTCAG-1	P27 - sample C1	Aggressive	26.1961	22.8039	ISUP5	148.548	140.318	0	0
V10A20_007_B_GTAAGTAACAGTCTGG-1	P27 - sample C1	Aggressive	21.0784	15.8627	Stroma	297.832	152.172	0	0.00540537
V10A20_007_B_GTACACTTACCTGAAG-1	P27 - sample C1	Aggressive	10.8235	19.8235	PNI	166.899	153.815	0.0283293	0.266465
V10A20_007_B_GTACAGAGGCAAGGGT-1	P27 - sample C1	Aggressive	21.6471	18.8235	Stroma	145.381	90.4928	0	0
V10A20_007_B_GTACGCTTCATTGCAC-1	P27 - sample C1	Aggressive	15.3922	9.90196	Stroma	222.168	110.079	0	0
V10A20_007_B_GTACGTTTGCCCGTCA-1	P27 - sample C1	Aggressive	13.1176	11.8824	Stroma	157.082	114.159	0	0
V10A20_007_B_GTACTGGAGTTAGACC-1	P27 - sample C1	Aggressive	20.5098	22.8039	Stroma	195.166	87.8525	0	0
V10A20_007_B_GTAGCCAAACATGGGA-1	P27 - sample C1	Aggressive	14.2549	5.94118	Stroma	105.53	95.6302	0.000909759	0.00138234
V10A20_007_B_GTAGCGGCTATACACT-1	P27 - sample C1	Aggressive	13.6667	16.8431	Stroma	303.316	116.419	0	0.216434
V10A20_007_B_GTAGCTTCCTCTTGTT-1	P27 - sample C1	Aggressive	25.0588	24.7843	ISUP5	71.5466	142.232	0.390839	0.299069
V10A20_007_B_GTATCTTTCATAACCA-1	P27 - sample C1	Aggressive	11.9804	9.90196	Stroma	211.283	142.685	0	0.0108228
V10A20_007_B_GTATGTGGGTCTAGTT-1	P27 - sample C1	Aggressive	26.7647	17.8431	Stroma	104.909	104.663	0.291951	0.150287
V10A20_007_B_GTCAAGCGGACTCGGG-1	P27 - sample C1	Aggressive	18.2353	16.8431	PNI	188.145	110.604	0	0
V10A20_007_B_GTCATGCACCTCCGTT-1	P27 - sample C1	Aggressive	9.11765	26.7451	PNI	81.6527	139.474	0.0309714	0.206392
V10A20_007_B_GTCATGGACATGACTA-1	P27 - sample C1	Aggressive	9.68627	29.7255	PNI	235.691	137.267	0	0
V10A20_007_B_GTCATTAGAGCGAACG-1	P27 - sample C1	Aggressive	12.5294	18.8235	PNI	321.58	158.058	0	0.0677131
V10A20_007_B_GTCCCAACGTAAAGTA-1	P27 - sample C1	Aggressive	15.9412	22.7843	Stroma	322.645	125.857	0	0.269783
V10A20_007_B_GTCCGGACCTGAAATT-1	P27 - sample C1	Aggressive	24.5098	2	Lymphocytes	251.182	135.782	0	0
V10A20_007_B_GTCCTACGAATAGTCT-1	P27 - sample C1	Aggressive	26.2157	2.98039	Stroma	223.557	159.583	0	0
V10A20_007_B_GTCGCGTAACCCGTTG-1	P27 - sample C1	Aggressive	17.098	16.8431	PNI	155.85	95.2011	0	0
V10A20_007_B_GTCGTACCATCTCGGG-1	P27 - sample C1	Aggressive	9.68627	9.90196	ISUP5	209.73	120.076	0	0.00403317
V10A20_007_B_GTCGTTATTCGCTTAT-1	P27 - sample C1	Aggressive	17.6667	9.90196	Lymphocytes	169.473	123.953	0	0
V10A20_007_B_GTCTATTGGTTCCGGT-1	P27 - sample C1	Aggressive	25.6471	5.96078	Stroma	237.035	30.1246	0	0.0042091
V10A20_007_B_GTGACCGCACACTACG-1	P27 - sample C1	Aggressive	26.1961	16.8627	Lymphocyte-enriched stroma	146.96	126.764	0	0
V10A20_007_B_GTGACTTCAGTAGTGC-1	P27 - sample C1	Aggressive	2.86275	9.90196	ISUP5	110.584	118.634	0	0
V10A20_007_B_GTGAGGACACTTAAGG-1	P27 - sample C1	Aggressive	18.2353	14.8627	PNI	252.002	148.175	0	0
V10A20_007_B_GTGAGTGGTACAACGC-1	P27 - sample C1	Aggressive	6.27451	3.96078	ISUP5	235.624	161.461	0	0.221333
V10A20_007_B_GTGATCACTAACGCCT-1	P27 - sample C1	Aggressive	29.6275	8.92157	ISUP2	211.834	161.861	0	0.00500661
V10A20_007_B_GTGATCATAGATCTGC-1	P27 - sample C1	Aggressive	6.84314	10.902	Stroma	266.84	88.8551	0	0.168974
V10A20_007_B_GTGCCCGTTCGGATTC-1	P27 - sample C1	Aggressive	22.7843	16.8431	Stroma	124.412	87.9878	0	0
V10A20_007_B_GTGCGACAGGGAGTGT-1	P27 - sample C1	Aggressive	31.3333	19.8235	ISUP5	200.18	114.487	0.00940486	0.0480886
V10A20_007_B_GTGCGTGTATATGAGC-1	P27 - sample C1	Aggressive	21.6471	14.8627	Stroma	169.363	101.943	0	0
V10A20_007_B_GTGGTGGCCAAGTGAA-1	P27 - sample C1	Aggressive	19.3725	10.902	PNI	181.607	101.98	0	0
V10A20_007_B_GTGTCGTATAGCGTTC-1	P27 - sample C1	Aggressive	17.6667	1.98039	Stroma	214.184	119.589	0	0
V10A20_007_B_GTGTGAATAACTTAGG-1	P27 - sample C1	Aggressive	21.6471	22.8039	ISUP1	146.159	107.836	0.159813	0.360366
V10A20_007_B_GTGTTACTATGCGTCC-1	P27 - sample C1	Aggressive	17.098	14.8627	PNI	147.425	108.937	0	0
V10A20_007_B_GTTAAAGTAGGACTGG-1	P27 - sample C1	Aggressive	21.6471	6.94118	Lymphocytes	160.379	93.3398	0	0
V10A20_007_B_GTTAACATCACTTAAA-1	P27 - sample C1	Aggressive	15.9608	1	Lymphocyte-enriched stroma	258.551	156.188	0	0
V10A20_007_B_GTTACCTACAACTTGC-1	P27 - sample C1	Aggressive	12.549	8.92157	ISUP5	296.622	156.478	0.00138234	0.26537
V10A20_007_B_GTTATATTATCTCCCT-1	P27 - sample C1	Aggressive	6.27451	7.92157	ISUP5	306.922	150.451	0	0.0592332
V10A20_007_B_GTTCGCCATAAGTGCC-1	P27 - sample C1	Aggressive	4.56863	18.8235	Stroma	183.019	89.9309	0	0
V10A20_007_B_GTTCGTCTAAAGAACT-1	P27 - sample C1	Aggressive	25.0784	4.96078	Stroma	191.245	119.165	0	0.0546795
V10A20_007_B_GTTGAGTCCCGCCGGT-1	P27 - sample C1	Aggressive	18.8039	3.96078	Stroma	203.962	129.447	0	0
V10A20_007_B_GTTGGATTGAGAACAC-1	P27 - sample C1	Aggressive	24.4902	23.7843	ISUP5	18.0217	167.921	0.111455	0.0787546
V10A20_007_B_GTTGGATTTGCGTTGG-1	P27 - sample C1	Aggressive	2.84314	19.8039	Stroma	213.861	131.581	0	0.00902786
V10A20_007_B_GTTGGTCATGCTATCC-1	P27 - sample C1	Aggressive	10.2745	0.980392	ISUP5	147.841	108.752	0	0
V10A20_007_B_GTTTACGTTCCATCTG-1	P27 - sample C1	Aggressive	10.8431	7.92157	Stroma	224.694	132.641	0	0.00410214
V10A20_007_B_GTTTCTGCAGTCTCCC-1	P27 - sample C1	Aggressive	15.3922	15.8627	PNI	288.711	154.024	0	0.25935
V10A20_007_B_GTTTGACCAAATCCTA-1	P27 - sample C1	Aggressive	7.41176	25.7647	PNI	116.852	93.0992	0.217481	0.0858431
V10A20_007_B_GTTTGGCCCAAGTTAT-1	P27 - sample C1	Aggressive	19.9412	13.8824	PNI	174.782	125.531	0	0
V10A20_007_B_GTTTGGGCTTGTGAGC-1	P27 - sample C1	Aggressive	11.4118	4.96078	ISUP5	218.798	155.182	0	0.0635566
V10A20_007_B_GTTTGGTAGGGTCAAC-1	P27 - sample C1	Aggressive	8	2.96078	Lymphocyte-enriched stroma	280.552	152.131	0	0.0206595
V10A20_007_B_TAAAGCGTTAGGAGAA-1	P27 - sample C1	Aggressive	24.4902	27.7451	ISUP5	136.68	141.528	0.205901	0.170365
V10A20_007_B_TAACATACAATGTGGG-1	P27 - sample C1	Aggressive	14.2353	17.8431	PNI	208.095	111.641	0	0.00373222
V10A20_007_B_TAACCTACCGTCCGAG-1	P27 - sample C1	Aggressive	31.8824	22.8039	ISUP5	171.176	169.281	0.06105	0.210819
V10A20_007_B_TAACTCATCCGCGCGG-1	P27 - sample C1	Aggressive	2.29412	12.8627	Stroma	229.597	159.937	0	0.0338301
V10A20_007_B_TAAGGCAACATAAGAT-1	P27 - sample C1	Aggressive	14.8039	30.7255	Stroma	225.875	157.007	0	0.109007
V10A20_007_B_TAAGGCTGAATCCCTC-1	P27 - sample C1	Aggressive	29.6275	10.902	Stroma	138.002	126.35	0.165718	0.319136
V10A20_007_B_TACAACGCACAACTCA-1	P27 - sample C1	Aggressive	2.29412	14.8627	Stroma	228.831	141.926	0	0
V10A20_007_B_TACATAGGCATACACC-1	P27 - sample C1	Aggressive	8.54902	15.8431	Stroma	213.902	105.957	0	0
V10A20_007_B_TACATTTCTAACGTGC-1	P27 - sample C1	Aggressive	5.70588	16.8431	Stroma	299.09	110.278	0	0.133136
V10A20_007_B_TACCAATAAAGTACCA-1	P27 - sample C1	Aggressive	21.6667	1	Stroma	240.052	113.849	0	0.0212951
V10A20_007_B_TACCAGAAGTAGGTTC-1	P27 - sample C1	Aggressive	3.43137	6.92157	ISUP5	194.346	115.961	0.0235523	0.0989009
V10A20_007_B_TACCGCGGACTTGCAG-1	P27 - sample C1	Aggressive	29.6078	22.8039	ISUP5	231.827	168.623	0	0.0106326
V10A20_007_B_TACCGGCTCACTGCCC-1	P27 - sample C1	Aggressive	11.4118	8.92157	ISUP5	288.999	159.524	0	0.0358753
V10A20_007_B_TACCGTGCCTCGGACC-1	P27 - sample C1	Aggressive	13.6863	4.96078	Stroma	312.627	162.647	0	0.0125666
V10A20_007_B_TACGAACACGACTTCA-1	P27 - sample C1	Aggressive	4.54902	24.7647	PNI	143.489	154.017	0.0596141	0.267526
V10A20_007_B_TACGACGCTTGCTGCG-1	P27 - sample C1	Aggressive	5.13725	9.90196	Stroma	210.912	117.058	0	0
V10A20_007_B_TACGACTGCCTCTTAG-1	P27 - sample C1	Aggressive	11.9608	11.8824	Stroma	176.938	103.911	0	0
V10A20_007_B_TACGCAGTTCTTTCCT-1	P27 - sample C1	Aggressive	3.43137	14.8627	ISUP5	183.067	149.144	0	0
V10A20_007_B_TACGCCATATTCTAAT-1	P27 - sample C1	Aggressive	7.41176	15.8431	Stroma	209.821	103.093	0	0
V10A20_007_B_TACTTGTTAGTAGTCC-1	P27 - sample C1	Aggressive	23.9216	18.8431	ISUP1	270.547	162.472	0	0.00542739
V10A20_007_B_TAGAAAGGTGGCGCTA-1	P27 - sample C1	Aggressive	20.5098	24.7843	Lymphocyte-enriched stroma	169.811	114.613	0	0
V10A20_007_B_TAGACGCCCGTACCGG-1	P27 - sample C1	Aggressive	25.6275	23.7843	ISUP5	187.372	153.254	0	0
V10A20_007_B_TAGACTACCTAGCGTT-1	P27 - sample C1	Aggressive	33.6078	17.8431	Stroma	112.692	126.683	0.220646	0.122468
V10A20_007_B_TAGAGTCTAAGCGAAC-1	P27 - sample C1	Aggressive	5.68627	26.7451	PNI	140.398	122.905	0.055683	0.0300322
V10A20_007_B_TAGATATGGACTGGAA-1	P27 - sample C1	Aggressive	4.56863	6.92157	ISUP5	137.635	70.3269	0.206462	0.291466
V10A20_007_B_TAGCCGGCGGTCAGCG-1	P27 - sample C1	Aggressive	22.7843	22.8039	ISUP5	114.178	152.05	0.00590839	0.155673
V10A20_007_B_TAGCGTCCGGTGTGGT-1	P27 - sample C1	Aggressive	18.2353	2.98039	Stroma	256.535	109.095	0.00247217	0.364805
V10A20_007_B_TAGCGTTGGGTCTTAC-1	P27 - sample C1	Aggressive	13.098	17.8431	Stroma	249.676	116.401	0	0
V10A20_007_B_TAGCTAAGTCCGGGAG-1	P27 - sample C1	Aggressive	6.82353	26.7451	PNI	129.387	87.0663	0.0552905	0.0213469
V10A20_007_B_TAGCTCGCCTGATAAC-1	P27 - sample C1	Aggressive	7.41176	5.94118	ISUP5	151.291	149.551	0	0
V10A20_007_B_TAGGGAGCTTGGGATG-1	P27 - sample C1	Aggressive	29.0392	19.8235	ISUP5	212.297	153.74	0	0.0635566
V10A20_007_B_TAGGTCGCCGGAACTG-1	P27 - sample C1	Aggressive	31.3137	23.7843	ISUP5	105.928	99.5409	7.81425e-05	0.00116718
V10A20_007_B_TAGGTGCTCGCCTAGC-1	P27 - sample C1	Aggressive	23.3529	15.8627	Stroma	136.4	99.8703	0	0
V10A20_007_B_TAGGTTCGAGTTCGTC-1	P27 - sample C1	Aggressive	12.5294	20.8039	Stroma	268.201	126.674	0	0.00384837
V10A20_007_B_TAGTCCGCAGAGAATG-1	P27 - sample C1	Aggressive	4.56863	16.8431	Stroma	194.015	111.722	0	0
V10A20_007_B_TAGTCGATCACGGGTT-1	P27 - sample C1	Aggressive	29.0588	7.94118	ISUP2	194.581	129.508	0	0
V10A20_007_B_TAGTGCCCTCCAGAGT-1	P27 - sample C1	Aggressive	3.98039	23.7647	PNI	151.079	116.6	0.026014	0.273087
V10A20_007_B_TATACACAGACGCCTT-1	P27 - sample C1	Aggressive	8.54902	5.94118	ISUP5	207.17	152.405	0	0.235942
V10A20_007_B_TATAGATGGTCGCAGT-1	P27 - sample C1	Aggressive	32.4706	15.8627	ISUP4	194.641	156.451	0	0.0214103
V10A20_007_B_TATATCCCTGGGAGGA-1	P27 - sample C1	Aggressive	30.1765	19.8235	ISUP5	191.109	162.595	0	0.0606806
V10A20_007_B_TATCCAATTGGTTATC-1	P27 - sample C1	Aggressive	19.3725	1	Stroma	267.943	123.357	0	0.00703613
V10A20_007_B_TATCTACCACAGCGGG-1	P27 - sample C1	Aggressive	8.54902	13.8627	Stroma	189.594	97.9248	0	0
V10A20_007_B_TATGGGACCGAGCAGG-1	P27 - sample C1	Aggressive	6.27451	19.8039	Stroma	213.442	101.349	0	0.00454268
V10A20_007_B_TATGGGTACGTATCGT-1	P27 - sample C1	Aggressive	7.41176	23.7843	PNI	150.064	116.569	0	0
V10A20_007_B_TATGGTCTGAGTAACA-1	P27 - sample C1	Aggressive	7.41176	19.8039	Stroma	242.645	141.277	0	0.00460293
V10A20_007_B_TATTACCATCCTGCTT-1	P27 - sample C1	Aggressive	29.0392	17.8431	Stroma	145.65	154.211	0	0.0117586
V10A20_007_B_TATTCAATTCTAATCC-1	P27 - sample C1	Aggressive	16.5098	21.8039	PNI	195.172	151.675	0	0.0683291
V10A20_007_B_TATTCCACTCAGCTCG-1	P27 - sample C1	Aggressive	6.84314	6.92157	ISUP5	195.442	134.516	0	0
V10A20_007_B_TATTCCGAGCTGTTAT-1	P27 - sample C1	Aggressive	23.3725	1.98039	Stroma	217.817	93.5906	0	0
V10A20_007_B_TATTCGTGCCAGAATA-1	P27 - sample C1	Aggressive	10.8235	21.8039	PNI	314.852	164.487	0	0.0175505
V10A20_007_B_TCAAACTTAGATTGTT-1	P27 - sample C1	Aggressive	11.3922	24.7647	Stroma	296.423	124.282	0	0.109203
V10A20_007_B_TCAACGAGGAGACAAA-1	P27 - sample C1	Aggressive	6.27451	13.8627	Stroma	278.714	92.9395	0	0.255435
V10A20_007_B_TCACAGGGAATCGCAA-1	P27 - sample C1	Aggressive	19.3725	8.92157	Lymphocytes	159.831	61.839	0	0
V10A20_007_B_TCACCGCTCGGCACTC-1	P27 - sample C1	Aggressive	26.7647	25.7647	ISUP5	191.679	152.768	0	0.0118746
V10A20_007_B_TCACGCATTGTAGATC-1	P27 - sample C1	Aggressive	2.27451	22.7843	Stroma	178.02	90.9579	0	0
V10A20_007_B_TCACGTGCCCGATTCA-1	P27 - sample C1	Aggressive	9.68627	17.8235	Stroma	203.278	117.543	0	0
V10A20_007_B_TCAGACGCTATAGAAG-1	P27 - sample C1	Aggressive	15.3922	7.92157	Stroma	256.457	127.508	0	0.00252145
V10A20_007_B_TCAGCAAATGCATCTC-1	P27 - sample C1	Aggressive	15.9412	24.7647	Stroma	208.401	32.2648	0	0
V10A20_007_B_TCAGGGTGTAACGTAA-1	P27 - sample C1	Aggressive	15.3725	27.7451	Stroma	241.141	82.5075	0	0.0941484
V10A20_007_B_TCAGTAGGGACTATAA-1	P27 - sample C1	Aggressive	1.72549	9.90196	ISUP5	266.64	166.088	0	0.0671438
V10A20_007_B_TCATTTAAGTCTCCGA-1	P27 - sample C1	Aggressive	30.7451	20.8235	ISUP5	207.492	158.189	0	0
V10A20_007_B_TCCACTTTATCTAGGT-1	P27 - sample C1	Aggressive	19.3529	24.7843	Stroma	179.141	98.3977	0	0
V10A20_007_B_TCCAGAGCACCGGTTC-1	P27 - sample C1	Aggressive	14.2353	15.8627	PNI	245.81	139.529	0	0
V10A20_007_B_TCCAGGCGAGTACGGT-1	P27 - sample C1	Aggressive	6.84314	24.7647	PNI	226.095	143.058	0	0
V10A20_007_B_TCCCAAAGACGAAGGA-1	P27 - sample C1	Aggressive	8.52941	29.7255	PNI	117.584	115.622	0.19666	0.273243
V10A20_007_B_TCCCAGCTTTAGTCTG-1	P27 - sample C1	Aggressive	6.27451	21.7843	PNI	267.209	160.825	0	0.00533923
V10A20_007_B_TCCCGCGTACTCCTGG-1	P27 - sample C1	Aggressive	13.6667	28.7255	Stroma	165.2	108.914	0	0
V10A20_007_B_TCCCGTGTGCAATTTG-1	P27 - sample C1	Aggressive	19.9412	11.902	PNI	190.855	112.461	0	0
V10A20_007_B_TCCGCCTGTCTACAAG-1	P27 - sample C1	Aggressive	16.5294	0	Lymphocyte-enriched stroma	173.954	104.034	0	0
V10A20_007_B_TCCGCGGCAGCATCTG-1	P27 - sample C1	Aggressive	22.2157	21.8039	Stroma	67.0683	130.465	0	0
V10A20_007_B_TCCGCTGTCATCCCGG-1	P27 - sample C1	Aggressive	20.5098	8.92157	Lymphocytes	159.991	95.825	0	0
V10A20_007_B_TCCGCTTATCCCATTA-1	P27 - sample C1	Aggressive	10.8431	5.94118	ISUP5	189.831	144.61	0	0
V10A20_007_B_TCCGGTTCGTCCGGTC-1	P27 - sample C1	Aggressive	4.56863	4.94118	ISUP5	124.795	93.6054	0.22843	0.326422
V10A20_007_B_TCCGTTTAGCCTTGAA-1	P27 - sample C1	Aggressive	25.0588	26.7647	ISUP5	97.5563	123.177	0.262395	0.112908
V10A20_007_B_TCCTAAATTGGGAAGC-1	P27 - sample C1	Aggressive	14.2549	0	Lymphocyte-enriched stroma	237.625	133.693	0	0
V10A20_007_B_TCCTACATCCACGGCC-1	P27 - sample C1	Aggressive	22.2157	9.92157	Stroma	169.993	97.6242	0	0
V10A20_007_B_TCCTCGGGCTGGGCTT-1	P27 - sample C1	Aggressive	17.6667	15.8627	PNI	232.886	132.726	0	0
V10A20_007_B_TCCTTACGACGGTCCG-1	P27 - sample C1	Aggressive	28.4902	6.94118	ISUP2	126.021	153.674	0.0213469	0.182535
V10A20_007_B_TCCTTTCTTACGCTTA-1	P27 - sample C1	Aggressive	9.68627	25.7647	PNI	170.889	133.02	0.0520109	0.306494
V10A20_007_B_TCGAAGAACCGAGCAC-1	P27 - sample C1	Aggressive	30.7647	10.9216	ISUP4	86.3255	79.7764	0.000147967	0.00138234
V10A20_007_B_TCGAGACCAACACCGT-1	P27 - sample C1	Aggressive	5.70588	18.8235	Stroma	150.222	136.557	0	0
V10A20_007_B_TCGCAAAGATGCATTT-1	P27 - sample C1	Aggressive	17.098	8.92157	Stroma	247.19	125.499	0	0
V10A20_007_B_TCGCACCAGGAGGCAG-1	P27 - sample C1	Aggressive	19.9412	5.94118	Lymphocytes	182.146	111.802	0	0
V10A20_007_B_TCGCTCGATATATTCC-1	P27 - sample C1	Aggressive	10.2549	26.7451	PNI	123.692	145.707	0	0
V10A20_007_B_TCGCTGGGCGGATTGT-1	P27 - sample C1	Aggressive	16.5098	27.7451	Stroma	205.192	79.1548	0	0.000662679
V10A20_007_B_TCGCTTTAAACGTTTG-1	P27 - sample C1	Aggressive	23.9216	30.7255	ISUP5	70.7202	145.542	0.383889	0.290873
V10A20_007_B_TCGGACGCCCAGCCCA-1	P27 - sample C1	Aggressive	19.3725	22.7843	Stroma	196.618	87.4394	0	0
V10A20_007_B_TCGGAGTACATGAGTA-1	P27 - sample C1	Aggressive	16.5098	23.7843	PNI	294.12	131.77	0	0.315914
V10A20_007_B_TCGGGCCGTCGTGGTA-1	P27 - sample C1	Aggressive	24.4902	15.8627	Stroma	155.017	101.31	0	0
V10A20_007_B_TCGTAAGACGACATTG-1	P27 - sample C1	Aggressive	18.2157	28.7451	Lymphocyte-enriched stroma	193.981	93.6395	0	0
V10A20_007_B_TCGTCTTAGGCGTTAA-1	P27 - sample C1	Aggressive	21.6667	2.98039	Stroma	137.081	90.1273	0	0
V10A20_007_B_TCGTTAGGAGTCCCTA-1	P27 - sample C1	Aggressive	5.13725	3.96078	ISUP5	138.4	115.101	0.0103891	0.0448606
V10A20_007_B_TCTACCGTCCACAAGC-1	P27 - sample C1	Aggressive	12.5294	28.7255	Stroma	230.93	95.1965	0	0.00263593
V10A20_007_B_TCTAGCATGCCCAGAA-1	P27 - sample C1	Aggressive	11.9804	7.92157	ISUP5	254.406	164.761	0	0
V10A20_007_B_TCTAGTGATATCGTGG-1	P27 - sample C1	Aggressive	30.1961	11.902	ISUP4	100.873	73.1656	0.103919	0.154841
V10A20_007_B_TCTAGTTATCAGAAGA-1	P27 - sample C1	Aggressive	5.13725	21.7843	Stroma	234.929	84.8024	0.0174607	0.425832
V10A20_007_B_TCTCATGAGATAGGGT-1	P27 - sample C1	Aggressive	23.9412	6.94118	PNI	218.875	122.229	0	0
V10A20_007_B_TCTCCCTGGGCAGCGT-1	P27 - sample C1	Aggressive	19.9412	1.98039	Stroma	233.613	100.555	0	0
V10A20_007_B_TCTGAACTCGTACCCG-1	P27 - sample C1	Aggressive	28.4902	8.92157	Stroma	96.3213	65.9484	0.0952053	0.341865
V10A20_007_B_TCTGAATTCCGTACAA-1	P27 - sample C1	Aggressive	27.902	21.8039	ISUP5	216.733	169.345	0	0.129714
V10A20_007_B_TCTGATGTATTCTGTC-1	P27 - sample C1	Aggressive	21.6471	4.96078	Lymphocytes	144.043	97.2613	0	0
V10A20_007_B_TCTGCCAGAAACTGCA-1	P27 - sample C1	Aggressive	19.3725	14.8627	Stroma	337.464	143.15	0	0.239383
V10A20_007_B_TCTGGGAACCTTTGAA-1	P27 - sample C1	Aggressive	30.1961	15.8627	ISUP4	139.954	115.74	0.0219841	0.0694217
V10A20_007_B_TCTTACTTATGCCTCT-1	P27 - sample C1	Aggressive	27.3529	10.902	Stroma	152.245	118.12	0	0
V10A20_007_B_TCTTAGAGTGAACTCT-1	P27 - sample C1	Aggressive	30.7647	12.902	ISUP4	107.784	109.601	0.271565	0.142416
V10A20_007_B_TCTTCCCATGGGCACA-1	P27 - sample C1	Aggressive	29.0392	23.7843	ISUP5	195.891	140.872	0.0532609	0.2634
V10A20_007_B_TCTTCGAATAGACGTT-1	P27 - sample C1	Aggressive	14.8039	16.8431	PNI	243.691	152.75	0	0.0206595
V10A20_007_B_TCTTCGATACCAATAA-1	P27 - sample C1	Aggressive	11.9608	23.7843	Stroma	258.697	108.956	0	0.00607456
V10A20_007_B_TCTTGATGCGTAGCGA-1	P27 - sample C1	Aggressive	13.098	23.7843	Stroma	273.306	151.523	0	0.0160044
V10A20_007_B_TCTTTAAGACTATGAA-1	P27 - sample C1	Aggressive	30.1765	21.8039	ISUP5	244.965	160.623	0	0.0050734
V10A20_007_B_TGAAAGGACCTGACTC-1	P27 - sample C1	Aggressive	21.6471	20.8235	Stroma	144.447	106.565	0	0
V10A20_007_B_TGACATCGAGCGGACC-1	P27 - sample C1	Aggressive	31.902	20.8235	ISUP5	191.173	146.574	0.0912114	0.28956
V10A20_007_B_TGACGATGCACTAGAA-1	P27 - sample C1	Aggressive	28.4706	18.8431	ISUP5	85.7209	23.7689	0.128416	0.278077
V10A20_007_B_TGACTATAATCCTTTC-1	P27 - sample C1	Aggressive	13.1176	9.90196	Stroma	262.427	125.646	0	0.00377874
V10A20_007_B_TGAGAGATTTACCACG-1	P27 - sample C1	Aggressive	26.1961	14.8627	Stroma	205.924	118.967	0	0
V10A20_007_B_TGAGCGGAAAGTGTTC-1	P27 - sample C1	Aggressive	11.4118	0.980392	ISUP5	163.058	103.637	0	0
V10A20_007_B_TGAGTAAATTAGCGTA-1	P27 - sample C1	Aggressive	6.84314	8.92157	Stroma	300.1	139.507	0	0.124861
V10A20_007_B_TGAGTGGTCCGTGACG-1	P27 - sample C1	Aggressive	22.2157	25.7647	ISUP5	129.74	153.649	0.0250879	0.214651
V10A20_007_B_TGCAAGAATGACGTAA-1	P27 - sample C1	Aggressive	8.54902	25.7647	PNI	219.007	131.046	0.0603558	0.22007
V10A20_007_B_TGCAGAGTACCGAGCA-1	P27 - sample C1	Aggressive	0.568627	17.8235	ISUP5	244.256	166.413	0	0
V10A20_007_B_TGCAGGATCGGCAAAG-1	P27 - sample C1	Aggressive	16.5098	31.7059	Stroma	212.692	94.9788	0	0.00302346
V10A20_007_B_TGCAGTTTCCTCCCAT-1	P27 - sample C1	Aggressive	25.6275	15.8627	Stroma	154.07	118.523	0	0
V10A20_007_B_TGCATATGTCTGTCAC-1	P27 - sample C1	Aggressive	22.7843	20.8235	Stroma	151.981	118.78	0	0
V10A20_007_B_TGCCAGTACGTGGAGA-1	P27 - sample C1	Aggressive	14.8235	4.96078	Stroma	179.723	107.418	0.0857942	0.358452
V10A20_007_B_TGCCCGTACCGTTAAA-1	P27 - sample C1	Aggressive	17.098	10.902	Lymphocytes	226.798	97.3813	0	0
V10A20_007_B_TGCCTTGGCCAGGCAA-1	P27 - sample C1	Aggressive	21.0784	3.96078	Stroma	177.865	78.4482	0	0
V10A20_007_B_TGCGCAAAGCATTTGG-1	P27 - sample C1	Aggressive	12.5294	24.7647	Stroma	270.388	119.431	0	0.00999879
V10A20_007_B_TGCGTTTGTTGACACT-1	P27 - sample C1	Aggressive	17.6667	13.8824	PNI	294.05	156.211	0	0.0639436
V10A20_007_B_TGCTAAGTGTCTATTT-1	P27 - sample C1	Aggressive	25.6471	3.98039	Stroma	249.812	98.6523	0	0.00733786
V10A20_007_B_TGCTCCACAGTTCTTA-1	P27 - sample C1	Aggressive	28.4902	10.902	Stroma	176.079	130.919	0	0
V10A20_007_B_TGCTGTTGAAGAACTC-1	P27 - sample C1	Aggressive	11.9608	17.8431	PNI	237.481	148.817	0	0.282815
V10A20_007_B_TGGACTGTTCGCTCAA-1	P27 - sample C1	Aggressive	15.9412	18.8235	Stroma	212.091	101.171	0.0731635	0.167207
V10A20_007_B_TGGCAAACTAAATTAC-1	P27 - sample C1	Aggressive	18.8039	5.94118	Lymphocytes	227.287	114.176	0	0
V10A20_007_B_TGGCAGATTACGATCA-1	P27 - sample C1	Aggressive	7.41176	11.8824	Stroma	241.409	108.361	0	0.00333322
V10A20_007_B_TGGCAGCAGTAATAGT-1	P27 - sample C1	Aggressive	9.11765	16.8431	Stroma	205.267	109.063	0	0
V10A20_007_B_TGGCCAAACTGAAGTA-1	P27 - sample C1	Aggressive	17.6471	27.7451	Stroma	272.272	126.233	0	0.00862093
V10A20_007_B_TGGCGATCAAGTTATG-1	P27 - sample C1	Aggressive	5.70588	4.94118	ISUP5	206.426	157.979	0.0123367	0.206016
V10A20_007_B_TGGGCCCATACTAATT-1	P27 - sample C1	Aggressive	25.0784	8.92157	Stroma	164.251	94.6894	0	0
V10A20_007_B_TGGTAGAATATATGGG-1	P27 - sample C1	Aggressive	31.3333	7.94118	ISUP2	210.979	130.873	0	0.099404
V10A20_007_B_TGGTCCCACGCTACGG-1	P27 - sample C1	Aggressive	16.5294	3.96078	Stroma	199.962	134.954	0	0.17423
V10A20_007_B_TGGTTCAACGGGTAAT-1	P27 - sample C1	Aggressive	16.5294	5.94118	Stroma	261.897	119.612	0	0.0223383
V10A20_007_B_TGTACGAACAAATCCG-1	P27 - sample C1	Aggressive	7.41176	17.8235	Stroma	180.077	110.775	0	0.0138678
V10A20_007_B_TGTAGGAGAAATTTCC-1	P27 - sample C1	Aggressive	23.3529	21.8039	ISUP5	145.707	150.315	0	0.00862774
V10A20_007_B_TGTATAACAGATCCTG-1	P27 - sample C1	Aggressive	19.3529	26.7647	Lymphocyte-enriched stroma	170.329	111.757	0	0
V10A20_007_B_TGTATGGCGCAGACAG-1	P27 - sample C1	Aggressive	27.3529	12.8824	ISUP1	246.797	135.163	0	0.172829
V10A20_007_B_TGTGGCAAAGCGTATG-1	P27 - sample C1	Aggressive	23.9216	26.7647	ISUP5	35.5745	121.342	0.409715	0.153031
V10A20_007_B_TGTTATTGTATGTGGC-1	P27 - sample C1	Aggressive	23.3529	11.902	ISUP4	219.898	138.938	0	0
V10A20_007_B_TGTTCGTATTGCGGTG-1	P27 - sample C1	Aggressive	9.11765	6.94118	ISUP5	255.167	145.409	0.00248861	0.243663
V10A20_007_B_TTAAACTCGAATTCAT-1	P27 - sample C1	Aggressive	28.4706	24.7843	ISUP5	238.108	166.291	0	0.0696735
V10A20_007_B_TTAAGATAGGATTGAC-1	P27 - sample C1	Aggressive	31.902	12.902	ISUP4	169.815	157.357	0.0415343	0.209789
V10A20_007_B_TTAATGTAGACCAGGT-1	P27 - sample C1	Aggressive	13.098	25.7647	Stroma	193.561	100.85	0	0
V10A20_007_B_TTACATGCCACAACTA-1	P27 - sample C1	Aggressive	33.0392	14.8824	ISUP4	194.378	160.798	0	0.0121061
V10A20_007_B_TTACGGATGGTTCGAG-1	P27 - sample C1	Aggressive	27.3333	22.8039	ISUP5	134.498	152.397	0	0.00469308
V10A20_007_B_TTACTAAAGGACTTTA-1	P27 - sample C1	Aggressive	18.8039	7.92157	Lymphocytes	211.965	75.5693	0	0
V10A20_007_B_TTACTCCGGCCGGGAA-1	P27 - sample C1	Aggressive	18.8039	21.8039	Stroma	237.452	79.7136	0	0.00851187
V10A20_007_B_TTACTGGGATATTTCA-1	P27 - sample C1	Aggressive	5.13725	11.8824	Stroma	167.164	112.424	0	0
V10A20_007_B_TTAGAAGAACATGACT-1	P27 - sample C1	Aggressive	10.8431	3.96078	ISUP5	209.01	133.257	0.0600666	0.095758
V10A20_007_B_TTAGAGTTTAGAAGGA-1	P27 - sample C1	Aggressive	23.3529	9.92157	Stroma	189.522	91.9573	0	0
V10A20_007_B_TTAGTTATTCGTGGCA-1	P27 - sample C1	Aggressive	26.2157	8.92157	Stroma	226.782	118.892	0	0
V10A20_007_B_TTATATACGCTGTCAC-1	P27 - sample C1	Aggressive	16.5294	17.8431	PNI	273.655	161.684	0	0
V10A20_007_B_TTATATTTGGCAATCC-1	P27 - sample C1	Aggressive	10.8235	29.7255	Stroma	207.2	89.8592	0	0
V10A20_007_B_TTATGAATGAAAGGGA-1	P27 - sample C1	Aggressive	10.2549	14.8627	Stroma	228.46	88.0129	0	0.214201
V10A20_007_B_TTATGATCTTAACGAA-1	P27 - sample C1	Aggressive	21.0784	17.8431	Stroma	185.679	79.4152	0	0
V10A20_007_B_TTATTAGAGCGTGTTC-1	P27 - sample C1	Aggressive	14.2549	9.90196	Stroma	237.279	101.599	0	0.212523
V10A20_007_B_TTCAAAGTCTCTAGCC-1	P27 - sample C1	Aggressive	17.0784	20.8039	PNI	196.191	140.408	0	0
V10A20_007_B_TTCAATACTCTGAATC-1	P27 - sample C1	Aggressive	23.3529	17.8431	Stroma	214.684	114.596	0	0
V10A20_007_B_TTCACGAAAGGATCAC-1	P27 - sample C1	Aggressive	5.13725	17.8235	Stroma	242.184	107.527	0	0.00359213
V10A20_007_B_TTCACTCGAGCACCTA-1	P27 - sample C1	Aggressive	13.6863	1	ISUP5	175.372	128.335	0	0
V10A20_007_B_TTCAGCCCTGGTCCAC-1	P27 - sample C1	Aggressive	22.7843	8.92157	PNI	210.865	108.663	0	0
V10A20_007_B_TTCCGCGTGAGGCGAT-1	P27 - sample C1	Aggressive	10.8235	9.90196	ISUP5	260.598	166.077	0	0.0782558
V10A20_007_B_TTCCGGTTACCCACTT-1	P27 - sample C1	Aggressive	23.9216	10.902	Lymphocyte-enriched stroma	165.788	107.513	0	0
V10A20_007_B_TTCCTCGGACTAACCA-1	P27 - sample C1	Aggressive	23.3725	5.96078	Lymphocytes	191.858	85.909	0	0
V10A20_007_B_TTCGACAGAGCCCGTG-1	P27 - sample C1	Aggressive	13.1176	3.96078	Lymphocyte-enriched stroma	198.321	178.288	0	0
V10A20_007_B_TTCGGGACTAATCGCG-1	P27 - sample C1	Aggressive	15.3725	19.8235	Stroma	227.953	132.737	0	0
V10A20_007_B_TTCTAACCGAAGCTTA-1	P27 - sample C1	Aggressive	25.6275	21.8039	ISUP5	108.402	155.765	0.00560304	0.121445
V10A20_007_B_TTCTGACCGGGCTCAA-1	P27 - sample C1	Aggressive	22.2353	3.96078	Lymphocytes	182.005	104.235	0	0
V10A20_007_B_TTCTGCCGCGCCTAGA-1	P27 - sample C1	Aggressive	13.6863	6.94118	Stroma	155.212	111.637	0.0680279	0.0969507
V10A20_007_B_TTCTGCGGGTTAGCGG-1	P27 - sample C1	Aggressive	19.9412	15.8627	Stroma	169.813	90.1545	0	0
V10A20_007_B_TTGAAGAATTCCCAGG-1	P27 - sample C1	Aggressive	2.84314	23.7647	Stroma	170.019	121.792	0	0
V10A20_007_B_TTGAATATGGACTTTC-1	P27 - sample C1	Aggressive	17.6471	21.8039	Stroma	255.597	118.525	0	0.0967109
V10A20_007_B_TTGAATTCACGTGAGG-1	P27 - sample C1	Aggressive	29.6275	16.8627	ISUP4	231.513	132.091	0.0442942	0.257521
V10A20_007_B_TTGACAGGAGCTCCCG-1	P27 - sample C1	Aggressive	30.7647	8.92157	Stroma	203.844	157.889	0.043461	0.267558
V10A20_007_B_TTGACCATGTTCTCCG-1	P27 - sample C1	Aggressive	18.7843	31.7059	Lymphocyte-enriched stroma	220.29	133.757	0	0
V10A20_007_B_TTGACGCTCCATGAGC-1	P27 - sample C1	Aggressive	31.902	14.8824	ISUP4	177.727	168.372	0	0.0376752
V10A20_007_B_TTGCACAATTCAGAAA-1	P27 - sample C1	Aggressive	6.84314	12.8824	Stroma	162.757	90.6138	0	0
V10A20_007_B_TTGCTGATCATGTTCG-1	P27 - sample C1	Aggressive	6.84314	22.7843	PNI	221.466	154.45	0	0.00485023
V10A20_007_B_TTGGATATCGTCTACG-1	P27 - sample C1	Aggressive	4	7.92157	ISUP5	242.68	159.953	0	0.0215253
V10A20_007_B_TTGGGACACTGCCCGC-1	P27 - sample C1	Aggressive	14.2353	27.7451	Stroma	163.304	108.737	0	0
V10A20_007_B_TTGGGCGGCGGTTGCC-1	P27 - sample C1	Aggressive	17.6471	25.7647	Stroma	187.946	79.4124	0	0
V10A20_007_B_TTGGTCACACTCGTAA-1	P27 - sample C1	Aggressive	1.72549	7.92157	ISUP5	228.427	155.953	0	0
V10A20_007_B_TTGTAAGGCCAGTTGG-1	P27 - sample C1	Aggressive	20.4902	28.7451	Lymphocyte-enriched stroma	144.434	97.6606	0	0
V10A20_007_B_TTGTAATCCGTACTCG-1	P27 - sample C1	Aggressive	5.70588	20.8039	Stroma	210.786	74.4312	0	0
V10A20_007_B_TTGTGTTTCCCGAAAG-1	P27 - sample C1	Aggressive	7.98039	4.94118	ISUP5	259.22	157.007	0	0.108628
V10A20_007_B_TTGTTGTGTGTCAAGA-1	P27 - sample C1	Aggressive	18.2157	24.7647	Stroma	214.098	94.6192	0	0
V10A20_007_C_AAACGAGACGGTTGAT-1	P22 - sample C1	Aggressive	20.4902	18.8039	Non-cancer glands	203.504	81.2546	0	0
V10A20_007_C_AAACTGCTGGCTCCAA-1	P22 - sample C1	Aggressive	13.6667	8.90196	Non-cancer glands	156	69.234	0	0
V10A20_007_C_AAAGGGATGTAGCAAG-1	P22 - sample C1	Aggressive	10.8039	29.7059	Lymphocyte-enriched stroma	179.311	120.36	0.0107245	0.143756
V10A20_007_C_AAAGTGTGATTTATCT-1	P22 - sample C1	Aggressive	29.0196	9.90196	Non-cancer glands	15.9132	-69.1541	0.267058	0.457255
V10A20_007_C_AAAGTTGACTCCCGTA-1	P22 - sample C1	Aggressive	30.1569	11.8824	Non-cancer glands	142.509	78.347	0	0
V10A20_007_C_AAATAGGGTGCTATTG-1	P22 - sample C1	Aggressive	20.4902	0.980392	Non-cancer glands	160.64	13.9966	0	0
V10A20_007_C_AAATCGTGTACCACAA-1	P22 - sample C1	Aggressive	7.39216	9.88235	Non-cancer glands	135.705	99.724	0	0
V10A20_007_C_AAATGGTCAATGTGCC-1	P22 - sample C1	Aggressive	4.54902	20.7843	Lymphocyte-enriched stroma	190.772	120.676	0	0.00837522
V10A20_007_C_AAATTAACGGGTAGCT-1	P22 - sample C1	Aggressive	8.52941	19.8039	Lymphocyte-enriched stroma	185.368	32.3175	0	0.0437015
V10A20_007_C_AACCCTACTGTCAATA-1	P22 - sample C1	Aggressive	30.1569	13.8627	Lymphocyte-enriched stroma	189.876	127.321	0	0
V10A20_007_C_AACCGAGCTTGGTCAT-1	P22 - sample C1	Aggressive	15.3529	29.7059	Lymphocyte-enriched stroma	174.975	128.545	0	0
V10A20_007_C_AACCGCTAAGGGATGC-1	P22 - sample C1	Aggressive	27.8824	7.92157	Lymphocyte-enriched stroma	265.201	106.051	0	0.0105998
V10A20_007_C_AACGATAATGCCGTAG-1	P22 - sample C1	Aggressive	17.0784	0.980392	Non-cancer glands	261.885	157.522	0	0.00566869
V10A20_007_C_AACGATATGTCAACTG-1	P22 - sample C1	Aggressive	18.7647	29.7059	Lymphocyte-enriched stroma	156.338	120.129	0.0301071	0.202621
V10A20_007_C_AACGCGGTCTCCAGCC-1	P22 - sample C1	Aggressive	12.5098	30.6863	Lymphocyte-enriched stroma	150.359	118.331	0.0142737	0.0747757
V10A20_007_C_AACGTGCGAAAGTCTC-1	P22 - sample C1	Aggressive	17.6275	17.8235	Non-cancer glands	153.892	102.794	0	0
V10A20_007_C_AACTCAAGTTAATTGC-1	P22 - sample C1	Aggressive	0.568627	15.8235	Lymphocyte-enriched stroma	143.121	128.528	0	0
V10A20_007_C_AACTCTCAATAGAGCG-1	P22 - sample C1	Aggressive	28.451	18.8235	Lymphocyte-enriched stroma	224.619	121.536	0	0.00359213
V10A20_007_C_AAGACTGCAAGCTACT-1	P22 - sample C1	Aggressive	14.2157	17.8235	Lymphocyte-enriched stroma	188.526	174.593	0	0
V10A20_007_C_AAGAGCTCTTTATCGG-1	P22 - sample C1	Aggressive	19.3333	18.8039	Lymphocyte-enriched stroma	226.992	131.236	0	0
V10A20_007_C_AAGAGGCATGGATCGC-1	P22 - sample C1	Aggressive	21.0588	17.8235	Non-cancer glands	116.523	69.2426	0	0
V10A20_007_C_AAGATTGGCGGAACGT-1	P22 - sample C1	Aggressive	26.7255	27.7255	Lymphocyte-enriched stroma	215.002	162.202	0	0
V10A20_007_C_AAGCTAGATCGAGTAA-1	P22 - sample C1	Aggressive	14.2353	3.96078	Non-cancer glands	236.428	154.925	0	0
V10A20_007_C_AAGCTCGTGCCAAGTC-1	P22 - sample C1	Aggressive	17.0588	18.8039	Non-cancer glands	181.405	120.651	0	0
V10A20_007_C_AAGGATGAGGGACCTC-1	P22 - sample C1	Aggressive	25.0196	26.7451	Lymphocyte-enriched stroma	174.306	101.531	0	0.00767231
V10A20_007_C_AAGGTATCCTAATATA-1	P22 - sample C1	Aggressive	21.6078	28.7255	Lymphocyte-enriched stroma	158.693	113.045	0	0.0112274
V10A20_007_C_AAGGTGATAAACCAGC-1	P22 - sample C1	Aggressive	27.8824	9.90196	Lymphocyte-enriched stroma	244.394	132.298	0	0
V10A20_007_C_AAGTGTTTGGAGACGG-1	P22 - sample C1	Aggressive	21.0588	1.98039	Lymphocyte-enriched stroma	147.566	115.284	0	0
V10A20_007_C_AATAGAATCTGTTTCA-1	P22 - sample C1	Aggressive	24.4706	5.94118	Lymphocyte-enriched stroma	87.5151	94.7372	0	0.0084914
V10A20_007_C_AATCGCCTCAGCGCCA-1	P22 - sample C1	Aggressive	20.4902	14.8431	Lymphocyte-enriched stroma	142.164	104.193	0	0
V10A20_007_C_AATCTGCGTTGGGACG-1	P22 - sample C1	Aggressive	27.8824	21.7843	Lymphocyte-enriched stroma	190.385	95.4626	0	0.124016
V10A20_007_C_AATGACGTAGGATGTC-1	P22 - sample C1	Aggressive	19.9216	9.90196	Lymphocyte-enriched stroma	258.245	145.399	0	0.00451251
V10A20_007_C_AATGCAACCGGGTACC-1	P22 - sample C1	Aggressive	9.09804	28.7059	Lymphocyte-enriched stroma	210.992	107.85	0	0.0479736
V10A20_007_C_AATTCTAGAGTTAGGC-1	P22 - sample C1	Aggressive	11.3922	4.94118	Lymphocyte-enriched stroma	275.603	189.57	0	0
V10A20_007_C_ACAAATCGCACCGAAT-1	P22 - sample C1	Aggressive	22.1961	3.96078	Lymphocyte-enriched stroma	220.014	130.315	0	0
V10A20_007_C_ACAAATGGTAGTGTTT-1	P22 - sample C1	Aggressive	23.3333	9.90196	Lymphocyte-enriched stroma	147.861	105.032	0	0
V10A20_007_C_ACAACAGCATGAGCTA-1	P22 - sample C1	Aggressive	16.4902	21.7843	Lymphocyte-enriched stroma	197.008	113.801	0	0.0787504
V10A20_007_C_ACAAGGAAATCCGCCC-1	P22 - sample C1	Aggressive	18.2157	4.94118	Lymphocyte-enriched stroma	288.219	205.939	0	0.0170221
V10A20_007_C_ACAATTTGAGCAGTGG-1	P22 - sample C1	Aggressive	22.1765	25.7451	Lymphocyte-enriched stroma	149.794	71.6266	0.00878408	0.0481461
V10A20_007_C_ACACACCAGGACCAGT-1	P22 - sample C1	Aggressive	26.7451	9.90196	Non-cancer glands	133.303	93.347	0	0
V10A20_007_C_ACACGAGACTCCTTCT-1	P22 - sample C1	Aggressive	15.9216	22.7647	Lymphocyte-enriched stroma	218.283	122.989	0	0
V10A20_007_C_ACATCGATCGTTTACC-1	P22 - sample C1	Aggressive	10.8039	11.8824	Non-cancer glands	177.114	153.43	0	0
V10A20_007_C_ACATCGTATGCAATGG-1	P22 - sample C1	Aggressive	21.6275	8.90196	Lymphocyte-enriched stroma	117.679	94.7504	0	0
V10A20_007_C_ACCACAAGTTTCTATC-1	P22 - sample C1	Aggressive	6.2549	23.7451	Lymphocyte-enriched stroma	187.209	46.2515	0	0
V10A20_007_C_ACCACGTGCAGCTATA-1	P22 - sample C1	Aggressive	18.7843	5.94118	Lymphocyte-enriched stroma	136.089	128.332	0	0
V10A20_007_C_ACCCAACGCCCGTGGC-1	P22 - sample C1	Aggressive	24.4706	23.7647	Lymphocyte-enriched stroma	181.685	77.3144	0	0
V10A20_007_C_ACCCGGTTACACTTCC-1	P22 - sample C1	Aggressive	2.84314	11.8627	Non-cancer glands	135.607	94.388	0	0
V10A20_007_C_ACCCTCCCTTGCTATT-1	P22 - sample C1	Aggressive	23.3333	5.94118	Non-cancer glands	111.3	88.323	0	0
V10A20_007_C_ACCGACTGAGTCCCAC-1	P22 - sample C1	Aggressive	13.0784	25.7451	Lymphocyte-enriched stroma	140.661	104.444	0	0
V10A20_007_C_ACCGATGGTAGCATCG-1	P22 - sample C1	Aggressive	27.8824	17.8235	Lymphocyte-enriched stroma	212.266	156.219	0	0
V10A20_007_C_ACCGCAATAACTGCCT-1	P22 - sample C1	Aggressive	20.4902	2.96078	Lymphocyte-enriched stroma	240.284	196.578	0	0
V10A20_007_C_ACGATCATACATAGAG-1	P22 - sample C1	Aggressive	11.3725	28.7059	Lymphocyte-enriched stroma	163.53	67.9435	0	0.0291565
V10A20_007_C_ACGCATTCGTGAGTAC-1	P22 - sample C1	Aggressive	10.2353	20.7843	Non-cancer glands	59.436	112.218	0.444409	0.291371
V10A20_007_C_ACGCCGCTAGACGACC-1	P22 - sample C1	Aggressive	15.9412	10.8824	Non-cancer glands	211.821	218.784	0	0
V10A20_007_C_ACGCGGGCCAAGGACA-1	P22 - sample C1	Aggressive	10.8039	19.8039	Non-cancer glands	52.8547	95.2153	0	0
V10A20_007_C_ACGGCGACGATGGGAA-1	P22 - sample C1	Aggressive	19.3529	4.94118	Non-cancer glands	261.017	194.326	0	0
V10A20_007_C_ACGTAGATTGCTGATG-1	P22 - sample C1	Aggressive	13.6471	20.7843	Lymphocyte-enriched stroma	169.733	13.5235	0	0
V10A20_007_C_ACGTATTACTCCGATC-1	P22 - sample C1	Aggressive	30.7255	12.8824	Lymphocyte-enriched stroma	155.461	99.5849	0.0269552	0.109445
V10A20_007_C_ACGTTAATGTCGAAGA-1	P22 - sample C1	Aggressive	14.7843	12.8627	Lymphocyte-enriched stroma	152.055	105.894	0	0
V10A20_007_C_ACTCAATAAAGGCACG-1	P22 - sample C1	Aggressive	14.7843	28.7059	Lymphocyte-enriched stroma	193.002	67.89	0	0.103208
V10A20_007_C_ACTCGTCAGTAATCCC-1	P22 - sample C1	Aggressive	19.9216	17.8235	Lymphocyte-enriched stroma	162.8	85.3683	0	0.134916
V10A20_007_C_ACTCTCTGACTTAGGT-1	P22 - sample C1	Aggressive	19.9216	11.8824	Non-cancer glands	245.579	230.152	0	0
V10A20_007_C_ACTCTTGTATAGTAAC-1	P22 - sample C1	Aggressive	15.3529	17.8235	Non-cancer glands	226.682	199.636	0	0
V10A20_007_C_ACTGAATGGCGAAAGT-1	P22 - sample C1	Aggressive	22.7647	6.92157	Non-cancer glands	153.562	117.588	0	0
V10A20_007_C_ACTGTACGATACACAT-1	P22 - sample C1	Aggressive	19.902	23.7647	Lymphocyte-enriched stroma	163.219	119.145	0	0
V10A20_007_C_ACTGTCCAGGATTATA-1	P22 - sample C1	Aggressive	6.82353	20.7843	Lymphocyte-enriched stroma	166.098	113.462	0	0.00967257
V10A20_007_C_ACTGTCTTCTTTAGAA-1	P22 - sample C1	Aggressive	11.9412	23.7647	Lymphocyte-enriched stroma	146.85	39.1465	0	0
V10A20_007_C_ACTTATACTTACCCGG-1	P22 - sample C1	Aggressive	26.7451	17.8235	Lymphocyte-enriched stroma	186.535	111.351	0	0
V10A20_007_C_ACTTATTAGGATCGGT-1	P22 - sample C1	Aggressive	5.11765	15.8235	Non-cancer glands	147.436	57.5132	0	0
V10A20_007_C_ACTTATTTATGTGCCA-1	P22 - sample C1	Aggressive	26.7451	7.92157	Lymphocyte-enriched stroma	235.588	152.35	0	0
V10A20_007_C_ACTTCAGGCTGATCCC-1	P22 - sample C1	Aggressive	21.6275	2.96078	Lymphocyte-enriched stroma	169.376	104.955	0	0
V10A20_007_C_ACTTCGCCATACGCAC-1	P22 - sample C1	Aggressive	18.1961	26.7255	Lymphocyte-enriched stroma	149.559	129.669	0	0
V10A20_007_C_ACTTGACTCCCTCTTT-1	P22 - sample C1	Aggressive	16.5098	11.8824	Lymphocyte-enriched stroma	128.667	85.1086	0	0
V10A20_007_C_ACTTGGGACCCGGTGG-1	P22 - sample C1	Aggressive	3.41176	24.7451	Non-cancer glands	101.816	94.8602	0.0790183	0.282992
V10A20_007_C_ACTTTCCTATAGCTTC-1	P22 - sample C1	Aggressive	10.8039	25.7451	Non-cancer glands	72.6422	-37.0223	0	0
V10A20_007_C_AGAACGTGGTACATTC-1	P22 - sample C1	Aggressive	17.0588	26.7255	Non-cancer glands	199.737	197.012	0	0
V10A20_007_C_AGAAGGTTGCCGAATT-1	P22 - sample C1	Aggressive	0.568627	11.8627	Lymphocyte-enriched stroma	211.971	122.695	0	0
V10A20_007_C_AGAATTATGGATTCGA-1	P22 - sample C1	Aggressive	31.2941	21.7843	Lymphocyte-enriched stroma	157.265	65.8558	0	0.0562818
V10A20_007_C_AGACCCACCGCTGATC-1	P22 - sample C1	Aggressive	12.5294	4.94118	Non-cancer glands	173.338	169.058	0	0
V10A20_007_C_AGACCCGCCCTCCTCG-1	P22 - sample C1	Aggressive	7.39216	27.7255	Non-cancer glands	83.4734	27.5318	0	0
V10A20_007_C_AGAGAACCGTCTAGGA-1	P22 - sample C1	Aggressive	25.5882	27.7255	Lymphocyte-enriched stroma	125.234	109.495	0	0
V10A20_007_C_AGATACTCAAGATCGA-1	P22 - sample C1	Aggressive	22.1961	7.92157	Lymphocyte-enriched stroma	113.323	93.9261	0	0
V10A20_007_C_AGATCTCAGGTGTGAT-1	P22 - sample C1	Aggressive	18.1961	24.7451	Lymphocyte-enriched stroma	130.471	111.926	0	0
V10A20_007_C_AGCACCAGTACTCACG-1	P22 - sample C1	Aggressive	12.5098	26.7255	Lymphocyte-enriched stroma	127.842	127.196	0	0
V10A20_007_C_AGCGTGGTATTCTACT-1	P22 - sample C1	Aggressive	15.9412	8.90196	Lymphocyte-enriched stroma	161.36	118.806	0	0
V10A20_007_C_AGCTCTAGACGTTCCA-1	P22 - sample C1	Aggressive	18.7843	15.8431	Non-cancer glands	167.142	129.811	0	0
V10A20_007_C_AGGACAGTCGAATCCC-1	P22 - sample C1	Aggressive	23.902	10.8824	Lymphocyte-enriched stroma	153.504	94.5441	0	0
V10A20_007_C_AGGCAGATGCGTAAAC-1	P22 - sample C1	Aggressive	24.451	27.7255	Lymphocyte-enriched stroma	178.52	112.48	0	0.00335687
V10A20_007_C_AGGGCTGCAGTTACAG-1	P22 - sample C1	Aggressive	12.5098	18.8039	Non-cancer glands	77.6246	40.5228	0	0
V10A20_007_C_AGGGTCGATGCGAACT-1	P22 - sample C1	Aggressive	30.7255	16.8431	Lymphocyte-enriched stroma	127.485	118.24	0	0.00359213
V10A20_007_C_AGGGTGCTCTCGAGGG-1	P22 - sample C1	Aggressive	27.8824	19.8039	Lymphocyte-enriched stroma	191.586	113.641	0	0
V10A20_007_C_AGGGTTCCCTTTGGTT-1	P22 - sample C1	Aggressive	25.6078	23.7647	Lymphocyte-enriched stroma	188.449	117.278	0	0
V10A20_007_C_AGGGTTTAGTTCGGGA-1	P22 - sample C1	Aggressive	11.3725	20.7843	Non-cancer glands	138.261	112.035	0	0
V10A20_007_C_AGTACGGGCACCTGGC-1	P22 - sample C1	Aggressive	20.4706	28.7059	Lymphocyte-enriched stroma	69.4708	43.0718	0.113781	0.440094
V10A20_007_C_AGTCAACACCACCATC-1	P22 - sample C1	Aggressive	2.27451	12.8627	Lymphocyte-enriched stroma	156.386	100.318	0	0
V10A20_007_C_AGTCAAGATGACACTT-1	P22 - sample C1	Aggressive	26.7451	5.94118	Lymphocyte-enriched stroma	164.151	112.58	0	0.0540528
V10A20_007_C_AGTCGACGGTCTCAAG-1	P22 - sample C1	Aggressive	26.7451	15.8431	Lymphocyte-enriched stroma	176.867	68.3112	0	0.0820469
V10A20_007_C_AGTCTTCTCCTCAAAT-1	P22 - sample C1	Aggressive	13.0784	29.7059	Lymphocyte-enriched stroma	135.89	101.228	0.0229413	0.118441
V10A20_007_C_AGTGAGACTTCCAGTA-1	P22 - sample C1	Aggressive	25.0392	18.8235	Lymphocyte-enriched stroma	147.926	108.927	0	0
V10A20_007_C_AGTGATTCAAGCAGGA-1	P22 - sample C1	Aggressive	25.0392	20.8039	Lymphocyte-enriched stroma	206.203	118.421	0	0.0066826
V10A20_007_C_AGTGCTTGCACGAATA-1	P22 - sample C1	Aggressive	26.1765	12.8824	Lymphocyte-enriched stroma	199.038	117.741	0	0
V10A20_007_C_AGTTAAACACTTGCGA-1	P22 - sample C1	Aggressive	0.568627	13.8431	Lymphocyte-enriched stroma	164.081	152.593	0	0
V10A20_007_C_AGTTCCTACAGAATTA-1	P22 - sample C1	Aggressive	3.98039	23.7451	Non-cancer glands	128.671	128.05	0	0
V10A20_007_C_AGTTCCTATTTATGTT-1	P22 - sample C1	Aggressive	12.5098	10.8824	Lymphocyte-enriched stroma	119.23	95.8146	0	0
V10A20_007_C_ATAAACGGACCCGTAA-1	P22 - sample C1	Aggressive	10.2353	6.92157	Lymphocyte-enriched stroma	232.071	123.255	0	0
V10A20_007_C_ATAAAGGCTCGGTCGT-1	P22 - sample C1	Aggressive	3.98039	19.7843	Non-cancer glands	188.445	95.3514	0	0
V10A20_007_C_ATAACGCCGGAGGGTC-1	P22 - sample C1	Aggressive	21.6275	18.8039	Lymphocyte-enriched stroma	169.793	96.8022	0	0
V10A20_007_C_ATAACGGAGTCCAACG-1	P22 - sample C1	Aggressive	18.1961	28.7059	Lymphocyte-enriched stroma	162.078	115.275	0	0.0354839
V10A20_007_C_ATAAGGTGGAGAACAT-1	P22 - sample C1	Aggressive	16.5098	3.96078	Lymphocyte-enriched stroma	208.89	133.755	0	0
V10A20_007_C_ATAATAGCTGTTGAAT-1	P22 - sample C1	Aggressive	11.3725	6.92157	Lymphocyte-enriched stroma	229.023	174.365	0	0
V10A20_007_C_ATACGCCGGCGAAACC-1	P22 - sample C1	Aggressive	19.9216	13.8627	Lymphocyte-enriched stroma	241.938	192.05	0	0
V10A20_007_C_ATACGTCCACTCCTGT-1	P22 - sample C1	Aggressive	28.451	6.94118	Non-cancer glands	147.869	108.144	0	0
V10A20_007_C_ATAGACAACGGGACCT-1	P22 - sample C1	Aggressive	27.8824	25.7451	Non-cancer glands	-64.2521	-33.2308	0.0778275	0.187294
V10A20_007_C_ATAGGTTGGGCAGATG-1	P22 - sample C1	Aggressive	11.9412	25.7451	Lymphocyte-enriched stroma	164.503	109.341	0	0
V10A20_007_C_ATAGTGAAGCGTTCTC-1	P22 - sample C1	Aggressive	7.96078	12.8627	Lymphocyte-enriched stroma	166.198	142.32	0	0
V10A20_007_C_ATATCTTAGGGCCTTC-1	P22 - sample C1	Aggressive	10.2353	18.8039	Lymphocyte-enriched stroma	177.292	128.151	0	0
V10A20_007_C_ATATGTCTCCCTAGCC-1	P22 - sample C1	Aggressive	30.7255	18.8235	Lymphocyte-enriched stroma	122.766	90.6092	0	0
V10A20_007_C_ATATTCCACATAGTGA-1	P22 - sample C1	Aggressive	19.3529	2.96078	Lymphocyte-enriched stroma	242.533	186.759	0	0
V10A20_007_C_ATATTTAACCCTCAAG-1	P22 - sample C1	Aggressive	6.82353	22.7647	Lymphocyte-enriched stroma	60.4955	72.3003	0	0.00925034
V10A20_007_C_ATCAATCTGGGCTGCA-1	P22 - sample C1	Aggressive	12.5098	20.7843	Lymphocyte-enriched stroma	169.887	133.867	0	0.00442181
V10A20_007_C_ATCATCCAATATTTGT-1	P22 - sample C1	Aggressive	9.09804	14.8431	Non-cancer glands	163.088	99.1159	0	0
V10A20_007_C_ATCCAGAGCAACAACC-1	P22 - sample C1	Aggressive	5.11765	3.94118	Lymphocyte-enriched stroma	192.407	126.412	0	0
V10A20_007_C_ATCCAGGATTCGTGAA-1	P22 - sample C1	Aggressive	1.70588	13.8431	Lymphocyte-enriched stroma	168.978	100.513	0	0
V10A20_007_C_ATCCTGCGTGGAATGG-1	P22 - sample C1	Aggressive	2.27451	8.90196	Non-cancer glands	122.154	85.5413	0	0
V10A20_007_C_ATCGACCCAATACAGA-1	P22 - sample C1	Aggressive	11.3725	10.8824	Non-cancer glands	99.8933	107.08	0	0
V10A20_007_C_ATCGACTCTTTCCGTT-1	P22 - sample C1	Aggressive	10.2353	30.6863	Lymphocyte-enriched stroma	131.47	95.9644	0	0
V10A20_007_C_ATCGCACGCCGGGAGA-1	P22 - sample C1	Aggressive	7.96078	28.7059	Non-cancer glands	-50.5208	142.853	0.405883	0.288252
V10A20_007_C_ATCGGAGACAGACGGC-1	P22 - sample C1	Aggressive	18.7843	1.98039	Lymphocyte-enriched stroma	188.289	127.607	0	0
V10A20_007_C_ATCTGGTTAAGACTGT-1	P22 - sample C1	Aggressive	18.7647	27.7255	Lymphocyte-enriched stroma	164.647	128.622	0	0
V10A20_007_C_ATGACTATGCGACATT-1	P22 - sample C1	Aggressive	25.6078	5.94118	Lymphocyte-enriched stroma	183.44	119.872	0	0.00398709
V10A20_007_C_ATGCATGATCCAGGAT-1	P22 - sample C1	Aggressive	12.5098	28.7059	Lymphocyte-enriched stroma	246.868	146.564	0	0.0282534
V10A20_007_C_ATGCCATTTGCGACCA-1	P22 - sample C1	Aggressive	27.3137	10.902	Lymphocyte-enriched stroma	208.758	104.578	0	0
V10A20_007_C_ATGCCGGTCTTGCATA-1	P22 - sample C1	Aggressive	18.1961	22.7647	Lymphocyte-enriched stroma	173.392	126.135	0	0.00382518
V10A20_007_C_ATGGAGCAGGCCGTGA-1	P22 - sample C1	Aggressive	13.0784	17.8235	Non-cancer glands	138.598	115.312	0	0
V10A20_007_C_ATGGATTGACCAAACG-1	P22 - sample C1	Aggressive	10.2353	26.7255	Non-cancer glands	-189.651	-62.0776	0.0179209	0.250037
V10A20_007_C_ATGGGCCTCGGCCTCT-1	P22 - sample C1	Aggressive	27.3137	8.92157	Non-cancer glands	196.237	112.8	0	0
V10A20_007_C_ATGTGGACATCTTGAT-1	P22 - sample C1	Aggressive	15.9412	6.92157	Non-cancer glands	120.101	69.087	0	0
V10A20_007_C_ATTAAACATGCGGACC-1	P22 - sample C1	Aggressive	9.09804	10.8824	Non-cancer glands	144.078	133.059	0	0
V10A20_007_C_ATTAATGAACCAGTCG-1	P22 - sample C1	Aggressive	20.4706	30.7059	Lymphocyte-enriched stroma	148.061	112.813	0	0.0277422
V10A20_007_C_ATTAGGCGATGCTTTC-1	P22 - sample C1	Aggressive	15.9216	16.8235	Lymphocyte-enriched stroma	161.704	107.317	0	0
V10A20_007_C_ATTCATATACTGTCCA-1	P22 - sample C1	Aggressive	9.66667	7.90196	Lymphocyte-enriched stroma	157.912	111.472	0	0
V10A20_007_C_ATTGAAGATCTTAGTG-1	P22 - sample C1	Aggressive	3.41176	22.7647	Lymphocyte-enriched stroma	201.962	70.569	0	0
V10A20_007_C_ATTTGTCTTGGGAGCT-1	P22 - sample C1	Aggressive	23.3333	13.8627	Lymphocyte-enriched stroma	194.415	117.951	0	0
V10A20_007_C_CAAACGAGTATCGCAG-1	P22 - sample C1	Aggressive	2.27451	6.92157	Lymphocyte-enriched stroma	128.492	104.231	0	0
V10A20_007_C_CAAATGTCCTTCCGTG-1	P22 - sample C1	Aggressive	5.68627	8.90196	Lymphocyte-enriched stroma	147.179	90.2585	0	0
V10A20_007_C_CAAGAGGGCGGAGTAC-1	P22 - sample C1	Aggressive	17.6471	7.92157	Lymphocyte-enriched stroma	133.14	94.1812	0	0
V10A20_007_C_CAAGATATTATAACGT-1	P22 - sample C1	Aggressive	26.1765	8.92157	Lymphocyte-enriched stroma	250.938	178.325	0	0.0402579
V10A20_007_C_CAAGCGGCACATAATT-1	P22 - sample C1	Aggressive	16.5098	0	Non-cancer glands	233.472	123.359	0	0.00696566
V10A20_007_C_CAAGGATCGCATGTTC-1	P22 - sample C1	Aggressive	14.2157	13.8627	Lymphocyte-enriched stroma	164.914	116.541	0	0
V10A20_007_C_CAAGTGTGGTTGCAAA-1	P22 - sample C1	Aggressive	29.0196	13.8627	Non-cancer glands	252.181	225.831	0	0
V10A20_007_C_CAATAAACCTTGGCCC-1	P22 - sample C1	Aggressive	17.6275	27.7255	Lymphocyte-enriched stroma	135.987	124.982	0	0.0120033
V10A20_007_C_CAATGGATCTCTACCA-1	P22 - sample C1	Aggressive	24.451	25.7451	Lymphocyte-enriched stroma	141.046	107.542	0	0.00309533
V10A20_007_C_CAATTAAGGGTGATGA-1	P22 - sample C1	Aggressive	12.5098	24.7451	Lymphocyte-enriched stroma	158.086	111.814	0	0
V10A20_007_C_CAATTTCGTATAAGGG-1	P22 - sample C1	Aggressive	11.3725	16.8235	Lymphocyte-enriched stroma	188.517	118.346	0	0
V10A20_007_C_CACACGCGCTGTCTTA-1	P22 - sample C1	Aggressive	26.1765	20.8039	Lymphocyte-enriched stroma	195.063	117.958	0	0
V10A20_007_C_CACAGCACCCACGGCA-1	P22 - sample C1	Aggressive	9.09804	22.7647	Non-cancer glands	119.6	39.5497	0	0
V10A20_007_C_CACATGATTCAGCAAC-1	P22 - sample C1	Aggressive	11.9412	15.8431	Non-cancer glands	191.574	185.488	0	0
V10A20_007_C_CACCGCCAGAAGGTTT-1	P22 - sample C1	Aggressive	9.09804	26.7255	Non-cancer glands	-58.8146	-121.196	0.00147073	0.00700795
V10A20_007_C_CACCTTGCGAAACTCG-1	P22 - sample C1	Aggressive	23.3137	29.7059	Lymphocyte-enriched stroma	223.142	108.03	0	0
V10A20_007_C_CACGCACAGCGCAGCT-1	P22 - sample C1	Aggressive	16.4902	29.7059	ISUP1	161.609	151.106	0	0.0185093
V10A20_007_C_CACGTTCGTGCTCTAG-1	P22 - sample C1	Aggressive	21.6275	16.8235	Non-cancer glands	173.183	111.394	0	0
V10A20_007_C_CACTAAAGTTGCCTAT-1	P22 - sample C1	Aggressive	4.54902	18.8039	Lymphocyte-enriched stroma	165.307	114.07	0	0
V10A20_007_C_CACTCAAGAGCTATGG-1	P22 - sample C1	Aggressive	7.96078	14.8431	Non-cancer glands	122.551	80.5921	0	0
V10A20_007_C_CACTCGAGCTGAACAA-1	P22 - sample C1	Aggressive	17.6471	5.94118	Non-cancer glands	170.705	145.395	0	0
V10A20_007_C_CAGAGACGGTCACCCA-1	P22 - sample C1	Aggressive	7.96078	2.96078	Lymphocyte-enriched stroma	224.582	130.323	0	0
V10A20_007_C_CAGAGCATGAGCTTGC-1	P22 - sample C1	Aggressive	15.3529	27.7255	Lymphocyte-enriched stroma	156.613	88.4257	0	0
V10A20_007_C_CAGCAGCCCGTTCCTT-1	P22 - sample C1	Aggressive	19.902	25.7451	Lymphocyte-enriched stroma	140.783	120.36	0	0
V10A20_007_C_CAGCCTCCTGCAGAGG-1	P22 - sample C1	Aggressive	19.3333	30.6863	Lymphocyte-enriched stroma	228.323	165.139	0	0.0059735
V10A20_007_C_CAGCTCACTGAGACAT-1	P22 - sample C1	Aggressive	9.09804	20.7843	Lymphocyte-enriched stroma	162.406	118.572	0	0
V10A20_007_C_CAGCTCGACAAGTTAA-1	P22 - sample C1	Aggressive	26.7451	25.7451	Lymphocyte-enriched stroma	188.474	56.7286	0	0
V10A20_007_C_CAGGATATATCGTTGT-1	P22 - sample C1	Aggressive	9.66667	9.90196	Non-cancer glands	178.2	115.059	0	0
V10A20_007_C_CAGGCCGTTTGGGTGT-1	P22 - sample C1	Aggressive	0	14.8431	Non-cancer glands	179.482	174.386	0	0
V10A20_007_C_CAGGCGCCATGCTAGG-1	P22 - sample C1	Aggressive	17.0784	4.94118	Lymphocyte-enriched stroma	127.287	93.9632	0	0
V10A20_007_C_CAGTCTGTATACTGGG-1	P22 - sample C1	Aggressive	13.0784	11.8824	Non-cancer glands	174.536	152.998	0	0
V10A20_007_C_CAGTGAATAAATGACT-1	P22 - sample C1	Aggressive	22.7451	28.7255	Lymphocyte-enriched stroma	146.147	112.666	0	0.00382518
V10A20_007_C_CAGTTCAAATTGACAC-1	P22 - sample C1	Aggressive	4.54902	24.7451	Non-cancer glands	173.784	125.762	0	0
V10A20_007_C_CATAACGGACAGTCGT-1	P22 - sample C1	Aggressive	29.0196	17.8235	Lymphocyte-enriched stroma	163.36	113.763	0	0
V10A20_007_C_CATACGGCGTCTGGGC-1	P22 - sample C1	Aggressive	11.3725	14.8431	Lymphocyte-enriched stroma	187.613	107.045	0	0
V10A20_007_C_CATATAGGTACAGTCA-1	P22 - sample C1	Aggressive	6.82353	10.8824	Lymphocyte-enriched stroma	128.14	95.4074	0	0
V10A20_007_C_CATCGGACGGGTTAAT-1	P22 - sample C1	Aggressive	8.52941	11.8627	Non-cancer glands	176.834	128.517	0	0
V10A20_007_C_CATCTTACACCACCTC-1	P22 - sample C1	Aggressive	31.8627	16.8431	Lymphocyte-enriched stroma	113.771	101.922	0	0
V10A20_007_C_CATGGTAAGTAGCGTT-1	P22 - sample C1	Aggressive	17.0784	8.90196	Lymphocyte-enriched stroma	185.478	121.458	0	0.0267906
V10A20_007_C_CATGGTCTAGATACCG-1	P22 - sample C1	Aggressive	13.0784	27.7255	Lymphocyte-enriched stroma	216.931	122.492	0	0.0228164
V10A20_007_C_CATGTCTCATTTATGG-1	P22 - sample C1	Aggressive	23.902	4.94118	Non-cancer glands	153.689	100.325	0	0.00335687
V10A20_007_C_CATTTAGCGGACCATG-1	P22 - sample C1	Aggressive	23.8824	28.7255	Lymphocyte-enriched stroma	215.723	135.827	0	0
V10A20_007_C_CCAAGCGTAACTCGTA-1	P22 - sample C1	Aggressive	15.9216	20.7843	Non-cancer glands	207.731	213.866	0	0
V10A20_007_C_CCAATGTCACAGCAAG-1	P22 - sample C1	Aggressive	3.41176	16.8235	Non-cancer glands	195.569	144.173	0	0
V10A20_007_C_CCACAATGTACGTCTT-1	P22 - sample C1	Aggressive	23.8824	24.7647	Lymphocyte-enriched stroma	144.103	113.91	0	0.00368561
V10A20_007_C_CCACAGTACCCATCCT-1	P22 - sample C1	Aggressive	27.8824	5.94118	Non-cancer glands	143.238	112.653	0	0
V10A20_007_C_CCACCCAAGGAAAGTG-1	P22 - sample C1	Aggressive	18.1961	16.8235	Non-cancer glands	166.847	121.127	0	0
V10A20_007_C_CCAGATAGTTGAGTGA-1	P22 - sample C1	Aggressive	23.3137	25.7451	Lymphocyte-enriched stroma	135.161	121.525	0	0.00382518
V10A20_007_C_CCAGCCTGGACCAATA-1	P22 - sample C1	Aggressive	12.5098	16.8235	Lymphocyte-enriched stroma	206.206	130.875	0	0
V10A20_007_C_CCAGGGACGTGGCCTC-1	P22 - sample C1	Aggressive	5.68627	26.7255	Lymphocyte-enriched stroma	121.612	108.963	0	0
V10A20_007_C_CCAGTAGTCTGATCCA-1	P22 - sample C1	Aggressive	27.3137	26.7451	Lymphocyte-enriched stroma	66.083	-6.2494	0	0.000465269
V10A20_007_C_CCATCGCAGTTAAACT-1	P22 - sample C1	Aggressive	10.8235	3.96078	Non-cancer glands	273.202	115.58	0	0
V10A20_007_C_CCATCTCACCAGTGAA-1	P22 - sample C1	Aggressive	31.2941	15.8431	Lymphocyte-enriched stroma	172.273	114.876	0	0
V10A20_007_C_CCATGCCTGTTTAGTA-1	P22 - sample C1	Aggressive	5.68627	18.8039	Lymphocyte-enriched stroma	133.08	120.119	0	0
V10A20_007_C_CCCAAACATGCTGCTC-1	P22 - sample C1	Aggressive	25.6078	19.8039	Lymphocyte-enriched stroma	110.299	53.5066	0	0
V10A20_007_C_CCCAGTTAAGGCGCCG-1	P22 - sample C1	Aggressive	22.1961	11.8824	Lymphocyte-enriched stroma	133.933	93.967	0	0
V10A20_007_C_CCCGCAGCGCGAACTA-1	P22 - sample C1	Aggressive	13.6667	4.94118	Lymphocyte-enriched stroma	252.473	131.233	0	0
V10A20_007_C_CCCTTTGACAGGTCTT-1	P22 - sample C1	Aggressive	7.39216	3.94118	Lymphocyte-enriched stroma	218.541	122.879	0	0
V10A20_007_C_CCGAACCTTCCCGGCC-1	P22 - sample C1	Aggressive	15.9412	4.94118	Lymphocyte-enriched stroma	156.33	105.048	0	0
V10A20_007_C_CCGCACAAAGACCAAC-1	P22 - sample C1	Aggressive	18.7647	17.8235	Lymphocyte-enriched stroma	157.331	78.3439	0	0
V10A20_007_C_CCGGGCGGTCTCGTCA-1	P22 - sample C1	Aggressive	18.7647	21.7843	Lymphocyte-enriched stroma	161.795	211.821	0	0
V10A20_007_C_CCGGGCTGCTCCATAC-1	P22 - sample C1	Aggressive	24.4706	17.8235	Lymphocyte-enriched stroma	194.051	118.327	0	0
V10A20_007_C_CCGTAAGTTGGTCCCA-1	P22 - sample C1	Aggressive	19.3333	20.7843	ISUP1	220.198	231.944	0	0
V10A20_007_C_CCTAAATTAACGGTTC-1	P22 - sample C1	Aggressive	14.2157	11.8824	Lymphocyte-enriched stroma	176.484	123.792	0	0
V10A20_007_C_CCTAACCCAAACAAGT-1	P22 - sample C1	Aggressive	26.1765	4.96078	Lymphocyte-enriched stroma	167.747	48.475	0.0251547	0.267412
V10A20_007_C_CCTAGGCGTAGCGATC-1	P22 - sample C1	Aggressive	25.6078	17.8235	Lymphocyte-enriched stroma	161.805	111.064	0	0
V10A20_007_C_CCTATGGGTTACCGTC-1	P22 - sample C1	Aggressive	14.7843	24.7451	Lymphocyte-enriched stroma	157.183	118.998	0	0
V10A20_007_C_CCTCGGACCGGGATAG-1	P22 - sample C1	Aggressive	23.902	12.8627	Lymphocyte-enriched stroma	221.171	117.712	0	0
V10A20_007_C_CCTCTAATCTGCCAAG-1	P22 - sample C1	Aggressive	17.0588	30.6863	Lymphocyte-enriched stroma	176.599	138.229	0	0
V10A20_007_C_CCTCTGTACTATTCTA-1	P22 - sample C1	Aggressive	10.2549	0.980392	Non-cancer glands	87.2029	104.832	0.144546	0.348232
V10A20_007_C_CCTGAACGATATATTC-1	P22 - sample C1	Aggressive	23.902	16.8431	Lymphocyte-enriched stroma	171.486	185.557	0	0
V10A20_007_C_CCTGAATATTTACATA-1	P22 - sample C1	Aggressive	15.9216	30.6863	Lymphocyte-enriched stroma	200.046	123.675	0	0
V10A20_007_C_CCTGACCACCGATGGT-1	P22 - sample C1	Aggressive	10.2353	8.90196	Non-cancer glands	193.656	122.353	0	0
V10A20_007_C_CCTGTCACCCGGGCTC-1	P22 - sample C1	Aggressive	13.6471	24.7451	Lymphocyte-enriched stroma	178.81	106.801	0	0.0819558
V10A20_007_C_CCTGTCGCCCGTAAAT-1	P22 - sample C1	Aggressive	10.8039	17.8235	Lymphocyte-enriched stroma	149.019	97.5896	0	0
V10A20_007_C_CGACAATTTGATCTAA-1	P22 - sample C1	Aggressive	29.5882	10.902	Non-cancer glands	106.978	172.755	0.0126367	0.0638236
V10A20_007_C_CGACACGCTCCGACAG-1	P22 - sample C1	Aggressive	29.0196	7.92157	Lymphocyte-enriched stroma	154.727	125.294	0	0
V10A20_007_C_CGAGACCCTAGAGTGT-1	P22 - sample C1	Aggressive	10.2353	10.8824	Non-cancer glands	226.751	207.656	0	0
V10A20_007_C_CGAGAGATGTGAACCT-1	P22 - sample C1	Aggressive	17.0588	24.7451	Lymphocyte-enriched stroma	123.779	131.685	0	0
V10A20_007_C_CGAGGCTAAATATGGC-1	P22 - sample C1	Aggressive	15.9216	24.7451	Lymphocyte-enriched stroma	171.645	139.284	0	0
V10A20_007_C_CGAGGGACTGCGGTCG-1	P22 - sample C1	Aggressive	19.9216	15.8431	Non-cancer glands	128.757	110.038	0	0
V10A20_007_C_CGAGTTCTGTCCCACC-1	P22 - sample C1	Aggressive	23.8824	26.7451	Lymphocyte-enriched stroma	188.114	122.252	0	0
V10A20_007_C_CGAGTTTATCGGACTG-1	P22 - sample C1	Aggressive	28.451	16.8431	Lymphocyte-enriched stroma	155.661	91.1273	0	0
V10A20_007_C_CGATACCTCGCGGACA-1	P22 - sample C1	Aggressive	2.84314	13.8431	Non-cancer glands	117.563	105.275	0	0
V10A20_007_C_CGCACATGTCCACTAC-1	P22 - sample C1	Aggressive	25.0392	14.8627	Lymphocyte-enriched stroma	215.583	118.106	0	0
V10A20_007_C_CGCACGTGCGCTATCA-1	P22 - sample C1	Aggressive	31.8627	14.8627	Lymphocyte-enriched stroma	200.332	120.743	0	0
V10A20_007_C_CGCATGGTGCGATGCT-1	P22 - sample C1	Aggressive	13.0784	13.8627	Lymphocyte-enriched stroma	212.98	117.317	0	0
V10A20_007_C_CGCATTAGCTAATAGG-1	P22 - sample C1	Aggressive	7.96078	26.7255	Lymphocyte-enriched stroma	93.9177	73.879	0	0
V10A20_007_C_CGCCATCCGATTATGA-1	P22 - sample C1	Aggressive	21.0392	29.7059	Lymphocyte-enriched stroma	132.677	157.084	0	0
V10A20_007_C_CGCCGCCCATGCCTGT-1	P22 - sample C1	Aggressive	22.7647	14.8431	Lymphocyte-enriched stroma	183.614	117.954	0	0
V10A20_007_C_CGCCTCCCTCCTCTAT-1	P22 - sample C1	Aggressive	17.0784	10.8824	Non-cancer glands	222.861	185.922	0	0
V10A20_007_C_CGCGCATGTTTGATTG-1	P22 - sample C1	Aggressive	6.2549	3.94118	Lymphocyte-enriched stroma	184.072	106.706	0	0
V10A20_007_C_CGCGGCTCAACTTGAA-1	P22 - sample C1	Aggressive	30.7255	10.902	Non-cancer glands	164.978	85.2597	0	0
V10A20_007_C_CGCGGGAATTAGGCAG-1	P22 - sample C1	Aggressive	21.0392	25.7451	Lymphocyte-enriched stroma	172.165	109.959	0	0.0109667
V10A20_007_C_CGCGTTCATGAAATAC-1	P22 - sample C1	Aggressive	4.52941	26.7255	Lymphocyte-enriched stroma	193.576	118.371	0	0
V10A20_007_C_CGCTACGGGACATTTA-1	P22 - sample C1	Aggressive	2.84314	15.8235	Non-cancer glands	135.176	96.6447	0	0
V10A20_007_C_CGCTATTCTTAGGCTC-1	P22 - sample C1	Aggressive	9.66667	15.8431	Non-cancer glands	138.705	118.364	0	0
V10A20_007_C_CGCTTTCTTGCATTCG-1	P22 - sample C1	Aggressive	23.902	22.7843	Lymphocyte-enriched stroma	184.359	146.618	0	0
V10A20_007_C_CGGAGCATGGCGATCC-1	P22 - sample C1	Aggressive	13.6471	14.8431	Lymphocyte-enriched stroma	120.752	110.096	0	0
V10A20_007_C_CGGCAGGGTCGGGTTG-1	P22 - sample C1	Aggressive	29.0196	21.7843	Lymphocyte-enriched stroma	199.564	120.917	0	0.00359213
V10A20_007_C_CGGCCACGCACAAAGT-1	P22 - sample C1	Aggressive	9.09804	18.8039	Lymphocyte-enriched stroma	146.165	100.833	0	0.0807406
V10A20_007_C_CGGGCAGCTAAACCGC-1	P22 - sample C1	Aggressive	7.39216	21.7843	Lymphocyte-enriched stroma	190.066	139.181	0	0
V10A20_007_C_CGGGTGTACCCATTTA-1	P22 - sample C1	Aggressive	24.4706	21.7843	Lymphocyte-enriched stroma	209.429	105.959	0	0
V10A20_007_C_CGGTACTAGAATCAAA-1	P22 - sample C1	Aggressive	22.7647	10.8824	Lymphocyte-enriched stroma	203.52	161.633	0	0
V10A20_007_C_CGGTCAAGTGGGAACC-1	P22 - sample C1	Aggressive	21.0392	27.7255	Lymphocyte-enriched stroma	190.226	108.602	0	0
V10A20_007_C_CGTATTAAGAGATCTA-1	P22 - sample C1	Aggressive	6.2549	21.7647	Lymphocyte-enriched stroma	108.789	47.6288	0	0.00354526
V10A20_007_C_CGTCGGATAGTGTTGA-1	P22 - sample C1	Aggressive	30.1569	19.8039	Lymphocyte-enriched stroma	163.801	92.7549	0	0
V10A20_007_C_CGTGAAGTTAATTCAC-1	P22 - sample C1	Aggressive	7.39216	13.8431	Non-cancer glands	159.22	119.198	0	0
V10A20_007_C_CGTGCAGACTGGGACA-1	P22 - sample C1	Aggressive	17.6471	13.8627	Lymphocyte-enriched stroma	121.299	97.8778	0	0
V10A20_007_C_CGTGCCCTCCCGAAGA-1	P22 - sample C1	Aggressive	19.3529	10.8824	Lymphocyte-enriched stroma	169.029	123.014	0	0
V10A20_007_C_CGTTGAGCGACCGTCG-1	P22 - sample C1	Aggressive	17.6471	9.90196	Non-cancer glands	193.116	193.776	0	0
V10A20_007_C_CTAAAGGGAAATAGGA-1	P22 - sample C1	Aggressive	10.8039	9.90196	Non-cancer glands	110.083	149.646	0	0
V10A20_007_C_CTAAATCCTATTCCGG-1	P22 - sample C1	Aggressive	23.3137	27.7255	Lymphocyte-enriched stroma	150.972	101.335	0	0
V10A20_007_C_CTAACGAAACTTGCTG-1	P22 - sample C1	Aggressive	29.0196	23.7647	Non-cancer glands	-26.346	-96.4489	0	0.00197989
V10A20_007_C_CTAAGGGAATGATTGG-1	P22 - sample C1	Aggressive	16.5098	9.90196	Non-cancer glands	219.597	124.751	0	0
V10A20_007_C_CTACCCTAAGGTCATA-1	P22 - sample C1	Aggressive	27.3137	22.7843	Lymphocyte-enriched stroma	199.093	112.441	0	0.0081283
V10A20_007_C_CTACGCACGGAGTACC-1	P22 - sample C1	Aggressive	7.96078	18.8039	Lymphocyte-enriched stroma	154.173	115.73	0	0
V10A20_007_C_CTACTATCTTTCAGAG-1	P22 - sample C1	Aggressive	28.451	24.7647	Non-cancer glands	-52.6814	-51.4307	0.0010578	0.0140429
V10A20_007_C_CTACTGCCACCTGACC-1	P22 - sample C1	Aggressive	11.3725	26.7255	Lymphocyte-enriched stroma	157.687	96.9001	0	0
V10A20_007_C_CTAGATTTACGACGGC-1	P22 - sample C1	Aggressive	17.6471	11.8824	Lymphocyte-enriched stroma	156.636	102.809	0	0
V10A20_007_C_CTAGCATAGTATAATG-1	P22 - sample C1	Aggressive	13.0784	19.8039	Lymphocyte-enriched stroma	171.246	22.6953	0	0.00834785
V10A20_007_C_CTAGTCACGTCTTAAG-1	P22 - sample C1	Aggressive	14.7843	16.8235	Lymphocyte-enriched stroma	179.798	109.535	0	0
V10A20_007_C_CTAGTTGGGCCCGGTA-1	P22 - sample C1	Aggressive	14.2157	27.7255	Lymphocyte-enriched stroma	136.858	150.39	0	0
V10A20_007_C_CTATCGGGTCTCAACA-1	P22 - sample C1	Aggressive	14.7843	18.8039	Non-cancer glands	166.014	86.1189	0	0
V10A20_007_C_CTATGTCACTAGCCCA-1	P22 - sample C1	Aggressive	13.0784	23.7647	Lymphocyte-enriched stroma	200.479	119.632	0	0
V10A20_007_C_CTATTCATGTGTCCCA-1	P22 - sample C1	Aggressive	10.8235	1.96078	Non-cancer glands	170.536	138.704	0	0.0840747
V10A20_007_C_CTCGAGGTCGAACAGT-1	P22 - sample C1	Aggressive	9.09804	24.7451	Lymphocyte-enriched stroma	90.7386	126.09	0	0
V10A20_007_C_CTCGCACCTATATAGT-1	P22 - sample C1	Aggressive	14.2157	29.7059	Lymphocyte-enriched stroma	199.478	119.087	0	0
V10A20_007_C_CTCGGTACCACTGCTC-1	P22 - sample C1	Aggressive	21.6275	12.8627	Non-cancer glands	148.63	91.2899	0	0
V10A20_007_C_CTCTCACAATCGATGA-1	P22 - sample C1	Aggressive	15.3529	21.7843	Non-cancer glands	191.239	172.532	0	0
V10A20_007_C_CTCTGGACGCCTGGTG-1	P22 - sample C1	Aggressive	10.8039	21.7843	Non-cancer glands	152.85	124.782	0	0
V10A20_007_C_CTGCACAACTACATAT-1	P22 - sample C1	Aggressive	18.7843	3.96078	Lymphocyte-enriched stroma	222.665	141.525	0	0
V10A20_007_C_CTGCCATGCATCACAT-1	P22 - sample C1	Aggressive	10.8039	13.8627	Lymphocyte-enriched stroma	164.75	109.484	0	0
V10A20_007_C_CTGCTTGGCGATAGCT-1	P22 - sample C1	Aggressive	18.2157	0.980392	Lymphocyte-enriched stroma	198.072	125.343	0	0
V10A20_007_C_CTGGAAATGGATGCTT-1	P22 - sample C1	Aggressive	5.68627	24.7451	Lymphocyte-enriched stroma	167.169	155.021	0	0.118529
V10A20_007_C_CTGGAAGACACGGTGG-1	P22 - sample C1	Aggressive	25.6078	3.96078	Non-cancer glands	185.514	155.648	0	0
V10A20_007_C_CTGGATTTACACTTGA-1	P22 - sample C1	Aggressive	6.82353	4.94118	Lymphocyte-enriched stroma	159.455	112.269	0	0
V10A20_007_C_CTGGCGCACAGGTCTG-1	P22 - sample C1	Aggressive	26.1765	16.8431	Lymphocyte-enriched stroma	185.804	115.246	0	0
V10A20_007_C_CTGGCTGATTCATCCT-1	P22 - sample C1	Aggressive	30.1569	9.90196	Non-cancer glands	170.706	88.7426	0	0.0197279
V10A20_007_C_CTGGGATAAATAATGG-1	P22 - sample C1	Aggressive	23.3333	15.8431	Non-cancer glands	185.48	112.661	0	0
V10A20_007_C_CTGGGTAGGCAGTTAA-1	P22 - sample C1	Aggressive	20.4902	10.8824	Lymphocyte-enriched stroma	136.368	39.951	0	0
V10A20_007_C_CTGGTAACACATAGAA-1	P22 - sample C1	Aggressive	25.6078	11.8824	Lymphocyte-enriched stroma	241.375	136.165	0	0
V10A20_007_C_CTGGTTTCGAGCAAGA-1	P22 - sample C1	Aggressive	25.6078	7.92157	Lymphocyte-enriched stroma	192.124	124.261	0	0
V10A20_007_C_CTGTGCAGGGTAGGTC-1	P22 - sample C1	Aggressive	15.3529	11.8824	Lymphocyte-enriched stroma	147.686	102.389	0	0
V10A20_007_C_CTTCATTGTCAGTGGA-1	P22 - sample C1	Aggressive	9.66667	17.8235	Lymphocyte-enriched stroma	164.959	107.167	0	0
V10A20_007_C_CTTGAGTTAGGGTAAT-1	P22 - sample C1	Aggressive	28.451	14.8627	Non-cancer glands	143.925	193.099	0	0
V10A20_007_C_CTTGCCCAGGCTCTAC-1	P22 - sample C1	Aggressive	6.82353	8.90196	Lymphocyte-enriched stroma	106.215	75.6268	0	0
V10A20_007_C_CTTGTTGCTGAGTCAA-1	P22 - sample C1	Aggressive	21.0588	15.8431	Non-cancer glands	154.066	65.5516	0	0
V10A20_007_C_CTTTAACTTTCAAAGG-1	P22 - sample C1	Aggressive	13.6471	30.6863	Lymphocyte-enriched stroma	148.004	124.343	0	0
V10A20_007_C_CTTTAATATTGGTCGA-1	P22 - sample C1	Aggressive	17.0784	2.96078	Lymphocyte-enriched stroma	202.264	131.062	0	0
V10A20_007_C_CTTTACCGAATAGTAG-1	P22 - sample C1	Aggressive	23.3333	3.96078	Lymphocyte-enriched stroma	142.408	107.53	0	0
V10A20_007_C_CTTTAGGAACACTGTT-1	P22 - sample C1	Aggressive	25.0392	12.8824	Non-cancer glands	130.972	100.126	0	0
V10A20_007_C_CTTTAGTGCTATTATT-1	P22 - sample C1	Aggressive	11.9412	9.90196	Non-cancer glands	139.23	132.037	0	0
V10A20_007_C_GAAACAGATGACCACC-1	P22 - sample C1	Aggressive	27.8824	13.8627	Non-cancer glands	241.606	197.221	0	0
V10A20_007_C_GAAATGGCGGTGTTAG-1	P22 - sample C1	Aggressive	5.11765	23.7451	Non-cancer glands	165.764	195.536	0	0
V10A20_007_C_GAAATTGTCTCTATAA-1	P22 - sample C1	Aggressive	5.68627	10.8824	Lymphocyte-enriched stroma	151.8	106.501	0	0
V10A20_007_C_GAACGTCTCATGGTCG-1	P22 - sample C1	Aggressive	25.0392	22.7843	Lymphocyte-enriched stroma	220.397	113.398	0	0.0625528
V10A20_007_C_GAAGCGTGAGGAATTT-1	P22 - sample C1	Aggressive	9.66667	19.8039	Lymphocyte-enriched stroma	219.032	162.416	0	0
V10A20_007_C_GAAGTCAGTTGCACTA-1	P22 - sample C1	Aggressive	8.54902	1.96078	Non-cancer glands	167.043	113.722	0	0
V10A20_007_C_GAAGTCTCCCTAGCGA-1	P22 - sample C1	Aggressive	27.3137	16.8431	Lymphocyte-enriched stroma	218.497	120.681	0	0.00693038
V10A20_007_C_GAAGTGATTTATCGTG-1	P22 - sample C1	Aggressive	2.27451	14.8431	Non-cancer glands	176.441	85.336	0	0
V10A20_007_C_GAAGTTTCCACTCAAT-1	P22 - sample C1	Aggressive	1.70588	17.8039	Non-cancer glands	189.702	156.929	0	0
V10A20_007_C_GAATAGACGCGACCCA-1	P22 - sample C1	Aggressive	27.8824	11.8824	Non-cancer glands	230.404	204.537	0	0
V10A20_007_C_GAATCTGAACATTCTC-1	P22 - sample C1	Aggressive	11.9412	11.8824	Lymphocyte-enriched stroma	137.731	41.4944	0	0.000900415
V10A20_007_C_GAATGTGGTCCGGATT-1	P22 - sample C1	Aggressive	21.6275	10.8824	Non-cancer glands	158.751	96.4352	0	0
V10A20_007_C_GAATGTTGGGTAATCT-1	P22 - sample C1	Aggressive	14.7843	30.6863	Lymphocyte-enriched stroma	69.7126	72.7123	0.0832975	0.0809774
V10A20_007_C_GAATTATAGTGAAAGG-1	P22 - sample C1	Aggressive	14.2157	19.8039	Lymphocyte-enriched stroma	182.952	198.807	0	0
V10A20_007_C_GAATTCACCCGGGTGT-1	P22 - sample C1	Aggressive	6.82353	6.92157	Lymphocyte-enriched stroma	178.185	104.807	0	0
V10A20_007_C_GACAACGACCATTGAA-1	P22 - sample C1	Aggressive	19.3333	28.7059	Lymphocyte-enriched stroma	186.905	113.602	0.108488	0.350974
V10A20_007_C_GACACAAGGGAAGAAA-1	P22 - sample C1	Aggressive	16.4902	23.7647	Lymphocyte-enriched stroma	174.683	126.949	0	0
V10A20_007_C_GACACTGAGTTCAGTG-1	P22 - sample C1	Aggressive	1.70588	9.88235	Non-cancer glands	117.409	85.5387	0	0
V10A20_007_C_GACAGCCAGACCTGAC-1	P22 - sample C1	Aggressive	24.4706	11.8824	Lymphocyte-enriched stroma	124.975	108.2	0	0
V10A20_007_C_GACCAGAGCCCTGTAG-1	P22 - sample C1	Aggressive	2.27451	22.7647	Lymphocyte-enriched stroma	105.885	109.77	0	0
V10A20_007_C_GACCGTGCTGACGGTG-1	P22 - sample C1	Aggressive	5.11765	13.8431	Non-cancer glands	146.5	96.2503	0	0
V10A20_007_C_GACGACGATCCGCGTT-1	P22 - sample C1	Aggressive	15.3725	1.98039	Non-cancer glands	85.933	46.7025	0	0
V10A20_007_C_GACTGCACCAGCCCAG-1	P22 - sample C1	Aggressive	21.0588	7.92157	Lymphocyte-enriched stroma	124.534	101.768	0	0
V10A20_007_C_GAGACTGATGGGTAGA-1	P22 - sample C1	Aggressive	7.39216	25.7451	Lymphocyte-enriched stroma	140.377	91.4778	0	0
V10A20_007_C_GAGATCTGCTTGGCAT-1	P22 - sample C1	Aggressive	0.568627	19.7843	Non-cancer glands	179.252	135.733	0	0
V10A20_007_C_GAGATCTGTCACTCCG-1	P22 - sample C1	Aggressive	17.6275	23.7647	ISUP1	203.141	151.025	0	0
V10A20_007_C_GAGATCTTCCATGACA-1	P22 - sample C1	Aggressive	19.3529	8.90196	Non-cancer glands	237.414	227.426	0	0
V10A20_007_C_GAGATGGGAGTCGACA-1	P22 - sample C1	Aggressive	16.5098	1.98039	Non-cancer glands	197.945	126.18	0	0
V10A20_007_C_GAGCTAAGGGCATATC-1	P22 - sample C1	Aggressive	22.7451	24.7647	Lymphocyte-enriched stroma	156.619	89.8907	0	0
V10A20_007_C_GAGGGCGCAGCTCTGC-1	P22 - sample C1	Aggressive	26.1765	26.7451	Lymphocyte-enriched stroma	224.772	217.508	0	0
V10A20_007_C_GAGTCCGCTTACCGGA-1	P22 - sample C1	Aggressive	8.52941	7.90196	Lymphocyte-enriched stroma	180.078	103.523	0	0
V10A20_007_C_GAGTGTGCGGTACCCA-1	P22 - sample C1	Aggressive	25.6078	9.90196	Lymphocyte-enriched stroma	202.116	54.2081	0	0.00433084
V10A20_007_C_GATAACTCGCACTGTG-1	P22 - sample C1	Aggressive	26.1765	14.8627	Lymphocyte-enriched stroma	175.99	100.844	0	0
V10A20_007_C_GATAGGTAACGTTGAC-1	P22 - sample C1	Aggressive	9.66667	5.92157	Lymphocyte-enriched stroma	197.144	17.2069	0	0.00067236
V10A20_007_C_GATATGAGACACTAAC-1	P22 - sample C1	Aggressive	21.6275	14.8431	Lymphocyte-enriched stroma	127.427	97.6537	0	0
V10A20_007_C_GATCATTCCAAACATT-1	P22 - sample C1	Aggressive	7.39216	23.7647	Lymphocyte-enriched stroma	173.014	54.9347	0.00383291	0.0735055
V10A20_007_C_GATCCCTTTATACTGC-1	P22 - sample C1	Aggressive	9.66667	25.7451	Non-cancer glands	-21.2854	61.4934	0	0
V10A20_007_C_GATCCGGGAATTAACA-1	P22 - sample C1	Aggressive	17.0588	14.8431	Lymphocyte-enriched stroma	125.959	118.913	0.00924361	0.156642
V10A20_007_C_GATCGCGGGCTCTCCA-1	P22 - sample C1	Aggressive	5.11765	17.8039	Non-cancer glands	151.02	130.612	0	0
V10A20_007_C_GATCGGTGGCCATAAC-1	P22 - sample C1	Aggressive	14.2157	25.7451	Lymphocyte-enriched stroma	206.969	140.493	0	0
V10A20_007_C_GATCGTGACTGATATC-1	P22 - sample C1	Aggressive	16.4902	15.8431	Lymphocyte-enriched stroma	183.366	74.0046	0	0.0017837
V10A20_007_C_GATCTTGGAGGGCATA-1	P22 - sample C1	Aggressive	15.3725	9.90196	Lymphocyte-enriched stroma	203.124	178.272	0	0
V10A20_007_C_GATGCGTCCTGCATTC-1	P22 - sample C1	Aggressive	7.96078	16.8235	Non-cancer glands	144.634	113.326	0	0
V10A20_007_C_GATGCTGTATTTCATC-1	P22 - sample C1	Aggressive	18.2157	10.8824	Lymphocyte-enriched stroma	195.683	123.064	0	0
V10A20_007_C_GATGTTCAATCCACGA-1	P22 - sample C1	Aggressive	0	12.8627	Lymphocyte-enriched stroma	141.839	105.237	0	0
V10A20_007_C_GATTCCCTTGTCGCAG-1	P22 - sample C1	Aggressive	13.6471	28.7059	ISUP3	158.826	72.7769	0.110986	0.230198
V10A20_007_C_GATTCGACGGTTCACG-1	P22 - sample C1	Aggressive	15.9216	12.8627	Non-cancer glands	198.154	151.953	0	0
V10A20_007_C_GCAAACCCTACATTAT-1	P22 - sample C1	Aggressive	22.1961	5.94118	Lymphocyte-enriched stroma	144.162	113.507	0	0
V10A20_007_C_GCAGATCCATAAGACT-1	P22 - sample C1	Aggressive	23.902	2.96078	Non-cancer glands	191.373	132.106	0	0.00394093
V10A20_007_C_GCAGATTAGGGATATC-1	P22 - sample C1	Aggressive	10.2353	16.8235	Lymphocyte-enriched stroma	161.734	170.152	0	0.0064262
V10A20_007_C_GCATAGAGCACTCAGG-1	P22 - sample C1	Aggressive	9.09804	16.8235	Lymphocyte-enriched stroma	246.417	7.37968	0	0.0786625
V10A20_007_C_GCATGAGGGACGCGGC-1	P22 - sample C1	Aggressive	26.7451	23.7647	Lymphocyte-enriched stroma	210.211	-1.05856	0	0.0771459
V10A20_007_C_GCCCGTAATACCTTCT-1	P22 - sample C1	Aggressive	20.4706	26.7255	Lymphocyte-enriched stroma	151.416	119.971	0.0145844	0.0903129
V10A20_007_C_GCCGAAATTCCTACGT-1	P22 - sample C1	Aggressive	1.13725	18.8039	Non-cancer glands	129.375	99.954	0	0
V10A20_007_C_GCCGATTGGCCAAGCT-1	P22 - sample C1	Aggressive	10.2353	12.8627	Non-cancer glands	167.499	122.089	0	0
V10A20_007_C_GCCGGGTTAGGGTCGC-1	P22 - sample C1	Aggressive	9.09804	12.8627	Lymphocyte-enriched stroma	129.229	129.77	0	0
V10A20_007_C_GCCTATAGTGTCAGGG-1	P22 - sample C1	Aggressive	27.3137	24.7647	Lymphocyte-enriched stroma	154.783	128.463	0	0.0178971
V10A20_007_C_GCCTCATCTGGAAATA-1	P22 - sample C1	Aggressive	29.5882	12.8824	Non-cancer glands	116.373	92.5997	0.00221535	0.0785494
V10A20_007_C_GCGAAACTTAACTGGA-1	P22 - sample C1	Aggressive	22.1961	9.90196	Non-cancer glands	187.318	107.101	0	0
V10A20_007_C_GCGAAGCCATACCCGT-1	P22 - sample C1	Aggressive	10.2353	22.7647	Lymphocyte-enriched stroma	73.5917	94.725	0	0.0124773
V10A20_007_C_GCGACGATAGTTGTAC-1	P22 - sample C1	Aggressive	6.2549	5.92157	Lymphocyte-enriched stroma	136.31	111.634	0	0
V10A20_007_C_GCGAGGCCCGAGCAGA-1	P22 - sample C1	Aggressive	2.27451	16.8235	Lymphocyte-enriched stroma	278.797	234.638	0	0
V10A20_007_C_GCGAGTTCTGCAAAGA-1	P22 - sample C1	Aggressive	11.3725	18.8039	Lymphocyte-enriched stroma	120.079	38.7767	0	0
V10A20_007_C_GCGATTGTTAACGTTA-1	P22 - sample C1	Aggressive	19.3529	16.8235	Non-cancer glands	211.083	31.4627	0	0
V10A20_007_C_GCGGAGAGGGAGAACG-1	P22 - sample C1	Aggressive	19.9216	7.92157	Non-cancer glands	182.679	122.944	0	0
V10A20_007_C_GCGGTTCCCTATCATG-1	P22 - sample C1	Aggressive	3.41176	6.92157	Non-cancer glands	119.072	60.2313	0	0
V10A20_007_C_GCGTGGTACTGGGTTA-1	P22 - sample C1	Aggressive	29.5882	18.8235	Lymphocyte-enriched stroma	223.194	103.111	0	0.0560885
V10A20_007_C_GCTAAGTAGTTTCTCT-1	P22 - sample C1	Aggressive	21.0392	19.8039	Non-cancer glands	171.295	68.6688	0	0
V10A20_007_C_GCTACGACTTATTGGG-1	P22 - sample C1	Aggressive	14.7843	10.8824	Non-cancer glands	239.642	268.739	0	0
V10A20_007_C_GCTAGTAGAGCTTGTA-1	P22 - sample C1	Aggressive	12.5098	14.8431	Lymphocyte-enriched stroma	155.614	119.851	0	0
V10A20_007_C_GCTCTAAACCCTGACG-1	P22 - sample C1	Aggressive	8.52941	29.7059	Non-cancer glands	101.397	113.186	0	0
V10A20_007_C_GCTCTCGGGTACCGAA-1	P22 - sample C1	Aggressive	8.52941	27.7255	Non-cancer glands	41.164	63.2608	0	0
V10A20_007_C_GCTGAGGCGTGAGTAT-1	P22 - sample C1	Aggressive	11.9412	13.8627	Lymphocyte-enriched stroma	130.144	98.2774	0	0
V10A20_007_C_GCTGCACGGTTTCTTA-1	P22 - sample C1	Aggressive	17.0784	12.8627	Lymphocyte-enriched stroma	126.878	103.233	0	0
V10A20_007_C_GCTGCTACTGCGTAGC-1	P22 - sample C1	Aggressive	18.2157	2.96078	Lymphocyte-enriched stroma	199.75	127.768	0	0
V10A20_007_C_GCTGCTCTCCGGACAC-1	P22 - sample C1	Aggressive	11.3725	22.7647	Lymphocyte-enriched stroma	157.104	87.022	0	0
V10A20_007_C_GCTGTTGCTACCGAAC-1	P22 - sample C1	Aggressive	29.5882	14.8627	Lymphocyte-enriched stroma	233.72	120.206	0	0.0460656
V10A20_007_C_GCTTAATGTAACTAAC-1	P22 - sample C1	Aggressive	23.3333	11.8824	Lymphocyte-enriched stroma	181.812	117.301	0	0
V10A20_007_C_GCTTATGAAGCAGGAA-1	P22 - sample C1	Aggressive	26.1765	18.8235	Lymphocyte-enriched stroma	224.446	158.151	0	0
V10A20_007_C_GCTTCCGTCCCTAGAC-1	P22 - sample C1	Aggressive	19.3333	24.7451	Lymphocyte-enriched stroma	152.738	111.221	0	0.00618254
V10A20_007_C_GCTTGGATCGATTAGG-1	P22 - sample C1	Aggressive	30.7255	22.7843	Non-cancer glands	79.0867	104.676	0	0
V10A20_007_C_GCTTTCAGAGGAGGTG-1	P22 - sample C1	Aggressive	29.5882	20.8039	Lymphocyte-enriched stroma	191.605	43.6021	0	0
V10A20_007_C_GGAATGCGCTAGCGTG-1	P22 - sample C1	Aggressive	22.1765	21.7843	Lymphocyte-enriched stroma	155.03	66.2661	0	0
V10A20_007_C_GGACCAACAGGATAAC-1	P22 - sample C1	Aggressive	13.6667	2.96078	Non-cancer glands	187.252	141.204	0	0.0372985
V10A20_007_C_GGAGACGACACCTTTG-1	P22 - sample C1	Aggressive	13.6471	10.8824	Lymphocyte-enriched stroma	109.594	60.1492	0	0
V10A20_007_C_GGAGCACCAAGAACTA-1	P22 - sample C1	Aggressive	22.1765	27.7255	Non-cancer glands	205.214	147.987	0	0.0535687
V10A20_007_C_GGAGGGCTTGGTTGGC-1	P22 - sample C1	Aggressive	19.902	21.7843	Lymphocyte-enriched stroma	197.436	105.49	0	0.00290315
V10A20_007_C_GGATCCGGAATATACT-1	P22 - sample C1	Aggressive	22.1961	19.8039	Lymphocyte-enriched stroma	211.858	98.5467	0	0
V10A20_007_C_GGATGAAGATCGCTGA-1	P22 - sample C1	Aggressive	29.0196	11.8824	Non-cancer glands	238.795	171.719	0	0
V10A20_007_C_GGATGACGCGAGTTTA-1	P22 - sample C1	Aggressive	1.13725	16.8235	Lymphocyte-enriched stroma	231.465	87.3392	0	0.00649045
V10A20_007_C_GGATGTCCTTACCGCA-1	P22 - sample C1	Aggressive	27.3137	18.8235	Non-cancer glands	210.933	123.931	0	0
V10A20_007_C_GGATTTCACTTCTATA-1	P22 - sample C1	Aggressive	22.7451	22.7843	Lymphocyte-enriched stroma	127.907	107.639	0	0
V10A20_007_C_GGCAAGGCGAAATAGC-1	P22 - sample C1	Aggressive	14.8039	8.90196	Lymphocyte-enriched stroma	259.545	193.091	0	0
V10A20_007_C_GGCAATAGTCAATGAG-1	P22 - sample C1	Aggressive	15.3529	23.7647	Lymphocyte-enriched stroma	193.48	119.144	0	0
V10A20_007_C_GGCGAAATCTAACTTG-1	P22 - sample C1	Aggressive	25.0392	10.902	Lymphocyte-enriched stroma	192.31	105.168	0	0
V10A20_007_C_GGCGCGTTCGAGTTTA-1	P22 - sample C1	Aggressive	9.09804	6.92157	Lymphocyte-enriched stroma	159.388	83.0157	0	0
V10A20_007_C_GGCGGAGTAATATTAG-1	P22 - sample C1	Aggressive	1.70588	21.7647	Non-cancer glands	120.487	98.9074	0	0
V10A20_007_C_GGCGGTAGGATCATTG-1	P22 - sample C1	Aggressive	14.7843	22.7647	Lymphocyte-enriched stroma	181.307	186.765	0	0
V10A20_007_C_GGCTCGCGTTGAGGTA-1	P22 - sample C1	Aggressive	28.451	22.7843	Lymphocyte-enriched stroma	146.033	117.094	0	0.0794405
V10A20_007_C_GGCTCTGCTCCAACGC-1	P22 - sample C1	Aggressive	16.4902	27.7255	Lymphocyte-enriched stroma	141.902	125.33	0	0
V10A20_007_C_GGCTGAAATAGCAAAG-1	P22 - sample C1	Aggressive	20.4902	4.94118	Non-cancer glands	213.038	157.736	0	0
V10A20_007_C_GGGACTGCATAGATAG-1	P22 - sample C1	Aggressive	9.66667	21.7843	Non-cancer glands	115.13	119.047	0	0
V10A20_007_C_GGGAGAACTCACAGTA-1	P22 - sample C1	Aggressive	11.9412	21.7843	Lymphocyte-enriched stroma	231.446	199.228	0	0
V10A20_007_C_GGGAGTTAATGAGGCG-1	P22 - sample C1	Aggressive	18.1961	20.7843	Lymphocyte-enriched stroma	199.935	116.292	0	0
V10A20_007_C_GGGATTTACCGCACCT-1	P22 - sample C1	Aggressive	26.7451	11.8824	Lymphocyte-enriched stroma	190.006	122.261	0	0
V10A20_007_C_GGGCCCGTCTTAAACA-1	P22 - sample C1	Aggressive	5.11765	11.8627	Non-cancer glands	131.832	89.6522	0	0
V10A20_007_C_GGGCCGGCCGAAGTAC-1	P22 - sample C1	Aggressive	23.3333	17.8235	Lymphocyte-enriched stroma	201.517	88.3044	0	0.0398871
V10A20_007_C_GGGCGATATGTGTGAA-1	P22 - sample C1	Aggressive	8.52941	25.7451	Lymphocyte-enriched stroma	143.429	72.2693	0	0.027322
V10A20_007_C_GGGCTGCCTAGGGCGA-1	P22 - sample C1	Aggressive	14.7843	20.7843	Non-cancer glands	75.7885	3.11974	0	0.0170583
V10A20_007_C_GGGCTGGTTAGTCGCG-1	P22 - sample C1	Aggressive	4.54902	22.7647	Lymphocyte-enriched stroma	112.671	95.15	0	0
V10A20_007_C_GGGTGACACCTTAACT-1	P22 - sample C1	Aggressive	7.39216	7.90196	Lymphocyte-enriched stroma	201.697	112.4	0	0
V10A20_007_C_GGTACAAACATGCTAT-1	P22 - sample C1	Aggressive	6.2549	13.8431	Non-cancer glands	152.62	128.945	0	0
V10A20_007_C_GGTAGAAGACCGCCTG-1	P22 - sample C1	Aggressive	15.9412	0.980392	Non-cancer glands	17.1655	80.9499	0.262747	0.0847883
V10A20_007_C_GGTAGTGCTCGCACCA-1	P22 - sample C1	Aggressive	16.4902	19.8039	Non-cancer glands	146.801	122.089	0	0
V10A20_007_C_GGTATTGCCGAGTTTA-1	P22 - sample C1	Aggressive	5.68627	20.7843	Lymphocyte-enriched stroma	116.659	102.786	0	0
V10A20_007_C_GGTCAGTGGGTCCCAC-1	P22 - sample C1	Aggressive	10.8039	5.94118	Lymphocyte-enriched stroma	236.564	114.793	0	0
V10A20_007_C_GGTCGGCCAGGAGCTT-1	P22 - sample C1	Aggressive	23.3333	21.7843	Lymphocyte-enriched stroma	174.593	118.175	0	0
V10A20_007_C_GGTCTGAGAATCTGGA-1	P22 - sample C1	Aggressive	21.0392	23.7647	Lymphocyte-enriched stroma	144.985	91.8692	0	0.00661865
V10A20_007_C_GGTGATAAGGAGCAGT-1	P22 - sample C1	Aggressive	20.4902	16.8235	Non-cancer glands	149.863	134.681	0	0.00595904
V10A20_007_C_GGTTAGCTATATGTCT-1	P22 - sample C1	Aggressive	25.0392	6.92157	Lymphocyte-enriched stroma	163.518	55.3673	0	0
V10A20_007_C_GGTTTACAATCTCAAT-1	P22 - sample C1	Aggressive	17.0588	28.7059	Lymphocyte-enriched stroma	185.797	139.518	0	0
V10A20_007_C_GGTTTCAATCGGTCAG-1	P22 - sample C1	Aggressive	27.3137	20.8039	Lymphocyte-enriched stroma	256.661	159.217	0	0
V10A20_007_C_GTAAGCGGGCAGTCAG-1	P22 - sample C1	Aggressive	11.3725	30.6863	Lymphocyte-enriched stroma	158.289	117.322	0	0
V10A20_007_C_GTAAGTAACAGTCTGG-1	P22 - sample C1	Aggressive	22.1961	13.8627	Lymphocyte-enriched stroma	140.272	107.889	0	0
V10A20_007_C_GTACACTTACCTGAAG-1	P22 - sample C1	Aggressive	11.9412	17.8235	Lymphocyte-enriched stroma	162.083	125.814	0	0
V10A20_007_C_GTACAGAGGCAAGGGT-1	P22 - sample C1	Aggressive	22.7647	16.8235	Lymphocyte-enriched stroma	193.862	119.22	0	0
V10A20_007_C_GTACGCTTCATTGCAC-1	P22 - sample C1	Aggressive	16.5098	7.92157	Lymphocyte-enriched stroma	182.181	110.195	0	0
V10A20_007_C_GTACGTTTGCCCGTCA-1	P22 - sample C1	Aggressive	14.2353	9.90196	Lymphocyte-enriched stroma	146.82	107.886	0	0
V10A20_007_C_GTACTAAGATTTGGAG-1	P22 - sample C1	Aggressive	6.82353	26.7255	Lymphocyte-enriched stroma	128.68	103.215	0	0
V10A20_007_C_GTACTGGAGTTAGACC-1	P22 - sample C1	Aggressive	21.6078	20.7843	Lymphocyte-enriched stroma	151.777	85.1694	0	0
V10A20_007_C_GTAGCCAAACATGGGA-1	P22 - sample C1	Aggressive	15.3725	3.96078	Lymphocyte-enriched stroma	262.804	102.365	0	0.0060385
V10A20_007_C_GTAGCGGCTATACACT-1	P22 - sample C1	Aggressive	14.7843	14.8431	Lymphocyte-enriched stroma	159.658	104.02	0	0.0057851
V10A20_007_C_GTAGCTTCCTCTTGTT-1	P22 - sample C1	Aggressive	26.1765	22.7843	Lymphocyte-enriched stroma	147.852	108.688	0	0
V10A20_007_C_GTAGTCGCGGGAATCA-1	P22 - sample C1	Aggressive	21.6275	4.94118	Lymphocyte-enriched stroma	159.169	79.1019	0	0
V10A20_007_C_GTATCTTTCATAACCA-1	P22 - sample C1	Aggressive	13.098	7.92157	Non-cancer glands	170.34	146.235	0	0
V10A20_007_C_GTATGTGGGTCTAGTT-1	P22 - sample C1	Aggressive	27.8824	15.8431	Lymphocyte-enriched stroma	168.932	119.966	0	0
V10A20_007_C_GTCAAGCGGACTCGGG-1	P22 - sample C1	Aggressive	19.3529	14.8431	Non-cancer glands	233.096	126.747	0	0
V10A20_007_C_GTCATGCACCTCCGTT-1	P22 - sample C1	Aggressive	10.2353	24.7451	Non-cancer glands	117.321	93.306	0	0
V10A20_007_C_GTCATGGACATGACTA-1	P22 - sample C1	Aggressive	10.8039	27.7255	Lymphocyte-enriched stroma	174.998	130.203	0	0
V10A20_007_C_GTCATTAGAGCGAACG-1	P22 - sample C1	Aggressive	13.6471	16.8235	Lymphocyte-enriched stroma	146.498	100.939	0	0
V10A20_007_C_GTCCCAACGTAAAGTA-1	P22 - sample C1	Aggressive	17.0588	20.7843	Lymphocyte-enriched stroma	169.881	127.281	0	0.00421672
V10A20_007_C_GTCCGGCTGAATTGCG-1	P22 - sample C1	Aggressive	5.11765	25.7255	Lymphocyte-enriched stroma	200.528	139.739	0	0
V10A20_007_C_GTCGCGTAACCCGTTG-1	P22 - sample C1	Aggressive	18.2157	14.8431	Lymphocyte-enriched stroma	118.333	99.912	0	0
V10A20_007_C_GTCGTTATTCGCTTAT-1	P22 - sample C1	Aggressive	18.7843	7.92157	Lymphocyte-enriched stroma	193.666	116.966	0	0
V10A20_007_C_GTGACCGCACACTACG-1	P22 - sample C1	Aggressive	27.3137	14.8627	Non-cancer glands	148.321	168.196	0	0
V10A20_007_C_GTGAGGACACTTAAGG-1	P22 - sample C1	Aggressive	19.3529	12.8627	Lymphocyte-enriched stroma	134.701	117.442	0	0
V10A20_007_C_GTGAGTGGTACAACGC-1	P22 - sample C1	Aggressive	7.39216	1.96078	Lymphocyte-enriched stroma	243.886	163.092	0	0
V10A20_007_C_GTGATCATAGATCTGC-1	P22 - sample C1	Aggressive	7.96078	8.90196	Non-cancer glands	154.073	104.64	0	0
V10A20_007_C_GTGCCCGTTCGGATTC-1	P22 - sample C1	Aggressive	23.902	14.8627	Non-cancer glands	174.208	150.133	0	0
V10A20_007_C_GTGCTCAAGTACTGTC-1	P22 - sample C1	Aggressive	5.11765	19.7843	Lymphocyte-enriched stroma	159.309	113.026	0	0
V10A20_007_C_GTGGTGGCCAAGTGAA-1	P22 - sample C1	Aggressive	20.4902	8.90196	Non-cancer glands	192.528	132.739	0	0
V10A20_007_C_GTGTACCTTGGCTACG-1	P22 - sample C1	Aggressive	19.902	27.7255	Lymphocyte-enriched stroma	268.381	131.082	0	0.095687
V10A20_007_C_GTGTGAATAACTTAGG-1	P22 - sample C1	Aggressive	22.7647	20.8039	Lymphocyte-enriched stroma	156.633	113.102	0	0.00326211
V10A20_007_C_GTGTTACTATGCGTCC-1	P22 - sample C1	Aggressive	18.2157	12.8627	Lymphocyte-enriched stroma	189.246	124.744	0	0
V10A20_007_C_GTTAAAGTAGGACTGG-1	P22 - sample C1	Aggressive	22.7647	4.94118	Lymphocyte-enriched stroma	155.659	114.018	0	0
V10A20_007_C_GTTACCTACAACTTGC-1	P22 - sample C1	Aggressive	13.6667	6.92157	Non-cancer glands	191.383	151.98	0	0
V10A20_007_C_GTTATATTATCTCCCT-1	P22 - sample C1	Aggressive	7.39216	5.92157	Lymphocyte-enriched stroma	248.035	75.8603	0	0.0017579
V10A20_007_C_GTTGAGTCCCGCCGGT-1	P22 - sample C1	Aggressive	19.9216	1.98039	Lymphocyte-enriched stroma	178.839	117.114	0	0
V10A20_007_C_GTTGGATTGAGAACAC-1	P22 - sample C1	Aggressive	25.6078	21.7843	Lymphocyte-enriched stroma	214.227	81.321	0	0.0303424
V10A20_007_C_GTTGGATTTGCGTTGG-1	P22 - sample C1	Aggressive	3.98039	17.8039	Non-cancer glands	187.06	173.767	0	0
V10A20_007_C_GTTTACGTTCCATCTG-1	P22 - sample C1	Aggressive	11.9608	5.94118	Non-cancer glands	197.204	114.085	0	0
V10A20_007_C_GTTTCTGCAGTCTCCC-1	P22 - sample C1	Aggressive	16.4902	13.8627	Lymphocyte-enriched stroma	132.062	109.553	0	0
V10A20_007_C_GTTTGACCAAATCCTA-1	P22 - sample C1	Aggressive	8.52941	23.7647	Non-cancer glands	175.54	88.1264	0	0
V10A20_007_C_GTTTGGCCCAAGTTAT-1	P22 - sample C1	Aggressive	21.0588	11.8824	Lymphocyte-enriched stroma	150.832	93.6644	0	0
V10A20_007_C_TAAAGCGTTAGGAGAA-1	P22 - sample C1	Aggressive	25.6078	25.7451	Lymphocyte-enriched stroma	217.237	134.69	0	0.00442181
V10A20_007_C_TAACATACAATGTGGG-1	P22 - sample C1	Aggressive	15.3529	15.8431	Lymphocyte-enriched stroma	198.994	129.634	0	0
V10A20_007_C_TAACTCATCCGCGCGG-1	P22 - sample C1	Aggressive	3.41176	10.8824	Lymphocyte-enriched stroma	131.865	112.504	0	0
V10A20_007_C_TAAGGCAACATAAGAT-1	P22 - sample C1	Aggressive	15.9216	28.7059	Lymphocyte-enriched stroma	84.3855	97.2798	0.0359729	0.206737
V10A20_007_C_TAATAGTGACGACCAG-1	P22 - sample C1	Aggressive	22.7451	26.7451	Lymphocyte-enriched stroma	110.368	143.12	0.104514	0.272616
V10A20_007_C_TACAACGCACAACTCA-1	P22 - sample C1	Aggressive	3.41176	12.8627	Lymphocyte-enriched stroma	88.4372	39.7852	0	0
V10A20_007_C_TACATAGGCATACACC-1	P22 - sample C1	Aggressive	9.66667	13.8627	Lymphocyte-enriched stroma	195.526	113.592	0	0
V10A20_007_C_TACCAGAAGTAGGTTC-1	P22 - sample C1	Aggressive	4.54902	4.94118	Non-cancer glands	161.702	106.699	0	0
V10A20_007_C_TACCGCGGACTTGCAG-1	P22 - sample C1	Aggressive	30.7255	20.8039	Non-cancer glands	3.76522	139.475	0.0347655	0.199787
V10A20_007_C_TACCGTGCCTCGGACC-1	P22 - sample C1	Aggressive	14.8039	2.96078	Non-cancer glands	193.291	163.312	0	0.00179228
V10A20_007_C_TACGAACACGACTTCA-1	P22 - sample C1	Aggressive	5.68627	22.7647	Non-cancer glands	147.412	152.487	0	0
V10A20_007_C_TACGACGCTTGCTGCG-1	P22 - sample C1	Aggressive	6.2549	7.90196	Lymphocyte-enriched stroma	137.567	91.8756	0	0
V10A20_007_C_TACGACTGCCTCTTAG-1	P22 - sample C1	Aggressive	13.0784	9.90196	Lymphocyte-enriched stroma	143.753	129.157	0	0
V10A20_007_C_TACGCCATATTCTAAT-1	P22 - sample C1	Aggressive	8.52941	13.8431	Lymphocyte-enriched stroma	145.767	111.222	0	0
V10A20_007_C_TACTTGTTAGTAGTCC-1	P22 - sample C1	Aggressive	25.0392	16.8431	Lymphocyte-enriched stroma	143.496	108.278	0	0
V10A20_007_C_TAGAAAGGTGGCGCTA-1	P22 - sample C1	Aggressive	21.6078	22.7647	Lymphocyte-enriched stroma	150.805	103.63	0	0.00304744
V10A20_007_C_TAGACGCCCGTACCGG-1	P22 - sample C1	Aggressive	26.7451	21.7843	Lymphocyte-enriched stroma	198.723	60.386	0	0.00442181
V10A20_007_C_TAGAGTCTAAGCGAAC-1	P22 - sample C1	Aggressive	6.82353	24.7451	Lymphocyte-enriched stroma	180.306	145.178	0	0.00489499
V10A20_007_C_TAGATATGGACTGGAA-1	P22 - sample C1	Aggressive	5.68627	4.94118	Non-cancer glands	120.191	67.9869	0	0
V10A20_007_C_TAGCCATTTCAAAGTC-1	P22 - sample C1	Aggressive	26.1765	10.902	Lymphocyte-enriched stroma	168.608	111.178	0	0
V10A20_007_C_TAGCCGGCGGTCAGCG-1	P22 - sample C1	Aggressive	23.902	20.8039	Lymphocyte-enriched stroma	125.255	86.6721	0	0
V10A20_007_C_TAGCGTCCGGTGTGGT-1	P22 - sample C1	Aggressive	19.3529	0.980392	Lymphocyte-enriched stroma	159.189	105.241	0	0
V10A20_007_C_TAGCGTTGGGTCTTAC-1	P22 - sample C1	Aggressive	14.2157	15.8431	Lymphocyte-enriched stroma	125.218	95.1968	0	0
V10A20_007_C_TAGCTAAGTCCGGGAG-1	P22 - sample C1	Aggressive	7.96078	24.7451	Lymphocyte-enriched stroma	178.667	171.316	0	0
V10A20_007_C_TAGCTCGCCTGATAAC-1	P22 - sample C1	Aggressive	8.52941	3.94118	Lymphocyte-enriched stroma	141.354	97.0547	0	0
V10A20_007_C_TAGGGAGCTTGGGATG-1	P22 - sample C1	Aggressive	30.1569	17.8235	Lymphocyte-enriched stroma	149.222	108.936	0	0
V10A20_007_C_TAGGTGCTCGCCTAGC-1	P22 - sample C1	Aggressive	24.4706	13.8627	Non-cancer glands	227.156	159.055	0	0
V10A20_007_C_TAGGTTCGAGTTCGTC-1	P22 - sample C1	Aggressive	13.6471	18.8039	Lymphocyte-enriched stroma	179.047	126.484	0	0
V10A20_007_C_TAGTCCGCAGAGAATG-1	P22 - sample C1	Aggressive	5.68627	14.8431	Lymphocyte-enriched stroma	227.148	113.175	0	0
V10A20_007_C_TAGTGCCCTCCAGAGT-1	P22 - sample C1	Aggressive	5.11765	21.7647	Non-cancer glands	175.517	86.0939	0	0
V10A20_007_C_TATACACAGACGCCTT-1	P22 - sample C1	Aggressive	9.66667	3.94118	Non-cancer glands	154.351	77.7818	0	0
V10A20_007_C_TATATCCCTGGGAGGA-1	P22 - sample C1	Aggressive	31.2941	17.8235	Lymphocyte-enriched stroma	158.931	102.735	0	0
V10A20_007_C_TATCTACCACAGCGGG-1	P22 - sample C1	Aggressive	9.66667	11.8824	Lymphocyte-enriched stroma	99.4606	105.434	0	0
V10A20_007_C_TATGCTCCCTACTTAC-1	P22 - sample C1	Aggressive	10.2353	28.7059	Lymphocyte-enriched stroma	150.262	88.3136	0	0
V10A20_007_C_TATGGATGTGCTACGC-1	P22 - sample C1	Aggressive	6.2549	27.7255	Lymphocyte-enriched stroma	135.117	111.537	0	0
V10A20_007_C_TATGGGACCGAGCAGG-1	P22 - sample C1	Aggressive	7.39216	17.8039	Non-cancer glands	90.8819	107.495	0	0
V10A20_007_C_TATGGGTACGTATCGT-1	P22 - sample C1	Aggressive	8.52941	21.7843	Non-cancer glands	150.336	98.9051	0	0
V10A20_007_C_TATGGTCTGAGTAACA-1	P22 - sample C1	Aggressive	8.52941	17.8235	Lymphocyte-enriched stroma	193.801	129.235	0	0
V10A20_007_C_TATGTCTCATTGTGCC-1	P22 - sample C1	Aggressive	22.1765	23.7647	Lymphocyte-enriched stroma	141.75	87.4989	0	0
V10A20_007_C_TATTACCATCCTGCTT-1	P22 - sample C1	Aggressive	30.1569	15.8431	Lymphocyte-enriched stroma	219.027	108.204	0	0
V10A20_007_C_TATTCAATTCTAATCC-1	P22 - sample C1	Aggressive	17.6275	19.8039	Lymphocyte-enriched stroma	205.783	109.422	0	0
V10A20_007_C_TATTCCACTCAGCTCG-1	P22 - sample C1	Aggressive	7.96078	4.94118	Lymphocyte-enriched stroma	221.402	118.543	0	0
V10A20_007_C_TATTCGTGCCAGAATA-1	P22 - sample C1	Aggressive	11.9412	19.8039	Non-cancer glands	62.5711	199.288	0	0
V10A20_007_C_TCAAACAACCGCGTCG-1	P22 - sample C1	Aggressive	9.66667	29.7059	Lymphocyte-enriched stroma	161.718	105.861	0	0.0074217
V10A20_007_C_TCAAACTTAGATTGTT-1	P22 - sample C1	Aggressive	12.5098	22.7647	Lymphocyte-enriched stroma	143.388	80.9118	0	0.0268564
V10A20_007_C_TCAACGAGGAGACAAA-1	P22 - sample C1	Aggressive	7.39216	11.8627	Lymphocyte-enriched stroma	214.221	191.033	0	0
V10A20_007_C_TCACAGGGAATCGCAA-1	P22 - sample C1	Aggressive	20.4902	6.92157	Non-cancer glands	196.763	150.959	0	0.00460293
V10A20_007_C_TCACAGGTTATTGGGC-1	P22 - sample C1	Aggressive	2.84314	21.7647	Lymphocyte-enriched stroma	128.014	102.792	0	0
V10A20_007_C_TCACCCTCTTAAGATT-1	P22 - sample C1	Aggressive	9.09804	8.90196	Non-cancer glands	154.286	98.708	0	0
V10A20_007_C_TCACCGCTCGGCACTC-1	P22 - sample C1	Aggressive	27.8824	23.7647	Lymphocyte-enriched stroma	158.616	114.154	0	0
V10A20_007_C_TCACGCATTGTAGATC-1	P22 - sample C1	Aggressive	3.41176	20.7843	Lymphocyte-enriched stroma	134.981	79.5185	0	0
V10A20_007_C_TCACGTGCCCGATTCA-1	P22 - sample C1	Aggressive	10.8039	15.8431	Lymphocyte-enriched stroma	200.166	130.807	0	0
V10A20_007_C_TCAGACGCTATAGAAG-1	P22 - sample C1	Aggressive	16.5098	5.94118	Non-cancer glands	164.155	123.193	0	0
V10A20_007_C_TCAGCAAATGCATCTC-1	P22 - sample C1	Aggressive	17.0588	22.7647	Lymphocyte-enriched stroma	191.952	78.5998	0	0.0884994
V10A20_007_C_TCATTTAAGTCTCCGA-1	P22 - sample C1	Aggressive	31.8627	18.8235	Lymphocyte-enriched stroma	182.023	111.999	0	0
V10A20_007_C_TCCACTTTATCTAGGT-1	P22 - sample C1	Aggressive	20.4706	22.7647	Lymphocyte-enriched stroma	156.59	116.87	0	0
V10A20_007_C_TCCAGAGCACCGGTTC-1	P22 - sample C1	Aggressive	15.3529	13.8627	Non-cancer glands	158.22	122.308	0	0
V10A20_007_C_TCCAGGCGAGTACGGT-1	P22 - sample C1	Aggressive	7.96078	22.7647	Lymphocyte-enriched stroma	84.989	78.041	0	0.019388
V10A20_007_C_TCCCAAAGACGAAGGA-1	P22 - sample C1	Aggressive	9.66667	27.7255	Lymphocyte-enriched stroma	109.856	63.8036	0.252411	0.468075
V10A20_007_C_TCCCAGCTTTAGTCTG-1	P22 - sample C1	Aggressive	7.39216	19.7843	Lymphocyte-enriched stroma	86.6883	61.8161	0	0
V10A20_007_C_TCCCGCGTACTCCTGG-1	P22 - sample C1	Aggressive	14.7843	26.7255	Lymphocyte-enriched stroma	124.579	136.146	0	0.00403317
V10A20_007_C_TCCCGTCAGTCCCGCA-1	P22 - sample C1	Aggressive	18.1961	30.6863	Lymphocyte-enriched stroma	194.192	130.995	0	0.00403317
V10A20_007_C_TCCCGTGTGCAATTTG-1	P22 - sample C1	Aggressive	21.0588	9.90196	Lymphocyte-enriched stroma	132.998	92.47	0	0
V10A20_007_C_TCCGCGGCAGCATCTG-1	P22 - sample C1	Aggressive	23.3333	19.8039	Lymphocyte-enriched stroma	217.024	125.128	0	0
V10A20_007_C_TCCGGTTCGTCCGGTC-1	P22 - sample C1	Aggressive	5.68627	2.96078	Non-cancer glands	206.788	166.37	0	0
V10A20_007_C_TCCGTTTAGCCTTGAA-1	P22 - sample C1	Aggressive	26.1765	24.7647	Lymphocyte-enriched stroma	203.315	67.9508	0	0.0222584
V10A20_007_C_TCCTACATCCACGGCC-1	P22 - sample C1	Aggressive	23.3333	7.92157	Lymphocyte-enriched stroma	129.846	116.531	0	0
V10A20_007_C_TCCTCGGGCTGGGCTT-1	P22 - sample C1	Aggressive	18.7843	13.8627	Non-cancer glands	158.202	132.237	0	0
V10A20_007_C_TCCTTTCTTACGCTTA-1	P22 - sample C1	Aggressive	10.8039	23.7647	Lymphocyte-enriched stroma	104.952	67.9633	0	0
V10A20_007_C_TCGCACCAGGAGGCAG-1	P22 - sample C1	Aggressive	21.0588	3.96078	Lymphocyte-enriched stroma	137.437	78.3287	0	0
V10A20_007_C_TCGCTCGATATATTCC-1	P22 - sample C1	Aggressive	11.3725	24.7451	Lymphocyte-enriched stroma	197.341	195.556	0	0
V10A20_007_C_TCGCTGGGCGGATTGT-1	P22 - sample C1	Aggressive	17.6275	25.7451	Lymphocyte-enriched stroma	144.997	103.128	0	0
V10A20_007_C_TCGCTTTAAACGTTTG-1	P22 - sample C1	Aggressive	25.0196	28.7255	Lymphocyte-enriched stroma	139.037	91.4669	0	0
V10A20_007_C_TCGGACGCCCAGCCCA-1	P22 - sample C1	Aggressive	20.4706	20.7843	Lymphocyte-enriched stroma	198.147	118.571	0	0
V10A20_007_C_TCGGAGTACATGAGTA-1	P22 - sample C1	Aggressive	17.6275	21.7843	Lymphocyte-enriched stroma	192.773	48.3137	0	0
V10A20_007_C_TCGGGCCGTCGTGGTA-1	P22 - sample C1	Aggressive	25.6078	13.8627	Lymphocyte-enriched stroma	148.001	102.284	0	0
V10A20_007_C_TCGTAAGACGACATTG-1	P22 - sample C1	Aggressive	19.3333	26.7255	Lymphocyte-enriched stroma	170.101	108.735	0	0.00800437
V10A20_007_C_TCTACCGTCCACAAGC-1	P22 - sample C1	Aggressive	13.6471	26.7255	Lymphocyte-enriched stroma	132.465	138.608	0	0.00433084
V10A20_007_C_TCTAGCATGCCCAGAA-1	P22 - sample C1	Aggressive	13.098	5.94118	Non-cancer glands	190.785	204.983	0	0
V10A20_007_C_TCTAGTTATCAGAAGA-1	P22 - sample C1	Aggressive	6.2549	19.7843	Lymphocyte-enriched stroma	160.419	118.778	0	0
V10A20_007_C_TCTCATGAGATAGGGT-1	P22 - sample C1	Aggressive	25.0392	4.94118	Lymphocyte-enriched stroma	196.505	141.336	0	0
V10A20_007_C_TCTGAATTCCGTACAA-1	P22 - sample C1	Aggressive	29.0196	19.8039	Lymphocyte-enriched stroma	186.667	59.2641	0	0.0612569
V10A20_007_C_TCTGATGTATTCTGTC-1	P22 - sample C1	Aggressive	22.7647	2.96078	Lymphocyte-enriched stroma	162.433	52.752	0	0
V10A20_007_C_TCTGCCAGAAACTGCA-1	P22 - sample C1	Aggressive	20.4902	12.8627	Lymphocyte-enriched stroma	152.789	86.9078	0	0.0115777
V10A20_007_C_TCTGGGAACCTTTGAA-1	P22 - sample C1	Aggressive	31.2941	13.8627	Lymphocyte-enriched stroma	241.344	220.415	0	0
V10A20_007_C_TCTGTGCCATCATAGT-1	P22 - sample C1	Aggressive	21.0392	21.7843	Lymphocyte-enriched stroma	219.253	106.546	0	0
V10A20_007_C_TCTTACTTATGCCTCT-1	P22 - sample C1	Aggressive	28.451	8.92157	Lymphocyte-enriched stroma	173.498	121.881	0	0
V10A20_007_C_TCTTCCCATGGGCACA-1	P22 - sample C1	Aggressive	30.1569	21.7843	Non-cancer glands	199.872	56.9341	0	0
V10A20_007_C_TCTTCGAATAGACGTT-1	P22 - sample C1	Aggressive	15.9216	14.8431	Lymphocyte-enriched stroma	149.901	115.482	0	0
V10A20_007_C_TCTTCGATACCAATAA-1	P22 - sample C1	Aggressive	13.0784	21.7843	Lymphocyte-enriched stroma	180.038	137.905	0	0
V10A20_007_C_TCTTGATGCGTAGCGA-1	P22 - sample C1	Aggressive	14.2157	21.7843	Non-cancer glands	197.352	129.656	0	0
V10A20_007_C_TCTTTAAGACTATGAA-1	P22 - sample C1	Aggressive	31.2941	19.8039	Non-cancer glands	216.524	182.418	0	0
V10A20_007_C_TGAAAGGACCTGACTC-1	P22 - sample C1	Aggressive	22.7647	18.8039	Lymphocyte-enriched stroma	221.884	100.958	0	0.002879
V10A20_007_C_TGACCCACGTTAGACA-1	P22 - sample C1	Aggressive	2.27451	20.7843	Non-cancer glands	141.557	119.713	0	0
V10A20_007_C_TGACGATGCACTAGAA-1	P22 - sample C1	Aggressive	29.5882	16.8431	Lymphocyte-enriched stroma	245.66	96.1732	0	0.00991242
V10A20_007_C_TGAGAGATTTACCACG-1	P22 - sample C1	Aggressive	27.3137	12.8824	Non-cancer glands	102.604	116.825	0	0
V10A20_007_C_TGAGTAAATTAGCGTA-1	P22 - sample C1	Aggressive	7.96078	6.92157	Lymphocyte-enriched stroma	240.736	112.089	0	0
V10A20_007_C_TGAGTGGTCCGTGACG-1	P22 - sample C1	Aggressive	23.3137	23.7647	Lymphocyte-enriched stroma	145.084	116.699	0	0
V10A20_007_C_TGATCGGTTTGACCCT-1	P22 - sample C1	Aggressive	6.2549	25.7255	Lymphocyte-enriched stroma	139.058	90.2219	0	0
V10A20_007_C_TGATCTCCGGCGCCAG-1	P22 - sample C1	Aggressive	3.96078	25.7255	Lymphocyte-enriched stroma	246.929	117.264	0	0
V10A20_007_C_TGCAAGAATGACGTAA-1	P22 - sample C1	Aggressive	9.66667	23.7647	Lymphocyte-enriched stroma	216.848	137.077	0	0.0542201
V10A20_007_C_TGCAGGATCGGCAAAG-1	P22 - sample C1	Aggressive	17.6275	29.7059	Lymphocyte-enriched stroma	178.901	109.942	0.0566817	0.371238
V10A20_007_C_TGCAGTTTCCTCCCAT-1	P22 - sample C1	Aggressive	26.7451	13.8627	Lymphocyte-enriched stroma	224.037	120.587	0	0
V10A20_007_C_TGCATATGTCTGTCAC-1	P22 - sample C1	Aggressive	23.902	18.8235	Lymphocyte-enriched stroma	203.73	130.671	0	0
V10A20_007_C_TGCATGTGGTAATCTA-1	P22 - sample C1	Aggressive	21.6078	24.7451	Lymphocyte-enriched stroma	206.323	153.025	0.00393323	0.228636
V10A20_007_C_TGCCAGTACGTGGAGA-1	P22 - sample C1	Aggressive	15.9412	2.96078	Lymphocyte-enriched stroma	265.376	139.877	0	0
V10A20_007_C_TGCCCGTACCGTTAAA-1	P22 - sample C1	Aggressive	18.2157	8.90196	Non-cancer glands	161.305	180.326	0	0
V10A20_007_C_TGCCTTGGCCAGGCAA-1	P22 - sample C1	Aggressive	22.1961	1.98039	Lymphocyte-enriched stroma	229.605	121.398	0	0
V10A20_007_C_TGCGACACCCTAGTGC-1	P22 - sample C1	Aggressive	1.70588	7.90196	Lymphocyte-enriched stroma	172.143	104.668	0	0
V10A20_007_C_TGCGCAAAGCATTTGG-1	P22 - sample C1	Aggressive	13.6471	22.7647	Lymphocyte-enriched stroma	157.312	112.938	0	0
V10A20_007_C_TGCGTTTGTTGACACT-1	P22 - sample C1	Aggressive	18.7843	11.8824	Lymphocyte-enriched stroma	147.345	114.294	0	0
V10A20_007_C_TGCTCCACAGTTCTTA-1	P22 - sample C1	Aggressive	29.5882	8.92157	Non-cancer glands	191.082	113.332	0	0
V10A20_007_C_TGCTGTTGAAGAACTC-1	P22 - sample C1	Aggressive	13.0784	15.8431	Lymphocyte-enriched stroma	162.8	122.856	0	0
V10A20_007_C_TGGCAAACTAAATTAC-1	P22 - sample C1	Aggressive	19.9216	3.96078	Lymphocyte-enriched stroma	279.714	151.975	0	0.004962
V10A20_007_C_TGGCAGATTACGATCA-1	P22 - sample C1	Aggressive	8.52941	9.88235	Non-cancer glands	135.268	119.075	0	0
V10A20_007_C_TGGCAGCAGTAATAGT-1	P22 - sample C1	Aggressive	10.2353	14.8431	Non-cancer glands	194.278	128.052	0	0
V10A20_007_C_TGGCCAAACTGAAGTA-1	P22 - sample C1	Aggressive	18.7647	25.7451	Lymphocyte-enriched stroma	177.222	79.0864	0.0579589	0.411887
V10A20_007_C_TGGCGATCAAGTTATG-1	P22 - sample C1	Aggressive	6.82353	2.96078	Lymphocyte-enriched stroma	170.894	114.895	0	0
V10A20_007_C_TGGGCCCATACTAATT-1	P22 - sample C1	Aggressive	26.1765	6.94118	Lymphocyte-enriched stroma	151.021	131.859	0	0
V10A20_007_C_TGGTCCCACGCTACGG-1	P22 - sample C1	Aggressive	17.6471	1.98039	Lymphocyte-enriched stroma	192.46	123.503	0	0
V10A20_007_C_TGGTTCAACGGGTAAT-1	P22 - sample C1	Aggressive	17.6471	3.96078	Non-cancer glands	180.147	121.059	0	0
V10A20_007_C_TGTACGAACAAATCCG-1	P22 - sample C1	Aggressive	8.52941	15.8431	Non-cancer glands	192.047	175.224	0	0
V10A20_007_C_TGTAGGAGAAATTTCC-1	P22 - sample C1	Aggressive	24.4706	19.8039	Lymphocyte-enriched stroma	160.659	160.026	0.0460026	0.214703
V10A20_007_C_TGTATAACAGATCCTG-1	P22 - sample C1	Aggressive	20.4706	24.7451	Lymphocyte-enriched stroma	162.38	131.249	0.0530134	0.176716
V10A20_007_C_TGTATGGCGCAGACAG-1	P22 - sample C1	Aggressive	28.451	10.902	Non-cancer glands	212.715	105.003	0	0
V10A20_007_C_TGTGGCAAAGCGTATG-1	P22 - sample C1	Aggressive	25.0392	24.7647	Lymphocyte-enriched stroma	135.23	77.6593	0.172402	0.390536
V10A20_007_C_TGTTATTGTATGTGGC-1	P22 - sample C1	Aggressive	24.4706	9.90196	Lymphocyte-enriched stroma	172.388	115.039	0	0
V10A20_007_C_TGTTCCGCTTCCATGA-1	P22 - sample C1	Aggressive	0.568627	17.8039	Lymphocyte-enriched stroma	186.423	111.535	0	0
V10A20_007_C_TGTTGTCAAGAAGTCT-1	P22 - sample C1	Aggressive	22.1765	29.7059	Lymphocyte-enriched stroma	182.603	48.3249	0	0
V10A20_007_C_TTAAACTCGAATTCAT-1	P22 - sample C1	Aggressive	29.5882	22.7843	Non-cancer glands	33.6713	-78.346	0.0167326	0.0263175
V10A20_007_C_TTAATGTAGACCAGGT-1	P22 - sample C1	Aggressive	14.2157	23.7647	Lymphocyte-enriched stroma	162.812	113.027	0	0
V10A20_007_C_TTACGGATGGTTCGAG-1	P22 - sample C1	Aggressive	28.451	20.8039	Lymphocyte-enriched stroma	156.864	21.3158	0	0.000844106
V10A20_007_C_TTACTAAAGGACTTTA-1	P22 - sample C1	Aggressive	19.9216	5.94118	Lymphocyte-enriched stroma	183.427	109.783	0	0
V10A20_007_C_TTACTCCGGCCGGGAA-1	P22 - sample C1	Aggressive	19.902	19.8039	Lymphocyte-enriched stroma	219.706	129.457	0	0
V10A20_007_C_TTAGACGAGTCACCTC-1	P22 - sample C1	Aggressive	21.0588	5.94118	Non-cancer glands	125.813	102.193	0	0
V10A20_007_C_TTAGAGTTTAGAAGGA-1	P22 - sample C1	Aggressive	24.4706	7.92157	Lymphocyte-enriched stroma	208.477	117.21	0	0.00359213
V10A20_007_C_TTAGCTGATTTGCCGT-1	P22 - sample C1	Aggressive	29.0196	15.8431	Lymphocyte-enriched stroma	168.055	34.8367	0	0.00948531
V10A20_007_C_TTAGTTATTCGTGGCA-1	P22 - sample C1	Aggressive	27.3137	6.94118	Lymphocyte-enriched stroma	195.574	120.825	0	0
V10A20_007_C_TTATATACGCTGTCAC-1	P22 - sample C1	Aggressive	17.6275	15.8431	Lymphocyte-enriched stroma	166.333	107.75	0	0
V10A20_007_C_TTATATTTGGCAATCC-1	P22 - sample C1	Aggressive	11.9412	27.7255	Lymphocyte-enriched stroma	144.968	123.26	0	0
V10A20_007_C_TTATCCGGGATCTATA-1	P22 - sample C1	Aggressive	25.0392	2.96078	Non-cancer glands	148.474	81.2088	0	0.00191195
V10A20_007_C_TTATGAATGAAAGGGA-1	P22 - sample C1	Aggressive	11.3725	12.8627	Lymphocyte-enriched stroma	150.6	104.783	0	0
V10A20_007_C_TTATGATCTTAACGAA-1	P22 - sample C1	Aggressive	22.1961	15.8431	Lymphocyte-enriched stroma	167.743	118.182	0	0
V10A20_007_C_TTATTAGAGCGTGTTC-1	P22 - sample C1	Aggressive	15.3725	7.92157	Non-cancer glands	151.528	104.42	0	0
V10A20_007_C_TTCAAAGTCTCTAGCC-1	P22 - sample C1	Aggressive	18.1961	18.8039	Lymphocyte-enriched stroma	216.839	178.086	0	0
V10A20_007_C_TTCAATACTCTGAATC-1	P22 - sample C1	Aggressive	24.4706	15.8431	Lymphocyte-enriched stroma	152.631	144.743	0	0
V10A20_007_C_TTCACGAAAGGATCAC-1	P22 - sample C1	Aggressive	6.2549	15.8235	Non-cancer glands	148.859	110.353	0	0
V10A20_007_C_TTCAGCCCTGGTCCAC-1	P22 - sample C1	Aggressive	23.902	6.92157	Lymphocyte-enriched stroma	192.271	166.609	0	0
V10A20_007_C_TTCCGGTTACCCACTT-1	P22 - sample C1	Aggressive	25.0392	8.92157	Non-cancer glands	141.252	88.5939	0	0
V10A20_007_C_TTCCTCGGACTAACCA-1	P22 - sample C1	Aggressive	24.4706	3.96078	Non-cancer glands	137.684	211.199	0	0
V10A20_007_C_TTCGGGACTAATCGCG-1	P22 - sample C1	Aggressive	16.4902	17.8235	Non-cancer glands	194.508	174.585	0	0
V10A20_007_C_TTCTAACCGAAGCTTA-1	P22 - sample C1	Aggressive	26.7451	19.8039	Non-cancer glands	160.986	92.5359	0	0
V10A20_007_C_TTCTGCCGCGCCTAGA-1	P22 - sample C1	Aggressive	14.8039	4.94118	Lymphocyte-enriched stroma	228.382	126.354	0	0
V10A20_007_C_TTCTGCGGGTTAGCGG-1	P22 - sample C1	Aggressive	21.0588	13.8627	Lymphocyte-enriched stroma	176.353	102.347	0	0
V10A20_007_C_TTGAAGAATTCCCAGG-1	P22 - sample C1	Aggressive	3.98039	21.7647	Lymphocyte-enriched stroma	127.714	120.2	0	0
V10A20_007_C_TTGAATATGGACTTTC-1	P22 - sample C1	Aggressive	18.7647	19.8039	Lymphocyte-enriched stroma	159.819	105.723	0	0
V10A20_007_C_TTGAATTCACGTGAGG-1	P22 - sample C1	Aggressive	30.7255	14.8627	Lymphocyte-enriched stroma	210.595	140.303	0	0
V10A20_007_C_TTGCACAATTCAGAAA-1	P22 - sample C1	Aggressive	7.96078	10.8824	Lymphocyte-enriched stroma	157.321	171.945	0	0
V10A20_007_C_TTGCTGATCATGTTCG-1	P22 - sample C1	Aggressive	7.96078	20.7843	Lymphocyte-enriched stroma	158.656	77.7951	0	0
V10A20_007_C_TTGGGACACTGCCCGC-1	P22 - sample C1	Aggressive	15.3529	25.7451	Lymphocyte-enriched stroma	37.4521	112.69	0	0.00326211
V10A20_007_C_TTGGGCGGCGGTTGCC-1	P22 - sample C1	Aggressive	18.7647	23.7647	Lymphocyte-enriched stroma	208.475	120.076	0	0.00403317
V10A20_007_C_TTGGTCACACTCGTAA-1	P22 - sample C1	Aggressive	2.84314	5.92157	Lymphocyte-enriched stroma	163.559	135.533	0	0
V10A20_007_C_TTGTAAGGCCAGTTGG-1	P22 - sample C1	Aggressive	21.6078	26.7451	Lymphocyte-enriched stroma	150.854	123.284	0	0
V10A20_007_C_TTGTAATCCGTACTCG-1	P22 - sample C1	Aggressive	6.82353	18.8039	Lymphocyte-enriched stroma	130.703	108.954	0	0
V10A20_007_C_TTGTGTTTCCCGAAAG-1	P22 - sample C1	Aggressive	9.09804	2.96078	Non-cancer glands	173.977	106.511	0	0
V10A20_007_C_TTGTTCAGTGTGCTAC-1	P22 - sample C1	Aggressive	11.9412	29.7059	Lymphocyte-enriched stroma	174.528	101.599	0	0
V10A20_007_C_TTGTTGTGTGTCAAGA-1	P22 - sample C1	Aggressive	19.3333	22.7647	Lymphocyte-enriched stroma	212.52	171.009	0	0
V10A20_007_D_AAACGAGACGGTTGAT-1	P30 - sample NA	Aggressive	21.6275	16.8431	Stroma	-72.6382	-34.498	0.192014	0.289062
V10A20_007_D_AAACTGCTGGCTCCAA-1	P30 - sample NA	Aggressive	14.8039	6.94118	Non-cancer glands	-234.179	-244.118	0.0444115	0.122711
V10A20_007_D_AAAGGGATGTAGCAAG-1	P30 - sample NA	Aggressive	11.9412	27.7451	Stroma	-199.146	-76.504	0.0230944	0.146831
V10A20_007_D_AAAGTGTGATTTATCT-1	P30 - sample NA	Aggressive	30.1765	7.94118	Stroma	125.853	133.024	0	0
V10A20_007_D_AAATACCTATAAGCAT-1	P30 - sample NA	Aggressive	15.9412	4.96078	Stroma	112.982	-55.5421	0.151824	0.433001
V10A20_007_D_AAATCGTGTACCACAA-1	P30 - sample NA	Aggressive	8.52941	7.92157	Stroma	-89.0414	-106.334	0.000236396	0.00248861
V10A20_007_D_AAATGGTCAATGTGCC-1	P30 - sample NA	Aggressive	5.68627	18.8235	Stroma	43.637	80.5903	0	0.00193747
V10A20_007_D_AAATTAACGGGTAGCT-1	P30 - sample NA	Aggressive	9.66667	17.8431	Non-cancer glands	84.4323	134.989	0.0450506	0.101385
V10A20_007_D_AACCCTACTGTCAATA-1	P30 - sample NA	Aggressive	31.3137	11.902	Stroma	-74.8766	-30.0343	0.00359213	0.0226118
V10A20_007_D_AACCGAGCTTGGTCAT-1	P30 - sample NA	Aggressive	16.4902	27.7451	Non-cancer glands	-256.75	-180.324	0	0.0347655
V10A20_007_D_AACCGCTAAGGGATGC-1	P30 - sample NA	Aggressive	29.0392	5.96078	Non-cancer glands	-78.0776	133.46	0.00141778	0
V10A20_007_D_AACGATATGTCAACTG-1	P30 - sample NA	Aggressive	19.9216	27.7451	Non-cancer glands	-228.478	-171.874	0	0.0449776
V10A20_007_D_AACGCGGTCTCCAGCC-1	P30 - sample NA	Aggressive	13.6471	28.7451	Non-cancer glands	-57.9074	35.0077	0.00276594	0.0280143
V10A20_007_D_AACGTGCGAAAGTCTC-1	P30 - sample NA	Aggressive	18.7843	15.8627	Stroma	10.9305	8.1249	0.302023	0.27046
V10A20_007_D_AACTCAAGTTAATTGC-1	P30 - sample NA	Aggressive	1.70588	13.8627	Non-cancer glands	-337.031	-297.598	0	0.0352517
V10A20_007_D_AACTCTCAATAGAGCG-1	P30 - sample NA	Aggressive	29.6078	16.8627	Stroma	-252.667	-123.83	0.0294365	0.331985
V10A20_007_D_AAGACTGCAAGCTACT-1	P30 - sample NA	Aggressive	15.3725	15.8627	Stroma	-73.3655	-2.92644	0.00927052	0.0129798
V10A20_007_D_AAGAGCTCTTTATCGG-1	P30 - sample NA	Aggressive	20.4902	16.8431	Stroma	137.82	95.5675	0.0768381	0.0651273
V10A20_007_D_AAGAGGCATGGATCGC-1	P30 - sample NA	Aggressive	22.1961	15.8627	Stroma	39.2055	-23.8846	0.0269113	0.0511308
V10A20_007_D_AAGCTAGATCGAGTAA-1	P30 - sample NA	Aggressive	15.3725	1.98039	Stroma	-10.9839	-161.25	0.0798162	0.0891536
V10A20_007_D_AAGCTCGTGCCAAGTC-1	P30 - sample NA	Aggressive	18.2157	16.8431	Non-cancer glands	106.214	51.8908	0	0
V10A20_007_D_AAGGAGCGGTTGGTGC-1	P30 - sample NA	Aggressive	3.98039	23.7843	Stroma	78.0902	-42.9136	0	0.000815787
V10A20_007_D_AAGGATGAGGGACCTC-1	P30 - sample NA	Aggressive	26.1765	24.7843	Stroma	-110.715	-44.6021	0.0949048	0.337003
V10A20_007_D_AAGGCTGTGCTCATCG-1	P30 - sample NA	Aggressive	2.84314	21.7843	Stroma	-43.2683	-77.3172	0.000564942	0.00261962
V10A20_007_D_AAGGTATCCTAATATA-1	P30 - sample NA	Aggressive	22.7647	26.7647	Stroma	9.64902	-46.3528	0.101316	0.0827657
V10A20_007_D_AAGGTGATAAACCAGC-1	P30 - sample NA	Aggressive	29.0392	7.94118	Non-cancer glands	-200.238	-159.166	0.0665029	0.23031
V10A20_007_D_AATAGAATCTGTTTCA-1	P30 - sample NA	Aggressive	25.6275	3.98039	Non-cancer glands	-255.249	-172.73	0	0.0154787
V10A20_007_D_AATCGCCTCAGCGCCA-1	P30 - sample NA	Aggressive	21.6275	12.8824	Non-cancer glands	-44.0298	-29.2242	0.014863	0.0362502
V10A20_007_D_AATCTGCGTTGGGACG-1	P30 - sample NA	Aggressive	29.0196	19.8235	Non-cancer glands	-228.46	-56.8209	0	0.0349053
V10A20_007_D_AATGACGTAGGATGTC-1	P30 - sample NA	Aggressive	21.0588	7.94118	Stroma	-153.707	-166.842	0.0198682	0.158574
V10A20_007_D_AATGCAACCGGGTACC-1	P30 - sample NA	Aggressive	10.2353	26.7451	Non-cancer glands	-96.9118	-137.697	0.0189644	0.0147826
V10A20_007_D_AATTAGCGCTGCAGCG-1	P30 - sample NA	Aggressive	12.5294	1	Stroma	-68.8491	-194.465	0.368458	0.184264
V10A20_007_D_AATTCTAGAGTTAGGC-1	P30 - sample NA	Aggressive	12.5294	2.98039	Stroma	-91.4111	-176.627	0.257635	0.206834
V10A20_007_D_AATTGAACGCTCTGGT-1	P30 - sample NA	Aggressive	23.9216	6.94118	Non-cancer glands	-53.1975	-36.9363	0.18722	0.187245
V10A20_007_D_ACAAATCGCACCGAAT-1	P30 - sample NA	Aggressive	23.3529	2	Non-cancer glands	-47.4033	-32.1054	0.389133	0.529847
V10A20_007_D_ACAAATGGTAGTGTTT-1	P30 - sample NA	Aggressive	24.4902	7.94118	Non-cancer glands	-183.63	-165.819	0.00747751	0.154437
V10A20_007_D_ACAACAGCATGAGCTA-1	P30 - sample NA	Aggressive	17.6471	19.8235	Stroma	-111.31	-42.0842	0.100734	0.267459
V10A20_007_D_ACAAGGAAATCCGCCC-1	P30 - sample NA	Aggressive	19.3529	2.98039	Stroma	-8.12291	-54.7536	0.349821	0.484449
V10A20_007_D_ACAAGGGCAGGCTCTG-1	P30 - sample NA	Aggressive	19.9216	7.94118	Non-cancer glands	-38.8087	-143.102	0.237812	0.047282
V10A20_007_D_ACAATTTGAGCAGTGG-1	P30 - sample NA	Aggressive	23.3333	23.7843	Stroma	62.802	8.92938	0	0.00295938
V10A20_007_D_ACACAAAGACGGGTGG-1	P30 - sample NA	Aggressive	8.52941	27.7451	Stroma	-60.7415	23.062	0.288636	0.158297
V10A20_007_D_ACACACCAGGACCAGT-1	P30 - sample NA	Aggressive	27.902	7.94118	Non-cancer glands	-7.64477	-62.892	0.000947022	0.00120336
V10A20_007_D_ACACGAGACTCCTTCT-1	P30 - sample NA	Aggressive	17.0784	20.8039	Non-cancer glands	-105.026	-162.647	0.0683247	0.0298018
V10A20_007_D_ACACGGGAACTTAGGG-1	P30 - sample NA	Aggressive	17.0588	24.7843	Stroma	16.3679	-123.395	0.340985	0.159898
V10A20_007_D_ACATCGATCGTTTACC-1	P30 - sample NA	Aggressive	11.9608	9.90196	Stroma	51.705	-51.2292	0.0238059	0.0164057
V10A20_007_D_ACATCGTATGCAATGG-1	P30 - sample NA	Aggressive	22.7647	6.94118	Non-cancer glands	108.14	53.2828	0	0
V10A20_007_D_ACATTAGTTTATATCC-1	P30 - sample NA	Aggressive	11.3922	1	Non-cancer glands	-187.477	-55.8079	0.0758195	0.204863
V10A20_007_D_ACCACAAGTTTCTATC-1	P30 - sample NA	Aggressive	7.39216	21.8039	Stroma	-125.64	-54.1218	0.002398	0.0506586
V10A20_007_D_ACCACGTGCAGCTATA-1	P30 - sample NA	Aggressive	19.9216	3.98039	Non-cancer glands	-130.288	-153.993	0.125215	0.254443
V10A20_007_D_ACCATATCCGCAATAA-1	P30 - sample NA	Aggressive	8.52941	13.8627	Stroma	-154.023	-151.02	0.0066897	0.12883
V10A20_007_D_ACCATCGTATATGGTA-1	P30 - sample NA	Aggressive	0.568627	9.90196	Non-cancer glands	-32.8947	-25.5744	0	0
[truncated: 17,855 more rows]

## Sheet: Suppl Figure 2a
index	total_UMI_reads	cells/spot	total_UMI_reads/cell	Spot class
V10A20_007_A_AAACGAGACGGTTGAT-1	16732	17	984.235	Stroma
V10A20_007_A_AAAGGGATGTAGCAAG-1	12630	28	451.071	ISUP-graded spots
V10A20_007_A_AAATACCTATAAGCAT-1	35277	22	1603.5	ISUP-graded spots
V10A20_007_A_AAATCGTGTACCACAA-1	5197	34	152.853	ISUP-graded spots
V10A20_007_A_AAATGGTCAATGTGCC-1	7213	34	212.147	ISUP-graded spots
V10A20_007_A_AAATTAACGGGTAGCT-1	20725	27	767.593	ISUP-graded spots
V10A20_007_A_AACCGAGCTTGGTCAT-1	6202	16	387.625	Stroma
V10A20_007_A_AACGATATGTCAACTG-1	12696	34	373.412	ISUP-graded spots
V10A20_007_A_AACGCGGTCTCCAGCC-1	3743	5	748.6	Stroma
V10A20_007_A_AACGTGCGAAAGTCTC-1	9924	12	827	Stroma
V10A20_007_A_AACTCAAGTTAATTGC-1	6116	6	1019.33	Stroma
V10A20_007_A_AACTGGGTCCCGACGT-1	6182	17	363.647	Stroma
V10A20_007_A_AAGACTGCAAGCTACT-1	10542	24	439.25	ISUP-graded spots
V10A20_007_A_AAGAGCTCTTTATCGG-1	13822	15	921.467	Stroma
V10A20_007_A_AAGAGGCATGGATCGC-1	8033	12	669.417	Stroma
V10A20_007_A_AAGCTAGATCGAGTAA-1	7165	14	511.786	Stroma
V10A20_007_A_AAGCTCGTGCCAAGTC-1	14791	22	672.318	ISUP-graded spots
V10A20_007_A_AAGGATGAGGGACCTC-1	5381	14	384.357	Stroma
V10A20_007_A_AAGGCTGTGCTCATCG-1	12145	24	506.042	Stroma
V10A20_007_A_AAGGTATCCTAATATA-1	6423	31	207.194	ISUP-graded spots
V10A20_007_A_AATCGCCTCAGCGCCA-1	12240	15	816	Stroma
V10A20_007_A_AATGACGTAGGATGTC-1	16195	17	952.647	ISUP-graded spots
V10A20_007_A_AATGCAACCGGGTACC-1	9612	26	369.692	ISUP-graded spots
V10A20_007_A_AATTAAAGGTCGGCGT-1	6296	13	484.308	Stroma
V10A20_007_A_AATTGAACGCTCTGGT-1	12223	21	582.048	ISUP-graded spots
V10A20_007_A_ACAACAGCATGAGCTA-1	6013	16	375.812	Stroma
V10A20_007_A_ACAAGGAAATCCGCCC-1	16843	23	732.304	ISUP-graded spots
V10A20_007_A_ACAAGGGCAGGCTCTG-1	20914	26	804.385	ISUP-graded spots
V10A20_007_A_ACAATTTGAGCAGTGG-1	10443	21	497.286	ISUP-graded spots
V10A20_007_A_ACACAAAGACGGGTGG-1	16178	29	557.862	ISUP-graded spots
V10A20_007_A_ACACGAGACTCCTTCT-1	5181	8	647.625	Stroma
V10A20_007_A_ACACGGGAACTTAGGG-1	7815	27	289.444	ISUP-graded spots
V10A20_007_A_ACATAATAAGGCGGTG-1	18885	32	590.156	ISUP-graded spots
V10A20_007_A_ACATCGATCGTTTACC-1	5528	18	307.111	Stroma
V10A20_007_A_ACATCGTATGCAATGG-1	10981	17	645.941	ISUP-graded spots
V10A20_007_A_ACATTAGTTTATATCC-1	4716	15	314.4	Stroma
V10A20_007_A_ACCACAAGTTTCTATC-1	5857	31	188.935	ISUP-graded spots
V10A20_007_A_ACCACGTGCAGCTATA-1	14654	30	488.467	ISUP-graded spots
V10A20_007_A_ACCATATCCGCAATAA-1	10172	10	1017.2	Stroma
V10A20_007_A_ACCATCGTATATGGTA-1	8351	23	363.087	ISUP-graded spots
V10A20_007_A_ACCCAACGCCCGTGGC-1	4763	7	680.429	Stroma
V10A20_007_A_ACCCGGTTACACTTCC-1	4298	9	477.556	Stroma
V10A20_007_A_ACCGACTGAGTCCCAC-1	4350	18	241.667	Stroma
V10A20_007_A_ACGATCATACATAGAG-1	6204	25	248.16	ISUP-graded spots
V10A20_007_A_ACGATGCATATGTTAT-1	3525	6	587.5	Stroma
V10A20_007_A_ACGCATTCGTGAGTAC-1	13173	23	572.739	ISUP-graded spots
V10A20_007_A_ACGCGAAGTCAGACGA-1	4372	18	242.889	Stroma
V10A20_007_A_ACGCGGGCCAAGGACA-1	14790	30	493	ISUP-graded spots
V10A20_007_A_ACGGCGACGATGGGAA-1	16918	26	650.692	ISUP-graded spots
V10A20_007_A_ACGTAGATTGCTGATG-1	7954	10	795.4	Stroma
V10A20_007_A_ACGTTAGATTTGCCCG-1	6306	14	450.429	Stroma
V10A20_007_A_ACTCAATAAAGGCACG-1	11740	19	617.895	Stroma
V10A20_007_A_ACTCCCTAGAATAGTA-1	11478	23	499.043	ISUP-graded spots
V10A20_007_A_ACTCGTCAGTAATCCC-1	6804	21	324	ISUP-graded spots
V10A20_007_A_ACTCTCTGACTTAGGT-1	8077	24	336.542	ISUP-graded spots
V10A20_007_A_ACTCTTGTATAGTAAC-1	16451	27	609.296	ISUP-graded spots
V10A20_007_A_ACTGAATGGCGAAAGT-1	9976	32	311.75	ISUP-graded spots
V10A20_007_A_ACTGTACGATACACAT-1	6871	17	404.176	Stroma
V10A20_007_A_ACTGTCCAGGATTATA-1	8582	29	295.931	ISUP-graded spots
V10A20_007_A_ACTGTCTTCTTTAGAA-1	4040	9	448.889	Stroma
V10A20_007_A_ACTTATACTTACCCGG-1	6576	19	346.105	Stroma
V10A20_007_A_ACTTATTAGGATCGGT-1	4091	11	371.909	Stroma
V10A20_007_A_ACTTCGCCATACGCAC-1	17322	27	641.556	ISUP-graded spots
V10A20_007_A_ACTTGACTCCCTCTTT-1	6211	32	194.094	ISUP-graded spots
V10A20_007_A_ACTTTCCTATAGCTTC-1	4203	13	323.308	Stroma
V10A20_007_A_AGAAGGTTGCCGAATT-1	6218	14	444.143	Stroma
V10A20_007_A_AGACCCACCGCTGATC-1	5930	13	456.154	Stroma
V10A20_007_A_AGACCCGCCCTCCTCG-1	9922	26	381.615	ISUP-graded spots
V10A20_007_A_AGATAACTTCAGGGCC-1	4953	19	260.684	ISUP-graded spots
V10A20_007_A_AGATACTCAAGATCGA-1	9868	17	580.471	ISUP-graded spots
V10A20_007_A_AGATCTCAGGTGTGAT-1	5962	13	458.615	Stroma
V10A20_007_A_AGATTATAGGACGTTT-1	8758	21	417.048	ISUP-graded spots
V10A20_007_A_AGCACCAGTACTCACG-1	4041	15	269.4	Stroma
V10A20_007_A_AGCCACTCCCGTGCTT-1	14670	26	564.231	ISUP-graded spots
V10A20_007_A_AGCGACCAACGATATT-1	6776	24	282.333	ISUP-graded spots
V10A20_007_A_AGCGTGGTATTCTACT-1	9860	24	410.833	ISUP-graded spots
V10A20_007_A_AGCTCTAGACGTTCCA-1	10854	27	402	ISUP-graded spots
V10A20_007_A_AGGACAGTCGAATCCC-1	6993	14	499.5	Stroma
V10A20_007_A_AGGACGACCCATTAGA-1	9247	11	840.636	ISUP-graded spots
V10A20_007_A_AGGGCTGCAGTTACAG-1	12382	17	728.353	Stroma
V10A20_007_A_AGGGTTTAGTTCGGGA-1	10536	23	458.087	ISUP-graded spots
V10A20_007_A_AGGTTGAGGCACGCTT-1	7128	12	594	ISUP-graded spots
V10A20_007_A_AGGTTTCACACACCTT-1	10489	21	499.476	ISUP-graded spots
V10A20_007_A_AGTACGGGCACCTGGC-1	9821	23	427	ISUP-graded spots
V10A20_007_A_AGTCAACACCACCATC-1	7070	16	441.875	Stroma
V10A20_007_A_AGTCTTCTCCTCAAAT-1	4366	9	485.111	Stroma
V10A20_007_A_AGTGACCTACTTTACG-1	9412	20	470.6	ISUP-graded spots
V10A20_007_A_AGTGAGACTTCCAGTA-1	3344	8	418	Stroma
V10A20_007_A_AGTGATATGAGTAGTT-1	7967	16	497.938	Stroma
V10A20_007_A_AGTGATTCAAGCAGGA-1	3764	17	221.412	Stroma
V10A20_007_A_AGTGCGTAGCTCGTAA-1	16102	27	596.37	ISUP-graded spots
V10A20_007_A_AGTTAAACACTTGCGA-1	6832	23	297.043	ISUP-graded spots
V10A20_007_A_AGTTCCTACAGAATTA-1	4761	20	238.05	Stroma
V10A20_007_A_AGTTCCTATTTATGTT-1	6283	13	483.308	Stroma
V10A20_007_A_ATAAACGGACCCGTAA-1	10123	19	532.789	ISUP-graded spots
V10A20_007_A_ATAAAGGCTCGGTCGT-1	7658	32	239.312	ISUP-graded spots
V10A20_007_A_ATAACGCCGGAGGGTC-1	5835	8	729.375	Stroma
V10A20_007_A_ATAACGGAGTCCAACG-1	13055	22	593.409	ISUP-graded spots
V10A20_007_A_ATAAGGTGGAGAACAT-1	22902	25	916.08	ISUP-graded spots
V10A20_007_A_ATAAGTTACCGCGACG-1	8249	21	392.81	ISUP-graded spots
V10A20_007_A_ATAATAGCTGTTGAAT-1	4770	7	681.429	Stroma
V10A20_007_A_ATACGCCGGCGAAACC-1	13332	14	952.286	Stroma
V10A20_007_A_ATACTAGCATGACCCT-1	6551	38	172.395	ISUP-graded spots
V10A20_007_A_ATAGACGAAGAGAAAG-1	13257	17	779.824	ISUP-graded spots
V10A20_007_A_ATAGGGATATCCTTGA-1	10407	23	452.478	ISUP-graded spots
V10A20_007_A_ATAGGTTGGGCAGATG-1	3901	17	229.471	Stroma
V10A20_007_A_ATAGTGAAGCGTTCTC-1	8658	28	309.214	ISUP-graded spots
V10A20_007_A_ATATCTTAGGGCCTTC-1	8155	17	479.706	Stroma
V10A20_007_A_ATATTCAGTTAAACCT-1	19197	31	619.258	ISUP-graded spots
V10A20_007_A_ATATTTAACCCTCAAG-1	5656	23	245.913	ISUP-graded spots
V10A20_007_A_ATCACTTCATCCTCGC-1	3731	13	287	Stroma
V10A20_007_A_ATCAGACGGCACGCCG-1	7953	15	530.2	Stroma
V10A20_007_A_ATCATCCAATATTTGT-1	4703	13	361.769	Stroma
V10A20_007_A_ATCCAGGATTCGTGAA-1	20391	26	784.269	ISUP-graded spots
V10A20_007_A_ATCCTGCGTGGAATGG-1	10685	24	445.208	ISUP-graded spots
V10A20_007_A_ATCGACCCAATACAGA-1	12865	18	714.722	ISUP-graded spots
V10A20_007_A_ATCGACTCTTTCCGTT-1	7867	19	414.053	ISUP-graded spots
V10A20_007_A_ATCGCACGCCGGGAGA-1	7743	28	276.536	ISUP-graded spots
V10A20_007_A_ATCTGGTTAAGACTGT-1	8387	29	289.207	ISUP-graded spots
V10A20_007_A_ATGATGCAATGGTACA-1	8770	14	626.429	ISUP-graded spots
V10A20_007_A_ATGCCGGTCTTGCATA-1	8351	14	596.5	Stroma
V10A20_007_A_ATGCGACAGTCCCATT-1	18080	20	904	ISUP-graded spots
V10A20_007_A_ATGGAGCAGGCCGTGA-1	9250	27	342.593	ISUP-graded spots
V10A20_007_A_ATGGATTGACCAAACG-1	14205	25	568.2	ISUP-graded spots
V10A20_007_A_ATGTGCATCCGACGCA-1	10785	17	634.412	ISUP-graded spots
V10A20_007_A_ATGTGGACATCTTGAT-1	15262	24	635.917	ISUP-graded spots
V10A20_007_A_ATTAAACATGCGGACC-1	12480	29	430.345	ISUP-graded spots
V10A20_007_A_ATTAATACTACGCGGG-1	3844	8	480.5	Stroma
V10A20_007_A_ATTAATGAACCAGTCG-1	27385	21	1304.05	ISUP-graded spots
V10A20_007_A_ATTAGGCGATGCTTTC-1	5301	32	165.656	ISUP-graded spots
V10A20_007_A_ATTCATATACTGTCCA-1	12426	27	460.222	ISUP-graded spots
V10A20_007_A_ATTGAAGATCTTAGTG-1	9536	16	596	Stroma
V10A20_007_A_ATTGCTGCTCCTCCAT-1	7049	24	293.708	ISUP-graded spots
V10A20_007_A_ATTTGTCTTGGGAGCT-1	2651	5	530.2	Stroma
V10A20_007_A_CAAACGAGTATCGCAG-1	11730	13	902.308	Stroma
V10A20_007_A_CAAATGTCCTTCCGTG-1	12933	26	497.423	ISUP-graded spots
V10A20_007_A_CAAGAGGGCGGAGTAC-1	20192	19	1062.74	ISUP-graded spots
V10A20_007_A_CAAGGATCGCATGTTC-1	7828	17	460.471	ISUP-graded spots
V10A20_007_A_CAATAAACCTTGGCCC-1	11094	20	554.7	ISUP-graded spots
V10A20_007_A_CAATTAAGGGTGATGA-1	5225	15	348.333	Stroma
V10A20_007_A_CAATTTCGTATAAGGG-1	11935	25	477.4	ISUP-graded spots
V10A20_007_A_CACAATGAGCTGCTAT-1	4458	12	371.5	Stroma
V10A20_007_A_CACACGCGCTGTCTTA-1	4077	15	271.8	Stroma
V10A20_007_A_CACAGCACCCACGGCA-1	4707	15	313.8	Stroma
V10A20_007_A_CACATATTAGCAGGAT-1	23981	28	856.464	ISUP-graded spots
V10A20_007_A_CACATGATTCAGCAAC-1	6572	19	345.895	ISUP-graded spots
V10A20_007_A_CACCGCCAGAAGGTTT-1	4962	11	451.091	Stroma
V10A20_007_A_CACGCACAGCGCAGCT-1	10362	27	383.778	ISUP-graded spots
V10A20_007_A_CACGTTCGTGCTCTAG-1	4917	20	245.85	Stroma
V10A20_007_A_CACTAAAGTTGCCTAT-1	7158	24	298.25	ISUP-graded spots
V10A20_007_A_CACTCAAGAGCTATGG-1	4465	13	343.462	Stroma
V10A20_007_A_CACTCGAGCTGAACAA-1	12907	23	561.174	ISUP-graded spots
V10A20_007_A_CACTTAATCAGACGGA-1	6524	19	343.368	Stroma
V10A20_007_A_CAGAGCATGAGCTTGC-1	11845	13	911.154	Stroma
V10A20_007_A_CAGCAGCCCGTTCCTT-1	13304	16	831.5	ISUP-graded spots
V10A20_007_A_CAGCCTCCTGCAGAGG-1	12517	34	368.147	ISUP-graded spots
V10A20_007_A_CAGCTCACTGAGACAT-1	12004	25	480.16	ISUP-graded spots
V10A20_007_A_CAGGATATATCGTTGT-1	6196	33	187.758	ISUP-graded spots
V10A20_007_A_CAGGCCGTTTGGGTGT-1	4243	16	265.188	Stroma
V10A20_007_A_CAGGCGCCATGCTAGG-1	16330	28	583.214	ISUP-graded spots
V10A20_007_A_CAGTCTGTATACTGGG-1	6739	18	374.389	Stroma
V10A20_007_A_CATACGGCGTCTGGGC-1	6490	20	324.5	Stroma
V10A20_007_A_CATACTATGTAATTGT-1	10042	19	528.526	ISUP-graded spots
V10A20_007_A_CATATAGGTACAGTCA-1	8155	26	313.654	ISUP-graded spots
V10A20_007_A_CATCGGACGGGTTAAT-1	8020	16	501.25	ISUP-graded spots
V10A20_007_A_CATGATGCACAATTCT-1	8238	23	358.174	ISUP-graded spots
V10A20_007_A_CATGGTAAGTAGCGTT-1	17355	23	754.565	ISUP-graded spots
V10A20_007_A_CATGGTCTAGATACCG-1	4044	16	252.75	Stroma
V10A20_007_A_CCAAGCGTAACTCGTA-1	15875	22	721.591	ISUP-graded spots
V10A20_007_A_CCAATAGTGCCGTCGA-1	11612	25	464.48	ISUP-graded spots
V10A20_007_A_CCAATGTCACAGCAAG-1	11374	29	392.207	ISUP-graded spots
V10A20_007_A_CCACAATGTACGTCTT-1	6152	12	512.667	Stroma
V10A20_007_A_CCACCCAAGGAAAGTG-1	20645	17	1214.41	ISUP-graded spots
V10A20_007_A_CCAGCCTGGACCAATA-1	17179	18	954.389	ISUP-graded spots
V10A20_007_A_CCAGGGACGTGGCCTC-1	4129	28	147.464	ISUP-graded spots
V10A20_007_A_CCATCGCAGTTAAACT-1	5630	8	703.75	Stroma
V10A20_007_A_CCATGCCTGTTTAGTA-1	7240	26	278.462	ISUP-graded spots
V10A20_007_A_CCCAAACATGCTGCTC-1	4492	18	249.556	Stroma
V10A20_007_A_CCCAGTTAAGGCGCCG-1	8603	17	506.059	ISUP-graded spots
V10A20_007_A_CCCGCAGCGCGAACTA-1	4260	1	4260	Stroma
V10A20_007_A_CCGAACCTTCCCGGCC-1	12194	26	469	ISUP-graded spots
V10A20_007_A_CCGCACAAAGACCAAC-1	12979	19	683.105	Stroma
V10A20_007_A_CCGCTATCAGCACCAG-1	4078	10	407.8	Stroma
V10A20_007_A_CCGGGCGGTCTCGTCA-1	10162	18	564.556	Stroma
V10A20_007_A_CCGGGCTGCTCCATAC-1	4626	8	578.25	Stroma
V10A20_007_A_CCGTAAGTTGGTCCCA-1	15058	24	627.417	ISUP-graded spots
V10A20_007_A_CCTAAATTAACGGTTC-1	7007	11	637	Stroma
V10A20_007_A_CCTAGGCGTAGCGATC-1	8299	16	518.688	Stroma
V10A20_007_A_CCTATGGGTTACCGTC-1	5656	14	404	Stroma
V10A20_007_A_CCTCGGACCGGGATAG-1	4706	10	470.6	Stroma
V10A20_007_A_CCTCTAATCTGCCAAG-1	6846	33	207.455	ISUP-graded spots
V10A20_007_A_CCTGAACGATATATTC-1	3731	11	339.182	Stroma
V10A20_007_A_CCTGAATATTTACATA-1	11808	32	369	ISUP-graded spots
V10A20_007_A_CCTGACCACCGATGGT-1	11467	28	409.536	ISUP-graded spots
V10A20_007_A_CCTGTAAGACATGATA-1	5527	14	394.786	ISUP-graded spots
V10A20_007_A_CCTGTCACCCGGGCTC-1	3768	12	314	Stroma
V10A20_007_A_CCTGTCGCCCGTAAAT-1	5909	19	311	Stroma
V10A20_007_A_CGAACCCGCATGCGTC-1	10752	20	537.6	ISUP-graded spots
V10A20_007_A_CGACAGTTCGCGTTAT-1	5510	21	262.381	Stroma
V10A20_007_A_CGAGACCCTAGAGTGT-1	8773	17	516.059	Stroma
V10A20_007_A_CGAGAGATGTGAACCT-1	11415	21	543.571	Stroma
V10A20_007_A_CGAGGCTAAATATGGC-1	5753	13	442.538	Stroma
V10A20_007_A_CGAGGGACTGCGGTCG-1	19757	27	731.741	ISUP-graded spots
V10A20_007_A_CGAGTTCTGTCCCACC-1	8046	34	236.647	ISUP-graded spots
V10A20_007_A_CGATACCTCGCGGACA-1	5782	18	321.222	Stroma
V10A20_007_A_CGATCCGACCCAGTGC-1	5903	18	327.944	Stroma
V10A20_007_A_CGCACATGTCCACTAC-1	3701	9	411.222	Stroma
V10A20_007_A_CGCATGGTGCGATGCT-1	17153	22	779.682	ISUP-graded spots
V10A20_007_A_CGCATTAGCTAATAGG-1	9750	23	423.913	ISUP-graded spots
V10A20_007_A_CGCCATCCGATTATGA-1	8834	25	353.36	ISUP-graded spots
V10A20_007_A_CGCCGCCCATGCCTGT-1	3095	13	238.077	Stroma
V10A20_007_A_CGCCTCCCTCCTCTAT-1	7596	23	330.261	ISUP-graded spots
V10A20_007_A_CGCGCCCGACTTAATA-1	19484	29	671.862	ISUP-graded spots
V10A20_007_A_CGCGGGAATTAGGCAG-1	7778	19	409.368	ISUP-graded spots
V10A20_007_A_CGCGTTCATGAAATAC-1	8887	30	296.233	ISUP-graded spots
V10A20_007_A_CGCTACGGGACATTTA-1	6502	23	282.696	ISUP-graded spots
V10A20_007_A_CGCTATTCTTAGGCTC-1	2664	9	296	Stroma
V10A20_007_A_CGCTTTCTTGCATTCG-1	3262	23	141.826	Stroma
V10A20_007_A_CGGAACGTAAACATAG-1	7027	28	250.964	ISUP-graded spots
V10A20_007_A_CGGAGCATGGCGATCC-1	14221	20	711.05	ISUP-graded spots
V10A20_007_A_CGGCAAACATCGTGCG-1	16698	26	642.231	ISUP-graded spots
V10A20_007_A_CGGCCACGCACAAAGT-1	11338	20	566.9	ISUP-graded spots
V10A20_007_A_CGGGATCAATGTAAGA-1	10640	31	343.226	ISUP-graded spots
V10A20_007_A_CGGGCAGCTAAACCGC-1	2856	25	114.24	ISUP-graded spots
V10A20_007_A_CGGGCCTTCTTTGTAA-1	4405	13	338.846	Stroma
V10A20_007_A_CGGGTGTACCCATTTA-1	4108	14	293.429	Stroma
V10A20_007_A_CGGTCAAGTGGGAACC-1	6012	30	200.4	ISUP-graded spots
V10A20_007_A_CGTACCTGATAGGCCT-1	4710	16	294.375	Stroma
V10A20_007_A_CGTATTAAGAGATCTA-1	7116	21	338.857	Stroma
V10A20_007_A_CGTCACGTCCATTGGT-1	8921	24	371.708	ISUP-graded spots
V10A20_007_A_CGTGAAGTTAATTCAC-1	4232	12	352.667	Stroma
V10A20_007_A_CGTGCAGACTGGGACA-1	3177	21	151.286	ISUP-graded spots
V10A20_007_A_CGTGCCCTCCCGAAGA-1	7499	12	624.917	Stroma
V10A20_007_A_CGTTGAGCGACCGTCG-1	6886	10	688.6	Stroma
V10A20_007_A_CGTTGTTTCAATTCCC-1	11068	34	325.529	ISUP-graded spots
V10A20_007_A_CGTTTCGCTCATTACA-1	5164	24	215.167	ISUP-graded spots
V10A20_007_A_CTAAAGGGAAATAGGA-1	10923	14	780.214	ISUP-graded spots
V10A20_007_A_CTAAGGGAATGATTGG-1	12868	28	459.571	ISUP-graded spots
V10A20_007_A_CTACGCACGGAGTACC-1	7959	27	294.778	ISUP-graded spots
V10A20_007_A_CTACTGCCACCTGACC-1	5038	21	239.905	ISUP-graded spots
V10A20_007_A_CTAGATTTACGACGGC-1	10316	18	573.111	ISUP-graded spots
V10A20_007_A_CTAGCATAGTATAATG-1	6516	11	592.364	Stroma
V10A20_007_A_CTAGTCACGTCTTAAG-1	9382	24	390.917	ISUP-graded spots
V10A20_007_A_CTAGTTGGGCCCGGTA-1	5082	10	508.2	Stroma
V10A20_007_A_CTATCGGGTCTCAACA-1	8242	26	317	ISUP-graded spots
V10A20_007_A_CTATGTCACTAGCCCA-1	4720	17	277.647	Stroma
V10A20_007_A_CTATTTGGTTACGGAT-1	2081	6	346.833	Stroma
V10A20_007_A_CTCATTTGATGGGCGG-1	8249	18	458.278	ISUP-graded spots
V10A20_007_A_CTCCGCCCACATGAGG-1	7965	17	468.529	ISUP-graded spots
V10A20_007_A_CTCGAGGTCGAACAGT-1	5536	9	615.111	Stroma
V10A20_007_A_CTCGCACCTATATAGT-1	4408	3	1469.33	Stroma
V10A20_007_A_CTCGGTACCACTGCTC-1	7615	16	475.938	ISUP-graded spots
V10A20_007_A_CTCTATTTGGCTGCAG-1	9041	19	475.842	Stroma
V10A20_007_A_CTCTCACAATCGATGA-1	8094	9	899.333	Stroma
V10A20_007_A_CTCTGGACGCCTGGTG-1	6900	26	265.385	ISUP-graded spots
V10A20_007_A_CTGAATCCGAGACCTC-1	9347	28	333.821	ISUP-graded spots
V10A20_007_A_CTGCACAACTACATAT-1	21740	26	836.154	ISUP-graded spots
V10A20_007_A_CTGCCAAGGTTGGAAG-1	20494	20	1024.7	ISUP-graded spots
V10A20_007_A_CTGCCATGCATCACAT-1	19205	19	1010.79	ISUP-graded spots
V10A20_007_A_CTGGAAATGGATGCTT-1	5429	26	208.808	ISUP-graded spots
V10A20_007_A_CTGGATTTACACTTGA-1	7422	15	494.8	Stroma
V10A20_007_A_CTGGCGCACAGGTCTG-1	10626	17	625.059	Stroma
V10A20_007_A_CTGGGATAAATAATGG-1	3639	11	330.818	Stroma
V10A20_007_A_CTGGTAACACATAGAA-1	9581	14	684.357	Stroma
V10A20_007_A_CTGTACTTCTTAGCAT-1	4058	10	405.8	Stroma
V10A20_007_A_CTGTTACCCAATCTAG-1	7229	30	240.967	ISUP-graded spots
V10A20_007_A_CTTACACGGTATTCCA-1	7682	11	698.364	Stroma
V10A20_007_A_CTTAGCCTTCCACATG-1	13363	29	460.793	ISUP-graded spots
V10A20_007_A_CTTCATTGTCAGTGGA-1	4149	15	276.6	Stroma
V10A20_007_A_CTTCGTAGATAGGTGA-1	14927	24	621.958	ISUP-graded spots
V10A20_007_A_CTTGCCCAGGCTCTAC-1	6301	27	233.37	ISUP-graded spots
V10A20_007_A_CTTGTCAACATTCGAG-1	10600	10	1060	Stroma
V10A20_007_A_CTTGTTGCTGAGTCAA-1	5480	16	342.5	Stroma
V10A20_007_A_CTTTAACTTTCAAAGG-1	4693	16	293.312	Stroma
V10A20_007_A_CTTTAATATTGGTCGA-1	22414	28	800.5	ISUP-graded spots
V10A20_007_A_CTTTAGGAACACTGTT-1	4441	9	493.444	Stroma
V10A20_007_A_CTTTAGTGCTATTATT-1	9773	20	488.65	ISUP-graded spots
V10A20_007_A_GAAACCGAATTACCTT-1	7529	24	313.708	ISUP-graded spots
V10A20_007_A_GAAATGGCGGTGTTAG-1	6517	24	271.542	ISUP-graded spots
V10A20_007_A_GAAATTGTCTCTATAA-1	7045	16	440.312	Stroma
V10A20_007_A_GAACGTCTCATGGTCG-1	5898	11	536.182	Stroma
V10A20_007_A_GAAGCGTGAGGAATTT-1	14181	32	443.156	ISUP-graded spots
V10A20_007_A_GAAGTCTCCCTAGCGA-1	9021	9	1002.33	Stroma
V10A20_007_A_GAAGTGATTTATCGTG-1	15663	27	580.111	ISUP-graded spots
V10A20_007_A_GAAGTTTCCACTCAAT-1	6480	11	589.091	Stroma
V10A20_007_A_GAATCTGAACATTCTC-1	8138	20	406.9	ISUP-graded spots
V10A20_007_A_GAATGTTGGGTAATCT-1	4626	11	420.545	Stroma
V10A20_007_A_GAATTATAGTGAAAGG-1	10411	15	694.067	Stroma
V10A20_007_A_GAATTCACCCGGGTGT-1	6408	25	256.32	ISUP-graded spots
V10A20_007_A_GACAACGACCATTGAA-1	11673	27	432.333	ISUP-graded spots
V10A20_007_A_GACACAAGGGAAGAAA-1	6401	5	1280.2	Stroma
V10A20_007_A_GACACTGAGTTCAGTG-1	25386	23	1103.74	ISUP-graded spots
V10A20_007_A_GACAGCCAGACCTGAC-1	5748	9	638.667	Stroma
V10A20_007_A_GACCAGAGCCCTGTAG-1	9896	17	582.118	ISUP-graded spots
V10A20_007_A_GACCGTGCTGACGGTG-1	4075	12	339.583	Stroma
V10A20_007_A_GACGACGATCCGCGTT-1	35447	26	1363.35	ISUP-graded spots
V10A20_007_A_GACTGCACCAGCCCAG-1	10611	23	461.348	ISUP-graded spots
V10A20_007_A_GAGACTGATGGGTAGA-1	6972	25	278.88	ISUP-graded spots
V10A20_007_A_GAGAGGGCGCGAGGTT-1	5444	10	544.4	Stroma
V10A20_007_A_GAGATCTGCTTGGCAT-1	9392	21	447.238	ISUP-graded spots
V10A20_007_A_GAGATCTGTCACTCCG-1	8034	12	669.5	Stroma
V10A20_007_A_GAGATCTTCCATGACA-1	14325	21	682.143	ISUP-graded spots
V10A20_007_A_GAGATGGGAGTCGACA-1	32386	25	1295.44	ISUP-graded spots
V10A20_007_A_GAGCTAAGGGCATATC-1	6082	15	405.467	ISUP-graded spots
V10A20_007_A_GAGTCCGCTTACCGGA-1	12606	30	420.2	ISUP-graded spots
V10A20_007_A_GATAGGTAACGTTGAC-1	6327	29	218.172	ISUP-graded spots
V10A20_007_A_GATATGAGACACTAAC-1	5574	9	619.333	Stroma
V10A20_007_A_GATCATTCCAAACATT-1	9936	19	522.947	ISUP-graded spots
V10A20_007_A_GATCCCTTTATACTGC-1	4369	18	242.722	Stroma
V10A20_007_A_GATCCGGGAATTAACA-1	7340	35	209.714	ISUP-graded spots
V10A20_007_A_GATCGCGGGCTCTCCA-1	7888	24	328.667	ISUP-graded spots
V10A20_007_A_GATCGGTGGCCATAAC-1	5311	17	312.412	Stroma
V10A20_007_A_GATCGTGACTGATATC-1	7747	32	242.094	ISUP-graded spots
V10A20_007_A_GATCTTGGAGGGCATA-1	9273	16	579.562	Stroma
V10A20_007_A_GATCTTTGCAGGGTAT-1	11525	31	371.774	ISUP-graded spots
V10A20_007_A_GATGCGTCCTGCATTC-1	5579	20	278.95	Stroma
V10A20_007_A_GATGCTGTATTTCATC-1	6038	10	603.8	Stroma
V10A20_007_A_GATGTTCAATCCACGA-1	3115	21	148.333	ISUP-graded spots
V10A20_007_A_GATTACTGAATTTGGG-1	9340	26	359.231	ISUP-graded spots
V10A20_007_A_GATTCCCTTGTCGCAG-1	4619	7	659.857	Stroma
V10A20_007_A_GATTCGACGGTTCACG-1	10280	26	395.385	ISUP-graded spots
V10A20_007_A_GCAAACCCTACATTAT-1	18508	27	685.481	ISUP-graded spots
V10A20_007_A_GCAAATATTACGCTTT-1	8174	26	314.385	ISUP-graded spots
V10A20_007_A_GCAGATTAGGGATATC-1	5439	13	418.385	Stroma
V10A20_007_A_GCAGCACACAGCCCAG-1	4465	13	343.462	Stroma
V10A20_007_A_GCATAGAGCACTCAGG-1	6769	15	451.267	Stroma
V10A20_007_A_GCCCGTAATACCTTCT-1	10986	22	499.364	ISUP-graded spots
V10A20_007_A_GCCGAAATTCCTACGT-1	8740	15	582.667	ISUP-graded spots
V10A20_007_A_GCCGATTGGCCAAGCT-1	7551	12	629.25	Stroma
V10A20_007_A_GCCGCTTGTGAGAAAC-1	9577	30	319.233	ISUP-graded spots
V10A20_007_A_GCCGGGTTAGGGTCGC-1	15406	24	641.917	ISUP-graded spots
V10A20_007_A_GCGAAACTTAACTGGA-1	23782	28	849.357	ISUP-graded spots
V10A20_007_A_GCGAAGCCATACCCGT-1	3861	23	167.87	ISUP-graded spots
V10A20_007_A_GCGACGATAGTTGTAC-1	4352	31	140.387	ISUP-graded spots
V10A20_007_A_GCGAGGCCCGAGCAGA-1	9503	11	863.909	Stroma
V10A20_007_A_GCGAGTTCTGCAAAGA-1	9342	17	549.529	Stroma
V10A20_007_A_GCGATTGTTAACGTTA-1	6911	19	363.737	ISUP-graded spots
V10A20_007_A_GCGCCGTTCCACGATA-1	14928	18	829.333	ISUP-graded spots
V10A20_007_A_GCGCTAATTGAATAGA-1	16623	19	874.895	ISUP-graded spots
V10A20_007_A_GCGCTATGCCGAGGCA-1	13134	24	547.25	ISUP-graded spots
V10A20_007_A_GCGGAGAGGGAGAACG-1	26565	25	1062.6	ISUP-graded spots
V10A20_007_A_GCGGCTCTGACGTACC-1	7363	29	253.897	ISUP-graded spots
V10A20_007_A_GCGGTTCCCTATCATG-1	8242	30	274.733	ISUP-graded spots
V10A20_007_A_GCGTCTCTGCATTGGG-1	3675	11	334.091	Stroma
V10A20_007_A_GCTAAGTAGTTTCTCT-1	5183	15	345.533	Stroma
V10A20_007_A_GCTACGACTTATTGGG-1	5990	11	544.545	Stroma
V10A20_007_A_GCTAGTAGAGCTTGTA-1	11605	19	610.789	ISUP-graded spots
V10A20_007_A_GCTCTAAACCCTGACG-1	11336	28	404.857	ISUP-graded spots
V10A20_007_A_GCTCTCGGGTACCGAA-1	5081	8	635.125	Stroma
V10A20_007_A_GCTGAGGCGTGAGTAT-1	6785	13	521.923	ISUP-graded spots
V10A20_007_A_GCTGCACGGTTTCTTA-1	11288	26	434.154	ISUP-graded spots
V10A20_007_A_GCTGCTACTGCGTAGC-1	23568	28	841.714	ISUP-graded spots
V10A20_007_A_GCTGCTCTCCGGACAC-1	3914	19	206	Stroma
V10A20_007_A_GCTTAATGTAACTAAC-1	21545	26	828.654	ISUP-graded spots
V10A20_007_A_GCTTATGAAGCAGGAA-1	5780	16	361.25	Stroma
V10A20_007_A_GCTTCCGTCCCTAGAC-1	4747	20	237.35	Stroma
V10A20_007_A_GGAACCGTGTAAATTG-1	8834	10	883.4	Stroma
V10A20_007_A_GGAATGCGCTAGCGTG-1	4378	12	364.833	Stroma
V10A20_007_A_GGACCAACAGGATAAC-1	22277	26	856.808	ISUP-graded spots
V10A20_007_A_GGAGGGCTTGGTTGGC-1	15059	20	752.95	ISUP-graded spots
V10A20_007_A_GGATCCGGAATATACT-1	6535	10	653.5	Stroma
V10A20_007_A_GGATGACGCGAGTTTA-1	5190	10	519	Stroma
V10A20_007_A_GGATGTCCTTACCGCA-1	4547	18	252.611	Stroma
V10A20_007_A_GGATTTCACTTCTATA-1	3333	18	185.167	Stroma
V10A20_007_A_GGCAAATTACTTTACT-1	3692	10	369.2	Stroma
V10A20_007_A_GGCAATAGTCAATGAG-1	5586	12	465.5	Stroma
V10A20_007_A_GGCACTCCACTGGGCA-1	22387	22	1017.59	ISUP-graded spots
V10A20_007_A_GGCGAAATCTAACTTG-1	6748	9	749.778	Stroma
V10A20_007_A_GGCGCATGAATTGATG-1	4573	15	304.867	ISUP-graded spots
V10A20_007_A_GGCGCGTTCGAGTTTA-1	9203	25	368.12	ISUP-graded spots
V10A20_007_A_GGCGGAGTAATATTAG-1	5889	16	368.062	Stroma
V10A20_007_A_GGCGGTAGGATCATTG-1	4663	8	582.875	Stroma
V10A20_007_A_GGCTCTGCTCCAACGC-1	8730	19	459.474	Stroma
V10A20_007_A_GGCTGAAATAGCAAAG-1	23787	21	1132.71	ISUP-graded spots
V10A20_007_A_GGGACTGCATAGATAG-1	9973	14	712.357	Stroma
V10A20_007_A_GGGAGGATGCCCGAAA-1	13305	19	700.263	ISUP-graded spots
V10A20_007_A_GGGAGTTAATGAGGCG-1	14649	20	732.45	ISUP-graded spots
V10A20_007_A_GGGATGGTCGTAACCG-1	18976	28	677.714	ISUP-graded spots
V10A20_007_A_GGGCCCGTCTTAAACA-1	4473	9	497	Stroma
V10A20_007_A_GGGCCGGCCGAAGTAC-1	6904	15	460.267	Stroma
V10A20_007_A_GGGCGATATGTGTGAA-1	12920	11	1174.55	ISUP-graded spots
V10A20_007_A_GGGCGTCACCACGTAA-1	3986	12	332.167	Stroma
V10A20_007_A_GGGCTGCCTAGGGCGA-1	7647	12	637.25	Stroma
V10A20_007_A_GGGCTGGTTAGTCGCG-1	4380	12	365	Stroma
V10A20_007_A_GGGTACTTCATGAACT-1	8883	29	306.31	ISUP-graded spots
V10A20_007_A_GGGTCACCGTGACGGT-1	11113	17	653.706	Stroma
V10A20_007_A_GGGTGACACCTTAACT-1	6419	26	246.885	ISUP-graded spots
V10A20_007_A_GGTAGTGCTCGCACCA-1	6640	20	332	ISUP-graded spots
V10A20_007_A_GGTATTGCCGAGTTTA-1	7287	19	383.526	Stroma
V10A20_007_A_GGTCAGTGGGTCCCAC-1	4161	14	297.214	Stroma
V10A20_007_A_GGTCGGCCAGGAGCTT-1	4812	9	534.667	Stroma
V10A20_007_A_GGTCTGAGAATCTGGA-1	3923	11	356.636	Stroma
V10A20_007_A_GGTGATAAGGAGCAGT-1	14756	20	737.8	ISUP-graded spots
V10A20_007_A_GGTGCTGGTACACATT-1	4165	10	416.5	Stroma
V10A20_007_A_GGTTTACAATCTCAAT-1	12340	23	536.522	ISUP-graded spots
V10A20_007_A_GTAAGCGGGCAGTCAG-1	16012	17	941.882	ISUP-graded spots
V10A20_007_A_GTAAGTAACAGTCTGG-1	16067	14	1147.64	Stroma
V10A20_007_A_GTACACTTACCTGAAG-1	10704	17	629.647	ISUP-graded spots
V10A20_007_A_GTACAGAGGCAAGGGT-1	4105	4	1026.25	Stroma
V10A20_007_A_GTACGCTTCATTGCAC-1	10279	36	285.528	ISUP-graded spots
V10A20_007_A_GTACGTTTGCCCGTCA-1	19639	15	1309.27	ISUP-graded spots
V10A20_007_A_GTACTGGAGTTAGACC-1	7019	14	501.357	Stroma
V10A20_007_A_GTAGCGGCTATACACT-1	6985	29	240.862	ISUP-graded spots
V10A20_007_A_GTAGTCGCGGGAATCA-1	16275	26	625.962	ISUP-graded spots
V10A20_007_A_GTATCTTTCATAACCA-1	5627	14	401.929	Stroma
V10A20_007_A_GTCAAGCGGACTCGGG-1	12128	16	758	Stroma
V10A20_007_A_GTCATGCACCTCCGTT-1	4432	17	260.706	Stroma
V10A20_007_A_GTCATGGACATGACTA-1	9320	30	310.667	ISUP-graded spots
V10A20_007_A_GTCATTAGAGCGAACG-1	6254	23	271.913	Stroma
V10A20_007_A_GTCCCAACGTAAAGTA-1	15820	12	1318.33	ISUP-graded spots
V10A20_007_A_GTCCGGCTGAATTGCG-1	12678	31	408.968	ISUP-graded spots
V10A20_007_A_GTCGCGTAACCCGTTG-1	5199	22	236.318	ISUP-graded spots
V10A20_007_A_GTCGTACCATCTCGGG-1	4395	19	231.316	Stroma
V10A20_007_A_GTCGTTATTCGCTTAT-1	10645	27	394.259	ISUP-graded spots
V10A20_007_A_GTCTATCTGAGTTTCT-1	2525	23	109.783	ISUP-graded spots
V10A20_007_A_GTGACTTCAGTAGTGC-1	4760	25	190.4	ISUP-graded spots
V10A20_007_A_GTGAGGACACTTAAGG-1	7397	18	410.944	Stroma
V10A20_007_A_GTGATCATAGATCTGC-1	8904	33	269.818	ISUP-graded spots
V10A20_007_A_GTGCGAAATCGAACAC-1	20797	24	866.542	ISUP-graded spots
V10A20_007_A_GTGCGTGTATATGAGC-1	7877	12	656.417	ISUP-graded spots
V10A20_007_A_GTGCTCAAGTACTGTC-1	8958	25	358.32	ISUP-graded spots
V10A20_007_A_GTGGTGGCCAAGTGAA-1	20776	32	649.25	ISUP-graded spots
V10A20_007_A_GTGTACCTTGGCTACG-1	7240	25	289.6	ISUP-graded spots
V10A20_007_A_GTGTGAATAACTTAGG-1	4905	14	350.357	Stroma
V10A20_007_A_GTGTTACTATGCGTCC-1	7039	21	335.19	ISUP-graded spots
V10A20_007_A_GTTACTTTGGGCCTAG-1	5088	12	424	Stroma
V10A20_007_A_GTTATATTATCTCCCT-1	9257	22	420.773	ISUP-graded spots
V10A20_007_A_GTTCGCCATAAGTGCC-1	3388	16	211.75	Stroma
V10A20_007_A_GTTGAACCGGTTCCAT-1	7377	20	368.85	ISUP-graded spots
V10A20_007_A_GTTGGATTGAGAACAC-1	5689	12	474.083	Stroma
V10A20_007_A_GTTGGATTTGCGTTGG-1	4163	31	134.29	ISUP-graded spots
V10A20_007_A_GTTTCTGCAGTCTCCC-1	11292	23	490.957	ISUP-graded spots
V10A20_007_A_GTTTGACCAAATCCTA-1	6370	9	707.778	Stroma
V10A20_007_A_GTTTGGCCCAAGTTAT-1	6152	16	384.5	Stroma
V10A20_007_A_GTTTGGGCTTGTGAGC-1	15952	21	759.619	ISUP-graded spots
V10A20_007_A_TAACATACAATGTGGG-1	13610	29	469.31	ISUP-graded spots
V10A20_007_A_TAACTCATCCGCGCGG-1	4732	19	249.053	Stroma
V10A20_007_A_TAAGGCAACATAAGAT-1	7431	15	495.4	Stroma
V10A20_007_A_TAATAGTGACGACCAG-1	8027	29	276.793	ISUP-graded spots
V10A20_007_A_TACAACGCACAACTCA-1	4703	11	427.545	Stroma
V10A20_007_A_TACATTTCTAACGTGC-1	5525	12	460.417	Stroma
V10A20_007_A_TACCGTGCCTCGGACC-1	17310	23	752.609	ISUP-graded spots
V10A20_007_A_TACGAACACGACTTCA-1	3323	17	195.471	Stroma
V10A20_007_A_TACGACGCTTGCTGCG-1	6553	30	218.433	ISUP-graded spots
V10A20_007_A_TACGACTGCCTCTTAG-1	20439	15	1362.6	ISUP-graded spots
V10A20_007_A_TACGAGAACTTCACGT-1	14693	33	445.242	ISUP-graded spots
V10A20_007_A_TACGCAGTTCTTTCCT-1	2644	21	125.905	Stroma
V10A20_007_A_TACGCCATATTCTAAT-1	7784	13	598.769	Stroma
V10A20_007_A_TACTTGTTAGTAGTCC-1	3521	15	234.733	Stroma
V10A20_007_A_TAGAAAGGTGGCGCTA-1	6322	12	526.833	Stroma
V10A20_007_A_TAGAGTCTAAGCGAAC-1	4367	26	167.962	ISUP-graded spots
V10A20_007_A_TAGATATGGACTGGAA-1	5870	30	195.667	ISUP-graded spots
V10A20_007_A_TAGCCGGCGGTCAGCG-1	3534	19	186	Stroma
V10A20_007_A_TAGCGTTGGGTCTTAC-1	9224	18	512.444	ISUP-graded spots
V10A20_007_A_TAGCTAAGTCCGGGAG-1	12238	21	582.762	ISUP-graded spots
V10A20_007_A_TAGGTGCTCGCCTAGC-1	4521	17	265.941	Stroma
V10A20_007_A_TAGGTTCGAGTTCGTC-1	5880	28	210	ISUP-graded spots
V10A20_007_A_TAGTCCGCAGAGAATG-1	9539	20	476.95	ISUP-graded spots
V10A20_007_A_TAGTGCCCTCCAGAGT-1	4875	11	443.182	Stroma
V10A20_007_A_TATACACAGACGCCTT-1	3745	12	312.083	Stroma
V10A20_007_A_TATCTACCACAGCGGG-1	8845	26	340.192	ISUP-graded spots
V10A20_007_A_TATGCTCCCTACTTAC-1	7347	36	204.083	ISUP-graded spots
V10A20_007_A_TATGGATGTGCTACGC-1	7619	28	272.107	ISUP-graded spots
V10A20_007_A_TATGGGACCGAGCAGG-1	9827	17	578.059	ISUP-graded spots
V10A20_007_A_TATGGGTACGTATCGT-1	7268	28	259.571	ISUP-graded spots
V10A20_007_A_TATGGTCTGAGTAACA-1	4979	13	383	Stroma
V10A20_007_A_TATGTCTCATTGTGCC-1	3581	12	298.417	Stroma
V10A20_007_A_TATTCAATTCTAATCC-1	11726	22	533	ISUP-graded spots
V10A20_007_A_TATTCCACTCAGCTCG-1	4297	19	226.158	Stroma
V10A20_007_A_TATTCGTGCCAGAATA-1	7996	17	470.353	Stroma
V10A20_007_A_TCAAACAACCGCGTCG-1	10502	30	350.067	ISUP-graded spots
V10A20_007_A_TCAAACTTAGATTGTT-1	5269	14	376.357	Stroma
V10A20_007_A_TCAACGAGGAGACAAA-1	10743	34	315.971	ISUP-graded spots
V10A20_007_A_TCACAGGGAATCGCAA-1	7979	30	265.967	ISUP-graded spots
V10A20_007_A_TCACAGGTTATTGGGC-1	7774	17	457.294	ISUP-graded spots
V10A20_007_A_TCACCCTCTTAAGATT-1	13049	32	407.781	ISUP-graded spots
V10A20_007_A_TCACGCATTGTAGATC-1	9547	32	298.344	ISUP-graded spots
V10A20_007_A_TCACGTGCCCGATTCA-1	7829	19	412.053	Stroma
V10A20_007_A_TCAGACGCTATAGAAG-1	8476	29	292.276	ISUP-graded spots
V10A20_007_A_TCAGCAAATGCATCTC-1	10114	13	778	Stroma
V10A20_007_A_TCAGGGTGTAACGTAA-1	14959	27	554.037	ISUP-graded spots
V10A20_007_A_TCAGTAGGGACTATAA-1	16120	25	644.8	ISUP-graded spots
V10A20_007_A_TCCAACTTTAAATTCT-1	6240	19	328.421	Stroma
V10A20_007_A_TCCACTTTATCTAGGT-1	6693	10	669.3	Stroma
V10A20_007_A_TCCAGAGCACCGGTTC-1	13923	18	773.5	ISUP-graded spots
V10A20_007_A_TCCAGGCGAGTACGGT-1	5469	34	160.853	ISUP-graded spots
V10A20_007_A_TCCCAAAGACGAAGGA-1	10029	28	358.179	ISUP-graded spots
V10A20_007_A_TCCCAGCTTTAGTCTG-1	8474	24	353.083	ISUP-graded spots
V10A20_007_A_TCCCAGGCTTAGCTAA-1	4352	4	1088	Stroma
V10A20_007_A_TCCCGCGTACTCCTGG-1	3481	8	435.125	Stroma
V10A20_007_A_TCCCGTCAGTCCCGCA-1	5360	25	214.4	ISUP-graded spots
V10A20_007_A_TCCCGTGTGCAATTTG-1	13393	27	496.037	ISUP-graded spots
V10A20_007_A_TCCGATGACTGAGCTC-1	21290	25	851.6	ISUP-graded spots
V10A20_007_A_TCCGCGGCAGCATCTG-1	3880	12	323.333	Stroma
V10A20_007_A_TCCGCTGTCATCCCGG-1	6810	37	184.054	ISUP-graded spots
V10A20_007_A_TCCGCTTATCCCATTA-1	9992	19	525.895	ISUP-graded spots
V10A20_007_A_TCCTAGCAAAGAAGCT-1	4980	15	332	ISUP-graded spots
V10A20_007_A_TCCTCGGGCTGGGCTT-1	8047	19	423.526	ISUP-graded spots
V10A20_007_A_TCCTTTCTTACGCTTA-1	3523	10	352.3	Stroma
V10A20_007_A_TCGAGACCAACACCGT-1	12195	24	508.125	ISUP-graded spots
V10A20_007_A_TCGCAAAGATGCATTT-1	11026	20	551.3	Stroma
V10A20_007_A_TCGCTCGATATATTCC-1	3857	7	551	Stroma
V10A20_007_A_TCGCTGGGCGGATTGT-1	6549	17	385.235	Stroma
V10A20_007_A_TCGGACGCCCAGCCCA-1	14499	13	1115.31	ISUP-graded spots
V10A20_007_A_TCGGAGTACATGAGTA-1	8202	8	1025.25	Stroma
V10A20_007_A_TCGGGCCGTCGTGGTA-1	3655	10	365.5	Stroma
V10A20_007_A_TCTACCGTCCACAAGC-1	1632	10	163.2	Stroma
V10A20_007_A_TCTAGCATGCCCAGAA-1	4838	14	345.571	Stroma
V10A20_007_A_TCTAGTTATCAGAAGA-1	10085	30	336.167	ISUP-graded spots
V10A20_007_A_TCTGCCAGAAACTGCA-1	6896	14	492.571	Stroma
V10A20_007_A_TCTGTGCCATCATAGT-1	15099	10	1509.9	ISUP-graded spots
V10A20_007_A_TCTTCGAATAGACGTT-1	7958	27	294.741	ISUP-graded spots
V10A20_007_A_TCTTCGATACCAATAA-1	7835	14	559.643	Stroma
V10A20_007_A_TCTTGATGCGTAGCGA-1	11803	24	491.792	Non-cancer glands
V10A20_007_A_TCTTGGTAACACCAAA-1	5315	11	483.182	Stroma
V10A20_007_A_TGAAAGGACCTGACTC-1	5145	12	428.75	Stroma
V10A20_007_A_TGACCCACGTTAGACA-1	5088	14	363.429	Stroma
V10A20_007_A_TGACTATAATCCTTTC-1	11194	21	533.048	ISUP-graded spots
V10A20_007_A_TGAGCCATACAGTCTC-1	4970	18	276.111	ISUP-graded spots
V10A20_007_A_TGAGTAAATTAGCGTA-1	6092	33	184.606	ISUP-graded spots
V10A20_007_A_TGAGTGCCTCTTAAAT-1	23111	19	1216.37	ISUP-graded spots
V10A20_007_A_TGAGTGGTCCGTGACG-1	3334	18	185.222	Stroma
V10A20_007_A_TGATCGGTTTGACCCT-1	5264	30	175.467	ISUP-graded spots
V10A20_007_A_TGATCTCCGGCGCCAG-1	10927	30	364.233	ISUP-graded spots
V10A20_007_A_TGCAAGAATGACGTAA-1	5523	26	212.423	ISUP-graded spots
V10A20_007_A_TGCAGAGTACCGAGCA-1	9785	33	296.515	ISUP-graded spots
V10A20_007_A_TGCAGGATCGGCAAAG-1	8383	28	299.393	ISUP-graded spots
V10A20_007_A_TGCATATGTCTGTCAC-1	3496	19	184	Stroma
V10A20_007_A_TGCATGTGGTAATCTA-1	5122	19	269.579	Stroma
V10A20_007_A_TGCCAGTACGTGGAGA-1	27769	23	1207.35	ISUP-graded spots
V10A20_007_A_TGCCCGTACCGTTAAA-1	20342	27	753.407	ISUP-graded spots
V10A20_007_A_TGCGACACCCTAGTGC-1	9138	28	326.357	ISUP-graded spots
V10A20_007_A_TGCGCAAAGCATTTGG-1	21672	19	1140.63	Non-cancer glands
V10A20_007_A_TGCGGAGTAAAGGTGC-1	7120	23	309.565	Stroma
V10A20_007_A_TGCGTAAGAACCTGAT-1	7623	9	847	Stroma
V10A20_007_A_TGCGTTTGTTGACACT-1	6209	24	258.708	ISUP-graded spots
V10A20_007_A_TGCTGTTGAAGAACTC-1	14272	22	648.727	ISUP-graded spots
V10A20_007_A_TGGACTGTTCGCTCAA-1	18962	20	948.1	ISUP-graded spots
V10A20_007_A_TGGCAAACTAAATTAC-1	26566	27	983.926	ISUP-graded spots
V10A20_007_A_TGGCAGATTACGATCA-1	7235	24	301.458	ISUP-graded spots
V10A20_007_A_TGGCAGCAGTAATAGT-1	10557	15	703.8	ISUP-graded spots
V10A20_007_A_TGGCCAAACTGAAGTA-1	10829	15	721.933	Stroma
V10A20_007_A_TGGTTCAACGGGTAAT-1	16887	26	649.5	ISUP-graded spots
V10A20_007_A_TGGTTCGTAGCAAAGG-1	12733	32	397.906	ISUP-graded spots
V10A20_007_A_TGTACGAACAAATCCG-1	3551	5	710.2	Stroma
V10A20_007_A_TGTAGGAGAAATTTCC-1	4268	9	474.222	Stroma
V10A20_007_A_TGTATAACAGATCCTG-1	5347	13	411.308	Stroma
V10A20_007_A_TGTGACTACGCCAGTC-1	7807	21	371.762	ISUP-graded spots
V10A20_007_A_TGTTATTGTATGTGGC-1	6407	19	337.211	Stroma
V10A20_007_A_TGTTCGTATTGCGGTG-1	5125	14	366.071	Stroma
V10A20_007_A_TGTTCTTCCATTGACT-1	6793	19	357.526	ISUP-graded spots
V10A20_007_A_TGTTGTCAAGAAGTCT-1	4945	34	145.441	ISUP-graded spots
V10A20_007_A_TTAATGTAGACCAGGT-1	4789	11	435.364	Stroma
V10A20_007_A_TTACTAAAGGACTTTA-1	24882	22	1131	ISUP-graded spots
V10A20_007_A_TTACTCCGGCCGGGAA-1	12966	21	617.429	Stroma
V10A20_007_A_TTACTGGGATATTTCA-1	7062	22	321	ISUP-graded spots
V10A20_007_A_TTAGAAGAACATGACT-1	15920	30	530.667	ISUP-graded spots
V10A20_007_A_TTAGACGAGTCACCTC-1	10863	21	517.286	ISUP-graded spots
V10A20_007_A_TTATATACGCTGTCAC-1	6995	26	269.038	ISUP-graded spots
V10A20_007_A_TTATCTGTATCATAAC-1	10624	28	379.429	ISUP-graded spots
V10A20_007_A_TTATGAATGAAAGGGA-1	11564	14	826	ISUP-graded spots
V10A20_007_A_TTATGATCTTAACGAA-1	5301	15	353.4	Stroma
V10A20_007_A_TTATTAGAGCGTGTTC-1	10923	21	520.143	ISUP-graded spots
V10A20_007_A_TTCAAAGTCTCTAGCC-1	13411	13	1031.62	Stroma
V10A20_007_A_TTCAATACTCTGAATC-1	4516	11	410.545	Stroma
V10A20_007_A_TTCACGAAAGGATCAC-1	8674	23	377.13	ISUP-graded spots
V10A20_007_A_TTCCAATCTGGCTATC-1	13182	27	488.222	ISUP-graded spots
V10A20_007_A_TTCCGCGTGAGGCGAT-1	4240	10	424	Stroma
V10A20_007_A_TTCGGGACTAATCGCG-1	12004	18	666.889	ISUP-graded spots
V10A20_007_A_TTCTAACCGAAGCTTA-1	5501	18	305.611	Stroma
V10A20_007_A_TTCTGCGGGTTAGCGG-1	3580	16	223.75	Stroma
V10A20_007_A_TTGAAGAATTCCCAGG-1	11415	21	543.571	ISUP-graded spots
V10A20_007_A_TTGAATATGGACTTTC-1	9823	28	350.821	ISUP-graded spots
V10A20_007_A_TTGACCATGTTCTCCG-1	8347	30	278.233	ISUP-graded spots
V10A20_007_A_TTGACTACCATATGGT-1	7764	12	647	ISUP-graded spots
V10A20_007_A_TTGCACAATTCAGAAA-1	14758	26	567.615	ISUP-graded spots
V10A20_007_A_TTGCTCCCATACCGGA-1	5739	11	521.727	ISUP-graded spots
V10A20_007_A_TTGCTGATCATGTTCG-1	2983	32	93.2188	ISUP-graded spots
V10A20_007_A_TTGGATATCGTCTACG-1	4966	29	171.241	ISUP-graded spots
V10A20_007_A_TTGGGACACTGCCCGC-1	4108	13	316	Stroma
V10A20_007_A_TTGGGCGGCGGTTGCC-1	5943	10	594.3	Stroma
V10A20_007_A_TTGGTCACACTCGTAA-1	7815	15	521	ISUP-graded spots
V10A20_007_A_TTGTAAGGCCAGTTGG-1	8174	28	291.929	ISUP-graded spots
V10A20_007_A_TTGTAATCCGTACTCG-1	6426	24	267.75	ISUP-graded spots
V10A20_007_A_TTGTCGTTCAGTTACC-1	6372	29	219.724	ISUP-graded spots
V10A20_007_A_TTGTTCAGTGTGCTAC-1	7903	17	464.882	ISUP-graded spots
V10A20_007_A_TTGTTGTGTGTCAAGA-1	9384	19	493.895	ISUP-graded spots
V10A20_007_B_AAACGAGACGGTTGAT-1	2646	13	203.538	Stroma
V10A20_007_B_AAACTGCTGGCTCCAA-1	5695	9	632.778	Stroma
V10A20_007_B_AAAGTGTGATTTATCT-1	5425	19	285.526	ISUP-graded spots
V10A20_007_B_AAAGTTGACTCCCGTA-1	11613	25	464.52	ISUP-graded spots
V10A20_007_B_AAATACCTATAAGCAT-1	7704	12	642	Stroma
V10A20_007_B_AAATAGGGTGCTATTG-1	6271	24	261.292	Stroma
V10A20_007_B_AAATCGTGTACCACAA-1	3472	12	289.333	Stroma
V10A20_007_B_AAATGGTCAATGTGCC-1	3996	20	199.8	Stroma
V10A20_007_B_AACACACGCTCGCCGC-1	2344	12	195.333	Stroma
V10A20_007_B_AACCCTACTGTCAATA-1	15582	20	779.1	ISUP-graded spots
V10A20_007_B_AACCGAGCTTGGTCAT-1	10349	27	383.296	Stroma
V10A20_007_B_AACCGCTAAGGGATGC-1	5646	17	332.118	Stroma
V10A20_007_B_AACCTTTAAATACGGT-1	6637	23	288.565	ISUP-graded spots
V10A20_007_B_AACGATAATGCCGTAG-1	12779	25	511.16	ISUP-graded spots
V10A20_007_B_AACGATATGTCAACTG-1	3496	17	205.647	Stroma
V10A20_007_B_AACGGACGTACGTATA-1	2874	13	221.077	Stroma
V10A20_007_B_AACGTGCGAAAGTCTC-1	7116	11	646.909	Stroma
V10A20_007_B_AACTAGGCTTGGGTGT-1	3487	20	174.35	ISUP-graded spots
V10A20_007_B_AACTCTCAATAGAGCG-1	8279	20	413.95	ISUP-graded spots
V10A20_007_B_AAGACTGCAAGCTACT-1	6840	19	360	Stroma
V10A20_007_B_AAGAGCTCTTTATCGG-1	5097	14	364.071	Stroma
V10A20_007_B_AAGAGGCATGGATCGC-1	1901	8	237.625	Stroma
V10A20_007_B_AAGATTGGCGGAACGT-1	9592	16	599.5	Stroma
V10A20_007_B_AAGCATACTCTCCTGA-1	6248	30	208.267	ISUP-graded spots
V10A20_007_B_AAGCTAGATCGAGTAA-1	8906	18	494.778	Stroma
V10A20_007_B_AAGCTCGTGCCAAGTC-1	6854	8	856.75	Stroma
V10A20_007_B_AAGGATGAGGGACCTC-1	11312	21	538.667	ISUP-graded spots
V10A20_007_B_AAGGGACAGATTCTGT-1	19680	23	855.652	Stroma
V10A20_007_B_AAGGTATCCTAATATA-1	3866	26	148.692	Stroma
V10A20_007_B_AAGGTGATAAACCAGC-1	12795	27	473.889	ISUP-graded spots
V10A20_007_B_AAGTCAATTGTCGTCA-1	17845	13	1372.69	ISUP-graded spots
V10A20_007_B_AAGTGTTTGGAGACGG-1	4161	16	260.062	Stroma
V10A20_007_B_AATAGAATCTGTTTCA-1	5404	13	415.692	Stroma
V10A20_007_B_AATCGCCTCAGCGCCA-1	2919	15	194.6	Stroma
V10A20_007_B_AATCTGCGTTGGGACG-1	5183	33	157.061	ISUP-graded spots
V10A20_007_B_AATTAGCGCTGCAGCG-1	20900	23	908.696	ISUP-graded spots
V10A20_007_B_AATTCTAGAGTTAGGC-1	5947	9	660.778	Stroma
V10A20_007_B_AATTGAACGCTCTGGT-1	2581	15	172.067	Stroma
V10A20_007_B_ACAACAGCATGAGCTA-1	5318	12	443.167	Stroma
V10A20_007_B_ACAAGGAAATCCGCCC-1	3504	9	389.333	Stroma
V10A20_007_B_ACAATTTGAGCAGTGG-1	3504	22	159.273	Stroma
V10A20_007_B_ACACACCAGGACCAGT-1	5595	19	294.474	ISUP-graded spots
V10A20_007_B_ACACGAGACTCCTTCT-1	2822	11	256.545	Stroma
V10A20_007_B_ACACGGGAACTTAGGG-1	2891	16	180.688	Stroma
V10A20_007_B_ACATCCTGGTAACTGT-1	7301	19	384.263	ISUP-graded spots
V10A20_007_B_ACATCGATCGTTTACC-1	3975	22	180.682	Stroma
V10A20_007_B_ACATGGCGCCAAAGTA-1	18236	29	628.828	ISUP-graded spots
V10A20_007_B_ACATTAGTTTATATCC-1	12663	22	575.591	ISUP-graded spots
V10A20_007_B_ACCAATATGCAAGTTA-1	4628	24	192.833	Stroma
V10A20_007_B_ACCAGTGCGGGAGACG-1	3892	13	299.385	ISUP-graded spots
V10A20_007_B_ACCATATCCGCAATAA-1	3885	11	353.182	Stroma
V10A20_007_B_ACCCAACGCCCGTGGC-1	17147	17	1008.65	ISUP-graded spots
V10A20_007_B_ACCCGGATGACGCATC-1	10628	22	483.091	ISUP-graded spots
V10A20_007_B_ACCCGGTTACACTTCC-1	6376	24	265.667	Stroma
V10A20_007_B_ACCGACTGAGTCCCAC-1	4434	14	316.714	Stroma
V10A20_007_B_ACCGATGGTAGCATCG-1	8875	28	316.964	ISUP-graded spots
V10A20_007_B_ACCGCAATAACTGCCT-1	5158	12	429.833	Stroma
V10A20_007_B_ACCGGGCCTTTGTTGA-1	6353	21	302.524	Stroma
V10A20_007_B_ACGATCATACATAGAG-1	4853	9	539.222	Stroma
V10A20_007_B_ACGATCATCTTGTAAA-1	19493	22	886.045	Stroma
V10A20_007_B_ACGCGAAGTCAGACGA-1	8096	10	809.6	ISUP-graded spots
V10A20_007_B_ACGCGGGCCAAGGACA-1	9567	20	478.35	Stroma
V10A20_007_B_ACGGCACTTGCTTGGG-1	4777	21	227.476	ISUP-graded spots
V10A20_007_B_ACGTAGATTGCTGATG-1	6713	15	447.533	Stroma
V10A20_007_B_ACGTATTACTCCGATC-1	9826	23	427.217	ISUP-graded spots
V10A20_007_B_ACGTTAATGTCGAAGA-1	6970	17	410	Stroma
V10A20_007_B_ACTCAATAAAGGCACG-1	4989	20	249.45	Stroma
V10A20_007_B_ACTGTACGATACACAT-1	2317	16	144.812	Stroma
V10A20_007_B_ACTTATACTTACCCGG-1	12796	12	1066.33	ISUP-graded spots
V10A20_007_B_ACTTATTAGGATCGGT-1	3088	6	514.667	Stroma
V10A20_007_B_ACTTATTTATGTGCCA-1	5286	18	293.667	Stroma
V10A20_007_B_ACTTCGCCATACGCAC-1	2134	16	133.375	Stroma
V10A20_007_B_AGAACGTGGTACATTC-1	2854	3	951.333	Stroma
V10A20_007_B_AGAATTATGGATTCGA-1	19155	23	832.826	ISUP-graded spots
V10A20_007_B_AGACCCACCGCTGATC-1	7016	10	701.6	Stroma
V10A20_007_B_AGACGAAGTGCCGGTC-1	13295	27	492.407	ISUP-graded spots
V10A20_007_B_AGAGAACCGTCTAGGA-1	5023	29	173.207	ISUP-graded spots
V10A20_007_B_AGATCTCAGGTGTGAT-1	3126	9	347.333	Stroma
V10A20_007_B_AGATTATAGGACGTTT-1	2632	28	94	Stroma
V10A20_007_B_AGCAACATATCTTATT-1	4014	21	191.143	Stroma
V10A20_007_B_AGCACCAGTACTCACG-1	4004	6	667.333	Stroma
V10A20_007_B_AGCACTACCTCACCAG-1	2791	14	199.357	Stroma
V10A20_007_B_AGCATATCAATATGCT-1	2320	17	136.471	Stroma
V10A20_007_B_AGCGTGGTATTCTACT-1	4153	11	377.545	Stroma
V10A20_007_B_AGCTCTTTACTCAGTT-1	8315	31	268.226	Stroma
V10A20_007_B_AGGACAGTCGAATCCC-1	3483	35	99.5143	ISUP-graded spots
V10A20_007_B_AGGACGACCCATTAGA-1	5492	25	219.68	Stroma
V10A20_007_B_AGGATAAAGTCGGGAT-1	8742	21	416.286	ISUP-graded spots
V10A20_007_B_AGGATATAGGGATTTA-1	4171	24	173.792	Stroma
V10A20_007_B_AGGCAGATGCGTAAAC-1	2733	22	124.227	ISUP-graded spots
V10A20_007_B_AGGGTCGATGCGAACT-1	6420	20	321	ISUP-graded spots
V10A20_007_B_AGGGTGCTCTCGAGGG-1	6336	31	204.387	ISUP-graded spots
V10A20_007_B_AGGGTTCCCTTTGGTT-1	14521	22	660.045	ISUP-graded spots
V10A20_007_B_AGGTTTCACACACCTT-1	3954	12	329.5	Stroma
V10A20_007_B_AGTACGGGCACCTGGC-1	3884	27	143.852	Stroma
V10A20_007_B_AGTCAAGATGACACTT-1	3215	13	247.308	Stroma
V10A20_007_B_AGTCCATTGGCTGATG-1	6843	25	273.72	ISUP-graded spots
V10A20_007_B_AGTCGACGGTCTCAAG-1	7436	18	413.111	Stroma
V10A20_007_B_AGTGAACAAACTTCTC-1	12231	15	815.4	ISUP-graded spots
V10A20_007_B_AGTGACCTACTTTACG-1	2711	21	129.095	Stroma
V10A20_007_B_AGTGATATGAGTAGTT-1	4124	10	412.4	Stroma
V10A20_007_B_AGTGATTCAAGCAGGA-1	8549	16	534.312	ISUP-graded spots
V10A20_007_B_AGTGCTTGCACGAATA-1	3780	12	315	Stroma
V10A20_007_B_AGTTCCTATTTATGTT-1	3822	13	294	Stroma
V10A20_007_B_ATAAACGGACCCGTAA-1	7702	4	1925.5	Stroma
V10A20_007_B_ATAAAGGCTCGGTCGT-1	2730	23	118.696	Stroma
V10A20_007_B_ATAACGCCGGAGGGTC-1	2181	19	114.789	Stroma
V10A20_007_B_ATAACGGAGTCCAACG-1	2783	11	253	Stroma
V10A20_007_B_ATAAGGTGGAGAACAT-1	22249	22	1011.32	ISUP-graded spots
V10A20_007_B_ATAAGTTACCGCGACG-1	5645	15	376.333	Stroma
V10A20_007_B_ATAATAGCTGTTGAAT-1	9434	28	336.929	ISUP-graded spots
V10A20_007_B_ATACAGGCCCTCCAAT-1	4945	35	141.286	Stroma
V10A20_007_B_ATACGTACTTAGCCAC-1	4046	22	183.909	Stroma
V10A20_007_B_ATACGTCCACTCCTGT-1	1768	10	176.8	Stroma
V10A20_007_B_ATAGACAACGGGACCT-1	14755	32	461.094	ISUP-graded spots
V10A20_007_B_ATAGAGTTATCAACTT-1	19023	34	559.5	ISUP-graded spots
V10A20_007_B_ATAGGTTGGGCAGATG-1	3976	13	305.846	Stroma
V10A20_007_B_ATAGTGAAGCGTTCTC-1	8242	15	549.467	Stroma
V10A20_007_B_ATATAAATGTAGCTGC-1	7810	21	371.905	ISUP-graded spots
V10A20_007_B_ATATGTCTCCCTAGCC-1	6729	34	197.912	ISUP-graded spots
V10A20_007_B_ATATTCCACATAGTGA-1	6701	12	558.417	Stroma
V10A20_007_B_ATCATCCAATATTTGT-1	3027	8	378.375	Stroma
V10A20_007_B_ATCCAGAGCAACAACC-1	11588	23	503.826	ISUP-graded spots
V10A20_007_B_ATCCAGGATTCGTGAA-1	5420	22	246.364	ISUP-graded spots
V10A20_007_B_ATCCTACCTAAGCTCT-1	3984	18	221.333	Stroma
V10A20_007_B_ATCCTGCGTGGAATGG-1	4962	13	381.692	Stroma
V10A20_007_B_ATCGACCCAATACAGA-1	5612	8	701.5	Stroma
V10A20_007_B_ATCGGAGACAGACGGC-1	7731	15	515.4	Stroma
V10A20_007_B_ATCTAATATCCTACGG-1	7428	23	322.957	ISUP-graded spots
V10A20_007_B_ATCTGGTTAAGACTGT-1	2032	14	145.143	Stroma
V10A20_007_B_ATGACTATGCGACATT-1	2846	14	203.286	Stroma
V10A20_007_B_ATGATGCAATGGTACA-1	3945	19	207.632	Stroma
V10A20_007_B_ATGCATGATCCAGGAT-1	3160	6	526.667	Stroma
V10A20_007_B_ATGCCATTTGCGACCA-1	10137	21	482.714	ISUP-graded spots
V10A20_007_B_ATGCCGGTCTTGCATA-1	5982	10	598.2	Stroma
V10A20_007_B_ATGGGCCTCGGCCTCT-1	7168	23	311.652	Stroma
V10A20_007_B_ATGTGGACATCTTGAT-1	4587	10	458.7	Stroma
V10A20_007_B_ATTAAACATGCGGACC-1	4594	18	255.222	Stroma
V10A20_007_B_ATTCACTGATGTTGGA-1	4913	24	204.708	Stroma
V10A20_007_B_ATTCATATACTGTCCA-1	5126	14	366.143	Stroma
V10A20_007_B_ATTGATGAGTCCTAAC-1	16857	26	648.346	ISUP-graded spots
V10A20_007_B_ATTGTACAACTCGGCT-1	19925	26	766.346	ISUP-graded spots
V10A20_007_B_ATTTGTCTTGGGAGCT-1	1409	7	201.286	Stroma
V10A20_007_B_CAAATGTCCTTCCGTG-1	4749	20	237.45	Stroma
V10A20_007_B_CAAGAGGGCGGAGTAC-1	7444	11	676.727	Stroma
V10A20_007_B_CAAGATATTATAACGT-1	6693	20	334.65	Stroma
V10A20_007_B_CAAGCGGCACATAATT-1	6755	27	250.185	Stroma
V10A20_007_B_CAAGGATCGCATGTTC-1	7537	12	628.083	Stroma
V10A20_007_B_CAAGTGTGGTTGCAAA-1	16043	20	802.15	ISUP-graded spots
V10A20_007_B_CAATAAACCTTGGCCC-1	2946	7	420.857	Stroma
V10A20_007_B_CAATGCGAGAAGTATC-1	3964	9	440.444	Stroma
V10A20_007_B_CAATGGATCTCTACCA-1	17372	16	1085.75	ISUP-graded spots
V10A20_007_B_CAATTAAGGGTGATGA-1	5442	17	320.118	Stroma
V10A20_007_B_CACAATGAGCTGCTAT-1	4901	13	377	Stroma
V10A20_007_B_CACACGCGCTGTCTTA-1	7927	18	440.389	ISUP-graded spots
V10A20_007_B_CACATATTAGCAGGAT-1	4378	14	312.714	Stroma
V10A20_007_B_CACCCTAACAAGATCT-1	4442	19	233.789	Stroma
V10A20_007_B_CACCTTGGCGCCTTTG-1	12727	21	606.048	ISUP-graded spots
V10A20_007_B_CACGCACAGCGCAGCT-1	1838	10	183.8	Stroma
V10A20_007_B_CACGCGGAACTGTTGC-1	11536	22	524.364	ISUP-graded spots
V10A20_007_B_CACGTTCGTGCTCTAG-1	1728	5	345.6	Stroma
V10A20_007_B_CACTAAAGTTGCCTAT-1	1837	19	96.6842	Stroma
V10A20_007_B_CACTCAAGAGCTATGG-1	5801	17	341.235	Stroma
V10A20_007_B_CACTCGAGCTGAACAA-1	4496	13	345.846	Stroma
V10A20_007_B_CACTTAATCAGACGGA-1	5581	21	265.762	Stroma
V10A20_007_B_CAGAGACGGTCACCCA-1	12424	11	1129.45	Stroma
V10A20_007_B_CAGAGCATGAGCTTGC-1	2180	9	242.222	Stroma
V10A20_007_B_CAGCAGCCCGTTCCTT-1	3529	13	271.462	Stroma
V10A20_007_B_CAGCTCGACAAGTTAA-1	15112	17	888.941	ISUP-graded spots
V10A20_007_B_CAGGATATATCGTTGT-1	4482	15	298.8	Stroma
V10A20_007_B_CAGGCGCCATGCTAGG-1	6636	11	603.273	Stroma
V10A20_007_B_CAGTAGCCCACGCGGT-1	10320	27	382.222	ISUP-graded spots
V10A20_007_B_CAGTCTGTATACTGGG-1	4194	16	262.125	Stroma
V10A20_007_B_CAGTGAATAAATGACT-1	8558	23	372.087	Stroma
V10A20_007_B_CAGTGTCGGCTGGCCC-1	3871	10	387.1	Stroma
V10A20_007_B_CATAACGGACAGTCGT-1	12159	20	607.95	ISUP-graded spots
V10A20_007_B_CATACGGCGTCTGGGC-1	4524	19	238.105	Stroma
V10A20_007_B_CATACTATGTAATTGT-1	1691	3	563.667	Stroma
V10A20_007_B_CATATAGGTACAGTCA-1	4153	11	377.545	Stroma
V10A20_007_B_CATCGGACGGGTTAAT-1	3699	18	205.5	Stroma
V10A20_007_B_CATCTTACACCACCTC-1	7089	15	472.6	Stroma
V10A20_007_B_CATGGTAAGTAGCGTT-1	4958	19	260.947	Stroma
V10A20_007_B_CATGGTCTAGATACCG-1	4010	6	668.333	Stroma
V10A20_007_B_CATTTAGCGGACCATG-1	12048	21	573.714	ISUP-graded spots
V10A20_007_B_CCAAGCGTAACTCGTA-1	6908	18	383.778	Stroma
V10A20_007_B_CCAATGTCACAGCAAG-1	1730	9	192.222	Stroma
V10A20_007_B_CCACAATGTACGTCTT-1	18419	19	969.421	ISUP-graded spots
V10A20_007_B_CCACACTGAGATATTA-1	4212	16	263.25	Stroma
V10A20_007_B_CCACAGTACCCATCCT-1	2489	13	191.462	Stroma
V10A20_007_B_CCACCCAAGGAAAGTG-1	7725	15	515	Stroma
V10A20_007_B_CCAGTAGTCTGATCCA-1	11915	19	627.105	ISUP-graded spots
V10A20_007_B_CCATCGCAGTTAAACT-1	24104	19	1268.63	ISUP-graded spots
V10A20_007_B_CCATCTCACCAGTGAA-1	11487	22	522.136	ISUP-graded spots
V10A20_007_B_CCATGCCTGTTTAGTA-1	2056	24	85.6667	Stroma
V10A20_007_B_CCATTTCTACCTATTA-1	2897	32	90.5312	Stroma
V10A20_007_B_CCCAAACATGCTGCTC-1	8516	15	567.733	ISUP-graded spots
V10A20_007_B_CCCAGTTAAGGCGCCG-1	3030	6	505	Stroma
V10A20_007_B_CCCGCAGCGCGAACTA-1	8548	18	474.889	ISUP-graded spots
V10A20_007_B_CCCTTTGACAGGTCTT-1	9150	19	481.579	ISUP-graded spots
V10A20_007_B_CCGATCTCAACCTTAT-1	14305	25	572.2	Stroma
V10A20_007_B_CCGCTATCAGCACCAG-1	5803	19	305.421	ISUP-graded spots
V10A20_007_B_CCGGGCGGTCTCGTCA-1	3767	10	376.7	Stroma
V10A20_007_B_CCGGGCTGCTCCATAC-1	2142	9	238	Stroma
V10A20_007_B_CCGTAAGTTGGTCCCA-1	3158	19	166.211	Stroma
V10A20_007_B_CCTAAATTAACGGTTC-1	6390	13	491.538	Stroma
V10A20_007_B_CCTAACCCAAACAAGT-1	4835	6	805.833	Stroma
V10A20_007_B_CCTATAATGAGTGCCC-1	3155	12	262.917	Stroma
V10A20_007_B_CCTATGGGTTACCGTC-1	2981	12	248.417	Stroma
V10A20_007_B_CCTCGGACCGGGATAG-1	2279	11	207.182	Stroma
V10A20_007_B_CCTCTGTACTATTCTA-1	5950	20	297.5	Stroma
V10A20_007_B_CCTGAACGATATATTC-1	2892	17	170.118	Stroma
V10A20_007_B_CCTGTCACCCGGGCTC-1	4299	18	238.833	Stroma
V10A20_007_B_CGAACAGTATGGGCGT-1	11351	20	567.55	ISUP-graded spots
V10A20_007_B_CGACACGCTCCGACAG-1	3992	16	249.5	Stroma
V10A20_007_B_CGAGACCCTAGAGTGT-1	4687	18	260.389	Stroma
V10A20_007_B_CGAGAGATGTGAACCT-1	4240	3	1413.33	Stroma
V10A20_007_B_CGAGGCTAAATATGGC-1	3282	13	252.462	Stroma
V10A20_007_B_CGAGTTCTGTCCCACC-1	6790	8	848.75	ISUP-graded spots
V10A20_007_B_CGAGTTTATCGGACTG-1	11633	19	612.263	ISUP-graded spots
V10A20_007_B_CGATACCTCGCGGACA-1	1730	17	101.765	Stroma
V10A20_007_B_CGATCCGACCCAGTGC-1	3756	17	220.941	Stroma
V10A20_007_B_CGCACATGTCCACTAC-1	2166	12	180.5	Stroma
V10A20_007_B_CGCACGTGCGCTATCA-1	10399	23	452.13	ISUP-graded spots
V10A20_007_B_CGCCGCCCATGCCTGT-1	2026	7	289.429	Stroma
V10A20_007_B_CGCGCATGTTTGATTG-1	7877	24	328.208	ISUP-graded spots
V10A20_007_B_CGCGGCTCAACTTGAA-1	14080	20	704	ISUP-graded spots
V10A20_007_B_CGCGGGAATTAGGCAG-1	1863	22	84.6818	Stroma
V10A20_007_B_CGCTACGGGACATTTA-1	1896	16	118.5	Stroma
V10A20_007_B_CGCTAGAGACCGCTGC-1	10817	22	491.682	ISUP-graded spots
V10A20_007_B_CGCTATTCTTAGGCTC-1	3197	17	188.059	Stroma
V10A20_007_B_CGCTGGTGACTACCCT-1	10718	22	487.182	ISUP-graded spots
V10A20_007_B_CGCTTTCTTGCATTCG-1	9476	13	728.923	ISUP-graded spots
V10A20_007_B_CGGAGCAATTTAATCG-1	4969	19	261.526	Stroma
V10A20_007_B_CGGCAAACATCGTGCG-1	8648	24	360.333	ISUP-graded spots
V10A20_007_B_CGGCAGGGTCGGGTTG-1	7059	28	252.107	ISUP-graded spots
V10A20_007_B_CGGGAATTTATGTAAA-1	5790	12	482.5	Stroma
V10A20_007_B_CGGGAGCTTCAGTGTA-1	2641	16	165.062	Stroma
V10A20_007_B_CGGGCCTTCTTTGTAA-1	4109	15	273.933	Stroma
V10A20_007_B_CGGGTGTACCCATTTA-1	12956	20	647.8	ISUP-graded spots
V10A20_007_B_CGGTACTAGAATCAAA-1	12563	17	739	ISUP-graded spots
V10A20_007_B_CGGTCAAGTGGGAACC-1	2095	23	91.087	Stroma
V10A20_007_B_CGTCACGTCCATTGGT-1	7364	23	320.174	ISUP-graded spots
V10A20_007_B_CGTCGGATAGTGTTGA-1	8547	28	305.25	ISUP-graded spots
V10A20_007_B_CGTCGTCCTTCGCGAA-1	3705	22	168.409	Stroma
V10A20_007_B_CGTGAAGTTAATTCAC-1	8544	20	427.2	Stroma
V10A20_007_B_CGTTTCGCTCATTACA-1	1680	19	88.4211	Stroma
V10A20_007_B_CTAAAGGGAAATAGGA-1	4633	22	210.591	Stroma
V10A20_007_B_CTAAATCCTATTCCGG-1	2258	27	83.6296	Stroma
V10A20_007_B_CTAACGAAACTTGCTG-1	12445	24	518.542	ISUP-graded spots
V10A20_007_B_CTACCCTAAGGTCATA-1	6350	29	218.966	ISUP-graded spots
V10A20_007_B_CTACTATCTTTCAGAG-1	8391	28	299.679	ISUP-graded spots
V10A20_007_B_CTACTGCCACCTGACC-1	3063	13	235.615	Stroma
V10A20_007_B_CTAGCATAGTATAATG-1	7081	19	372.684	Stroma
V10A20_007_B_CTAGGCGCCCTATCAG-1	3941	4	985.25	Stroma
V10A20_007_B_CTAGGTCTGAAGGAAT-1	11200	14	800	Stroma
V10A20_007_B_CTAGTTACAACCCGGT-1	10225	24	426.042	ISUP-graded spots
V10A20_007_B_CTAGTTGGGCCCGGTA-1	2641	14	188.643	Stroma
V10A20_007_B_CTATGTCACTAGCCCA-1	4524	16	282.75	Stroma
V10A20_007_B_CTATTCATGTGTCCCA-1	7336	22	333.455	ISUP-graded spots
V10A20_007_B_CTCGCACCTATATAGT-1	5527	13	425.154	Stroma
V10A20_007_B_CTCGGTACCACTGCTC-1	2150	10	215	Stroma
V10A20_007_B_CTCTATTTGGCTGCAG-1	12864	16	804	ISUP-graded spots
V10A20_007_B_CTCTCACAATCGATGA-1	3834	21	182.571	Stroma
V10A20_007_B_CTCTTCTATTGACTGG-1	4884	10	488.4	Stroma
V10A20_007_B_CTCTTGTCCCGCTTGG-1	4097	24	170.708	ISUP-graded spots
V10A20_007_B_CTGAATCCGAGACCTC-1	10005	18	555.833	ISUP-graded spots
V10A20_007_B_CTGCACAACTACATAT-1	3587	10	358.7	Stroma
V10A20_007_B_CTGCCATGCATCACAT-1	4087	13	314.385	Stroma
V10A20_007_B_CTGCTTGGCGATAGCT-1	6301	15	420.067	Stroma
V10A20_007_B_CTGGAAGACACGGTGG-1	6430	18	357.222	Stroma
V10A20_007_B_CTGGATTTACACTTGA-1	7185	12	598.75	ISUP-graded spots
V10A20_007_B_CTGGCGCACAGGTCTG-1	7853	17	461.941	ISUP-graded spots
V10A20_007_B_CTGGGATAAATAATGG-1	2627	12	218.917	Stroma
V10A20_007_B_CTGGGTAGGCAGTTAA-1	3699	15	246.6	Stroma
V10A20_007_B_CTGGTAACACATAGAA-1	4013	9	445.889	Stroma
V10A20_007_B_CTGGTTTCGAGCAAGA-1	3659	17	215.235	Stroma
V10A20_007_B_CTGTACTTCTTAGCAT-1	3477	16	217.312	Stroma
V10A20_007_B_CTGTTACCCAATCTAG-1	9370	20	468.5	ISUP-graded spots
V10A20_007_B_CTTCATTGTCAGTGGA-1	4299	14	307.071	Stroma
V10A20_007_B_CTTCGTAGATAGGTGA-1	5608	19	295.158	ISUP-graded spots
V10A20_007_B_CTTGAGTTAGGGTAAT-1	3183	27	117.889	Stroma
V10A20_007_B_CTTGCCCAGGCTCTAC-1	2956	13	227.385	Stroma
V10A20_007_B_CTTGTCAACATTCGAG-1	5216	18	289.778	Stroma
V10A20_007_B_CTTTAATATTGGTCGA-1	8293	18	460.722	Stroma
V10A20_007_B_CTTTAGGAACACTGTT-1	2081	11	189.182	Stroma
V10A20_007_B_CTTTAGTGCTATTATT-1	3304	17	194.353	Stroma
V10A20_007_B_CTTTCTGTGCGGGCTT-1	4093	33	124.03	ISUP-graded spots
V10A20_007_B_GAAACAGATGACCACC-1	5451	21	259.571	Stroma
V10A20_007_B_GAAACCGAATTACCTT-1	5580	16	348.75	Stroma
V10A20_007_B_GAAAGAACAGCGTTAT-1	24907	26	957.962	Stroma
V10A20_007_B_GAAATTGTCTCTATAA-1	6727	23	292.478	Stroma
V10A20_007_B_GAACGTCTCATGGTCG-1	20757	16	1297.31	ISUP-graded spots
V10A20_007_B_GAAGTCAGTTGCACTA-1	8498	17	499.882	ISUP-graded spots
V10A20_007_B_GAAGTCTCCCTAGCGA-1	11904	19	626.526	ISUP-graded spots
V10A20_007_B_GAATAGACGCGACCCA-1	2460	16	153.75	Stroma
V10A20_007_B_GAATCTGAACATTCTC-1	4144	7	592	Stroma
V10A20_007_B_GAATGTGGTCCGGATT-1	4021	14	287.214	Stroma
V10A20_007_B_GAATTATAGTGAAAGG-1	6928	13	532.923	Stroma
V10A20_007_B_GAATTCACCCGGGTGT-1	9420	23	409.565	ISUP-graded spots
V10A20_007_B_GACAAACATATGCAGG-1	16057	18	892.056	ISUP-graded spots
V10A20_007_B_GACAACGACCATTGAA-1	3520	35	100.571	Stroma
V10A20_007_B_GACACAAGGGAAGAAA-1	6663	16	416.438	Stroma
V10A20_007_B_GACACTGAGTTCAGTG-1	3561	11	323.727	Stroma
V10A20_007_B_GACAGCCAGACCTGAC-1	5206	6	867.667	Stroma
V10A20_007_B_GACCGTGCTGACGGTG-1	4361	12	363.417	Stroma
V10A20_007_B_GACGACGATCCGCGTT-1	6326	24	263.583	ISUP-graded spots
V10A20_007_B_GAGACTTCGCGACCGA-1	7803	20	390.15	ISUP-graded spots
V10A20_007_B_GAGATCTGTCACTCCG-1	3343	11	303.909	Stroma
V10A20_007_B_GAGATGGGAGTCGACA-1	9375	16	585.938	Stroma
V10A20_007_B_GAGCGCGCACGAGTAG-1	3374	14	241	Stroma
V10A20_007_B_GAGCTAAGGGCATATC-1	9958	21	474.19	ISUP-graded spots
V10A20_007_B_GAGGGCGCAGCTCTGC-1	10522	21	501.048	ISUP-graded spots
V10A20_007_B_GAGTCCGCTTACCGGA-1	5700	12	475	Stroma
V10A20_007_B_GAGTGTGCGGTACCCA-1	3722	13	286.308	Stroma
V10A20_007_B_GATAACTCGCACTGTG-1	11616	10	1161.6	Stroma
V10A20_007_B_GATAGGTAACGTTGAC-1	7831	13	602.385	Stroma
V10A20_007_B_GATATTGAGATTGGCG-1	9105	23	395.87	ISUP-graded spots
V10A20_007_B_GATCGCGGGCTCTCCA-1	3778	24	157.417	Stroma
V10A20_007_B_GATCGGTGGCCATAAC-1	4299	9	477.667	Stroma
V10A20_007_B_GATCTTGGAGGGCATA-1	6173	19	324.895	Stroma
V10A20_007_B_GATGCGTCCTGCATTC-1	3481	20	174.05	Stroma
V10A20_007_B_GATTCCCTTGTCGCAG-1	2772	11	252	Stroma
V10A20_007_B_GCAGACCCAGCACGTA-1	11572	24	482.167	ISUP-graded spots
V10A20_007_B_GCATAGAGCACTCAGG-1	4212	23	183.13	Stroma
V10A20_007_B_GCATGAGGGACGCGGC-1	16448	27	609.185	ISUP-graded spots
V10A20_007_B_GCCCGATCTGTGGTCG-1	6267	19	329.842	ISUP-graded spots
V10A20_007_B_GCCCGTAATACCTTCT-1	3474	20	173.7	Stroma
V10A20_007_B_GCCGATTGGCCAAGCT-1	3782	14	270.143	Stroma
V10A20_007_B_GCCGGGTTAGGGTCGC-1	6125	18	340.278	Stroma
V10A20_007_B_GCCTATAGTGTCAGGG-1	13363	20	668.15	ISUP-graded spots
V10A20_007_B_GCCTCATCTGGAAATA-1	9022	30	300.733	ISUP-graded spots
V10A20_007_B_GCCTCTATACATAGCA-1	6040	23	262.609	ISUP-graded spots
V10A20_007_B_GCGAAACTTAACTGGA-1	3896	16	243.5	Stroma
V10A20_007_B_GCGACGATAGTTGTAC-1	6852	22	311.455	ISUP-graded spots
V10A20_007_B_GCGAGGCCCGAGCAGA-1	5989	13	460.692	Stroma
V10A20_007_B_GCGCAAGAGCGCGCTG-1	13540	20	677	ISUP-graded spots
V10A20_007_B_GCGCCGTTCCACGATA-1	3713	16	232.062	Stroma
V10A20_007_B_GCGCTATGCCGAGGCA-1	4959	17	291.706	Stroma
V10A20_007_B_GCGCTGCTTTGCATTT-1	13904	18	772.444	ISUP-graded spots
V10A20_007_B_GCGGTTCCCTATCATG-1	4420	25	176.8	ISUP-graded spots
V10A20_007_B_GCGTAAATGGCCATAA-1	27887	24	1161.96	ISUP-graded spots
V10A20_007_B_GCGTCGCCAGGGTGAT-1	3103	18	172.389	Stroma
V10A20_007_B_GCGTGGTACTGGGTTA-1	6538	20	326.9	ISUP-graded spots
V10A20_007_B_GCTAAGTAGTTTCTCT-1	1438	15	95.8667	Stroma
V10A20_007_B_GCTACGACTTATTGGG-1	9357	27	346.556	Stroma
V10A20_007_B_GCTACTATAGTAGAGT-1	6281	15	418.733	Stroma
V10A20_007_B_GCTAGGCACCACGGAG-1	4504	17	264.941	Stroma
V10A20_007_B_GCTATCATACTCATGG-1	5498	5	1099.6	Stroma
V10A20_007_B_GCTCGCTCATGTCCAA-1	12235	16	764.688	ISUP-graded spots
V10A20_007_B_GCTGAGGCGTGAGTAT-1	3979	14	284.214	Stroma
V10A20_007_B_GCTGCTACTGCGTAGC-1	4341	11	394.636	Stroma
V10A20_007_B_GCTGGCGGCGCATGCT-1	3576	24	149	ISUP-graded spots
V10A20_007_B_GCTGTTGCTACCGAAC-1	13185	22	599.318	ISUP-graded spots
V10A20_007_B_GCTTAATGTAACTAAC-1	8743	21	416.333	ISUP-graded spots
V10A20_007_B_GCTTATGAAGCAGGAA-1	7706	23	335.043	ISUP-graded spots
V10A20_007_B_GCTTCCGTCCCTAGAC-1	2293	11	208.455	Stroma
V10A20_007_B_GCTTGGATCGATTAGG-1	14815	13	1139.62	ISUP-graded spots
V10A20_007_B_GCTTTCAGAGGAGGTG-1	11668	32	364.625	ISUP-graded spots
V10A20_007_B_GGAATGCGCTAGCGTG-1	4974	17	292.588	ISUP-graded spots
V10A20_007_B_GGACCAACAGGATAAC-1	11168	25	446.72	ISUP-graded spots
V10A20_007_B_GGAGACGACACCTTTG-1	4702	12	391.833	Stroma
V10A20_007_B_GGAGCACCAAGAACTA-1	3196	35	91.3143	Stroma
V10A20_007_B_GGAGGGCTTGGTTGGC-1	2201	10	220.1	Stroma
V10A20_007_B_GGATCCGGAATATACT-1	2393	10	239.3	Stroma
V10A20_007_B_GGATGAAGATCGCTGA-1	6702	18	372.333	Stroma
V10A20_007_B_GGATGTCCTTACCGCA-1	6514	25	260.56	ISUP-graded spots
V10A20_007_B_GGCAAATTACTTTACT-1	4883	25	195.32	Stroma
V10A20_007_B_GGCAAGGCGAAATAGC-1	6285	21	299.286	Stroma
V10A20_007_B_GGCAATAGTCAATGAG-1	4164	12	347	Stroma
V10A20_007_B_GGCGAAATCTAACTTG-1	4126	11	375.091	Stroma
V10A20_007_B_GGCGCATGAATTGATG-1	3862	17	227.176	Stroma
V10A20_007_B_GGCGCGTTCGAGTTTA-1	5371	12	447.583	Stroma
V10A20_007_B_GGCGGTAGGATCATTG-1	3413	16	213.312	Stroma
V10A20_007_B_GGCTCGCGTTGAGGTA-1	4233	35	120.943	ISUP-graded spots
V10A20_007_B_GGCTCTGCTCCAACGC-1	1719	3	573	Stroma
V10A20_007_B_GGGAGGATGCCCGAAA-1	5632	6	938.667	Stroma
V10A20_007_B_GGGAGTTAATGAGGCG-1	6203	11	563.909	Stroma
V10A20_007_B_GGGATTTACCGCACCT-1	2264	17	133.176	Stroma
V10A20_007_B_GGGCCCGTCTTAAACA-1	6432	30	214.4	ISUP-graded spots
V10A20_007_B_GGGCCGGCCGAAGTAC-1	2915	16	182.188	Stroma
V10A20_007_B_GGGCGTCACCACGTAA-1	7330	18	407.222	ISUP-graded spots
V10A20_007_B_GGGCTCATCGAACCCA-1	13848	26	532.615	ISUP-graded spots
V10A20_007_B_GGGCTGCCTAGGGCGA-1	8307	21	395.571	Stroma
V10A20_007_B_GGGTCACCGTGACGGT-1	4413	18	245.167	Stroma
V10A20_007_B_GGGTGACACCTTAACT-1	4046	9	449.556	Stroma
V10A20_007_B_GGTACAAACATGCTAT-1	5402	11	491.091	Stroma
V10A20_007_B_GGTAGAAGACCGCCTG-1	7417	23	322.478	ISUP-graded spots
V10A20_007_B_GGTATTGCCGAGTTTA-1	3598	11	327.091	Stroma
V10A20_007_B_GGTCAGTGGGTCCCAC-1	6551	17	385.353	Stroma
V10A20_007_B_GGTCGGCCAGGAGCTT-1	8171	18	453.944	ISUP-graded spots
V10A20_007_B_GGTCTGAGAATCTGGA-1	2247	12	187.25	Stroma
V10A20_007_B_GGTGCTGGTACACATT-1	4335	17	255	Stroma
V10A20_007_B_GGTGGACTGCTCTGGC-1	2931	14	209.357	Stroma
V10A20_007_B_GGTTAGCTATATGTCT-1	2445	10	244.5	Stroma
V10A20_007_B_GGTTCTACTCGTCTGA-1	12560	13	966.154	ISUP-graded spots
V10A20_007_B_GGTTTACAATCTCAAT-1	2515	18	139.722	Stroma
V10A20_007_B_GGTTTCAATCGGTCAG-1	4942	23	214.87	ISUP-graded spots
V10A20_007_B_GTAAGTAACAGTCTGG-1	5834	20	291.7	Stroma
V10A20_007_B_GTACAGAGGCAAGGGT-1	2451	9	272.333	Stroma
V10A20_007_B_GTACGCTTCATTGCAC-1	3456	14	246.857	Stroma
V10A20_007_B_GTACGTTTGCCCGTCA-1	3875	13	298.077	Stroma
V10A20_007_B_GTACTGGAGTTAGACC-1	2028	8	253.5	Stroma
V10A20_007_B_GTAGCCAAACATGGGA-1	20956	18	1164.22	Stroma
V10A20_007_B_GTAGCGGCTATACACT-1	5782	11	525.636	Stroma
V10A20_007_B_GTAGCTTCCTCTTGTT-1	13509	23	587.348	ISUP-graded spots
V10A20_007_B_GTATCTTTCATAACCA-1	5292	15	352.8	Stroma
V10A20_007_B_GTATGTGGGTCTAGTT-1	9899	13	761.462	Stroma
V10A20_007_B_GTCCCAACGTAAAGTA-1	7525	14	537.5	Stroma
V10A20_007_B_GTCCTACGAATAGTCT-1	4407	12	367.25	Stroma
V10A20_007_B_GTCGTACCATCTCGGG-1	6910	22	314.091	ISUP-graded spots
V10A20_007_B_GTCTATTGGTTCCGGT-1	3110	6	518.333	Stroma
V10A20_007_B_GTGACCGCACACTACG-1	4432	20	221.6	Stroma
V10A20_007_B_GTGACTTCAGTAGTGC-1	7349	33	222.697	ISUP-graded spots
V10A20_007_B_GTGAGTGGTACAACGC-1	13599	21	647.571	ISUP-graded spots
V10A20_007_B_GTGATCACTAACGCCT-1	7300	26	280.769	ISUP-graded spots
V10A20_007_B_GTGATCATAGATCTGC-1	4792	8	599	Stroma
V10A20_007_B_GTGCCCGTTCGGATTC-1	1482	16	92.625	Stroma
V10A20_007_B_GTGCGACAGGGAGTGT-1	13320	17	783.529	ISUP-graded spots
V10A20_007_B_GTGCGTGTATATGAGC-1	2168	19	114.105	Stroma
V10A20_007_B_GTGTCGTATAGCGTTC-1	3473	17	204.294	Stroma
V10A20_007_B_GTGTGAATAACTTAGG-1	6852	11	622.909	ISUP-graded spots
V10A20_007_B_GTTAACATCACTTAAA-1	6122	27	226.741	Stroma
V10A20_007_B_GTTACCTACAACTTGC-1	12291	23	534.391	ISUP-graded spots
V10A20_007_B_GTTATATTATCTCCCT-1	6126	17	360.353	ISUP-graded spots
V10A20_007_B_GTTCGCCATAAGTGCC-1	2376	11	216	Stroma
V10A20_007_B_GTTCGTCTAAAGAACT-1	7185	13	552.692	Stroma
V10A20_007_B_GTTGAGTCCCGCCGGT-1	4998	23	217.304	Stroma
V10A20_007_B_GTTGGATTGAGAACAC-1	15935	17	937.353	ISUP-graded spots
V10A20_007_B_GTTGGATTTGCGTTGG-1	4820	15	321.333	Stroma
V10A20_007_B_GTTGGTCATGCTATCC-1	2650	23	115.217	ISUP-graded spots
V10A20_007_B_GTTTACGTTCCATCTG-1	4739	15	315.933	Stroma
V10A20_007_B_GTTTGGGCTTGTGAGC-1	7776	19	409.263	ISUP-graded spots
V10A20_007_B_GTTTGGTAGGGTCAAC-1	6026	17	354.471	Stroma
V10A20_007_B_TAAAGCGTTAGGAGAA-1	17005	26	654.038	ISUP-graded spots
V10A20_007_B_TAACCTACCGTCCGAG-1	15720	33	476.364	ISUP-graded spots
V10A20_007_B_TAACTCATCCGCGCGG-1	8497	20	424.85	Stroma
V10A20_007_B_TAAGGCAACATAAGAT-1	7684	24	320.167	Stroma
V10A20_007_B_TAAGGCTGAATCCCTC-1	8217	15	547.8	Stroma
V10A20_007_B_TACAACGCACAACTCA-1	6442	22	292.818	Stroma
V10A20_007_B_TACATAGGCATACACC-1	3178	12	264.833	Stroma
V10A20_007_B_TACATTTCTAACGTGC-1	5122	11	465.636	Stroma
V10A20_007_B_TACCAATAAAGTACCA-1	5157	12	429.75	Stroma
V10A20_007_B_TACCAGAAGTAGGTTC-1	15654	18	869.667	ISUP-graded spots
V10A20_007_B_TACCGCGGACTTGCAG-1	9929	30	330.967	ISUP-graded spots
V10A20_007_B_TACCGGCTCACTGCCC-1	8783	24	365.958	ISUP-graded spots
V10A20_007_B_TACCGTGCCTCGGACC-1	7573	21	360.619	Stroma
V10A20_007_B_TACGACGCTTGCTGCG-1	3595	14	256.786	Stroma
V10A20_007_B_TACGACTGCCTCTTAG-1	3217	14	229.786	Stroma
V10A20_007_B_TACGCAGTTCTTTCCT-1	5106	19	268.737	ISUP-graded spots
V10A20_007_B_TACGCCATATTCTAAT-1	3201	14	228.643	Stroma
V10A20_007_B_TACTTGTTAGTAGTCC-1	6270	22	285	ISUP-graded spots
V10A20_007_B_TAGAAAGGTGGCGCTA-1	3378	17	198.706	Stroma
V10A20_007_B_TAGACGCCCGTACCGG-1	6364	25	254.56	ISUP-graded spots
V10A20_007_B_TAGACTACCTAGCGTT-1	18586	24	774.417	Stroma
V10A20_007_B_TAGATATGGACTGGAA-1	10443	13	803.308	ISUP-graded spots
V10A20_007_B_TAGCCGGCGGTCAGCG-1	8445	19	444.474	ISUP-graded spots
V10A20_007_B_TAGCGTCCGGTGTGGT-1	8100	12	675	Stroma
V10A20_007_B_TAGCGTTGGGTCTTAC-1	4469	16	279.312	Stroma
V10A20_007_B_TAGCTCGCCTGATAAC-1	5984	23	260.174	ISUP-graded spots
V10A20_007_B_TAGGGAGCTTGGGATG-1	7580	21	360.952	ISUP-graded spots
V10A20_007_B_TAGGTCGCCGGAACTG-1	28351	24	1181.29	ISUP-graded spots
V10A20_007_B_TAGGTGCTCGCCTAGC-1	2043	15	136.2	Stroma
V10A20_007_B_TAGGTTCGAGTTCGTC-1	5634	16	352.125	Stroma
V10A20_007_B_TAGTCCGCAGAGAATG-1	4047	17	238.059	Stroma
V10A20_007_B_TAGTCGATCACGGGTT-1	4072	31	131.355	ISUP-graded spots
V10A20_007_B_TATACACAGACGCCTT-1	9322	20	466.1	ISUP-graded spots
V10A20_007_B_TATAGATGGTCGCAGT-1	7833	23	340.565	ISUP-graded spots
V10A20_007_B_TATATCCCTGGGAGGA-1	8515	25	340.6	ISUP-graded spots
V10A20_007_B_TATCCAATTGGTTATC-1	5091	14	363.643	Stroma
V10A20_007_B_TATCTACCACAGCGGG-1	3100	11	281.818	Stroma
V10A20_007_B_TATGGGACCGAGCAGG-1	3732	11	339.273	Stroma
V10A20_007_B_TATGGTCTGAGTAACA-1	5155	17	303.235	Stroma
V10A20_007_B_TATTACCATCCTGCTT-1	6196	18	344.222	Stroma
V10A20_007_B_TATTCCACTCAGCTCG-1	5251	17	308.882	ISUP-graded spots
V10A20_007_B_TATTCCGAGCTGTTAT-1	3773	10	377.3	Stroma
V10A20_007_B_TCAAACTTAGATTGTT-1	7036	14	502.571	Stroma
V10A20_007_B_TCAACGAGGAGACAAA-1	5501	9	611.222	Stroma
V10A20_007_B_TCACCGCTCGGCACTC-1	6691	23	290.913	ISUP-graded spots
V10A20_007_B_TCACGCATTGTAGATC-1	2436	11	221.455	Stroma
V10A20_007_B_TCACGTGCCCGATTCA-1	3474	18	193	Stroma
V10A20_007_B_TCAGACGCTATAGAAG-1	5008	15	333.867	Stroma
V10A20_007_B_TCAGCAAATGCATCTC-1	5134	17	302	Stroma
V10A20_007_B_TCAGGGTGTAACGTAA-1	3588	6	598	Stroma
V10A20_007_B_TCAGTAGGGACTATAA-1	8034	22	365.182	ISUP-graded spots
V10A20_007_B_TCATTTAAGTCTCCGA-1	7702	29	265.586	ISUP-graded spots
V10A20_007_B_TCCACTTTATCTAGGT-1	2005	13	154.231	Stroma
V10A20_007_B_TCCCGCGTACTCCTGG-1	3069	21	146.143	Stroma
V10A20_007_B_TCCGCCTGTCTACAAG-1	3101	25	124.04	Stroma
V10A20_007_B_TCCGCGGCAGCATCTG-1	3726	17	219.176	Stroma
V10A20_007_B_TCCGCTTATCCCATTA-1	5866	21	279.333	ISUP-graded spots
V10A20_007_B_TCCGGTTCGTCCGGTC-1	13067	17	768.647	ISUP-graded spots
V10A20_007_B_TCCGTTTAGCCTTGAA-1	14511	19	763.737	ISUP-graded spots
V10A20_007_B_TCCTAAATTGGGAAGC-1	6207	20	310.35	Stroma
V10A20_007_B_TCCTACATCCACGGCC-1	2433	17	143.118	Stroma
V10A20_007_B_TCCTTACGACGGTCCG-1	8766	22	398.455	ISUP-graded spots
V10A20_007_B_TCGAAGAACCGAGCAC-1	20342	16	1271.38	ISUP-graded spots
V10A20_007_B_TCGAGACCAACACCGT-1	2799	27	103.667	Stroma
V10A20_007_B_TCGCAAAGATGCATTT-1	5653	19	297.526	Stroma
V10A20_007_B_TCGCTGGGCGGATTGT-1	2250	7	321.429	Stroma
V10A20_007_B_TCGCTTTAAACGTTTG-1	11499	21	547.571	ISUP-graded spots
V10A20_007_B_TCGGACGCCCAGCCCA-1	1933	8	241.625	Stroma
V10A20_007_B_TCGGGCCGTCGTGGTA-1	2892	20	144.6	Stroma
V10A20_007_B_TCGTAAGACGACATTG-1	2258	11	205.273	Stroma
V10A20_007_B_TCGTCTTAGGCGTTAA-1	2628	12	219	Stroma
V10A20_007_B_TCGTTAGGAGTCCCTA-1	19185	20	959.25	ISUP-graded spots
V10A20_007_B_TCTACCGTCCACAAGC-1	3671	10	367.1	Stroma
V10A20_007_B_TCTAGCATGCCCAGAA-1	6612	23	287.478	ISUP-graded spots
V10A20_007_B_TCTAGTGATATCGTGG-1	10928	14	780.571	ISUP-graded spots
V10A20_007_B_TCTAGTTATCAGAAGA-1	5264	7	752	Stroma
V10A20_007_B_TCTCCCTGGGCAGCGT-1	3515	11	319.545	Stroma
V10A20_007_B_TCTGAACTCGTACCCG-1	3535	4	883.75	Stroma
V10A20_007_B_TCTGAATTCCGTACAA-1	10401	31	335.516	ISUP-graded spots
V10A20_007_B_TCTGCCAGAAACTGCA-1	9030	17	531.176	Stroma
V10A20_007_B_TCTGGGAACCTTTGAA-1	13741	17	808.294	ISUP-graded spots
V10A20_007_B_TCTTACTTATGCCTCT-1	2992	16	187	Stroma
V10A20_007_B_TCTTAGAGTGAACTCT-1	11064	15	737.6	ISUP-graded spots
V10A20_007_B_TCTTCCCATGGGCACA-1	8889	20	444.45	ISUP-graded spots
V10A20_007_B_TCTTCGATACCAATAA-1	4890	12	407.5	Stroma
V10A20_007_B_TCTTGATGCGTAGCGA-1	6305	18	350.278	Stroma
V10A20_007_B_TCTTTAAGACTATGAA-1	8872	31	286.194	ISUP-graded spots
V10A20_007_B_TGAAAGGACCTGACTC-1	3215	13	247.308	Stroma
V10A20_007_B_TGACATCGAGCGGACC-1	11590	22	526.818	ISUP-graded spots
V10A20_007_B_TGACGATGCACTAGAA-1	7288	14	520.571	ISUP-graded spots
V10A20_007_B_TGACTATAATCCTTTC-1	4621	14	330.071	Stroma
V10A20_007_B_TGAGAGATTTACCACG-1	3487	19	183.526	Stroma
V10A20_007_B_TGAGCGGAAAGTGTTC-1	2940	31	94.8387	ISUP-graded spots
V10A20_007_B_TGAGTAAATTAGCGTA-1	6946	16	434.125	Stroma
V10A20_007_B_TGAGTGGTCCGTGACG-1	12260	25	490.4	ISUP-graded spots
V10A20_007_B_TGCAGAGTACCGAGCA-1	9270	28	331.071	ISUP-graded spots
V10A20_007_B_TGCAGGATCGGCAAAG-1	3121	9	346.778	Stroma
V10A20_007_B_TGCAGTTTCCTCCCAT-1	3426	16	214.125	Stroma
V10A20_007_B_TGCATATGTCTGTCAC-1	3333	20	166.65	Stroma
V10A20_007_B_TGCCAGTACGTGGAGA-1	8943	13	687.923	Stroma
V10A20_007_B_TGCCTTGGCCAGGCAA-1	3282	19	172.737	Stroma
V10A20_007_B_TGCGCAAAGCATTTGG-1	6347	16	396.688	Stroma
V10A20_007_B_TGCTAAGTGTCTATTT-1	4832	9	536.889	Stroma
V10A20_007_B_TGCTCCACAGTTCTTA-1	3896	23	169.391	Stroma
V10A20_007_B_TGGACTGTTCGCTCAA-1	9452	12	787.667	Stroma
V10A20_007_B_TGGCAGATTACGATCA-1	3843	11	349.364	Stroma
V10A20_007_B_TGGCAGCAGTAATAGT-1	3380	15	225.333	Stroma
V10A20_007_B_TGGCCAAACTGAAGTA-1	5444	15	362.933	Stroma
V10A20_007_B_TGGCGATCAAGTTATG-1	10484	23	455.826	ISUP-graded spots
V10A20_007_B_TGGGCCCATACTAATT-1	2901	14	207.214	Stroma
V10A20_007_B_TGGTAGAATATATGGG-1	5263	13	404.846	ISUP-graded spots
V10A20_007_B_TGGTCCCACGCTACGG-1	7035	15	469	Stroma
V10A20_007_B_TGGTTCAACGGGTAAT-1	5327	14	380.5	Stroma
V10A20_007_B_TGTACGAACAAATCCG-1	4903	12	408.583	Stroma
V10A20_007_B_TGTAGGAGAAATTTCC-1	6018	20	300.9	ISUP-graded spots
V10A20_007_B_TGTATAACAGATCCTG-1	3335	17	196.176	Stroma
V10A20_007_B_TGTATGGCGCAGACAG-1	5553	14	396.643	ISUP-graded spots
V10A20_007_B_TGTGGCAAAGCGTATG-1	13093	18	727.389	ISUP-graded spots
V10A20_007_B_TGTTATTGTATGTGGC-1	4586	31	147.935	ISUP-graded spots
V10A20_007_B_TGTTCGTATTGCGGTG-1	8676	17	510.353	ISUP-graded spots
V10A20_007_B_TTAAACTCGAATTCAT-1	11126	32	347.688	ISUP-graded spots
V10A20_007_B_TTAAGATAGGATTGAC-1	10366	23	450.696	ISUP-graded spots
V10A20_007_B_TTAATGTAGACCAGGT-1	2620	13	201.538	Stroma
V10A20_007_B_TTACATGCCACAACTA-1	8729	26	335.731	ISUP-graded spots
V10A20_007_B_TTACGGATGGTTCGAG-1	6219	25	248.76	ISUP-graded spots
V10A20_007_B_TTACTCCGGCCGGGAA-1	3094	7	442	Stroma
V10A20_007_B_TTACTGGGATATTTCA-1	3996	24	166.5	Stroma
V10A20_007_B_TTAGAAGAACATGACT-1	15894	21	756.857	ISUP-graded spots
V10A20_007_B_TTAGAGTTTAGAAGGA-1	2555	9	283.889	Stroma
V10A20_007_B_TTAGTTATTCGTGGCA-1	3450	15	230	Stroma
V10A20_007_B_TTATATTTGGCAATCC-1	2571	9	285.667	Stroma
V10A20_007_B_TTATGAATGAAAGGGA-1	4970	8	621.25	Stroma
V10A20_007_B_TTATGATCTTAACGAA-1	1726	7	246.571	Stroma
V10A20_007_B_TTATTAGAGCGTGTTC-1	5033	9	559.222	Stroma
V10A20_007_B_TTCAATACTCTGAATC-1	3743	15	249.533	Stroma
V10A20_007_B_TTCACGAAAGGATCAC-1	4586	14	327.571	Stroma
V10A20_007_B_TTCACTCGAGCACCTA-1	3604	31	116.258	ISUP-graded spots
V10A20_007_B_TTCCGCGTGAGGCGAT-1	10263	23	446.217	ISUP-graded spots
V10A20_007_B_TTCCGGTTACCCACTT-1	3428	29	118.207	Stroma
V10A20_007_B_TTCGACAGAGCCCGTG-1	5000	25	200	Stroma
V10A20_007_B_TTCGGGACTAATCGCG-1	4871	21	231.952	Stroma
V10A20_007_B_TTCTAACCGAAGCTTA-1	7750	21	369.048	ISUP-graded spots
V10A20_007_B_TTCTGCCGCGCCTAGA-1	11767	15	784.467	Stroma
V10A20_007_B_TTCTGCGGGTTAGCGG-1	2181	11	198.273	Stroma
V10A20_007_B_TTGAAGAATTCCCAGG-1	4169	16	260.562	Stroma
V10A20_007_B_TTGAATATGGACTTTC-1	5423	12	451.917	Stroma
V10A20_007_B_TTGAATTCACGTGAGG-1	11834	18	657.444	ISUP-graded spots
V10A20_007_B_TTGACAGGAGCTCCCG-1	10973	21	522.524	Stroma
V10A20_007_B_TTGACCATGTTCTCCG-1	4287	21	204.143	Stroma
V10A20_007_B_TTGACGCTCCATGAGC-1	14522	38	382.158	ISUP-graded spots
V10A20_007_B_TTGCACAATTCAGAAA-1	4677	25	187.08	Stroma
V10A20_007_B_TTGGATATCGTCTACG-1	7356	20	367.8	ISUP-graded spots
V10A20_007_B_TTGGGACACTGCCCGC-1	2616	20	130.8	Stroma
V10A20_007_B_TTGGGCGGCGGTTGCC-1	1995	7	285	Stroma
V10A20_007_B_TTGGTCACACTCGTAA-1	6641	22	301.864	ISUP-graded spots
V10A20_007_B_TTGTAAGGCCAGTTGG-1	1944	21	92.5714	Stroma
V10A20_007_B_TTGTAATCCGTACTCG-1	3744	13	288	Stroma
V10A20_007_B_TTGTGTTTCCCGAAAG-1	7985	18	443.611	ISUP-graded spots
V10A20_007_B_TTGTTGTGTGTCAAGA-1	2617	9	290.778	Stroma
V10A20_007_C_AAACGAGACGGTTGAT-1	6042	25	241.68	Non-cancer glands
V10A20_007_C_AAACTGCTGGCTCCAA-1	3348	29	115.448	Non-cancer glands
V10A20_007_C_AAAGGGATGTAGCAAG-1	6121	13	470.846	Stroma
V10A20_007_C_AAAGTGTGATTTATCT-1	12570	20	628.5	Non-cancer glands
V10A20_007_C_AAAGTTGACTCCCGTA-1	7904	28	282.286	Non-cancer glands
V10A20_007_C_AAATAGGGTGCTATTG-1	6692	27	247.852	Non-cancer glands
V10A20_007_C_AAATCGTGTACCACAA-1	3405	34	100.147	Non-cancer glands
V10A20_007_C_AAATGGTCAATGTGCC-1	5133	14	366.643	Stroma
V10A20_007_C_AAATTAACGGGTAGCT-1	6242	13	480.154	Stroma
V10A20_007_C_AACCCTACTGTCAATA-1	4408	17	259.294	Stroma
V10A20_007_C_AACCGAGCTTGGTCAT-1	5055	19	266.053	Stroma
V10A20_007_C_AACCGCTAAGGGATGC-1	8090	22	367.727	Stroma
V10A20_007_C_AACGATAATGCCGTAG-1	8819	26	339.192	Non-cancer glands
V10A20_007_C_AACGATATGTCAACTG-1	7094	15	472.933	Stroma
V10A20_007_C_AACGCGGTCTCCAGCC-1	4880	12	406.667	Stroma
V10A20_007_C_AACGTGCGAAAGTCTC-1	2621	27	97.0741	Non-cancer glands
V10A20_007_C_AACTCAAGTTAATTGC-1	1630	14	116.429	Stroma
V10A20_007_C_AACTCTCAATAGAGCG-1	5072	16	317	Stroma
V10A20_007_C_AAGACTGCAAGCTACT-1	3403	19	179.105	Stroma
V10A20_007_C_AAGAGCTCTTTATCGG-1	5396	20	269.8	Stroma
V10A20_007_C_AAGAGGCATGGATCGC-1	2569	26	98.8077	Non-cancer glands
V10A20_007_C_AAGATTGGCGGAACGT-1	3247	10	324.7	Stroma
V10A20_007_C_AAGCTAGATCGAGTAA-1	7785	29	268.448	Non-cancer glands
V10A20_007_C_AAGCTCGTGCCAAGTC-1	3399	25	135.96	Non-cancer glands
V10A20_007_C_AAGGATGAGGGACCTC-1	4009	10	400.9	Stroma
V10A20_007_C_AAGGTATCCTAATATA-1	4299	13	330.692	Stroma
V10A20_007_C_AAGGTGATAAACCAGC-1	5574	23	242.348	Stroma
V10A20_007_C_AAGTGTTTGGAGACGG-1	2977	19	156.684	Stroma
V10A20_007_C_AATAGAATCTGTTTCA-1	5626	16	351.625	Stroma
V10A20_007_C_AATCGCCTCAGCGCCA-1	2549	18	141.611	Stroma
V10A20_007_C_AATCTGCGTTGGGACG-1	4875	9	541.667	Stroma
V10A20_007_C_AATGACGTAGGATGTC-1	6644	22	302	Stroma
V10A20_007_C_AATGCAACCGGGTACC-1	6692	17	393.647	Stroma
V10A20_007_C_AATTCTAGAGTTAGGC-1	6287	19	330.895	Stroma
V10A20_007_C_ACAAATCGCACCGAAT-1	5139	27	190.333	Stroma
V10A20_007_C_ACAAATGGTAGTGTTT-1	2273	21	108.238	Stroma
V10A20_007_C_ACAACAGCATGAGCTA-1	4995	12	416.25	Stroma
V10A20_007_C_ACAAGGAAATCCGCCC-1	7864	20	393.2	Stroma
V10A20_007_C_ACAATTTGAGCAGTGG-1	5252	12	437.667	Stroma
V10A20_007_C_ACACACCAGGACCAGT-1	1777	25	71.08	Non-cancer glands
V10A20_007_C_ACACGAGACTCCTTCT-1	4173	15	278.2	Stroma
V10A20_007_C_ACATCGATCGTTTACC-1	3431	26	131.962	Non-cancer glands
V10A20_007_C_ACATCGTATGCAATGG-1	1482	15	98.8	Stroma
V10A20_007_C_ACCACAAGTTTCTATC-1	4158	15	277.2	Stroma
V10A20_007_C_ACCACGTGCAGCTATA-1	1855	24	77.2917	Stroma
V10A20_007_C_ACCCAACGCCCGTGGC-1	3854	15	256.933	Stroma
V10A20_007_C_ACCCGGTTACACTTCC-1	1968	25	78.72	Non-cancer glands
V10A20_007_C_ACCCTCCCTTGCTATT-1	5020	28	179.286	Non-cancer glands
V10A20_007_C_ACCGACTGAGTCCCAC-1	2431	27	90.037	Stroma
V10A20_007_C_ACCGATGGTAGCATCG-1	3161	9	351.222	Stroma
V10A20_007_C_ACCGCAATAACTGCCT-1	4712	17	277.176	Stroma
V10A20_007_C_ACGATCATACATAGAG-1	4975	12	414.583	Stroma
V10A20_007_C_ACGCATTCGTGAGTAC-1	8248	11	749.818	Non-cancer glands
V10A20_007_C_ACGCCGCTAGACGACC-1	4612	20	230.6	Non-cancer glands
V10A20_007_C_ACGCGGGCCAAGGACA-1	6043	25	241.72	Non-cancer glands
V10A20_007_C_ACGGCGACGATGGGAA-1	6716	31	216.645	Non-cancer glands
V10A20_007_C_ACGTAGATTGCTGATG-1	4604	18	255.778	Stroma
V10A20_007_C_ACGTATTACTCCGATC-1	6297	15	419.8	Stroma
V10A20_007_C_ACGTTAATGTCGAAGA-1	3718	28	132.786	Stroma
V10A20_007_C_ACTCAATAAAGGCACG-1	5638	12	469.833	Stroma
V10A20_007_C_ACTCGTCAGTAATCCC-1	3991	7	570.143	Stroma
V10A20_007_C_ACTCTCTGACTTAGGT-1	6982	26	268.538	Non-cancer glands
V10A20_007_C_ACTCTTGTATAGTAAC-1	4918	24	204.917	Non-cancer glands
V10A20_007_C_ACTGAATGGCGAAAGT-1	3780	26	145.385	Non-cancer glands
V10A20_007_C_ACTGTACGATACACAT-1	3903	18	216.833	Stroma
V10A20_007_C_ACTGTCCAGGATTATA-1	4727	14	337.643	Stroma
V10A20_007_C_ACTGTCTTCTTTAGAA-1	2872	19	151.158	Stroma
V10A20_007_C_ACTTATACTTACCCGG-1	3106	18	172.556	Stroma
V10A20_007_C_ACTTATTAGGATCGGT-1	2354	22	107	Non-cancer glands
V10A20_007_C_ACTTATTTATGTGCCA-1	5321	24	221.708	Stroma
V10A20_007_C_ACTTCAGGCTGATCCC-1	2934	15	195.6	Stroma
V10A20_007_C_ACTTCGCCATACGCAC-1	4512	22	205.091	Stroma
V10A20_007_C_ACTTGACTCCCTCTTT-1	2399	30	79.9667	Stroma
V10A20_007_C_ACTTGGGACCCGGTGG-1	7836	13	602.769	Non-cancer glands
V10A20_007_C_ACTTTCCTATAGCTTC-1	4027	21	191.762	Non-cancer glands
V10A20_007_C_AGAACGTGGTACATTC-1	5063	19	266.474	Non-cancer glands
V10A20_007_C_AGAAGGTTGCCGAATT-1	3375	21	160.714	Stroma
V10A20_007_C_AGAATTATGGATTCGA-1	4836	11	439.636	Stroma
V10A20_007_C_AGACCCACCGCTGATC-1	4573	26	175.885	Non-cancer glands
V10A20_007_C_AGACCCGCCCTCCTCG-1	5648	23	245.565	Non-cancer glands
V10A20_007_C_AGAGAACCGTCTAGGA-1	3220	16	201.25	Stroma
V10A20_007_C_AGATACTCAAGATCGA-1	1659	15	110.6	Stroma
V10A20_007_C_AGATCTCAGGTGTGAT-1	2873	14	205.214	Stroma
V10A20_007_C_AGCACCAGTACTCACG-1	3353	18	186.278	Stroma
V10A20_007_C_AGCGTGGTATTCTACT-1	3447	22	156.682	Stroma
V10A20_007_C_AGCTCTAGACGTTCCA-1	4574	20	228.7	Non-cancer glands
V10A20_007_C_AGGACAGTCGAATCCC-1	1793	17	105.471	Stroma
V10A20_007_C_AGGCAGATGCGTAAAC-1	4203	14	300.214	Stroma
V10A20_007_C_AGGGCTGCAGTTACAG-1	5905	26	227.115	Non-cancer glands
V10A20_007_C_AGGGTCGATGCGAACT-1	4219	14	301.357	Stroma
V10A20_007_C_AGGGTGCTCTCGAGGG-1	3307	21	157.476	Stroma
V10A20_007_C_AGGGTTCCCTTTGGTT-1	3455	15	230.333	Stroma
V10A20_007_C_AGGGTTTAGTTCGGGA-1	3091	25	123.64	Non-cancer glands
V10A20_007_C_AGTACGGGCACCTGGC-1	6398	10	639.8	Stroma
V10A20_007_C_AGTCAACACCACCATC-1	1931	18	107.278	Stroma
V10A20_007_C_AGTCAAGATGACACTT-1	5129	13	394.538	Stroma
V10A20_007_C_AGTCGACGGTCTCAAG-1	5443	12	453.583	Stroma
V10A20_007_C_AGTCTTCTCCTCAAAT-1	4284	9	476	Stroma
V10A20_007_C_AGTGAGACTTCCAGTA-1	2543	19	133.842	Stroma
V10A20_007_C_AGTGATTCAAGCAGGA-1	5338	20	266.9	Stroma
V10A20_007_C_AGTGCTTGCACGAATA-1	3888	23	169.043	Stroma
V10A20_007_C_AGTTAAACACTTGCGA-1	1883	13	144.846	Stroma
V10A20_007_C_AGTTCCTACAGAATTA-1	3776	25	151.04	Non-cancer glands
V10A20_007_C_AGTTCCTATTTATGTT-1	1659	21	79	Stroma
V10A20_007_C_ATAAACGGACCCGTAA-1	5336	22	242.545	Stroma
V10A20_007_C_ATAAAGGCTCGGTCGT-1	5198	25	207.92	Non-cancer glands
V10A20_007_C_ATAACGCCGGAGGGTC-1	2374	19	124.947	Stroma
V10A20_007_C_ATAACGGAGTCCAACG-1	5430	14	387.857	Stroma
V10A20_007_C_ATAAGGTGGAGAACAT-1	5574	21	265.429	Stroma
V10A20_007_C_ATAATAGCTGTTGAAT-1	5067	24	211.125	Stroma
V10A20_007_C_ATACGCCGGCGAAACC-1	5101	23	221.783	Stroma
V10A20_007_C_ATACGTCCACTCCTGT-1	2553	28	91.1786	Non-cancer glands
V10A20_007_C_ATAGACAACGGGACCT-1	13395	31	432.097	Non-cancer glands
V10A20_007_C_ATAGGTTGGGCAGATG-1	3027	22	137.591	Stroma
V10A20_007_C_ATAGTGAAGCGTTCTC-1	3098	27	114.741	Stroma
V10A20_007_C_ATATCTTAGGGCCTTC-1	5108	19	268.842	Stroma
V10A20_007_C_ATATGTCTCCCTAGCC-1	1774	13	136.462	Stroma
V10A20_007_C_ATATTCCACATAGTGA-1	4511	17	265.353	Stroma
V10A20_007_C_ATATTTAACCCTCAAG-1	4548	13	349.846	Stroma
V10A20_007_C_ATCAATCTGGGCTGCA-1	4331	14	309.357	Stroma
V10A20_007_C_ATCATCCAATATTTGT-1	2675	31	86.2903	Non-cancer glands
V10A20_007_C_ATCCAGAGCAACAACC-1	5403	27	200.111	Stroma
V10A20_007_C_ATCCAGGATTCGTGAA-1	2009	19	105.737	Stroma
V10A20_007_C_ATCCTGCGTGGAATGG-1	2431	34	71.5	Non-cancer glands
V10A20_007_C_ATCGACCCAATACAGA-1	2078	19	109.368	Non-cancer glands
V10A20_007_C_ATCGACTCTTTCCGTT-1	1711	13	131.615	Stroma
V10A20_007_C_ATCGCACGCCGGGAGA-1	13172	20	658.6	Non-cancer glands
V10A20_007_C_ATCGGAGACAGACGGC-1	4480	24	186.667	Stroma
V10A20_007_C_ATCTGGTTAAGACTGT-1	4072	20	203.6	Stroma
V10A20_007_C_ATGACTATGCGACATT-1	4070	13	313.077	Stroma
V10A20_007_C_ATGCATGATCCAGGAT-1	6279	19	330.474	Stroma
V10A20_007_C_ATGCCATTTGCGACCA-1	5530	30	184.333	Stroma
V10A20_007_C_ATGCCGGTCTTGCATA-1	6570	19	345.789	Stroma
V10A20_007_C_ATGGAGCAGGCCGTGA-1	4851	35	138.6	Non-cancer glands
V10A20_007_C_ATGGATTGACCAAACG-1	10507	20	525.35	Non-cancer glands
V10A20_007_C_ATGGGCCTCGGCCTCT-1	3505	20	175.25	Non-cancer glands
V10A20_007_C_ATGTGGACATCTTGAT-1	2286	33	69.2727	Non-cancer glands
V10A20_007_C_ATTAAACATGCGGACC-1	3058	30	101.933	Non-cancer glands
V10A20_007_C_ATTAATGAACCAGTCG-1	5679	13	436.846	Stroma
V10A20_007_C_ATTAGGCGATGCTTTC-1	3650	28	130.357	Stroma
V10A20_007_C_ATTCATATACTGTCCA-1	2029	26	78.0385	Stroma
V10A20_007_C_ATTGAAGATCTTAGTG-1	3062	14	218.714	Stroma
V10A20_007_C_ATTTGTCTTGGGAGCT-1	3593	19	189.105	Stroma
V10A20_007_C_CAAACGAGTATCGCAG-1	3106	18	172.556	Stroma
V10A20_007_C_CAAATGTCCTTCCGTG-1	1303	17	76.6471	Stroma
V10A20_007_C_CAAGAGGGCGGAGTAC-1	2180	31	70.3226	Stroma
V10A20_007_C_CAAGATATTATAACGT-1	5779	13	444.538	Stroma
V10A20_007_C_CAAGCGGCACATAATT-1	4156	13	319.692	Non-cancer glands
V10A20_007_C_CAAGGATCGCATGTTC-1	3387	23	147.261	Stroma
V10A20_007_C_CAAGTGTGGTTGCAAA-1	7556	24	314.833	Non-cancer glands
V10A20_007_C_CAATAAACCTTGGCCC-1	5427	15	361.8	Stroma
V10A20_007_C_CAATGGATCTCTACCA-1	3767	13	289.769	Stroma
V10A20_007_C_CAATTAAGGGTGATGA-1	3316	23	144.174	Stroma
V10A20_007_C_CAATTTCGTATAAGGG-1	3751	18	208.389	Stroma
V10A20_007_C_CACACGCGCTGTCTTA-1	3540	22	160.909	Stroma
V10A20_007_C_CACAGCACCCACGGCA-1	3923	23	170.565	Non-cancer glands
V10A20_007_C_CACATGATTCAGCAAC-1	4598	28	164.214	Non-cancer glands
V10A20_007_C_CACCGCCAGAAGGTTT-1	5702	15	380.133	Non-cancer glands
V10A20_007_C_CACCTTGCGAAACTCG-1	4414	21	210.19	Stroma
V10A20_007_C_CACGCACAGCGCAGCT-1	6893	23	299.696	ISUP-graded spots
V10A20_007_C_CACGTTCGTGCTCTAG-1	2662	19	140.105	Non-cancer glands
V10A20_007_C_CACTAAAGTTGCCTAT-1	2751	20	137.55	Stroma
V10A20_007_C_CACTCAAGAGCTATGG-1	2512	30	83.7333	Non-cancer glands
V10A20_007_C_CACTCGAGCTGAACAA-1	2857	25	114.28	Non-cancer glands
V10A20_007_C_CAGAGACGGTCACCCA-1	4800	29	165.517	Stroma
V10A20_007_C_CAGAGCATGAGCTTGC-1	4660	17	274.118	Stroma
V10A20_007_C_CAGCAGCCCGTTCCTT-1	3297	15	219.8	Stroma
V10A20_007_C_CAGCCTCCTGCAGAGG-1	6711	23	291.783	Stroma
V10A20_007_C_CAGCTCACTGAGACAT-1	3105	19	163.421	Stroma
V10A20_007_C_CAGCTCGACAAGTTAA-1	4873	17	286.647	Stroma
V10A20_007_C_CAGGATATATCGTTGT-1	3011	17	177.118	Non-cancer glands
V10A20_007_C_CAGGCCGTTTGGGTGT-1	5300	37	143.243	Non-cancer glands
V10A20_007_C_CAGGCGCCATGCTAGG-1	1913	28	68.3214	Stroma
V10A20_007_C_CAGTCTGTATACTGGG-1	3332	24	138.833	Non-cancer glands
V10A20_007_C_CAGTGAATAAATGACT-1	3887	13	299	Stroma
V10A20_007_C_CAGTTCAAATTGACAC-1	5888	32	184	Non-cancer glands
V10A20_007_C_CATAACGGACAGTCGT-1	4223	16	263.938	Stroma
V10A20_007_C_CATACGGCGTCTGGGC-1	3139	17	184.647	Stroma
V10A20_007_C_CATATAGGTACAGTCA-1	1838	24	76.5833	Stroma
V10A20_007_C_CATCGGACGGGTTAAT-1	3667	26	141.038	Non-cancer glands
V10A20_007_C_CATCTTACACCACCTC-1	2634	16	164.625	Stroma
V10A20_007_C_CATGGTAAGTAGCGTT-1	5237	13	402.846	Stroma
V10A20_007_C_CATGGTCTAGATACCG-1	5059	13	389.154	Stroma
V10A20_007_C_CATGTCTCATTTATGG-1	7131	25	285.24	Non-cancer glands
V10A20_007_C_CATTTAGCGGACCATG-1	4041	20	202.05	Stroma
V10A20_007_C_CCAAGCGTAACTCGTA-1	4786	25	191.44	Non-cancer glands
V10A20_007_C_CCAATGTCACAGCAAG-1	4304	26	165.538	Non-cancer glands
V10A20_007_C_CCACAATGTACGTCTT-1	3883	13	298.692	Stroma
V10A20_007_C_CCACAGTACCCATCCT-1	3404	29	117.379	Non-cancer glands
V10A20_007_C_CCACCCAAGGAAAGTG-1	5375	25	215	Non-cancer glands
V10A20_007_C_CCAGATAGTTGAGTGA-1	3805	14	271.786	Stroma
V10A20_007_C_CCAGCCTGGACCAATA-1	4997	22	227.136	Stroma
V10A20_007_C_CCAGGGACGTGGCCTC-1	2208	21	105.143	Stroma
V10A20_007_C_CCAGTAGTCTGATCCA-1	4387	15	292.467	Stroma
V10A20_007_C_CCATCGCAGTTAAACT-1	6569	23	285.609	Non-cancer glands
V10A20_007_C_CCATCTCACCAGTGAA-1	3299	18	183.278	Stroma
V10A20_007_C_CCATGCCTGTTTAGTA-1	1734	22	78.8182	Stroma
V10A20_007_C_CCCAAACATGCTGCTC-1	3942	21	187.714	Stroma
V10A20_007_C_CCCAGTTAAGGCGCCG-1	1805	24	75.2083	Stroma
V10A20_007_C_CCCGCAGCGCGAACTA-1	5215	18	289.722	Stroma
V10A20_007_C_CCCTTTGACAGGTCTT-1	4191	20	209.55	Stroma
V10A20_007_C_CCGAACCTTCCCGGCC-1	3291	28	117.536	Stroma
V10A20_007_C_CCGCACAAAGACCAAC-1	6273	22	285.136	Stroma
V10A20_007_C_CCGGGCGGTCTCGTCA-1	5116	21	243.619	Stroma
V10A20_007_C_CCGGGCTGCTCCATAC-1	3951	18	219.5	Stroma
V10A20_007_C_CCGTAAGTTGGTCCCA-1	5683	23	247.087	ISUP-graded spots
V10A20_007_C_CCTAAATTAACGGTTC-1	3607	31	116.355	Stroma
V10A20_007_C_CCTAACCCAAACAAGT-1	6915	12	576.25	Stroma
V10A20_007_C_CCTAGGCGTAGCGATC-1	3606	14	257.571	Stroma
V10A20_007_C_CCTATGGGTTACCGTC-1	2862	21	136.286	Stroma
V10A20_007_C_CCTCGGACCGGGATAG-1	3610	16	225.625	Stroma
V10A20_007_C_CCTCTAATCTGCCAAG-1	4591	18	255.056	Stroma
V10A20_007_C_CCTCTGTACTATTCTA-1	7788	16	486.75	Non-cancer glands
V10A20_007_C_CCTGAACGATATATTC-1	3597	18	199.833	Stroma
V10A20_007_C_CCTGAATATTTACATA-1	4234	20	211.7	Stroma
V10A20_007_C_CCTGACCACCGATGGT-1	3282	30	109.4	Non-cancer glands
V10A20_007_C_CCTGTCACCCGGGCTC-1	4824	10	482.4	Stroma
V10A20_007_C_CCTGTCGCCCGTAAAT-1	3993	24	166.375	Stroma
V10A20_007_C_CGACAATTTGATCTAA-1	10653	24	443.875	Non-cancer glands
V10A20_007_C_CGACACGCTCCGACAG-1	5648	21	268.952	Stroma
V10A20_007_C_CGAGACCCTAGAGTGT-1	4088	15	272.533	Non-cancer glands
V10A20_007_C_CGAGAGATGTGAACCT-1	3938	20	196.9	Stroma
V10A20_007_C_CGAGGCTAAATATGGC-1	5375	22	244.318	Stroma
V10A20_007_C_CGAGGGACTGCGGTCG-1	2351	32	73.4688	Non-cancer glands
V10A20_007_C_CGAGTTCTGTCCCACC-1	4253	20	212.65	Stroma
V10A20_007_C_CGAGTTTATCGGACTG-1	4352	18	241.778	Stroma
V10A20_007_C_CGATACCTCGCGGACA-1	1976	26	76	Non-cancer glands
V10A20_007_C_CGCACATGTCCACTAC-1	3523	17	207.235	Stroma
V10A20_007_C_CGCACGTGCGCTATCA-1	3815	13	293.462	Stroma
V10A20_007_C_CGCATGGTGCGATGCT-1	3923	20	196.15	Stroma
V10A20_007_C_CGCATTAGCTAATAGG-1	4953	22	225.136	Stroma
V10A20_007_C_CGCCATCCGATTATGA-1	2593	14	185.214	Stroma
V10A20_007_C_CGCCGCCCATGCCTGT-1	3920	21	186.667	Stroma
V10A20_007_C_CGCCTCCCTCCTCTAT-1	4696	29	161.931	Non-cancer glands
V10A20_007_C_CGCGCATGTTTGATTG-1	3452	27	127.852	Stroma
V10A20_007_C_CGCGGCTCAACTTGAA-1	5842	33	177.03	Non-cancer glands
V10A20_007_C_CGCGGGAATTAGGCAG-1	3929	11	357.182	Stroma
V10A20_007_C_CGCGTTCATGAAATAC-1	3570	19	187.895	Stroma
V10A20_007_C_CGCTACGGGACATTTA-1	1934	28	69.0714	Non-cancer glands
V10A20_007_C_CGCTATTCTTAGGCTC-1	5737	23	249.435	Non-cancer glands
V10A20_007_C_CGCTTTCTTGCATTCG-1	2617	19	137.737	Stroma
V10A20_007_C_CGGAGCATGGCGATCC-1	4050	18	225	Stroma
V10A20_007_C_CGGCAGGGTCGGGTTG-1	5481	17	322.412	Stroma
V10A20_007_C_CGGCCACGCACAAAGT-1	4674	10	467.4	Stroma
V10A20_007_C_CGGGCAGCTAAACCGC-1	6539	21	311.381	Stroma
V10A20_007_C_CGGGTGTACCCATTTA-1	4191	20	209.55	Stroma
V10A20_007_C_CGGTACTAGAATCAAA-1	2833	17	166.647	Stroma
V10A20_007_C_CGGTCAAGTGGGAACC-1	3130	13	240.769	Stroma
V10A20_007_C_CGTATTAAGAGATCTA-1	4499	13	346.077	Stroma
V10A20_007_C_CGTCGGATAGTGTTGA-1	2388	9	265.333	Stroma
V10A20_007_C_CGTGAAGTTAATTCAC-1	2950	21	140.476	Non-cancer glands
V10A20_007_C_CGTGCAGACTGGGACA-1	1995	24	83.125	Stroma
V10A20_007_C_CGTGCCCTCCCGAAGA-1	4396	16	274.75	Stroma
V10A20_007_C_CGTTGAGCGACCGTCG-1	4016	17	236.235	Non-cancer glands
V10A20_007_C_CTAAAGGGAAATAGGA-1	5091	24	212.125	Non-cancer glands
V10A20_007_C_CTAAATCCTATTCCGG-1	2152	21	102.476	Stroma
V10A20_007_C_CTAACGAAACTTGCTG-1	6021	18	334.5	Non-cancer glands
V10A20_007_C_CTAAGGGAATGATTGG-1	4712	26	181.231	Non-cancer glands
V10A20_007_C_CTACCCTAAGGTCATA-1	4101	12	341.75	Stroma
V10A20_007_C_CTACGCACGGAGTACC-1	3056	24	127.333	Stroma
V10A20_007_C_CTACTATCTTTCAGAG-1	7590	21	361.429	Non-cancer glands
V10A20_007_C_CTACTGCCACCTGACC-1	4579	20	228.95	Stroma
V10A20_007_C_CTAGATTTACGACGGC-1	2491	31	80.3548	Stroma
V10A20_007_C_CTAGCATAGTATAATG-1	4452	12	371	Stroma
V10A20_007_C_CTAGTCACGTCTTAAG-1	2690	19	141.579	Stroma
V10A20_007_C_CTAGTTGGGCCCGGTA-1	5924	23	257.565	Stroma
V10A20_007_C_CTATCGGGTCTCAACA-1	2815	25	112.6	Non-cancer glands
V10A20_007_C_CTATGTCACTAGCCCA-1	3524	24	146.833	Stroma
V10A20_007_C_CTATTCATGTGTCCCA-1	6682	16	417.625	Non-cancer glands
V10A20_007_C_CTCGAGGTCGAACAGT-1	4601	17	270.647	Stroma
V10A20_007_C_CTCGCACCTATATAGT-1	3813	14	272.357	Stroma
V10A20_007_C_CTCGGTACCACTGCTC-1	1904	24	79.3333	Non-cancer glands
V10A20_007_C_CTCTCACAATCGATGA-1	3464	24	144.333	Non-cancer glands
V10A20_007_C_CTCTGGACGCCTGGTG-1	3740	25	149.6	Non-cancer glands
V10A20_007_C_CTGCACAACTACATAT-1	9341	27	345.963	Stroma
V10A20_007_C_CTGCCATGCATCACAT-1	3485	15	232.333	Stroma
V10A20_007_C_CTGCTTGGCGATAGCT-1	4487	22	203.955	Stroma
V10A20_007_C_CTGGAAATGGATGCTT-1	5374	9	597.111	Stroma
V10A20_007_C_CTGGAAGACACGGTGG-1	5004	25	200.16	Non-cancer glands
V10A20_007_C_CTGGATTTACACTTGA-1	3307	27	122.481	Stroma
V10A20_007_C_CTGGCGCACAGGTCTG-1	3464	18	192.444	Stroma
V10A20_007_C_CTGGCTGATTCATCCT-1	10080	27	373.333	Non-cancer glands
V10A20_007_C_CTGGGATAAATAATGG-1	3260	28	116.429	Non-cancer glands
V10A20_007_C_CTGGGTAGGCAGTTAA-1	2783	16	173.938	Stroma
V10A20_007_C_CTGGTAACACATAGAA-1	6045	22	274.773	Stroma
V10A20_007_C_CTGGTTTCGAGCAAGA-1	4854	20	242.7	Stroma
V10A20_007_C_CTGTGCAGGGTAGGTC-1	2989	30	99.6333	Stroma
V10A20_007_C_CTTCATTGTCAGTGGA-1	3603	13	277.154	Stroma
V10A20_007_C_CTTGAGTTAGGGTAAT-1	6428	27	238.074	Non-cancer glands
V10A20_007_C_CTTGCCCAGGCTCTAC-1	877	10	87.7	Stroma
V10A20_007_C_CTTGTTGCTGAGTCAA-1	2419	27	89.5926	Non-cancer glands
V10A20_007_C_CTTTAACTTTCAAAGG-1	3250	19	171.053	Stroma
V10A20_007_C_CTTTAATATTGGTCGA-1	5793	21	275.857	Stroma
V10A20_007_C_CTTTACCGAATAGTAG-1	2731	25	109.24	Stroma
V10A20_007_C_CTTTAGGAACACTGTT-1	2077	24	86.5417	Non-cancer glands
V10A20_007_C_CTTTAGTGCTATTATT-1	2440	26	93.8462	Non-cancer glands
V10A20_007_C_GAAACAGATGACCACC-1	6072	27	224.889	Non-cancer glands
V10A20_007_C_GAAATGGCGGTGTTAG-1	4525	22	205.682	Non-cancer glands
V10A20_007_C_GAAATTGTCTCTATAA-1	2575	27	95.3704	Stroma
V10A20_007_C_GAACGTCTCATGGTCG-1	6938	14	495.571	Stroma
V10A20_007_C_GAAGCGTGAGGAATTT-1	4857	16	303.562	Stroma
V10A20_007_C_GAAGTCAGTTGCACTA-1	3740	28	133.571	Non-cancer glands
V10A20_007_C_GAAGTCTCCCTAGCGA-1	4725	14	337.5	Stroma
V10A20_007_C_GAAGTGATTTATCGTG-1	2414	25	96.56	Non-cancer glands
V10A20_007_C_GAAGTTTCCACTCAAT-1	4386	32	137.062	Non-cancer glands
V10A20_007_C_GAATAGACGCGACCCA-1	9432	28	336.857	Non-cancer glands
V10A20_007_C_GAATCTGAACATTCTC-1	3559	11	323.545	Stroma
V10A20_007_C_GAATGTGGTCCGGATT-1	2849	29	98.2414	Non-cancer glands
V10A20_007_C_GAATGTTGGGTAATCT-1	8024	8	1003	Stroma
V10A20_007_C_GAATTATAGTGAAAGG-1	5153	14	368.071	Stroma
V10A20_007_C_GAATTCACCCGGGTGT-1	2974	21	141.619	Stroma
V10A20_007_C_GACAACGACCATTGAA-1	8040	13	618.462	Stroma
V10A20_007_C_GACACAAGGGAAGAAA-1	5312	23	230.957	Stroma
V10A20_007_C_GACACTGAGTTCAGTG-1	2031	26	78.1154	Non-cancer glands
V10A20_007_C_GACAGCCAGACCTGAC-1	3183	14	227.357	Stroma
V10A20_007_C_GACCAGAGCCCTGTAG-1	3145	24	131.042	Stroma
V10A20_007_C_GACCGTGCTGACGGTG-1	2358	33	71.4545	Non-cancer glands
V10A20_007_C_GACGACGATCCGCGTT-1	5542	27	205.259	Non-cancer glands
V10A20_007_C_GACTGCACCAGCCCAG-1	1748	21	83.2381	Stroma
V10A20_007_C_GAGACTGATGGGTAGA-1	3066	28	109.5	Stroma
V10A20_007_C_GAGATCTGCTTGGCAT-1	3835	31	123.71	Non-cancer glands
V10A20_007_C_GAGATCTGTCACTCCG-1	5272	24	219.667	ISUP-graded spots
V10A20_007_C_GAGATCTTCCATGACA-1	5385	22	244.773	Non-cancer glands
V10A20_007_C_GAGATGGGAGTCGACA-1	5736	29	197.793	Non-cancer glands
V10A20_007_C_GAGCTAAGGGCATATC-1	4331	17	254.765	Stroma
V10A20_007_C_GAGGGCGCAGCTCTGC-1	4245	12	353.75	Stroma
V10A20_007_C_GAGTCCGCTTACCGGA-1	3130	16	195.625	Stroma
V10A20_007_C_GAGTGTGCGGTACCCA-1	5948	17	349.882	Stroma
V10A20_007_C_GATAACTCGCACTGTG-1	5155	24	214.792	Stroma
V10A20_007_C_GATAGGTAACGTTGAC-1	7093	21	337.762	Stroma
V10A20_007_C_GATATGAGACACTAAC-1	2473	28	88.3214	Stroma
V10A20_007_C_GATCATTCCAAACATT-1	7657	16	478.562	Stroma
V10A20_007_C_GATCCCTTTATACTGC-1	5344	23	232.348	Non-cancer glands
V10A20_007_C_GATCCGGGAATTAACA-1	7391	14	527.929	Stroma
V10A20_007_C_GATCGCGGGCTCTCCA-1	2390	29	82.4138	Non-cancer glands
V10A20_007_C_GATCGGTGGCCATAAC-1	6008	23	261.217	Stroma
V10A20_007_C_GATCGTGACTGATATC-1	6660	21	317.143	Stroma
V10A20_007_C_GATCTTGGAGGGCATA-1	4444	19	233.895	Stroma
V10A20_007_C_GATGCGTCCTGCATTC-1	3022	34	88.8824	Non-cancer glands
V10A20_007_C_GATGCTGTATTTCATC-1	4536	22	206.182	Stroma
V10A20_007_C_GATGTTCAATCCACGA-1	2303	19	121.211	Stroma
V10A20_007_C_GATTCCCTTGTCGCAG-1	10215	25	408.6	ISUP-graded spots
V10A20_007_C_GATTCGACGGTTCACG-1	4297	24	179.042	Non-cancer glands
V10A20_007_C_GCAAACCCTACATTAT-1	2867	28	102.393	Stroma
V10A20_007_C_GCAGATCCATAAGACT-1	10493	28	374.75	Non-cancer glands
V10A20_007_C_GCAGATTAGGGATATC-1	4251	10	425.1	Stroma
V10A20_007_C_GCATAGAGCACTCAGG-1	5272	10	527.2	Stroma
V10A20_007_C_GCATGAGGGACGCGGC-1	5536	10	553.6	Stroma
V10A20_007_C_GCCCGTAATACCTTCT-1	5115	12	426.25	Stroma
V10A20_007_C_GCCGAAATTCCTACGT-1	2857	32	89.2812	Non-cancer glands
V10A20_007_C_GCCGATTGGCCAAGCT-1	3041	24	126.708	Non-cancer glands
V10A20_007_C_GCCGGGTTAGGGTCGC-1	3001	29	103.483	Stroma
V10A20_007_C_GCCTATAGTGTCAGGG-1	5547	15	369.8	Stroma
V10A20_007_C_GCCTCATCTGGAAATA-1	8545	22	388.409	Non-cancer glands
V10A20_007_C_GCGAAACTTAACTGGA-1	3104	28	110.857	Non-cancer glands
V10A20_007_C_GCGAAGCCATACCCGT-1	5622	16	351.375	Stroma
V10A20_007_C_GCGACGATAGTTGTAC-1	2914	26	112.077	Stroma
V10A20_007_C_GCGAGGCCCGAGCAGA-1	6186	22	281.182	Stroma
V10A20_007_C_GCGAGTTCTGCAAAGA-1	4626	30	154.2	Stroma
V10A20_007_C_GCGATTGTTAACGTTA-1	4912	21	233.905	Non-cancer glands
V10A20_007_C_GCGGAGAGGGAGAACG-1	3897	37	105.324	Non-cancer glands
V10A20_007_C_GCGGTTCCCTATCATG-1	2187	32	68.3438	Non-cancer glands
V10A20_007_C_GCGTGGTACTGGGTTA-1	4634	10	463.4	Stroma
V10A20_007_C_GCTAAGTAGTTTCTCT-1	2962	32	92.5625	Non-cancer glands
V10A20_007_C_GCTACGACTTATTGGG-1	5748	16	359.25	Non-cancer glands
V10A20_007_C_GCTAGTAGAGCTTGTA-1	3024	24	126	Stroma
V10A20_007_C_GCTCTAAACCCTGACG-1	2691	14	192.214	Non-cancer glands
V10A20_007_C_GCTCTCGGGTACCGAA-1	4927	33	149.303	Non-cancer glands
V10A20_007_C_GCTGAGGCGTGAGTAT-1	2261	26	86.9615	Stroma
V10A20_007_C_GCTGCACGGTTTCTTA-1	2662	35	76.0571	Stroma
V10A20_007_C_GCTGCTACTGCGTAGC-1	5130	19	270	Stroma
V10A20_007_C_GCTGCTCTCCGGACAC-1	3630	18	201.667	Stroma
V10A20_007_C_GCTGTTGCTACCGAAC-1	4794	13	368.769	Stroma
V10A20_007_C_GCTTAATGTAACTAAC-1	3991	20	199.55	Stroma
V10A20_007_C_GCTTATGAAGCAGGAA-1	4233	17	249	Stroma
V10A20_007_C_GCTTCCGTCCCTAGAC-1	4101	12	341.75	Stroma
V10A20_007_C_GCTTGGATCGATTAGG-1	4575	17	269.118	Non-cancer glands
V10A20_007_C_GCTTTCAGAGGAGGTG-1	3519	13	270.692	Stroma
V10A20_007_C_GGAATGCGCTAGCGTG-1	2698	13	207.538	Stroma
V10A20_007_C_GGACCAACAGGATAAC-1	8969	23	389.957	Non-cancer glands
V10A20_007_C_GGAGACGACACCTTTG-1	3674	24	153.083	Stroma
V10A20_007_C_GGAGCACCAAGAACTA-1	5522	17	324.824	Non-cancer glands
V10A20_007_C_GGAGGGCTTGGTTGGC-1	3039	11	276.273	Stroma
V10A20_007_C_GGATCCGGAATATACT-1	3205	14	228.929	Stroma
V10A20_007_C_GGATGAAGATCGCTGA-1	5799	33	175.727	Non-cancer glands
V10A20_007_C_GGATGACGCGAGTTTA-1	2938	8	367.25	Stroma
V10A20_007_C_GGATGTCCTTACCGCA-1	3997	22	181.682	Non-cancer glands
V10A20_007_C_GGATTTCACTTCTATA-1	2658	16	166.125	Stroma
V10A20_007_C_GGCAAGGCGAAATAGC-1	5927	20	296.35	Stroma
V10A20_007_C_GGCAATAGTCAATGAG-1	5211	22	236.864	Stroma
V10A20_007_C_GGCGAAATCTAACTTG-1	2293	13	176.385	Stroma
V10A20_007_C_GGCGCGTTCGAGTTTA-1	3203	23	139.261	Stroma
V10A20_007_C_GGCGGAGTAATATTAG-1	1656	22	75.2727	Non-cancer glands
V10A20_007_C_GGCGGTAGGATCATTG-1	3951	17	232.412	Stroma
V10A20_007_C_GGCTCGCGTTGAGGTA-1	4880	11	443.636	Stroma
V10A20_007_C_GGCTCTGCTCCAACGC-1	4269	21	203.286	Stroma
V10A20_007_C_GGCTGAAATAGCAAAG-1	4458	29	153.724	Non-cancer glands
V10A20_007_C_GGGACTGCATAGATAG-1	3522	31	113.613	Non-cancer glands
V10A20_007_C_GGGAGAACTCACAGTA-1	5444	16	340.25	Stroma
V10A20_007_C_GGGAGTTAATGAGGCG-1	3353	18	186.278	Stroma
V10A20_007_C_GGGATTTACCGCACCT-1	3869	19	203.632	Stroma
V10A20_007_C_GGGCCCGTCTTAAACA-1	3129	34	92.0294	Non-cancer glands
V10A20_007_C_GGGCCGGCCGAAGTAC-1	3670	7	524.286	Stroma
V10A20_007_C_GGGCGATATGTGTGAA-1	4610	12	384.167	Stroma
V10A20_007_C_GGGCTGCCTAGGGCGA-1	6293	18	349.611	Non-cancer glands
V10A20_007_C_GGGCTGGTTAGTCGCG-1	1815	15	121	Stroma
V10A20_007_C_GGGTGACACCTTAACT-1	3341	20	167.05	Stroma
V10A20_007_C_GGTACAAACATGCTAT-1	2530	22	115	Non-cancer glands
V10A20_007_C_GGTAGAAGACCGCCTG-1	7642	9	849.111	Non-cancer glands
V10A20_007_C_GGTAGTGCTCGCACCA-1	3676	27	136.148	Non-cancer glands
V10A20_007_C_GGTATTGCCGAGTTTA-1	1982	19	104.316	Stroma
V10A20_007_C_GGTCAGTGGGTCCCAC-1	4752	17	279.529	Stroma
V10A20_007_C_GGTCGGCCAGGAGCTT-1	3498	22	159	Stroma
V10A20_007_C_GGTCTGAGAATCTGGA-1	3081	9	342.333	Stroma
V10A20_007_C_GGTGATAAGGAGCAGT-1	4692	17	276	Non-cancer glands
V10A20_007_C_GGTTAGCTATATGTCT-1	3967	19	208.789	Stroma
V10A20_007_C_GGTTTACAATCTCAAT-1	5194	26	199.769	Stroma
V10A20_007_C_GGTTTCAATCGGTCAG-1	5912	21	281.524	Stroma
V10A20_007_C_GTAAGCGGGCAGTCAG-1	5012	25	200.48	Stroma
V10A20_007_C_GTAAGTAACAGTCTGG-1	2658	19	139.895	Stroma
V10A20_007_C_GTACACTTACCTGAAG-1	3170	26	121.923	Stroma
V10A20_007_C_GTACAGAGGCAAGGGT-1	3601	23	156.565	Stroma
V10A20_007_C_GTACGCTTCATTGCAC-1	4366	33	132.303	Stroma
V10A20_007_C_GTACGTTTGCCCGTCA-1	2903	18	161.278	Stroma
V10A20_007_C_GTACTAAGATTTGGAG-1	2283	24	95.125	Stroma
V10A20_007_C_GTACTGGAGTTAGACC-1	2231	9	247.889	Stroma
V10A20_007_C_GTAGCCAAACATGGGA-1	7141	19	375.842	Stroma
V10A20_007_C_GTAGCGGCTATACACT-1	3573	10	357.3	Stroma
V10A20_007_C_GTAGCTTCCTCTTGTT-1	3143	19	165.421	Stroma
V10A20_007_C_GTAGTCGCGGGAATCA-1	2640	21	125.714	Stroma
V10A20_007_C_GTATCTTTCATAACCA-1	3187	35	91.0571	Non-cancer glands
V10A20_007_C_GTATGTGGGTCTAGTT-1	3885	16	242.812	Stroma
V10A20_007_C_GTCAAGCGGACTCGGG-1	4098	20	204.9	Non-cancer glands
V10A20_007_C_GTCATGCACCTCCGTT-1	4305	35	123	Non-cancer glands
V10A20_007_C_GTCATGGACATGACTA-1	4613	17	271.353	Stroma
V10A20_007_C_GTCATTAGAGCGAACG-1	2337	25	93.48	Stroma
V10A20_007_C_GTCCCAACGTAAAGTA-1	5235	17	307.941	Stroma
V10A20_007_C_GTCCGGCTGAATTGCG-1	4532	14	323.714	Stroma
V10A20_007_C_GTCGCGTAACCCGTTG-1	1653	19	87	Stroma
V10A20_007_C_GTCGTTATTCGCTTAT-1	3944	28	140.857	Stroma
V10A20_007_C_GTGACCGCACACTACG-1	5207	25	208.28	Non-cancer glands
V10A20_007_C_GTGAGGACACTTAAGG-1	2276	30	75.8667	Stroma
V10A20_007_C_GTGAGTGGTACAACGC-1	5438	20	271.9	Stroma
V10A20_007_C_GTGATCATAGATCTGC-1	2285	24	95.2083	Non-cancer glands
V10A20_007_C_GTGCCCGTTCGGATTC-1	3705	26	142.5	Non-cancer glands
V10A20_007_C_GTGCTCAAGTACTGTC-1	3231	19	170.053	Stroma
V10A20_007_C_GTGGTGGCCAAGTGAA-1	4299	22	195.409	Non-cancer glands
V10A20_007_C_GTGTACCTTGGCTACG-1	5871	16	366.938	Stroma
V10A20_007_C_GTGTGAATAACTTAGG-1	3708	13	285.231	Stroma
V10A20_007_C_GTGTTACTATGCGTCC-1	4597	26	176.808	Stroma
V10A20_007_C_GTTAAAGTAGGACTGG-1	3388	17	199.294	Stroma
V10A20_007_C_GTTACCTACAACTTGC-1	3941	34	115.912	Non-cancer glands
V10A20_007_C_GTTATATTATCTCCCT-1	4293	14	306.643	Stroma
V10A20_007_C_GTTGAGTCCCGCCGGT-1	3394	18	188.556	Stroma
V10A20_007_C_GTTGGATTGAGAACAC-1	5201	13	400.077	Stroma
V10A20_007_C_GTTGGATTTGCGTTGG-1	2700	16	168.75	Non-cancer glands
V10A20_007_C_GTTTACGTTCCATCTG-1	3980	26	153.077	Non-cancer glands
V10A20_007_C_GTTTCTGCAGTCTCCC-1	2654	21	126.381	Stroma
V10A20_007_C_GTTTGACCAAATCCTA-1	5223	31	168.484	Non-cancer glands
V10A20_007_C_GTTTGGCCCAAGTTAT-1	1968	12	164	Stroma
V10A20_007_C_TAAAGCGTTAGGAGAA-1	5515	17	324.412	Stroma
V10A20_007_C_TAACATACAATGTGGG-1	4901	20	245.05	Stroma
V10A20_007_C_TAACTCATCCGCGCGG-1	1210	16	75.625	Stroma
V10A20_007_C_TAAGGCAACATAAGAT-1	4802	9	533.556	Stroma
V10A20_007_C_TAATAGTGACGACCAG-1	7580	17	445.882	Stroma
V10A20_007_C_TACAACGCACAACTCA-1	2043	15	136.2	Stroma
V10A20_007_C_TACATAGGCATACACC-1	3824	18	212.444	Stroma
V10A20_007_C_TACCAGAAGTAGGTTC-1	3057	25	122.28	Non-cancer glands
V10A20_007_C_TACCGCGGACTTGCAG-1	7764	18	431.333	Non-cancer glands
V10A20_007_C_TACCGTGCCTCGGACC-1	7172	24	298.833	Non-cancer glands
V10A20_007_C_TACGAACACGACTTCA-1	4844	25	193.76	Non-cancer glands
V10A20_007_C_TACGACGCTTGCTGCG-1	1428	15	95.2	Stroma
V10A20_007_C_TACGACTGCCTCTTAG-1	1790	19	94.2105	Stroma
V10A20_007_C_TACGCCATATTCTAAT-1	2696	24	112.333	Stroma
V10A20_007_C_TACTTGTTAGTAGTCC-1	2880	19	151.579	Stroma
V10A20_007_C_TAGAAAGGTGGCGCTA-1	3537	11	321.545	Stroma
V10A20_007_C_TAGACGCCCGTACCGG-1	4035	11	366.818	Stroma
V10A20_007_C_TAGAGTCTAAGCGAAC-1	7009	22	318.591	Stroma
V10A20_007_C_TAGATATGGACTGGAA-1	3343	26	128.577	Non-cancer glands
V10A20_007_C_TAGCCATTTCAAAGTC-1	3025	20	151.25	Stroma
V10A20_007_C_TAGCCGGCGGTCAGCG-1	2614	18	145.222	Stroma
V10A20_007_C_TAGCGTCCGGTGTGGT-1	3075	22	139.773	Stroma
V10A20_007_C_TAGCGTTGGGTCTTAC-1	1950	25	78	Stroma
V10A20_007_C_TAGCTAAGTCCGGGAG-1	3955	25	158.2	Stroma
V10A20_007_C_TAGCTCGCCTGATAAC-1	2297	33	69.6061	Stroma
V10A20_007_C_TAGGGAGCTTGGGATG-1	2831	19	149	Stroma
V10A20_007_C_TAGGTGCTCGCCTAGC-1	5993	26	230.5	Non-cancer glands
V10A20_007_C_TAGGTTCGAGTTCGTC-1	4224	16	264	Stroma
V10A20_007_C_TAGTCCGCAGAGAATG-1	4318	18	239.889	Stroma
V10A20_007_C_TAGTGCCCTCCAGAGT-1	2752	21	131.048	Non-cancer glands
V10A20_007_C_TATACACAGACGCCTT-1	3453	17	203.118	Non-cancer glands
V10A20_007_C_TATATCCCTGGGAGGA-1	2556	18	142	Stroma
V10A20_007_C_TATCTACCACAGCGGG-1	2810	21	133.81	Stroma
V10A20_007_C_TATGCTCCCTACTTAC-1	3361	19	176.895	Stroma
V10A20_007_C_TATGGATGTGCTACGC-1	2740	13	210.769	Stroma
V10A20_007_C_TATGGGACCGAGCAGG-1	4493	32	140.406	Non-cancer glands
V10A20_007_C_TATGGGTACGTATCGT-1	3622	29	124.897	Non-cancer glands
V10A20_007_C_TATGGTCTGAGTAACA-1	4898	21	233.238	Stroma
V10A20_007_C_TATGTCTCATTGTGCC-1	2872	19	151.158	Stroma
V10A20_007_C_TATTACCATCCTGCTT-1	3608	15	240.533	Stroma
V10A20_007_C_TATTCAATTCTAATCC-1	3496	13	268.923	Stroma
V10A20_007_C_TATTCCACTCAGCTCG-1	4481	20	224.05	Stroma
V10A20_007_C_TATTCGTGCCAGAATA-1	6259	24	260.792	Non-cancer glands
V10A20_007_C_TCAAACAACCGCGTCG-1	4217	11	383.364	Stroma
V10A20_007_C_TCAAACTTAGATTGTT-1	4971	14	355.071	Stroma
V10A20_007_C_TCAACGAGGAGACAAA-1	5619	22	255.409	Stroma
V10A20_007_C_TCACAGGGAATCGCAA-1	5801	20	290.05	Non-cancer glands
V10A20_007_C_TCACAGGTTATTGGGC-1	2886	25	115.44	Stroma
V10A20_007_C_TCACCCTCTTAAGATT-1	2509	27	92.9259	Non-cancer glands
V10A20_007_C_TCACCGCTCGGCACTC-1	3751	15	250.067	Stroma
V10A20_007_C_TCACGCATTGTAGATC-1	2503	19	131.737	Stroma
V10A20_007_C_TCACGTGCCCGATTCA-1	5238	17	308.118	Stroma
V10A20_007_C_TCAGACGCTATAGAAG-1	2797	30	93.2333	Non-cancer glands
V10A20_007_C_TCAGCAAATGCATCTC-1	3342	6	557	Stroma
V10A20_007_C_TCATTTAAGTCTCCGA-1	3354	21	159.714	Stroma
V10A20_007_C_TCCACTTTATCTAGGT-1	3168	15	211.2	Stroma
V10A20_007_C_TCCAGAGCACCGGTTC-1	3437	30	114.567	Non-cancer glands
V10A20_007_C_TCCAGGCGAGTACGGT-1	5152	14	368	Stroma
V10A20_007_C_TCCCAAAGACGAAGGA-1	7710	11	700.909	Stroma
V10A20_007_C_TCCCAGCTTTAGTCTG-1	2610	20	130.5	Stroma
V10A20_007_C_TCCCGCGTACTCCTGG-1	4939	18	274.389	Stroma
V10A20_007_C_TCCCGTCAGTCCCGCA-1	4392	16	274.5	Stroma
V10A20_007_C_TCCCGTGTGCAATTTG-1	1658	15	110.533	Stroma
V10A20_007_C_TCCGCGGCAGCATCTG-1	4182	20	209.1	Stroma
V10A20_007_C_TCCGGTTCGTCCGGTC-1	5015	29	172.931	Non-cancer glands
V10A20_007_C_TCCGTTTAGCCTTGAA-1	4749	12	395.75	Stroma
V10A20_007_C_TCCTACATCCACGGCC-1	2983	20	149.15	Stroma
V10A20_007_C_TCCTCGGGCTGGGCTT-1	1872	22	85.0909	Non-cancer glands
V10A20_007_C_TCCTTTCTTACGCTTA-1	3507	22	159.409	Stroma
V10A20_007_C_TCGCACCAGGAGGCAG-1	2422	28	86.5	Stroma
V10A20_007_C_TCGCTCGATATATTCC-1	4166	19	219.263	Stroma
V10A20_007_C_TCGCTGGGCGGATTGT-1	2202	15	146.8	Stroma
V10A20_007_C_TCGCTTTAAACGTTTG-1	1522	15	101.467	Stroma
V10A20_007_C_TCGGACGCCCAGCCCA-1	3048	20	152.4	Stroma
V10A20_007_C_TCGGAGTACATGAGTA-1	2771	10	277.1	Stroma
V10A20_007_C_TCGGGCCGTCGTGGTA-1	3208	15	213.867	Stroma
V10A20_007_C_TCGTAAGACGACATTG-1	4084	12	340.333	Stroma
V10A20_007_C_TCTACCGTCCACAAGC-1	5814	20	290.7	Stroma
V10A20_007_C_TCTAGCATGCCCAGAA-1	5847	24	243.625	Non-cancer glands
V10A20_007_C_TCTAGTTATCAGAAGA-1	4350	23	189.13	Stroma
V10A20_007_C_TCTCATGAGATAGGGT-1	5668	20	283.4	Stroma
V10A20_007_C_TCTGAATTCCGTACAA-1	5415	11	492.273	Stroma
V10A20_007_C_TCTGATGTATTCTGTC-1	3244	20	162.2	Stroma
V10A20_007_C_TCTGCCAGAAACTGCA-1	2756	7	393.714	Stroma
V10A20_007_C_TCTGGGAACCTTTGAA-1	6496	21	309.333	Stroma
V10A20_007_C_TCTGTGCCATCATAGT-1	3088	14	220.571	Stroma
V10A20_007_C_TCTTACTTATGCCTCT-1	3976	26	152.923	Stroma
V10A20_007_C_TCTTCCCATGGGCACA-1	6310	19	332.105	Non-cancer glands
V10A20_007_C_TCTTCGAATAGACGTT-1	3379	20	168.95	Stroma
V10A20_007_C_TCTTCGATACCAATAA-1	4107	12	342.25	Stroma
V10A20_007_C_TCTTGATGCGTAGCGA-1	3422	20	171.1	Non-cancer glands
V10A20_007_C_TCTTTAAGACTATGAA-1	6281	33	190.333	Non-cancer glands
V10A20_007_C_TGAAAGGACCTGACTC-1	3623	12	301.917	Stroma
V10A20_007_C_TGACCCACGTTAGACA-1	2294	30	76.4667	Non-cancer glands
V10A20_007_C_TGACGATGCACTAGAA-1	4076	10	407.6	Stroma
V10A20_007_C_TGAGAGATTTACCACG-1	2503	35	71.5143	Non-cancer glands
V10A20_007_C_TGAGTAAATTAGCGTA-1	3820	14	272.857	Stroma
V10A20_007_C_TGAGTGGTCCGTGACG-1	3016	18	167.556	Stroma
V10A20_007_C_TGATCGGTTTGACCCT-1	3198	23	139.043	Stroma
V10A20_007_C_TGATCTCCGGCGCCAG-1	7590	23	330	Stroma
V10A20_007_C_TGCAAGAATGACGTAA-1	6919	17	407	Stroma
V10A20_007_C_TGCAGGATCGGCAAAG-1	6978	13	536.769	Stroma
V10A20_007_C_TGCAGTTTCCTCCCAT-1	3963	18	220.167	Stroma
V10A20_007_C_TGCATATGTCTGTCAC-1	4016	19	211.368	Stroma
V10A20_007_C_TGCATGTGGTAATCTA-1	7739	18	429.944	Stroma
V10A20_007_C_TGCCAGTACGTGGAGA-1	5802	21	276.286	Stroma
V10A20_007_C_TGCCCGTACCGTTAAA-1	6098	23	265.13	Non-cancer glands
V10A20_007_C_TGCCTTGGCCAGGCAA-1	4450	18	247.222	Stroma
V10A20_007_C_TGCGACACCCTAGTGC-1	2862	30	95.4	Stroma
V10A20_007_C_TGCGCAAAGCATTTGG-1	3652	16	228.25	Stroma
V10A20_007_C_TGCGTTTGTTGACACT-1	3652	25	146.08	Stroma
V10A20_007_C_TGCTCCACAGTTCTTA-1	8746	29	301.586	Non-cancer glands
V10A20_007_C_TGCTGTTGAAGAACTC-1	3872	19	203.789	Stroma
V10A20_007_C_TGGCAAACTAAATTAC-1	8401	25	336.04	Stroma
V10A20_007_C_TGGCAGATTACGATCA-1	2458	30	81.9333	Non-cancer glands
V10A20_007_C_TGGCAGCAGTAATAGT-1	4418	30	147.267	Non-cancer glands
V10A20_007_C_TGGCCAAACTGAAGTA-1	5770	7	824.286	Stroma
V10A20_007_C_TGGCGATCAAGTTATG-1	3028	23	131.652	Stroma
V10A20_007_C_TGGGCCCATACTAATT-1	5493	19	289.105	Stroma
V10A20_007_C_TGGTCCCACGCTACGG-1	3997	22	181.682	Stroma
V10A20_007_C_TGGTTCAACGGGTAAT-1	7841	28	280.036	Non-cancer glands
V10A20_007_C_TGTACGAACAAATCCG-1	5761	37	155.703	Non-cancer glands
V10A20_007_C_TGTAGGAGAAATTTCC-1	8457	19	445.105	Stroma
V10A20_007_C_TGTATAACAGATCCTG-1	6336	14	452.571	Stroma
V10A20_007_C_TGTATGGCGCAGACAG-1	6601	30	220.033	Non-cancer glands
V10A20_007_C_TGTGGCAAAGCGTATG-1	11740	25	469.6	Stroma
V10A20_007_C_TGTTATTGTATGTGGC-1	3275	18	181.944	Stroma
V10A20_007_C_TGTTCCGCTTCCATGA-1	3409	15	227.267	Stroma
V10A20_007_C_TGTTGTCAAGAAGTCT-1	4154	15	276.933	Stroma
V10A20_007_C_TTAAACTCGAATTCAT-1	8364	17	492	Non-cancer glands
V10A20_007_C_TTAATGTAGACCAGGT-1	2966	21	141.238	Stroma
V10A20_007_C_TTACGGATGGTTCGAG-1	4800	15	320	Stroma
V10A20_007_C_TTACTAAAGGACTTTA-1	3304	27	122.37	Stroma
V10A20_007_C_TTACTCCGGCCGGGAA-1	4984	24	207.667	Stroma
V10A20_007_C_TTAGACGAGTCACCTC-1	2477	31	79.9032	Non-cancer glands
V10A20_007_C_TTAGAGTTTAGAAGGA-1	4570	14	326.429	Stroma
V10A20_007_C_TTAGCTGATTTGCCGT-1	3042	6	507	Stroma
V10A20_007_C_TTAGTTATTCGTGGCA-1	4673	24	194.708	Stroma
V10A20_007_C_TTATATACGCTGTCAC-1	2778	29	95.7931	Stroma
V10A20_007_C_TTATATTTGGCAATCC-1	3899	17	229.353	Stroma
V10A20_007_C_TTATCCGGGATCTATA-1	5739	21	273.286	Non-cancer glands
V10A20_007_C_TTATGAATGAAAGGGA-1	2657	17	156.294	Stroma
V10A20_007_C_TTATGATCTTAACGAA-1	3612	24	150.5	Stroma
V10A20_007_C_TTATTAGAGCGTGTTC-1	2689	24	112.042	Non-cancer glands
V10A20_007_C_TTCAAAGTCTCTAGCC-1	4979	24	207.458	Stroma
V10A20_007_C_TTCAATACTCTGAATC-1	3754	18	208.556	Stroma
V10A20_007_C_TTCACGAAAGGATCAC-1	4884	22	222	Non-cancer glands
V10A20_007_C_TTCAGCCCTGGTCCAC-1	4299	16	268.688	Stroma
V10A20_007_C_TTCCGGTTACCCACTT-1	2784	28	99.4286	Non-cancer glands
V10A20_007_C_TTCCTCGGACTAACCA-1	5941	29	204.862	Non-cancer glands
V10A20_007_C_TTCGGGACTAATCGCG-1	4026	25	161.04	Non-cancer glands
V10A20_007_C_TTCTAACCGAAGCTTA-1	1772	24	73.8333	Non-cancer glands
V10A20_007_C_TTCTGCCGCGCCTAGA-1	4839	21	230.429	Stroma
V10A20_007_C_TTCTGCGGGTTAGCGG-1	2361	17	138.882	Stroma
V10A20_007_C_TTGAAGAATTCCCAGG-1	3868	20	193.4	Stroma
V10A20_007_C_TTGAATATGGACTTTC-1	3403	13	261.769	Stroma
V10A20_007_C_TTGAATTCACGTGAGG-1	6122	23	266.174	Stroma
V10A20_007_C_TTGCACAATTCAGAAA-1	3189	14	227.786	Stroma
V10A20_007_C_TTGCTGATCATGTTCG-1	3373	16	210.812	Stroma
V10A20_007_C_TTGGGACACTGCCCGC-1	2984	13	229.538	Stroma
V10A20_007_C_TTGGGCGGCGGTTGCC-1	3906	13	300.462	Stroma
V10A20_007_C_TTGGTCACACTCGTAA-1	3388	25	135.52	Stroma
V10A20_007_C_TTGTAAGGCCAGTTGG-1	3379	19	177.842	Stroma
V10A20_007_C_TTGTAATCCGTACTCG-1	3090	26	118.846	Stroma
V10A20_007_C_TTGTGTTTCCCGAAAG-1	4001	27	148.185	Non-cancer glands
V10A20_007_C_TTGTTCAGTGTGCTAC-1	3243	12	270.25	Stroma
V10A20_007_C_TTGTTGTGTGTCAAGA-1	3766	11	342.364	Stroma
V10A20_007_D_AAACGAGACGGTTGAT-1	5747	8	718.375	Stroma
V10A20_007_D_AAACTGCTGGCTCCAA-1	11818	16	738.625	Non-cancer glands
V10A20_007_D_AAAGGGATGTAGCAAG-1	8519	5	1703.8	Stroma
V10A20_007_D_AAAGTGTGATTTATCT-1	5201	17	305.941	Stroma
V10A20_007_D_AAATACCTATAAGCAT-1	7288	10	728.8	Stroma
V10A20_007_D_AAATCGTGTACCACAA-1	4521	11	411	Stroma
V10A20_007_D_AAATGGTCAATGTGCC-1	6117	19	321.947	Stroma
V10A20_007_D_AAATTAACGGGTAGCT-1	9348	24	389.5	Non-cancer glands
V10A20_007_D_AACCCTACTGTCAATA-1	7282	17	428.353	Stroma
V10A20_007_D_AACCGAGCTTGGTCAT-1	15101	11	1372.82	Non-cancer glands
V10A20_007_D_AACCGCTAAGGGATGC-1	12408	29	427.862	Non-cancer glands
V10A20_007_D_AACGATATGTCAACTG-1	15448	14	1103.43	Non-cancer glands
V10A20_007_D_AACGCGGTCTCCAGCC-1	11190	31	360.968	Non-cancer glands
V10A20_007_D_AACGTGCGAAAGTCTC-1	6141	10	614.1	Stroma
V10A20_007_D_AACTCAAGTTAATTGC-1	18743	15	1249.53	Non-cancer glands
V10A20_007_D_AACTCTCAATAGAGCG-1	7493	4	1873.25	Stroma
V10A20_007_D_AAGACTGCAAGCTACT-1	11568	9	1285.33	Stroma
V10A20_007_D_AAGAGCTCTTTATCGG-1	5686	9	631.778	Stroma
V10A20_007_D_AAGAGGCATGGATCGC-1	3658	6	609.667	Stroma
V10A20_007_D_AAGCTAGATCGAGTAA-1	5830	8	728.75	Stroma
V10A20_007_D_AAGCTCGTGCCAAGTC-1	4689	24	195.375	Non-cancer glands
V10A20_007_D_AAGGAGCGGTTGGTGC-1	3775	11	343.182	Stroma
V10A20_007_D_AAGGATGAGGGACCTC-1	4526	4	1131.5	Stroma
V10A20_007_D_AAGGCTGTGCTCATCG-1	3675	8	459.375	Stroma
V10A20_007_D_AAGGTATCCTAATATA-1	5870	12	489.167	Stroma
V10A20_007_D_AAGGTGATAAACCAGC-1	17703	22	804.682	Non-cancer glands
V10A20_007_D_AATAGAATCTGTTTCA-1	18273	14	1305.21	Non-cancer glands
V10A20_007_D_AATCGCCTCAGCGCCA-1	8665	20	433.25	Non-cancer glands
V10A20_007_D_AATCTGCGTTGGGACG-1	17970	15	1198	Non-cancer glands
V10A20_007_D_AATGACGTAGGATGTC-1	9476	8	1184.5	Stroma
V10A20_007_D_AATGCAACCGGGTACC-1	17647	37	476.946	Non-cancer glands
V10A20_007_D_AATTAGCGCTGCAGCG-1	7528	9	836.444	Stroma
V10A20_007_D_AATTCTAGAGTTAGGC-1	6738	4	1684.5	Stroma
V10A20_007_D_AATTGAACGCTCTGGT-1	9337	19	491.421	Non-cancer glands
V10A20_007_D_ACAAATCGCACCGAAT-1	10542	17	620.118	Non-cancer glands
V10A20_007_D_ACAAATGGTAGTGTTT-1	12305	13	946.538	Non-cancer glands
V10A20_007_D_ACAACAGCATGAGCTA-1	11339	15	755.933	Stroma
V10A20_007_D_ACAAGGAAATCCGCCC-1	7453	10	745.3	Stroma
V10A20_007_D_ACAAGGGCAGGCTCTG-1	12159	23	528.652	Non-cancer glands
V10A20_007_D_ACAATTTGAGCAGTGG-1	3785	10	378.5	Stroma
V10A20_007_D_ACACAAAGACGGGTGG-1	8400	14	600	Stroma
V10A20_007_D_ACACACCAGGACCAGT-1	8250	22	375	Non-cancer glands
V10A20_007_D_ACACGAGACTCCTTCT-1	7669	15	511.267	Non-cancer glands
V10A20_007_D_ACACGGGAACTTAGGG-1	6609	10	660.9	Stroma
V10A20_007_D_ACATCGATCGTTTACC-1	4781	11	434.636	Stroma
V10A20_007_D_ACATCGTATGCAATGG-1	6586	27	243.926	Non-cancer glands
V10A20_007_D_ACATTAGTTTATATCC-1	13149	23	571.696	Non-cancer glands
V10A20_007_D_ACCACAAGTTTCTATC-1	10725	11	975	Stroma
V10A20_007_D_ACCACGTGCAGCTATA-1	14687	21	699.381	Non-cancer glands
V10A20_007_D_ACCATATCCGCAATAA-1	11572	12	964.333	Stroma
V10A20_007_D_ACCATCGTATATGGTA-1	7308	28	261	Non-cancer glands
V10A20_007_D_ACCCAACGCCCGTGGC-1	7070	20	353.5	Stroma
V10A20_007_D_ACCCGGTTACACTTCC-1	19702	24	820.917	Non-cancer glands
V10A20_007_D_ACCCTCCCTTGCTATT-1	6546	23	284.609	Non-cancer glands
V10A20_007_D_ACCGACTGAGTCCCAC-1	6465	18	359.167	Non-cancer glands
V10A20_007_D_ACCGATGGTAGCATCG-1	7054	16	440.875	Stroma
V10A20_007_D_ACCGCAATAACTGCCT-1	8745	21	416.429	Non-cancer glands
V10A20_007_D_ACGATCATACATAGAG-1	11176	24	465.667	Non-cancer glands
V10A20_007_D_ACGATGCATATGTTAT-1	8470	20	423.5	Non-cancer glands
V10A20_007_D_ACGCATTCGTGAGTAC-1	6892	21	328.19	Non-cancer glands
V10A20_007_D_ACGCCGCTAGACGACC-1	5297	22	240.773	Non-cancer glands
V10A20_007_D_ACGCGAAGTCAGACGA-1	7839	12	653.25	Stroma
V10A20_007_D_ACGCGGGCCAAGGACA-1	9447	20	472.35	Non-cancer glands
V10A20_007_D_ACGGCGACGATGGGAA-1	14922	14	1065.86	Stroma
V10A20_007_D_ACGTTAATGTCGAAGA-1	5651	6	941.833	Stroma
V10A20_007_D_ACTCAATAAAGGCACG-1	9583	9	1064.78	Stroma
V10A20_007_D_ACTCCCTAGAATAGTA-1	7353	8	919.125	Stroma
V10A20_007_D_ACTCGTCAGTAATCCC-1	3383	11	307.545	Stroma
V10A20_007_D_ACTCTCTGACTTAGGT-1	6899	25	275.96	Non-cancer glands
V10A20_007_D_ACTCTTGTATAGTAAC-1	8879	14	634.214	Stroma
V10A20_007_D_ACTGTACGATACACAT-1	4527	13	348.231	Stroma
V10A20_007_D_ACTGTCCAGGATTATA-1	5443	11	494.818	Stroma
V10A20_007_D_ACTGTCTTCTTTAGAA-1	12806	10	1280.6	Non-cancer glands
V10A20_007_D_ACTTATACTTACCCGG-1	5272	30	175.733	Non-cancer glands
V10A20_007_D_ACTTATTAGGATCGGT-1	5679	36	157.75	Non-cancer glands
V10A20_007_D_ACTTCAGGCTGATCCC-1	9083	25	363.32	Non-cancer glands
V10A20_007_D_ACTTCGCCATACGCAC-1	5557	4	1389.25	Stroma
V10A20_007_D_ACTTGACTCCCTCTTT-1	10658	13	819.846	Stroma
V10A20_007_D_ACTTGGGACCCGGTGG-1	3428	6	571.333	Stroma
V10A20_007_D_AGAACGTGGTACATTC-1	9927	13	763.615	Stroma
V10A20_007_D_AGAAGGTTGCCGAATT-1	10801	21	514.333	Non-cancer glands
V10A20_007_D_AGACCCACCGCTGATC-1	4686	7	669.429	Stroma
V10A20_007_D_AGACCCGCCCTCCTCG-1	11160	22	507.273	Non-cancer glands
V10A20_007_D_AGACTAGCCTTCCAGA-1	3006	11	273.273	Stroma
V10A20_007_D_AGAGAACCGTCTAGGA-1	3559	12	296.583	Stroma
V10A20_007_D_AGATAACTTCAGGGCC-1	12685	22	576.591	Non-cancer glands
V10A20_007_D_AGATACTCAAGATCGA-1	12213	22	555.136	Non-cancer glands
V10A20_007_D_AGATCTCAGGTGTGAT-1	4723	7	674.714	Stroma
V10A20_007_D_AGATTATAGGACGTTT-1	5868	9	652	Stroma
V10A20_007_D_AGCAACATATCTTATT-1	5718	11	519.818	Stroma
V10A20_007_D_AGCACCAGTACTCACG-1	6803	34	200.088	Non-cancer glands
V10A20_007_D_AGCGACCAACGATATT-1	6312	19	332.211	Stroma
V10A20_007_D_AGCGTGGTATTCTACT-1	3572	14	255.143	Stroma
V10A20_007_D_AGCTCTAGACGTTCCA-1	5676	6	946	Stroma
V10A20_007_D_AGCTCTTTACTCAGTT-1	8757	31	282.484	Non-cancer glands
V10A20_007_D_AGGACAGTCGAATCCC-1	6308	10	630.8	Non-cancer glands
V10A20_007_D_AGGCAGATGCGTAAAC-1	2159	12	179.917	Stroma
V10A20_007_D_AGGGCTGCAGTTACAG-1	5631	33	170.636	Non-cancer glands
V10A20_007_D_AGGGTGCTCTCGAGGG-1	7136	12	594.667	Stroma
V10A20_007_D_AGGGTTCCCTTTGGTT-1	14111	18	783.944	Non-cancer glands
V10A20_007_D_AGGGTTTAGTTCGGGA-1	8160	31	263.226	Non-cancer glands
V10A20_007_D_AGGTTTCACACACCTT-1	3776	11	343.273	Stroma
V10A20_007_D_AGTACGGGCACCTGGC-1	13641	29	470.379	Non-cancer glands
V10A20_007_D_AGTCAAGATGACACTT-1	12524	22	569.273	Non-cancer glands
V10A20_007_D_AGTCGACGGTCTCAAG-1	15787	13	1214.38	Non-cancer glands
V10A20_007_D_AGTCTTCTCCTCAAAT-1	17824	28	636.571	Non-cancer glands
V10A20_007_D_AGTGACCTACTTTACG-1	2561	15	170.733	Stroma
V10A20_007_D_AGTGATATGAGTAGTT-1	4123	10	412.3	Stroma
V10A20_007_D_AGTGATTCAAGCAGGA-1	5206	9	578.444	Stroma
V10A20_007_D_AGTGCTTGCACGAATA-1	4400	8	550	Stroma
V10A20_007_D_AGTTAAACACTTGCGA-1	11383	35	325.229	Non-cancer glands
V10A20_007_D_AGTTCCTACAGAATTA-1	5083	11	462.091	Stroma
V10A20_007_D_AGTTCCTATTTATGTT-1	5323	41	129.829	Non-cancer glands
V10A20_007_D_ATAAACGGACCCGTAA-1	5345	16	334.062	Stroma
V10A20_007_D_ATAAAGGCTCGGTCGT-1	4936	5	987.2	Stroma
V10A20_007_D_ATAACGCCGGAGGGTC-1	5634	8	704.25	Stroma
V10A20_007_D_ATAACGGAGTCCAACG-1	15485	26	595.577	Non-cancer glands
V10A20_007_D_ATAAGGTGGAGAACAT-1	6143	17	361.353	Stroma
V10A20_007_D_ATAAGTTACCGCGACG-1	4291	6	715.167	Stroma
V10A20_007_D_ATAATAGCTGTTGAAT-1	7468	10	746.8	Stroma
V10A20_007_D_ATACGCCGGCGAAACC-1	18046	10	1804.6	Non-cancer glands
V10A20_007_D_ATAGACGAAGAGAAAG-1	13523	36	375.639	Non-cancer glands
V10A20_007_D_ATAGGGATATCCTTGA-1	8635	15	575.667	Non-cancer glands
V10A20_007_D_ATAGGTTGGGCAGATG-1	13375	20	668.75	Non-cancer glands
V10A20_007_D_ATAGTGAAGCGTTCTC-1	8837	15	589.133	Stroma
V10A20_007_D_ATATCTTAGGGCCTTC-1	8306	23	361.13	Non-cancer glands
V10A20_007_D_ATATTCCACATAGTGA-1	9128	14	652	Non-cancer glands
V10A20_007_D_ATATTTAACCCTCAAG-1	10719	20	535.95	Non-cancer glands
V10A20_007_D_ATCAATCTGGGCTGCA-1	8841	18	491.167	Non-cancer glands
V10A20_007_D_ATCACTTCATCCTCGC-1	5351	11	486.455	Non-cancer glands
V10A20_007_D_ATCATCCAATATTTGT-1	6145	11	558.636	Stroma
V10A20_007_D_ATCCAGGATTCGTGAA-1	9471	40	236.775	Non-cancer glands
V10A20_007_D_ATCCTACCTAAGCTCT-1	8032	30	267.733	Non-cancer glands
V10A20_007_D_ATCCTGCGTGGAATGG-1	13103	20	655.15	Non-cancer glands
V10A20_007_D_ATCGACCCAATACAGA-1	12376	15	825.067	Stroma
V10A20_007_D_ATCGACTCTTTCCGTT-1	9135	22	415.227	Non-cancer glands
V10A20_007_D_ATCGCACGCCGGGAGA-1	8277	14	591.214	Stroma
V10A20_007_D_ATCGGAGACAGACGGC-1	8315	13	639.615	Stroma
V10A20_007_D_ATCTGGTTAAGACTGT-1	7651	22	347.773	Non-cancer glands
V10A20_007_D_ATGATGCAATGGTACA-1	4777	14	341.214	Stroma
V10A20_007_D_ATGCACTACCGCATTG-1	2327	16	145.438	Stroma
V10A20_007_D_ATGCCGGTCTTGCATA-1	3500	11	318.182	Stroma
V10A20_007_D_ATGCGACAGTCCCATT-1	7976	6	1329.33	Stroma
V10A20_007_D_ATGGAGCAGGCCGTGA-1	8929	28	318.893	Non-cancer glands
V10A20_007_D_ATGGATTGACCAAACG-1	8176	22	371.636	Non-cancer glands
V10A20_007_D_ATGGGCCTCGGCCTCT-1	8482	24	353.417	Non-cancer glands
V10A20_007_D_ATGTGCATCCGACGCA-1	6215	14	443.929	Stroma
V10A20_007_D_ATGTGGACATCTTGAT-1	6885	12	573.75	Stroma
V10A20_007_D_ATTAAACATGCGGACC-1	6938	2	3469	Stroma
V10A20_007_D_ATTAATACTACGCGGG-1	14233	21	677.762	Non-cancer glands
V10A20_007_D_ATTAATGAACCAGTCG-1	14577	16	911.062	Stroma
V10A20_007_D_ATTAGGCGATGCTTTC-1	6527	15	435.133	Stroma
V10A20_007_D_ATTCATATACTGTCCA-1	3008	20	150.4	Stroma
V10A20_007_D_ATTGAAGATCTTAGTG-1	3833	6	638.833	Stroma
V10A20_007_D_ATTGCTGCTCCTCCAT-1	7685	24	320.208	Non-cancer glands
V10A20_007_D_ATTTGTCTTGGGAGCT-1	9562	24	398.417	Non-cancer glands
V10A20_007_D_CAAACGAGTATCGCAG-1	15765	14	1126.07	Non-cancer glands
V10A20_007_D_CAAATGTCCTTCCGTG-1	3227	2	1613.5	Stroma
V10A20_007_D_CAAGAGGGCGGAGTAC-1	13076	19	688.211	Non-cancer glands
V10A20_007_D_CAAGATATTATAACGT-1	6803	8	850.375	Stroma
V10A20_007_D_CAAGGATCGCATGTTC-1	4239	5	847.8	Stroma
V10A20_007_D_CAAGTGTGGTTGCAAA-1	6790	12	565.833	Stroma
V10A20_007_D_CAATAAACCTTGGCCC-1	11742	31	378.774	Non-cancer glands
V10A20_007_D_CAATGGATCTCTACCA-1	5515	9	612.778	Stroma
V10A20_007_D_CAATTTCGTATAAGGG-1	5615	33	170.152	Non-cancer glands
V10A20_007_D_CACAATGAGCTGCTAT-1	5546	15	369.733	Stroma
V10A20_007_D_CACACGCGCTGTCTTA-1	3454	2	1727	Stroma
V10A20_007_D_CACAGCACCCACGGCA-1	8316	19	437.684	Non-cancer glands
V10A20_007_D_CACATATTAGCAGGAT-1	5960	19	313.684	Stroma
V10A20_007_D_CACATGATTCAGCAAC-1	9787	22	444.864	Non-cancer glands
V10A20_007_D_CACCGCCAGAAGGTTT-1	18588	19	978.316	Non-cancer glands
V10A20_007_D_CACCTTGCGAAACTCG-1	3873	8	484.125	Stroma
V10A20_007_D_CACGCAGCGAGGCTTT-1	11049	14	789.214	Non-cancer glands
V10A20_007_D_CACGTTCGTGCTCTAG-1	5061	5	1012.2	Stroma
V10A20_007_D_CACTAAAGTTGCCTAT-1	5694	5	1138.8	Stroma
V10A20_007_D_CACTCAAGAGCTATGG-1	10420	26	400.769	Non-cancer glands
V10A20_007_D_CACTCGAGCTGAACAA-1	8637	13	664.385	Stroma
V10A20_007_D_CACTTAATCAGACGGA-1	6794	8	849.25	Stroma
V10A20_007_D_CAGAGCATGAGCTTGC-1	6416	13	493.538	Stroma
V10A20_007_D_CAGCAGCCCGTTCCTT-1	3170	8	396.25	Stroma
V10A20_007_D_CAGCCTCCTGCAGAGG-1	10301	30	343.367	Non-cancer glands
V10A20_007_D_CAGCTCACTGAGACAT-1	6980	7	997.143	Stroma
V10A20_007_D_CAGCTCGACAAGTTAA-1	11315	31	365	Non-cancer glands
V10A20_007_D_CAGGATATATCGTTGT-1	3910	8	488.75	Stroma
V10A20_007_D_CAGGCCGTTTGGGTGT-1	3841	31	123.903	Non-cancer glands
V10A20_007_D_CAGGCGCCATGCTAGG-1	6813	11	619.364	Stroma
V10A20_007_D_CAGTCTGTATACTGGG-1	3631	13	279.308	Stroma
V10A20_007_D_CAGTGAATAAATGACT-1	4277	7	611	Stroma
V10A20_007_D_CAGTTCAAATTGACAC-1	5756	3	1918.67	Stroma
V10A20_007_D_CATAACGGACAGTCGT-1	21848	9	2427.56	Non-cancer glands
V10A20_007_D_CATACGGCGTCTGGGC-1	7770	28	277.5	Non-cancer glands
V10A20_007_D_CATACTATGTAATTGT-1	4534	11	412.182	Stroma
V10A20_007_D_CATATAGGTACAGTCA-1	4948	16	309.25	Stroma
[truncated: 17,491 more rows]

## Sheet: Suppl Figure 2b
	0
RPL28 - ENSG00000108107	0.0693727
SERF2 - ENSG00000140264	0.0704964
CD81 - ENSG00000110651	0.0999198
RACK1 - ENSG00000204628	0.102372
PSAP - ENSG00000197746	0.107119
EEF2 - ENSG00000167658	0.108961
CD63 - ENSG00000135404	0.115117
COX8A - ENSG00000176340	0.119757
GPX4 - ENSG00000167468	0.120831
EDF1 - ENSG00000107223	0.128287

## Sheet: Suppl Figure 2c
	Gene	log(reads+1)
0	RPL28 - ENSG00000108107	4.73335
1	RPL28 - ENSG00000108107	4.41618
2	RPL28 - ENSG00000108107	5.01169
3	RPL28 - ENSG00000108107	3.69906
4	RPL28 - ENSG00000108107	3.76962
5	RPL28 - ENSG00000108107	4.64419
6	RPL28 - ENSG00000108107	4.32738
7	RPL28 - ENSG00000108107	4.46854
8	RPL28 - ENSG00000108107	4.66277
9	RPL28 - ENSG00000108107	4.70616
10	RPL28 - ENSG00000108107	4.81292
11	RPL28 - ENSG00000108107	4.13131
12	RPL28 - ENSG00000108107	4.47106
13	RPL28 - ENSG00000108107	4.75334
14	RPL28 - ENSG00000108107	4.57404
15	RPL28 - ENSG00000108107	4.62473
16	RPL28 - ENSG00000108107	4.50885
17	RPL28 - ENSG00000108107	4.44495
18	RPL28 - ENSG00000108107	4.39066
19	RPL28 - ENSG00000108107	4.16188
20	RPL28 - ENSG00000108107	4.53992
21	RPL28 - ENSG00000108107	4.86298
22	RPL28 - ENSG00000108107	4.38439
23	RPL28 - ENSG00000108107	4.3632
24	RPL28 - ENSG00000108107	4.49071
25	RPL28 - ENSG00000108107	4.3641
26	RPL28 - ENSG00000108107	4.66767
27	RPL28 - ENSG00000108107	4.72805
28	RPL28 - ENSG00000108107	4.41019
29	RPL28 - ENSG00000108107	4.4619
30	RPL28 - ENSG00000108107	4.45865
31	RPL28 - ENSG00000108107	4.24076
32	RPL28 - ENSG00000108107	4.57041
33	RPL28 - ENSG00000108107	4.35753
34	RPL28 - ENSG00000108107	4.37163
35	RPL28 - ENSG00000108107	4.1027
36	RPL28 - ENSG00000108107	3.83092
37	RPL28 - ENSG00000108107	4.46241
38	RPL28 - ENSG00000108107	4.77816
39	RPL28 - ENSG00000108107	4.32849
40	RPL28 - ENSG00000108107	4.55285
41	RPL28 - ENSG00000108107	4.368
42	RPL28 - ENSG00000108107	3.9489
43	RPL28 - ENSG00000108107	4.14616
44	RPL28 - ENSG00000108107	4.50062
45	RPL28 - ENSG00000108107	4.43763
46	RPL28 - ENSG00000108107	4.08719
47	RPL28 - ENSG00000108107	4.38023
48	RPL28 - ENSG00000108107	4.60623
49	RPL28 - ENSG00000108107	4.63348
50	RPL28 - ENSG00000108107	4.44495
51	RPL28 - ENSG00000108107	4.45366
52	RPL28 - ENSG00000108107	4.5521
53	RPL28 - ENSG00000108107	4.19632
54	RPL28 - ENSG00000108107	4.25328
55	RPL28 - ENSG00000108107	4.71166
56	RPL28 - ENSG00000108107	4.30105
57	RPL28 - ENSG00000108107	4.32587
58	RPL28 - ENSG00000108107	4.20973
59	RPL28 - ENSG00000108107	4.55092
60	RPL28 - ENSG00000108107	4.4025
61	RPL28 - ENSG00000108107	4.33884
62	RPL28 - ENSG00000108107	4.62173
63	RPL28 - ENSG00000108107	4.05119
64	RPL28 - ENSG00000108107	4.30105
65	RPL28 - ENSG00000108107	4.34525
66	RPL28 - ENSG00000108107	4.59364
67	RPL28 - ENSG00000108107	4.27525
68	RPL28 - ENSG00000108107	4.0435
69	RPL28 - ENSG00000108107	4.54771
70	RPL28 - ENSG00000108107	4.48813
71	RPL28 - ENSG00000108107	4.3938
72	RPL28 - ENSG00000108107	4.12497
73	RPL28 - ENSG00000108107	4.52952
74	RPL28 - ENSG00000108107	4.21088
75	RPL28 - ENSG00000108107	4.29191
76	RPL28 - ENSG00000108107	4.52289
77	RPL28 - ENSG00000108107	4.59425
78	RPL28 - ENSG00000108107	4.60207
79	RPL28 - ENSG00000108107	4.46854
80	RPL28 - ENSG00000108107	4.34586
81	RPL28 - ENSG00000108107	4.53362
82	RPL28 - ENSG00000108107	4.49734
83	RPL28 - ENSG00000108107	4.38648
84	RPL28 - ENSG00000108107	4.33997
85	RPL28 - ENSG00000108107	4.57725
86	RPL28 - ENSG00000108107	4.27878
87	RPL28 - ENSG00000108107	4.52829
88	RPL28 - ENSG00000108107	4.21088
89	RPL28 - ENSG00000108107	4.26094
90	RPL28 - ENSG00000108107	4.62173
91	RPL28 - ENSG00000108107	4.29151
92	RPL28 - ENSG00000108107	4.2553
93	RPL28 - ENSG00000108107	4.39122
94	RPL28 - ENSG00000108107	4.55377
95	RPL28 - ENSG00000108107	4.00004
96	RPL28 - ENSG00000108107	4.66512
97	RPL28 - ENSG00000108107	4.60207
98	RPL28 - ENSG00000108107	4.77816
99	RPL28 - ENSG00000108107	4.16917
100	RPL28 - ENSG00000108107	4.73469
101	RPL28 - ENSG00000108107	4.61731
102	RPL28 - ENSG00000108107	3.78202
103	RPL28 - ENSG00000108107	4.50196
104	RPL28 - ENSG00000108107	4.50161
105	RPL28 - ENSG00000108107	3.88355
106	RPL28 - ENSG00000108107	4.14394
107	RPL28 - ENSG00000108107	4.40304
108	RPL28 - ENSG00000108107	4.55397
109	RPL28 - ENSG00000108107	3.98074
110	RPL28 - ENSG00000108107	4.11654
111	RPL28 - ENSG00000108107	4.50516
112	RPL28 - ENSG00000108107	4.31744
113	RPL28 - ENSG00000108107	4.76401
114	RPL28 - ENSG00000108107	4.39066
115	RPL28 - ENSG00000108107	4.64783
116	RPL28 - ENSG00000108107	4.25275
117	RPL28 - ENSG00000108107	4.00004
118	RPL28 - ENSG00000108107	4.33001
119	RPL28 - ENSG00000108107	4.54408
120	RPL28 - ENSG00000108107	4.47714
121	RPL28 - ENSG00000108107	4.72428
122	RPL28 - ENSG00000108107	4.17073
123	RPL28 - ENSG00000108107	4.52115
124	RPL28 - ENSG00000108107	4.54042
125	RPL28 - ENSG00000108107	4.53888
126	RPL28 - ENSG00000108107	4.35053
127	RPL28 - ENSG00000108107	4.27302
128	RPL28 - ENSG00000108107	5.03572
129	RPL28 - ENSG00000108107	3.98626
130	RPL28 - ENSG00000108107	4.33208
131	RPL28 - ENSG00000108107	4.31442
132	RPL28 - ENSG00000108107	3.8986
133	RPL28 - ENSG00000108107	4.69898
134	RPL28 - ENSG00000108107	4.73732
135	RPL28 - ENSG00000108107	4.47714
136	RPL28 - ENSG00000108107	4.80761
137	RPL28 - ENSG00000108107	4.39282
138	RPL28 - ENSG00000108107	4.48431
139	RPL28 - ENSG00000108107	4.20415
140	RPL28 - ENSG00000108107	4.38023
141	RPL28 - ENSG00000108107	4.33581
142	RPL28 - ENSG00000108107	4.18566
143	RPL28 - ENSG00000108107	4.14616
144	RPL28 - ENSG00000108107	4.81053
145	RPL28 - ENSG00000108107	4.30105
146	RPL28 - ENSG00000108107	4.50269
147	RPL28 - ENSG00000108107	4.28466
148	RPL28 - ENSG00000108107	4.27878
149	RPL28 - ENSG00000108107	4.1996
150	RPL28 - ENSG00000108107	4.34847
151	RPL28 - ENSG00000108107	4.5521
152	RPL28 - ENSG00000108107	4.10149
153	RPL28 - ENSG00000108107	4.6714
154	RPL28 - ENSG00000108107	4.73039
155	RPL28 - ENSG00000108107	4.44626
156	RPL28 - ENSG00000108107	4.38023
157	RPL28 - ENSG00000108107	3.87948
158	RPL28 - ENSG00000108107	4.19385
159	RPL28 - ENSG00000108107	4.56145
160	RPL28 - ENSG00000108107	4.26327
161	RPL28 - ENSG00000108107	4.21751
162	RPL28 - ENSG00000108107	4.30105
163	RPL28 - ENSG00000108107	4.21852
164	RPL28 - ENSG00000108107	4.38696
165	RPL28 - ENSG00000108107	4.38648
166	RPL28 - ENSG00000108107	4.64688
167	RPL28 - ENSG00000108107	4.24306
168	RPL28 - ENSG00000108107	4.62138
169	RPL28 - ENSG00000108107	4.38023
170	RPL28 - ENSG00000108107	4.22782
171	RPL28 - ENSG00000108107	4.4122
172	RPL28 - ENSG00000108107	5.03437
173	RPL28 - ENSG00000108107	4.74474
174	RPL28 - ENSG00000108107	3.9331
175	RPL28 - ENSG00000108107	4.57404
176	RPL28 - ENSG00000108107	4.16484
177	RPL28 - ENSG00000108107	4.28882
178	RPL28 - ENSG00000108107	4.46854
179	RPL28 - ENSG00000108107	5.50515
180	RPL28 - ENSG00000108107	4.4601
181	RPL28 - ENSG00000108107	4.54733
182	RPL28 - ENSG00000108107	4.27878
183	RPL28 - ENSG00000108107	4.55765
184	RPL28 - ENSG00000108107	4.6767
185	RPL28 - ENSG00000108107	4.48903
186	RPL28 - ENSG00000108107	4.54968
187	RPL28 - ENSG00000108107	4.41915
188	RPL28 - ENSG00000108107	4.47714
189	RPL28 - ENSG00000108107	4.54408
190	RPL28 - ENSG00000108107	4.0256
191	RPL28 - ENSG00000108107	4.47714
192	RPL28 - ENSG00000108107	4.41915
193	RPL28 - ENSG00000108107	4.30105
194	RPL28 - ENSG00000108107	4.35904
195	RPL28 - ENSG00000108107	4.33581
196	RPL28 - ENSG00000108107	4.11922
197	RPL28 - ENSG00000108107	4.31178
198	RPL28 - ENSG00000108107	4.02024
199	RPL28 - ENSG00000108107	4.51775
200	RPL28 - ENSG00000108107	4.56989
201	RPL28 - ENSG00000108107	4.37744
202	RPL28 - ENSG00000108107	4.67924
203	RPL28 - ENSG00000108107	4.20094
204	RPL28 - ENSG00000108107	4.30105
205	RPL28 - ENSG00000108107	4.3882
206	RPL28 - ENSG00000108107	4.44371
207	RPL28 - ENSG00000108107	4.82785
208	RPL28 - ENSG00000108107	4.21808
209	RPL28 - ENSG00000108107	4.35795
210	RPL28 - ENSG00000108107	4.00004
211	RPL28 - ENSG00000108107	4.1007
212	RPL28 - ENSG00000108107	4.64142
213	RPL28 - ENSG00000108107	4.33405
214	RPL28 - ENSG00000108107	4.24718
215	RPL28 - ENSG00000108107	4.24036
216	RPL28 - ENSG00000108107	4.00004
217	RPL28 - ENSG00000108107	4.06967
218	RPL28 - ENSG00000108107	3.96786
219	RPL28 - ENSG00000108107	4.6767
220	RPL28 - ENSG00000108107	4.43014
221	RPL28 - ENSG00000108107	4.44717
222	RPL28 - ENSG00000108107	4.27209
223	RPL28 - ENSG00000108107	3.55642
224	RPL28 - ENSG00000108107	4.03223
225	RPL28 - ENSG00000108107	4.17612
226	RPL28 - ENSG00000108107	4.02807
227	RPL28 - ENSG00000108107	4.28726
228	RPL28 - ENSG00000108107	4.31127
229	RPL28 - ENSG00000108107	4.27302
230	RPL28 - ENSG00000108107	4.39796
231	RPL28 - ENSG00000108107	3.97886
232	RPL28 - ENSG00000108107	4.66902
233	RPL28 - ENSG00000108107	4.77816
234	RPL28 - ENSG00000108107	4.26094
235	RPL28 - ENSG00000108107	4.13833
236	RPL28 - ENSG00000108107	4.60207
237	RPL28 - ENSG00000108107	4.36577
238	RPL28 - ENSG00000108107	4.31685
239	RPL28 - ENSG00000108107	4.05803
240	RPL28 - ENSG00000108107	4.39796
241	RPL28 - ENSG00000108107	4.50269
242	RPL28 - ENSG00000108107	4.44588
243	RPL28 - ENSG00000108107	4.63348
244	RPL28 - ENSG00000108107	4.18711
245	RPL28 - ENSG00000108107	4.18455
246	RPL28 - ENSG00000108107	4.26327
247	RPL28 - ENSG00000108107	4.47714
248	RPL28 - ENSG00000108107	4.43232
249	RPL28 - ENSG00000108107	4.61397
250	RPL28 - ENSG00000108107	4.72701
251	RPL28 - ENSG00000108107	4.28726
252	RPL28 - ENSG00000108107	4.39336
253	RPL28 - ENSG00000108107	4.76177
254	RPL28 - ENSG00000108107	4.12913
255	RPL28 - ENSG00000108107	4.27714
256	RPL28 - ENSG00000108107	4.69898
257	RPL28 - ENSG00000108107	4.87216
258	RPL28 - ENSG00000108107	4.66574
259	RPL28 - ENSG00000108107	3.98301
260	RPL28 - ENSG00000108107	4.50516
261	RPL28 - ENSG00000108107	4.45081
262	RPL28 - ENSG00000108107	4.40578
263	RPL28 - ENSG00000108107	4.63921
264	RPL28 - ENSG00000108107	4.53149
265	RPL28 - ENSG00000108107	4.00004
266	RPL28 - ENSG00000108107	4.4901
267	RPL28 - ENSG00000108107	4.41843
268	RPL28 - ENSG00000108107	4.02807
269	RPL28 - ENSG00000108107	4.66902
270	RPL28 - ENSG00000108107	3.98365
271	RPL28 - ENSG00000108107	4.76344
272	RPL28 - ENSG00000108107	4.19385
273	RPL28 - ENSG00000108107	4.3641
274	RPL28 - ENSG00000108107	4.72311
275	RPL28 - ENSG00000108107	4.55092
276	RPL28 - ENSG00000108107	4.33246
277	RPL28 - ENSG00000108107	4.06698
278	RPL28 - ENSG00000108107	4.05119
279	RPL28 - ENSG00000108107	4.28726
280	RPL28 - ENSG00000108107	4.62138
281	RPL28 - ENSG00000108107	4.36993
282	RPL28 - ENSG00000108107	4.72701
283	RPL28 - ENSG00000108107	4.6331
284	RPL28 - ENSG00000108107	4.54968
285	RPL28 - ENSG00000108107	4.38023
286	RPL28 - ENSG00000108107	4.47714
287	RPL28 - ENSG00000108107	4.48668
288	RPL28 - ENSG00000108107	4.29228
289	RPL28 - ENSG00000108107	4.43198
290	RPL28 - ENSG00000108107	4.7924
291	RPL28 - ENSG00000108107	4.98658
292	RPL28 - ENSG00000108107	4.75334
293	RPL28 - ENSG00000108107	4.45976
294	RPL28 - ENSG00000108107	4.31878
295	RPL28 - ENSG00000108107	4.92349
296	RPL28 - ENSG00000108107	4.27176
297	RPL28 - ENSG00000108107	4.23555
298	RPL28 - ENSG00000108107	4.54408
299	RPL28 - ENSG00000108107	4.38537
300	RPL28 - ENSG00000108107	4.66902
301	RPL28 - ENSG00000108107	4.71522
302	RPL28 - ENSG00000108107	4.9284
303	RPL28 - ENSG00000108107	4.38023
304	RPL28 - ENSG00000108107	4.28633
305	RPL28 - ENSG00000108107	4.09394
306	RPL28 - ENSG00000108107	4.57725
307	RPL28 - ENSG00000108107	4.33405
308	RPL28 - ENSG00000108107	4.06698
309	RPL28 - ENSG00000108107	4.08944
310	RPL28 - ENSG00000108107	4.33581
311	RPL28 - ENSG00000108107	4.28809
312	RPL28 - ENSG00000108107	4.15764
313	RPL28 - ENSG00000108107	4.59523
314	RPL28 - ENSG00000108107	4.35992
315	RPL28 - ENSG00000108107	4.36175
316	RPL28 - ENSG00000108107	4.59108
317	RPL28 - ENSG00000108107	3.82397
318	RPL28 - ENSG00000108107	4.32541
319	RPL28 - ENSG00000108107	4.68639
320	RPL28 - ENSG00000108107	4.32541
321	RPL28 - ENSG00000108107	4.60207
322	RPL28 - ENSG00000108107	4.19784
323	RPL28 - ENSG00000108107	4.34847
324	RPL28 - ENSG00000108107	4.14136
325	RPL28 - ENSG00000108107	4.42599
326	RPL28 - ENSG00000108107	4.56607
327	RPL28 - ENSG00000108107	4.30105
328	RPL28 - ENSG00000108107	4.47714
329	RPL28 - ENSG00000108107	4.18566
330	RPL28 - ENSG00000108107	4.57404
331	RPL28 - ENSG00000108107	4.79589
332	RPL28 - ENSG00000108107	3.84245
333	RPL28 - ENSG00000108107	3.80974
334	RPL28 - ENSG00000108107	4.75796
335	RPL28 - ENSG00000108107	4.39282
336	RPL28 - ENSG00000108107	4.25275
337	RPL28 - ENSG00000108107	4.69898
338	RPL28 - ENSG00000108107	4.65068
339	RPL28 - ENSG00000108107	4.57884
340	RPL28 - ENSG00000108107	4.83252
341	RPL28 - ENSG00000108107	4.19084
342	RPL28 - ENSG00000108107	4.23891
343	RPL28 - ENSG00000108107	4.42102
344	RPL28 - ENSG00000108107	3.97008
345	RPL28 - ENSG00000108107	4.43574
346	RPL28 - ENSG00000108107	4.42023
347	RPL28 - ENSG00000108107	4.3724
348	RPL28 - ENSG00000108107	4.47714
349	RPL28 - ENSG00000108107	4.58504
350	RPL28 - ENSG00000108107	4.34847
351	RPL28 - ENSG00000108107	4.77816
352	RPL28 - ENSG00000108107	4.10149
353	RPL28 - ENSG00000108107	4.68884
354	RPL28 - ENSG00000108107	4.37568
355	RPL28 - ENSG00000108107	4.24306
356	RPL28 - ENSG00000108107	4.77086
357	RPL28 - ENSG00000108107	4.22187
358	RPL28 - ENSG00000108107	4.70231
359	RPL28 - ENSG00000108107	4.75588
360	RPL28 - ENSG00000108107	4.5798
361	RPL28 - ENSG00000108107	4.32224
362	RPL28 - ENSG00000108107	4.22187
363	RPL28 - ENSG00000108107	4.10649
364	RPL28 - ENSG00000108107	4.32224
365	RPL28 - ENSG00000108107	4.43935
366	RPL28 - ENSG00000108107	4.66191
367	RPL28 - ENSG00000108107	4.65855
368	RPL28 - ENSG00000108107	4.27109
369	RPL28 - ENSG00000108107	4.33447
370	RPL28 - ENSG00000108107	4.32738
371	RPL28 - ENSG00000108107	4.54408
372	RPL28 - ENSG00000108107	4.37448
373	RPL28 - ENSG00000108107	4.78159
374	RPL28 - ENSG00000108107	4.48735
375	RPL28 - ENSG00000108107	4.56636
376	RPL28 - ENSG00000108107	4.54408
377	RPL28 - ENSG00000108107	4.62473
378	RPL28 - ENSG00000108107	4.12497
379	RPL28 - ENSG00000108107	4.27109
380	RPL28 - ENSG00000108107	4.82194
381	RPL28 - ENSG00000108107	4.0348
382	RPL28 - ENSG00000108107	4.57404
383	RPL28 - ENSG00000108107	4.47714
384	RPL28 - ENSG00000108107	4.19084
385	RPL28 - ENSG00000108107	4.28809
386	RPL28 - ENSG00000108107	4.25715
387	RPL28 - ENSG00000108107	4.13037
388	RPL28 - ENSG00000108107	4.38402
389	RPL28 - ENSG00000108107	4.23411
390	RPL28 - ENSG00000108107	4.60207
391	RPL28 - ENSG00000108107	4.38999
392	RPL28 - ENSG00000108107	4.6385
393	RPL28 - ENSG00000108107	4.34244
394	RPL28 - ENSG00000108107	4.4512
395	RPL28 - ENSG00000108107	4.74728
396	RPL28 - ENSG00000108107	4.54408
397	RPL28 - ENSG00000108107	4.30105
398	RPL28 - ENSG00000108107	4.98901
399	RPL28 - ENSG00000108107	4.12497
400	RPL28 - ENSG00000108107	4.92428
401	RPL28 - ENSG00000108107	4.55285
402	RPL28 - ENSG00000108107	4.1711
403	RPL28 - ENSG00000108107	4.50932
404	RPL28 - ENSG00000108107	4.33101
405	RPL28 - ENSG00000108107	4.65322
406	RPL28 - ENSG00000108107	4.27472
407	RPL28 - ENSG00000108107	4.26327
408	RPL28 - ENSG00000108107	4.12967
409	RPL28 - ENSG00000108107	4.81845
410	RPL28 - ENSG00000108107	4.27209
411	RPL28 - ENSG00000108107	4.17612
412	RPL28 - ENSG00000108107	4.1984
413	RPL28 - ENSG00000108107	4.43788
414	RPL28 - ENSG00000108107	3.59263
415	RPL28 - ENSG00000108107	3.88087
416	RPL28 - ENSG00000108107	4.50817
417	RPL28 - ENSG00000108107	4.19752
418	RPL28 - ENSG00000108107	4.81845
419	RPL28 - ENSG00000108107	4.56428
420	RPL28 - ENSG00000108107	4.28332
421	RPL28 - ENSG00000108107	4.65623
422	RPL28 - ENSG00000108107	4.07922
423	RPL28 - ENSG00000108107	4.38537
424	RPL28 - ENSG00000108107	4.09279
425	RPL28 - ENSG00000108107	4.3522
426	RPL28 - ENSG00000108107	4.30105
427	RPL28 - ENSG00000108107	4.00004
428	RPL28 - ENSG00000108107	4.3522
429	RPL28 - ENSG00000108107	4.4649
430	RPL28 - ENSG00000108107	3.85112
431	RPL28 - ENSG00000108107	4.46436
432	RPL28 - ENSG00000108107	4.56428
433	RPL28 - ENSG00000108107	4.24306
434	RPL28 - ENSG00000108107	4.56428
435	RPL28 - ENSG00000108107	4.54194
436	RPL28 - ENSG00000108107	4.22642
437	RPL28 - ENSG00000108107	4.46738
438	RPL28 - ENSG00000108107	4.27002
439	RPL28 - ENSG00000108107	4.35657
440	RPL28 - ENSG00000108107	4.38323
441	RPL28 - ENSG00000108107	4.55736
442	RPL28 - ENSG00000108107	4.2467
443	RPL28 - ENSG00000108107	4.04143
444	RPL28 - ENSG00000108107	4.89946
445	RPL28 - ENSG00000108107	4.45922
446	RPL28 - ENSG00000108107	3.71926
447	RPL28 - ENSG00000108107	4.31744
448	RPL28 - ENSG00000108107	4.18566
449	RPL28 - ENSG00000108107	4.53362
450	RPL28 - ENSG00000108107	3.84036
451	RPL28 - ENSG00000108107	4.11398
452	RPL28 - ENSG00000108107	4.10149
453	RPL28 - ENSG00000108107	4.46075
454	RPL28 - ENSG00000108107	4.34056
455	RPL28 - ENSG00000108107	4.34935
456	RPL28 - ENSG00000108107	4.10918
457	RPL28 - ENSG00000108107	4.44717
458	RPL28 - ENSG00000108107	4.28085
459	RPL28 - ENSG00000108107	4.30105
460	RPL28 - ENSG00000108107	4.19784
461	RPL28 - ENSG00000108107	4.00004
462	RPL28 - ENSG00000108107	4.13266
463	RPL28 - ENSG00000108107	4.60207
464	RPL28 - ENSG00000108107	4.00004
465	RPL28 - ENSG00000108107	4.24781
466	RPL28 - ENSG00000108107	4.1513
467	RPL28 - ENSG00000108107	4.42845
468	RPL28 - ENSG00000108107	3.89739
469	RPL28 - ENSG00000108107	4.31364
470	RPL28 - ENSG00000108107	4.37416
471	RPL28 - ENSG00000108107	4.44495
472	RPL28 - ENSG00000108107	4.20891
473	RPL28 - ENSG00000108107	4.11398
474	RPL28 - ENSG00000108107	4.44166
475	RPL28 - ENSG00000108107	4.29421
476	RPL28 - ENSG00000108107	4.16698
477	RPL28 - ENSG00000108107	4.47714
478	RPL28 - ENSG00000108107	4.16088
479	RPL28 - ENSG00000108107	4.65692
480	RPL28 - ENSG00000108107	4.50817
481	RPL28 - ENSG00000108107	4.45333
482	RPL28 - ENSG00000108107	4.36472
483	RPL28 - ENSG00000108107	4.5798
484	RPL28 - ENSG00000108107	4.62555
485	RPL28 - ENSG00000108107	3.91573
486	RPL28 - ENSG00000108107	4.3724
487	RPL28 - ENSG00000108107	4.31001
488	RPL28 - ENSG00000108107	4.77816
489	RPL28 - ENSG00000108107	4.65322
490	RPL28 - ENSG00000108107	4.0645
491	RPL28 - ENSG00000108107	4.60207
492	RPL28 - ENSG00000108107	4.8921
493	RPL28 - ENSG00000108107	4.28257
494	RPL28 - ENSG00000108107	4.09459
495	RPL28 - ENSG00000108107	4.57252
496	RPL28 - ENSG00000108107	4.16636
497	RPL28 - ENSG00000108107	4.28947
498	RPL28 - ENSG00000108107	4.17612
499	RPL28 - ENSG00000108107	4.61543
500	RPL28 - ENSG00000108107	4.44717
501	RPL28 - ENSG00000108107	4.56989
502	RPL28 - ENSG00000108107	4.20094
503	RPL28 - ENSG00000108107	4.79988
504	RPL28 - ENSG00000108107	4.76902
505	RPL28 - ENSG00000108107	4.30105
506	RPL28 - ENSG00000108107	3.60217
507	RPL28 - ENSG00000108107	4.43367
508	RPL28 - ENSG00000108107	4.22187
509	RPL28 - ENSG00000108107	4.41019
510	RPL28 - ENSG00000108107	4.85126
511	RPL28 - ENSG00000108107	4.31685
512	RPL28 - ENSG00000108107	4.44495
513	RPL28 - ENSG00000108107	4.41915
514	RPL28 - ENSG00000108107	4.51492
515	RPL28 - ENSG00000108107	4.38323
516	RPL28 - ENSG00000108107	4.49734
517	RPL28 - ENSG00000108107	4.3938
518	RPL28 - ENSG00000108107	4.15973
519	RPL28 - ENSG00000108107	4.03783
520	RPL28 - ENSG00000108107	4.90594
521	RPL28 - ENSG00000108107	4.1427
522	RPL28 - ENSG00000108107	4.0544
523	RPL28 - ENSG00000108107	4.36175
524	RPL28 - ENSG00000108107	4.30105
525	RPL28 - ENSG00000108107	4.16276
526	RPL28 - ENSG00000108107	4.30874
527	RPL28 - ENSG00000108107	3.83525
528	RPL28 - ENSG00000108107	4.18367
529	RPL28 - ENSG00000108107	4.90779
530	RPL28 - ENSG00000108107	4.73891
531	RPL28 - ENSG00000108107	4.30105
532	RPL28 - ENSG00000108107	4.92265
533	RPL28 - ENSG00000108107	4.38648
534	RPL28 - ENSG00000108107	4.68922
535	RPL28 - ENSG00000108107	4.18802
536	RPL28 - ENSG00000108107	4.53265
537	RPL28 - ENSG00000108107	4.7924
538	RPL28 - ENSG00000108107	4.70218
539	RPL28 - ENSG00000108107	4.21088
540	RPL28 - ENSG00000108107	4.49602
541	RPL28 - ENSG00000108107	4.78296
542	RPL28 - ENSG00000108107	4.47714
543	RPL28 - ENSG00000108107	4.2802
544	RPL28 - ENSG00000108107	4.55631
545	RPL28 - ENSG00000108107	4.47714
546	RPL28 - ENSG00000108107	4.37744
547	RPL28 - ENSG00000108107	4.368
548	RPL28 - ENSG00000108107	4.36472
549	RPL28 - ENSG00000108107	4.45595
550	RPL28 - ENSG00000108107	4.35473
551	RPL28 - ENSG00000108107	3.86652
552	RPL28 - ENSG00000108107	4.43574
553	RPL28 - ENSG00000108107	4.89563
554	RPL28 - ENSG00000108107	4.54702
555	RPL28 - ENSG00000108107	4.25966
556	RPL28 - ENSG00000108107	4.44197
557	RPL28 - ENSG00000108107	4.44122
558	RPL28 - ENSG00000108107	4.3632
559	RPL28 - ENSG00000108107	4.28526
560	RPL28 - ENSG00000108107	4.64627
561	RPL28 - ENSG00000108107	4.32908
562	RPL28 - ENSG00000108107	4.35904
563	RPL28 - ENSG00000108107	4.76113
564	RPL28 - ENSG00000108107	4.23739
565	RPL28 - ENSG00000108107	4.29151
566	RPL28 - ENSG00000108107	4.47174
567	RPL28 - ENSG00000108107	4.30105
568	RPL28 - ENSG00000108107	4.64236
569	RPL28 - ENSG00000108107	4.28882
570	RPL28 - ENSG00000108107	3.97202
571	RPL28 - ENSG00000108107	4.54112
572	RPL28 - ENSG00000108107	4.20608
573	RPL28 - ENSG00000108107	4.20415
574	RPL28 - ENSG00000108107	4.56428
575	RPL28 - ENSG00000108107	4.54408
576	RPL28 - ENSG00000108107	4.4901
577	RPL28 - ENSG00000108107	3.77368
578	RPL28 - ENSG00000108107	3.98481
579	RPL28 - ENSG00000108107	4.09021
580	RPL28 - ENSG00000108107	4.65322
581	RPL28 - ENSG00000108107	4.39213
582	RPL28 - ENSG00000108107	4.23411
583	RPL28 - ENSG00000108107	4.1513
584	RPL28 - ENSG00000108107	4.09394
585	RPL28 - ENSG00000108107	4.47714
586	RPL28 - ENSG00000108107	4.5206
587	RPL28 - ENSG00000108107	4.06219
588	RPL28 - ENSG00000108107	4.70852
589	RPL28 - ENSG00000108107	3.92542
590	RPL28 - ENSG00000108107	4.26484
591	RPL28 - ENSG00000108107	4.54408
592	RPL28 - ENSG00000108107	4.18802
593	RPL28 - ENSG00000108107	4.31878
594	RPL28 - ENSG00000108107	4.02123
595	RPL28 - ENSG00000108107	4.66746
596	RPL28 - ENSG00000108107	4.28257
597	RPL28 - ENSG00000108107	4.5623
598	RPL28 - ENSG00000108107	4.01584
599	RPL28 - ENSG00000108107	4.32587
600	RPL28 - ENSG00000108107	4.26155
601	RPL28 - ENSG00000108107	4.31808
602	RPL28 - ENSG00000108107	4.16752
603	RPL28 - ENSG00000108107	4.2285
604	RPL28 - ENSG00000108107	4.72947
605	RPL28 - ENSG00000108107	4.00004
606	RPL28 - ENSG00000108107	4.23047
607	RPL28 - ENSG00000108107	4.23979
608	RPL28 - ENSG00000108107	4.34525
609	RPL28 - ENSG00000108107	4.37568
610	RPL28 - ENSG00000108107	4.33997
611	RPL28 - ENSG00000108107	3.90314
612	RPL28 - ENSG00000108107	4.45231
613	RPL28 - ENSG00000108107	4.75013
614	RPL28 - ENSG00000108107	4.52905
615	RPL28 - ENSG00000108107	4.45783
616	RPL28 - ENSG00000108107	3.6643
617	RPL28 - ENSG00000108107	4.52289
618	RPL28 - ENSG00000108107	4.84985
619	RPL28 - ENSG00000108107	4.3641
620	RPL28 - ENSG00000108107	4.46586
621	RPL28 - ENSG00000108107	4.02807
622	RPL28 - ENSG00000108107	3.6857
623	RPL28 - ENSG00000108107	4.32541
624	RPL28 - ENSG00000108107	4.66359
625	RPL28 - ENSG00000108107	4.50817
626	RPL28 - ENSG00000108107	3.86536
627	RPL28 - ENSG00000108107	3.92321
628	RPL28 - ENSG00000108107	4.45231
629	RPL28 - ENSG00000108107	4.61397
630	RPL28 - ENSG00000108107	3.93559
631	RPL28 - ENSG00000108107	4.03783
632	RPL28 - ENSG00000108107	4.15264
633	RPL28 - ENSG00000108107	4.35657
634	RPL28 - ENSG00000108107	4.17612
635	RPL28 - ENSG00000108107	3.77822
636	RPL28 - ENSG00000108107	4.42023
637	RPL28 - ENSG00000108107	4.14897
638	RPL28 - ENSG00000108107	4.57104
639	RPL28 - ENSG00000108107	4.47714
640	RPL28 - ENSG00000108107	4.01777
641	RPL28 - ENSG00000108107	4.55522
642	RPL28 - ENSG00000108107	4.24036
643	RPL28 - ENSG00000108107	4.3632
644	RPL28 - ENSG00000108107	4.40578
645	RPL28 - ENSG00000108107	4.97907
646	RPL28 - ENSG00000108107	4.28085
647	RPL28 - ENSG00000108107	4.18802
648	RPL28 - ENSG00000108107	3.84516
649	RPL28 - ENSG00000108107	4.3724
650	RPL28 - ENSG00000108107	4.12108
651	RPL28 - ENSG00000108107	4.50062
652	RPL28 - ENSG00000108107	4.14021
653	RPL28 - ENSG00000108107	4.58984
654	RPL28 - ENSG00000108107	4.59209
655	RPL28 - ENSG00000108107	3.95429
656	RPL28 - ENSG00000108107	4.27757
657	RPL28 - ENSG00000108107	4.50516
658	RPL28 - ENSG00000108107	4.48431
659	RPL28 - ENSG00000108107	3.85393
660	RPL28 - ENSG00000108107	4.3522
661	RPL28 - ENSG00000108107	4.368
662	RPL28 - ENSG00000108107	4.37068
663	RPL28 - ENSG00000108107	4.45081
664	RPL28 - ENSG00000108107	4.07922
665	RPL28 - ENSG00000108107	3.63837
666	RPL28 - ENSG00000108107	4.2553
667	RPL28 - ENSG00000108107	4.04746
668	RPL28 - ENSG00000108107	4.01643
669	RPL28 - ENSG00000108107	3.94206
670	RPL28 - ENSG00000108107	4.26327
671	RPL28 - ENSG00000108107	4.31295
672	RPL28 - ENSG00000108107	4.6767
673	RPL28 - ENSG00000108107	4.63683
674	RPL28 - ENSG00000108107	4.08719
675	RPL28 - ENSG00000108107	4.26327
676	RPL28 - ENSG00000108107	4.15764
677	RPL28 - ENSG00000108107	4.12497
678	RPL28 - ENSG00000108107	3.89739
679	RPL28 - ENSG00000108107	4.93786
680	RPL28 - ENSG00000108107	4.67967
681	RPL28 - ENSG00000108107	4.70758
682	RPL28 - ENSG00000108107	4.46075
683	RPL28 - ENSG00000108107	3.76813
684	RPL28 - ENSG00000108107	4.00004
685	RPL28 - ENSG00000108107	4.3882
686	RPL28 - ENSG00000108107	3.55296
687	RPL28 - ENSG00000108107	4.00004
688	RPL28 - ENSG00000108107	4.50062
689	RPL28 - ENSG00000108107	4.17612
690	RPL28 - ENSG00000108107	3.84879
691	RPL28 - ENSG00000108107	4.47714
692	RPL28 - ENSG00000108107	3.80818
693	RPL28 - ENSG00000108107	4.31953
694	RPL28 - ENSG00000108107	4.24903
695	RPL28 - ENSG00000108107	3.66015
696	RPL28 - ENSG00000108107	4.20415
697	RPL28 - ENSG00000108107	4.34056
698	RPL28 - ENSG00000108107	3.82397
699	RPL28 - ENSG00000108107	3.77159
700	RPL28 - ENSG00000108107	4.3882
701	RPL28 - ENSG00000108107	4.11398
702	RPL28 - ENSG00000108107	3.9858
703	RPL28 - ENSG00000108107	4.75449
704	RPL28 - ENSG00000108107	4.34092
705	RPL28 - ENSG00000108107	4.17612
706	RPL28 - ENSG00000108107	3.96662
707	RPL28 - ENSG00000108107	4.26629
708	RPL28 - ENSG00000108107	4.10724
709	RPL28 - ENSG00000108107	4.42599
710	RPL28 - ENSG00000108107	4.75334
711	RPL28 - ENSG00000108107	4.14021
712	RPL28 - ENSG00000108107	4.34244
713	RPL28 - ENSG00000108107	4.38696
714	RPL28 - ENSG00000108107	4.12497
715	RPL28 - ENSG00000108107	4.24781
716	RPL28 - ENSG00000108107	5.07004
717	RPL28 - ENSG00000108107	3.78447
718	RPL28 - ENSG00000108107	3.83525
719	RPL28 - ENSG00000108107	4.21391
720	RPL28 - ENSG00000108107	4.69898
721	RPL28 - ENSG00000108107	4.44717
722	RPL28 - ENSG00000108107	4.17612
723	RPL28 - ENSG00000108107	4.04704
724	RPL28 - ENSG00000108107	4.38741
725	RPL28 - ENSG00000108107	4.12001
726	RPL28 - ENSG00000108107	3.77822
727	RPL28 - ENSG00000108107	4.3641
728	RPL28 - ENSG00000108107	4.42278
729	RPL28 - ENSG00000108107	4.18711
730	RPL28 - ENSG00000108107	4.66277
731	RPL28 - ENSG00000108107	4.23411
732	RPL28 - ENSG00000108107	4.53626
733	RPL28 - ENSG00000108107	4.01263
734	RPL28 - ENSG00000108107	4.47714
735	RPL28 - ENSG00000108107	4.5543
736	RPL28 - ENSG00000108107	4.28809
737	RPL28 - ENSG00000108107	4.55932
738	RPL28 - ENSG00000108107	4.22936
739	RPL28 - ENSG00000108107	4.34779
740	RPL28 - ENSG00000108107	4.08719
741	RPL28 - ENSG00000108107	4.30105
742	RPL28 - ENSG00000108107	4.7097
743	RPL28 - ENSG00000108107	4.38023
744	RPL28 - ENSG00000108107	4.14345
745	RPL28 - ENSG00000108107	4.10918
746	RPL28 - ENSG00000108107	4.00004
747	RPL28 - ENSG00000108107	4.08301
748	RPL28 - ENSG00000108107	4.71322
749	RPL28 - ENSG00000108107	4.35904
750	RPL28 - ENSG00000108107	4.41499
751	RPL28 - ENSG00000108107	3.91787
752	RPL28 - ENSG00000108107	3.88808
753	RPL28 - ENSG00000108107	4.41499
754	RPL28 - ENSG00000108107	4.21808
755	RPL28 - ENSG00000108107	4.41499
756	RPL28 - ENSG00000108107	4.28882
757	RPL28 - ENSG00000108107	4.20167
758	RPL28 - ENSG00000108107	4.11118
759	RPL28 - ENSG00000108107	4.15493
760	RPL28 - ENSG00000108107	4.58504
761	RPL28 - ENSG00000108107	4.63425
762	RPL28 - ENSG00000108107	4.26887
763	RPL28 - ENSG00000108107	4.13037
764	RPL28 - ENSG00000108107	4.58187
765	RPL28 - ENSG00000108107	4.27878
766	RPL28 - ENSG00000108107	4.12497
767	RPL28 - ENSG00000108107	4.66902
768	RPL28 - ENSG00000108107	4.59661
769	RPL28 - ENSG00000108107	4.43367
770	RPL28 - ENSG00000108107	4.55092
771	RPL28 - ENSG00000108107	5
772	RPL28 - ENSG00000108107	4.37163
773	RPL28 - ENSG00000108107	3.92087
774	RPL28 - ENSG00000108107	4.53928
775	RPL28 - ENSG00000108107	4.27623
776	RPL28 - ENSG00000108107	4.10477
777	RPL28 - ENSG00000108107	4.31629
778	RPL28 - ENSG00000108107	4.2672
779	RPL28 - ENSG00000108107	4.27757
780	RPL28 - ENSG00000108107	4.66719
781	RPL28 - ENSG00000108107	4.49734
782	RPL28 - ENSG00000108107	3.95429
783	RPL28 - ENSG00000108107	4.39796
784	RPL28 - ENSG00000108107	4.30105
785	RPL28 - ENSG00000108107	3.62444
786	RPL28 - ENSG00000108107	4.02486
787	RPL28 - ENSG00000108107	4.40459
788	RPL28 - ENSG00000108107	4.16917
789	RPL28 - ENSG00000108107	3.8936
790	RPL28 - ENSG00000108107	4.63986
791	RPL28 - ENSG00000108107	3.9489
792	RPL28 - ENSG00000108107	4.37744
793	RPL28 - ENSG00000108107	4.34452
794	RPL28 - ENSG00000108107	4.63879
795	RPL28 - ENSG00000108107	4.368
796	RPL28 - ENSG00000108107	4.52682
797	RPL28 - ENSG00000108107	4.36105
798	RPL28 - ENSG00000108107	4.19385
799	RPL28 - ENSG00000108107	4.26155
800	RPL28 - ENSG00000108107	4.47714
801	RPL28 - ENSG00000108107	4.46241
802	RPL28 - ENSG00000108107	3.97656
803	RPL28 - ENSG00000108107	4.56428
804	RPL28 - ENSG00000108107	4.40578
805	RPL28 - ENSG00000108107	4.26327
806	RPL28 - ENSG00000108107	4.18566
807	RPL28 - ENSG00000108107	4.08301
808	RPL28 - ENSG00000108107	4.79006
809	RPL28 - ENSG00000108107	3.97886
810	RPL28 - ENSG00000108107	4.63683
811	RPL28 - ENSG00000108107	4.37821
812	RPL28 - ENSG00000108107	4.2499
813	RPL28 - ENSG00000108107	4.99309
814	RPL28 - ENSG00000108107	4.21088
815	RPL28 - ENSG00000108107	4.09021
816	RPL28 - ENSG00000108107	4.68125
817	RPL28 - ENSG00000108107	4.27986
818	RPL28 - ENSG00000108107	4.48469
819	RPL28 - ENSG00000108107	4.74244
820	RPL28 - ENSG00000108107	4.52091
821	RPL28 - ENSG00000108107	3.46504
822	RPL28 - ENSG00000108107	3.72538
823	RPL28 - ENSG00000108107	4.368
824	RPL28 - ENSG00000108107	4.52289
825	RPL28 - ENSG00000108107	4.46075
826	RPL28 - ENSG00000108107	4.43727
827	RPL28 - ENSG00000108107	4.17029
828	RPL28 - ENSG00000108107	4.28175
829	RPL28 - ENSG00000108107	4.22642
830	RPL28 - ENSG00000108107	4.54408
831	RPL28 - ENSG00000108107	4.22187
832	RPL28 - ENSG00000108107	4.06371
833	RPL28 - ENSG00000108107	4.47714
834	RPL28 - ENSG00000108107	4.81292
835	RPL28 - ENSG00000108107	4.368
836	RPL28 - ENSG00000108107	4.38323
837	RPL28 - ENSG00000108107	4.13473
838	RPL28 - ENSG00000108107	4.02123
839	RPL28 - ENSG00000108107	3.94569
840	RPL28 - ENSG00000108107	4.19191
841	RPL28 - ENSG00000108107	4.31953
842	RPL28 - ENSG00000108107	4.53149
843	RPL28 - ENSG00000108107	3.39811
844	RPL28 - ENSG00000108107	4.368
845	RPL28 - ENSG00000108107	4.95425
846	RPL28 - ENSG00000108107	4.30105
847	RPL28 - ENSG00000108107	4.56111
848	RPL28 - ENSG00000108107	4.92299
849	RPL28 - ENSG00000108107	4.33405
850	RPL28 - ENSG00000108107	3.72388
851	RPL28 - ENSG00000108107	4.37163
852	RPL28 - ENSG00000108107	4.00004
853	RPL28 - ENSG00000108107	4.27176
854	RPL28 - ENSG00000108107	4.59632
855	RPL28 - ENSG00000108107	4.41019
856	RPL28 - ENSG00000108107	4.23611
857	RPL28 - ENSG00000108107	4.09694
858	RPL28 - ENSG00000108107	4.43138
859	RPL28 - ENSG00000108107	3.65767
860	RPL28 - ENSG00000108107	4.00004
861	RPL28 - ENSG00000108107	4.44292
862	RPL28 - ENSG00000108107	4.11201
863	RPL28 - ENSG00000108107	4.57667
864	RPL28 - ENSG00000108107	4.8451
865	RPL28 - ENSG00000108107	3.97656
866	RPL28 - ENSG00000108107	4.26887
867	RPL28 - ENSG00000108107	4.29191
868	RPL28 - ENSG00000108107	3.9331
869	RPL28 - ENSG00000108107	4.38537
870	RPL28 - ENSG00000108107	4.47714
871	RPL28 - ENSG00000108107	4.00004
872	RPL28 - ENSG00000108107	4.5103
873	RPL28 - ENSG00000108107	4.27109
874	RPL28 - ENSG00000108107	4.77816
875	RPL28 - ENSG00000108107	4.42278
876	RPL28 - ENSG00000108107	3.48351
877	RPL28 - ENSG00000108107	4.4512
878	RPL28 - ENSG00000108107	4.24036
879	RPL28 - ENSG00000108107	4.13266
880	RPL28 - ENSG00000108107	4.07259
881	RPL28 - ENSG00000108107	4.41499
882	RPL28 - ENSG00000108107	4.01777
883	RPL28 - ENSG00000108107	3.96786
884	RPL28 - ENSG00000108107	3.81443
885	RPL28 - ENSG00000108107	3.86743
886	RPL28 - ENSG00000108107	4.18908
887	RPL28 - ENSG00000108107	3.34698
888	RPL28 - ENSG00000108107	4.4122
889	RPL28 - ENSG00000108107	3.36816
890	RPL28 - ENSG00000108107	4.029
891	RPL28 - ENSG00000108107	4.60207
892	RPL28 - ENSG00000108107	4.10918
893	RPL28 - ENSG00000108107	3.88611
894	RPL28 - ENSG00000108107	3.92087
895	RPL28 - ENSG00000108107	4.23979
896	RPL28 - ENSG00000108107	4.91646
897	RPL28 - ENSG00000108107	4.53513
898	RPL28 - ENSG00000108107	4.23047
899	RPL28 - ENSG00000108107	4.39066
900	RPL28 - ENSG00000108107	3.96786
901	RPL28 - ENSG00000108107	3.96786
902	RPL28 - ENSG00000108107	4.3641
903	RPL28 - ENSG00000108107	4.20167
904	RPL28 - ENSG00000108107	4.53149
905	RPL28 - ENSG00000108107	4.33323
906	RPL28 - ENSG00000108107	4.23047
907	RPL28 - ENSG00000108107	4.64099
908	RPL28 - ENSG00000108107	3.95658
909	RPL28 - ENSG00000108107	4.55489
910	RPL28 - ENSG00000108107	4.23047
911	RPL28 - ENSG00000108107	4.01777
912	RPL28 - ENSG00000108107	4.46902
913	RPL28 - ENSG00000108107	4.51853
914	RPL28 - ENSG00000108107	4.26629
915	RPL28 - ENSG00000108107	4.20415
916	RPL28 - ENSG00000108107	4.53963
917	RPL28 - ENSG00000108107	4.27623
918	RPL28 - ENSG00000108107	4.58359
919	RPL28 - ENSG00000108107	4.50993
920	RPL28 - ENSG00000108107	4.0348
921	RPL28 - ENSG00000108107	4.23891
922	RPL28 - ENSG00000108107	4.44371
923	RPL28 - ENSG00000108107	4.21674
924	RPL28 - ENSG00000108107	4.2583
925	RPL28 - ENSG00000108107	4.13473
926	RPL28 - ENSG00000108107	4.38023
927	RPL28 - ENSG00000108107	4.23411
928	RPL28 - ENSG00000108107	4.28947
929	RPL28 - ENSG00000108107	4.0458
930	RPL28 - ENSG00000108107	4.43014
931	RPL28 - ENSG00000108107	4.0458
932	RPL28 - ENSG00000108107	4.17612
933	RPL28 - ENSG00000108107	4.23611
934	RPL28 - ENSG00000108107	3.95866
935	RPL28 - ENSG00000108107	4.13131
936	RPL28 - ENSG00000108107	3.65767
937	RPL28 - ENSG00000108107	4.22187
938	RPL28 - ENSG00000108107	4.46799
939	RPL28 - ENSG00000108107	4.56276
940	RPL28 - ENSG00000108107	4.39515
941	RPL28 - ENSG00000108107	4.33726
942	RPL28 - ENSG00000108107	5.03141
943	RPL28 - ENSG00000108107	4.33581
944	RPL28 - ENSG00000108107	4.39282
945	RPL28 - ENSG00000108107	4.41146
946	RPL28 - ENSG00000108107	3.49499
947	RPL28 - ENSG00000108107	4.61731
948	RPL28 - ENSG00000108107	4.28526
949	RPL28 - ENSG00000108107	4.59364
950	RPL28 - ENSG00000108107	4.35429
951	RPL28 - ENSG00000108107	4.72701
952	RPL28 - ENSG00000108107	3.90314
953	RPL28 - ENSG00000108107	4.55932
954	RPL28 - ENSG00000108107	4.3736
955	RPL28 - ENSG00000108107	4.72701
956	RPL28 - ENSG00000108107	4.47714
957	RPL28 - ENSG00000108107	4.09694
958	RPL28 - ENSG00000108107	3.83373
959	RPL28 - ENSG00000108107	4.71404
960	RPL28 - ENSG00000108107	4.38023
961	RPL28 - ENSG00000108107	4.18908
962	RPL28 - ENSG00000108107	4.54408
963	RPL28 - ENSG00000108107	4.27799
964	RPL28 - ENSG00000108107	4.23411
965	RPL28 - ENSG00000108107	4.74967
966	RPL28 - ENSG00000108107	4.41816
967	RPL28 - ENSG00000108107	4.47714
968	RPL28 - ENSG00000108107	4.3632
969	RPL28 - ENSG00000108107	4.74037
970	RPL28 - ENSG00000108107	4.60207
971	RPL28 - ENSG00000108107	4.32849
972	RPL28 - ENSG00000108107	4.3522
973	RPL28 - ENSG00000108107	4.50817
974	RPL28 - ENSG00000108107	4.61466
975	RPL28 - ENSG00000108107	4.16389
976	RPL28 - ENSG00000108107	4.65855
977	RPL28 - ENSG00000108107	4.39122
978	RPL28 - ENSG00000108107	4.23979
979	RPL28 - ENSG00000108107	4.07922
980	RPL28 - ENSG00000108107	4.03346
981	RPL28 - ENSG00000108107	4.32036
982	RPL28 - ENSG00000108107	4.23197
983	RPL28 - ENSG00000108107	3.77822
984	RPL28 - ENSG00000108107	4.4122
985	RPL28 - ENSG00000108107	3.48351
986	RPL28 - ENSG00000108107	4.38918
987	RPL28 - ENSG00000108107	4.01853
988	RPL28 - ENSG00000108107	4.46075
989	RPL28 - ENSG00000108107	4.18367
990	RPL28 - ENSG00000108107	3.90314
991	RPL28 - ENSG00000108107	4.39796
992	RPL28 - ENSG00000108107	4.31295
993	RPL28 - ENSG00000108107	4.5798
994	RPL28 - ENSG00000108107	4.195
995	RPL28 - ENSG00000108107	4.18237
996	RPL28 - ENSG00000108107	4.19385
997	RPL28 - ENSG00000108107	4.49293
998	RPL28 - ENSG00000108107	4.25966
999	RPL28 - ENSG00000108107	4.52952
1000	RPL28 - ENSG00000108107	4.63288
1001	RPL28 - ENSG00000108107	4.17612
1002	RPL28 - ENSG00000108107	4.62326
1003	RPL28 - ENSG00000108107	4.19385
1004	RPL28 - ENSG00000108107	4.50752
1005	RPL28 - ENSG00000108107	4.28809
1006	RPL28 - ENSG00000108107	4.52289
1007	RPL28 - ENSG00000108107	3.97202
1008	RPL28 - ENSG00000108107	3.60217
1009	RPL28 - ENSG00000108107	4.82931
1010	RPL28 - ENSG00000108107	4.08719
1011	RPL28 - ENSG00000108107	4.04143
1012	RPL28 - ENSG00000108107	3.52301
1013	RPL28 - ENSG00000108107	4.13687
1014	RPL28 - ENSG00000108107	4.44717
1015	RPL28 - ENSG00000108107	4.26094
1016	RPL28 - ENSG00000108107	4.19191
1017	RPL28 - ENSG00000108107	4.13569
1018	RPL28 - ENSG00000108107	4.98228
1019	RPL28 - ENSG00000108107	4.59523
1020	RPL28 - ENSG00000108107	4.34525
1021	RPL28 - ENSG00000108107	3.76032
1022	RPL28 - ENSG00000108107	4.40578
1023	RPL28 - ENSG00000108107	4.39416
1024	RPL28 - ENSG00000108107	3.73381
1025	RPL28 - ENSG00000108107	4.44292
1026	RPL28 - ENSG00000108107	4.24601
1027	RPL28 - ENSG00000108107	4.1946
1028	RPL28 - ENSG00000108107	4.23739
1029	RPL28 - ENSG00000108107	4.78915
1030	RPL28 - ENSG00000108107	4.2583
1031	RPL28 - ENSG00000108107	4.32587
1032	RPL28 - ENSG00000108107	4.24554
1033	RPL28 - ENSG00000108107	4.43935
1034	RPL28 - ENSG00000108107	3.56999
1035	RPL28 - ENSG00000108107	4.39796
1036	RPL28 - ENSG00000108107	4.53149
1037	RPL28 - ENSG00000108107	4.15973
1038	RPL28 - ENSG00000108107	3.88087
1039	RPL28 - ENSG00000108107	4.20415
1040	RPL28 - ENSG00000108107	4.26887
1041	RPL28 - ENSG00000108107	4.22187
1042	RPL28 - ENSG00000108107	4.47714
1043	RPL28 - ENSG00000108107	4.2467
1044	RPL28 - ENSG00000108107	4.3522
1045	RPL28 - ENSG00000108107	4.11813
1046	RPL28 - ENSG00000108107	3.83621
1047	RPL28 - ENSG00000108107	4.63683
1048	RPL28 - ENSG00000108107	4.23524
1049	RPL28 - ENSG00000108107	4.3632
1050	RPL28 - ENSG00000108107	4.42102
1051	RPL28 - ENSG00000108107	4.8451
1052	RPL28 - ENSG00000108107	4.5714
1053	RPL28 - ENSG00000108107	3.76962
1054	RPL28 - ENSG00000108107	4.09112
1055	RPL28 - ENSG00000108107	4.21088
1056	RPL28 - ENSG00000108107	4.58122
1057	RPL28 - ENSG00000108107	4.37821
1058	RPL28 - ENSG00000108107	4.51446
1059	RPL28 - ENSG00000108107	4.44865
1060	RPL28 - ENSG00000108107	4.28882
1061	RPL28 - ENSG00000108107	4.57725
1062	RPL28 - ENSG00000108107	4.52682
1063	RPL28 - ENSG00000108107	4.06967
1064	RPL28 - ENSG00000108107	4.32125
1065	RPL28 - ENSG00000108107	4.25966
1066	RPL28 - ENSG00000108107	4.47714
1067	RPL28 - ENSG00000108107	4.68426
1068	RPL28 - ENSG00000108107	3.92087
1069	RPL28 - ENSG00000108107	4.38918
1070	RPL28 - ENSG00000108107	4.33777
1071	RPL28 - ENSG00000108107	4.26887
1072	RPL28 - ENSG00000108107	4.23047
1073	RPL28 - ENSG00000108107	4.81034
1074	RPL28 - ENSG00000108107	3.85873
1075	RPL28 - ENSG00000108107	3.93935
1076	RPL28 - ENSG00000108107	4.13037
1077	RPL28 - ENSG00000108107	4.55861
1078	RPL28 - ENSG00000108107	4.27623
1079	RPL28 - ENSG00000108107	4.19632
1080	RPL28 - ENSG00000108107	4.24781
1081	RPL28 - ENSG00000108107	4.45865
1082	RPL28 - ENSG00000108107	4.69413
1083	RPL28 - ENSG00000108107	4.4901
1084	RPL28 - ENSG00000108107	4.63392
1085	RPL28 - ENSG00000108107	4.31529
1086	RPL28 - ENSG00000108107	4.62643
1087	RPL28 - ENSG00000108107	4.13131
1088	RPL28 - ENSG00000108107	4.368
1089	RPL28 - ENSG00000108107	3.94206
1090	RPL28 - ENSG00000108107	4.5408
1091	RPL28 - ENSG00000108107	4.60207
1092	RPL28 - ENSG00000108107	4.47714
1093	RPL28 - ENSG00000108107	4.26327
1094	RPL28 - ENSG00000108107	3.52301
1095	RPL28 - ENSG00000108107	4.16276
1096	RPL28 - ENSG00000108107	3.96226
1097	RPL28 - ENSG00000108107	4.66902
1098	RPL28 - ENSG00000108107	4.02123
1099	RPL28 - ENSG00000108107	3.76032
1100	RPL28 - ENSG00000108107	4.2366
1101	RPL28 - ENSG00000108107	4.44122
1102	RPL28 - ENSG00000108107	4.16484
1103	RPL28 - ENSG00000108107	4.52829
1104	RPL28 - ENSG00000108107	3.7502
1105	RPL28 - ENSG00000108107	4.58911
1106	RPL28 - ENSG00000108107	3.8005
1107	RPL28 - ENSG00000108107	4.17612
1108	RPL28 - ENSG00000108107	4.14979
1109	RPL28 - ENSG00000108107	4.44998
1110	RPL28 - ENSG00000108107	3.77822
1111	RPL28 - ENSG00000108107	3.89091
1112	RPL28 - ENSG00000108107	4.18145
1113	RPL28 - ENSG00000108107	4.40172
1114	RPL28 - ENSG00000108107	4.18455
1115	RPL28 - ENSG00000108107	4.25966
1116	RPL28 - ENSG00000108107	4.67846
1117	RPL28 - ENSG00000108107	4.26155
1118	RPL28 - ENSG00000108107	4.8835
1119	RPL28 - ENSG00000108107	4.28633
1120	RPL28 - ENSG00000108107	3.84245
1121	RPL28 - ENSG00000108107	4.14616
1122	RPL28 - ENSG00000108107	4.29059
1123	RPL28 - ENSG00000108107	4.63683
1124	RPL28 - ENSG00000108107	3.83525
1125	RPL28 - ENSG00000108107	4.23979
1126	RPL28 - ENSG00000108107	4.18455
1127	RPL28 - ENSG00000108107	4.56276
1128	RPL28 - ENSG00000108107	4.40207
1129	RPL28 - ENSG00000108107	4.51492
1130	RPL28 - ENSG00000108107	4.65802
1131	RPL28 - ENSG00000108107	4.08222
1132	RPL28 - ENSG00000108107	4.28633
1133	RPL28 - ENSG00000108107	4.24867
1134	RPL28 - ENSG00000108107	4.1996
1135	RPL28 - ENSG00000108107	4.43574
1136	RPL28 - ENSG00000108107	4.38323
1137	RPL28 - ENSG00000108107	4.63123
1138	RPL28 - ENSG00000108107	4.27878
1139	RPL28 - ENSG00000108107	4.1513
1140	RPL28 - ENSG00000108107	4.23411
1141	RPL28 - ENSG00000108107	4.44122
1142	RPL28 - ENSG00000108107	4.26887
1143	RPL28 - ENSG00000108107	4.13266
1144	RPL28 - ENSG00000108107	4.27757
1145	RPL28 - ENSG00000108107	4.13266
1146	RPL28 - ENSG00000108107	4.27038
1147	RPL28 - ENSG00000108107	4.04834
1148	RPL28 - ENSG00000108107	4.15839
1149	RPL28 - ENSG00000108107	4.52829
1150	RPL28 - ENSG00000108107	4.80164
1151	RPL28 - ENSG00000108107	4.50932
1152	RPL28 - ENSG00000108107	4.43727
1153	RPL28 - ENSG00000108107	4.6198
1154	RPL28 - ENSG00000108107	4.00004
1155	RPL28 - ENSG00000108107	4.74939
1156	RPL28 - ENSG00000108107	3.98074
1157	RPL28 - ENSG00000108107	4.20929
1158	RPL28 - ENSG00000108107	4.75652
1159	RPL28 - ENSG00000108107	4.14616
1160	RPL28 - ENSG00000108107	4.2583
1161	RPL28 - ENSG00000108107	4.27472
1162	RPL28 - ENSG00000108107	3.83092
1163	RPL28 - ENSG00000108107	4.3522
1164	RPL28 - ENSG00000108107	4.20415
1165	RPL28 - ENSG00000108107	4.34586
1166	RPL28 - ENSG00000108107	4.33447
1167	RPL28 - ENSG00000108107	4.33101
1168	RPL28 - ENSG00000108107	4.35657
1169	RPL28 - ENSG00000108107	4.4901
1170	RPL28 - ENSG00000108107	3.95429
1171	RPL28 - ENSG00000108107	4.13131
1172	RPL28 - ENSG00000108107	4.33581
1173	RPL28 - ENSG00000108107	3.83525
1174	RPL28 - ENSG00000108107	4.11201
1175	RPL28 - ENSG00000108107	4.17612
1176	RPL28 - ENSG00000108107	4.41644
1177	RPL28 - ENSG00000108107	4.34525
1178	RPL28 - ENSG00000108107	4.78613
1179	RPL28 - ENSG00000108107	3.82397
1180	RPL28 - ENSG00000108107	4.21808
1181	RPL28 - ENSG00000108107	3.95866
1182	RPL28 - ENSG00000108107	4.20715
1183	RPL28 - ENSG00000108107	4.40371
1184	RPL28 - ENSG00000108107	4.18455
1185	RPL28 - ENSG00000108107	4.68426
1186	RPL28 - ENSG00000108107	4.18908
1187	RPL28 - ENSG00000108107	4.16088
1188	RPL28 - ENSG00000108107	3.84036
1189	RPL28 - ENSG00000108107	4.2258
1190	RPL28 - ENSG00000108107	3.96226
1191	RPL28 - ENSG00000108107	4.69315
1192	RPL28 - ENSG00000108107	4.21808
1193	RPL28 - ENSG00000108107	3.82397
1194	RPL28 - ENSG00000108107	4.05119
1195	RPL28 - ENSG00000108107	3.92433
1196	RPL28 - ENSG00000108107	4.13131
1197	RPL28 - ENSG00000108107	3.77822
1198	RPL28 - ENSG00000108107	4.12497
1199	RPL28 - ENSG00000108107	4.43232
1200	RPL28 - ENSG00000108107	4.62435
1201	RPL28 - ENSG00000108107	4.36175
1202	RPL28 - ENSG00000108107	3.81101
1203	RPL28 - ENSG00000108107	4.20929
1204	RPL28 - ENSG00000108107	4.32036
1205	RPL28 - ENSG00000108107	4.6284
1206	RPL28 - ENSG00000108107	4.93261
1207	RPL28 - ENSG00000108107	3.61014
1208	RPL28 - ENSG00000108107	4.25275
1209	RPL28 - ENSG00000108107	4.29262
1210	RPL28 - ENSG00000108107	4.08171
1211	RPL28 - ENSG00000108107	4.33101
1212	RPL28 - ENSG00000108107	4.57542
1213	RPL28 - ENSG00000108107	4.3522
1214	RPL28 - ENSG00000108107	4.6088
1215	RPL28 - ENSG00000108107	4.11398
1216	RPL28 - ENSG00000108107	4.21391
1217	RPL28 - ENSG00000108107	4.12497
1218	RPL28 - ENSG00000108107	4.61806
1219	RPL28 - ENSG00000108107	4.43138
1220	RPL28 - ENSG00000108107	4.01853
1221	RPL28 - ENSG00000108107	4.66679
1222	RPL28 - ENSG00000108107	4.51664
1223	RPL28 - ENSG00000108107	4.15264
1224	RPL28 - ENSG00000108107	4.16276
1225	RPL28 - ENSG00000108107	4.74037
1226	RPL28 - ENSG00000108107	4.21623
1227	RPL28 - ENSG00000108107	3.77368
1228	RPL28 - ENSG00000108107	4.55489
1229	RPL28 - ENSG00000108107	4.58248
1230	RPL28 - ENSG00000108107	3.83734
1231	RPL28 - ENSG00000108107	4.53992
1232	RPL28 - ENSG00000108107	4.41499
1233	RPL28 - ENSG00000108107	4.14021
1234	RPL28 - ENSG00000108107	4.26327
1235	RPL28 - ENSG00000108107	4.30105
1236	RPL28 - ENSG00000108107	4.26454
1237	RPL28 - ENSG00000108107	4.28402
1238	RPL28 - ENSG00000108107	4.52091
1239	RPL28 - ENSG00000108107	4.44495
1240	RPL28 - ENSG00000108107	4.3724
1241	RPL28 - ENSG00000108107	4.08301
1242	RPL28 - ENSG00000108107	3.78746
1243	RPL28 - ENSG00000108107	4.40868
1244	RPL28 - ENSG00000108107	4.66653
1245	RPL28 - ENSG00000108107	4.67878
1246	RPL28 - ENSG00000108107	4.39796
1247	RPL28 - ENSG00000108107	4.42599
1248	RPL28 - ENSG00000108107	3.97202
1249	RPL28 - ENSG00000108107	4.02123
1250	RPL28 - ENSG00000108107	4.49885
1251	RPL28 - ENSG00000108107	3.94453
1252	RPL28 - ENSG00000108107	4.21263
1253	RPL28 - ENSG00000108107	4.37568
1254	RPL28 - ENSG00000108107	4.32333
1255	RPL28 - ENSG00000108107	4.52289
1256	RPL28 - ENSG00000108107	3.96054
1257	RPL28 - ENSG00000108107	4.56068
1258	RPL28 - ENSG00000108107	4.71322
1259	RPL28 - ENSG00000108107	4.22187
1260	RPL28 - ENSG00000108107	4.30105
1261	RPL28 - ENSG00000108107	4.1027
1262	RPL28 - ENSG00000108107	4.49602
1263	RPL28 - ENSG00000108107	4.26155
1264	RPL28 - ENSG00000108107	4.28526
1265	RPL28 - ENSG00000108107	4.47714
1266	RPL28 - ENSG00000108107	4.65643
1267	RPL28 - ENSG00000108107	4.35904
1268	RPL28 - ENSG00000108107	4.5543
1269	RPL28 - ENSG00000108107	4.38918
1270	RPL28 - ENSG00000108107	4.14979
1271	RPL28 - ENSG00000108107	4.15493
1272	RPL28 - ENSG00000108107	4.66902
1273	RPL28 - ENSG00000108107	3.76399
1274	RPL28 - ENSG00000108107	4.43232
1275	RPL28 - ENSG00000108107	4.21088
1276	RPL28 - ENSG00000108107	4.35429
1277	RPL28 - ENSG00000108107	4.03223
1278	RPL28 - ENSG00000108107	4.27525
1279	RPL28 - ENSG00000108107	4.04926
1280	RPL28 - ENSG00000108107	4.18455
1281	RPL28 - ENSG00000108107	4.71121
1282	RPL28 - ENSG00000108107	4.09694
1283	RPL28 - ENSG00000108107	4.58628
1284	RPL28 - ENSG00000108107	4.19191
1285	RPL28 - ENSG00000108107	4.0544
1286	RPL28 - ENSG00000108107	4.2452
1287	RPL28 - ENSG00000108107	4.00004
1288	RPL28 - ENSG00000108107	4.6284
1289	RPL28 - ENSG00000108107	4.23411
1290	RPL28 - ENSG00000108107	4.52289
1291	RPL28 - ENSG00000108107	4.07922
1292	RPL28 - ENSG00000108107	4.368
1293	RPL28 - ENSG00000108107	4.3724
1294	RPL28 - ENSG00000108107	3.78746
1295	RPL28 - ENSG00000108107	4.13833
1296	RPL28 - ENSG00000108107	4.27176
1297	RPL28 - ENSG00000108107	3.89938
1298	RPL28 - ENSG00000108107	4.12913
1299	RPL28 - ENSG00000108107	4.14616
1300	RPL28 - ENSG00000108107	4.25759
1301	RPL28 - ENSG00000108107	4.12497
1302	RPL28 - ENSG00000108107	3.55015
1303	RPL28 - ENSG00000108107	4.49602
1304	RPL28 - ENSG00000108107	3.80377
1305	RPL28 - ENSG00000108107	4.2583
1306	RPL28 - ENSG00000108107	4.5543
1307	RPL28 - ENSG00000108107	4.4851
[truncated: 197,232 more rows]

## Sheet: Suppl Figure 2d
index	Sample ID	Outcome	x	y	RPL28 - ENSG00000108107
[truncated: 2,549 more rows]

[truncated: 17 more sheets: Suppl Figure 4, Suppl Figure 6, Suppl Figure 7a, Suppl Figure 7b, Suppl Figure 8a, Suppl Figure 8b, Suppl Figure 8 c, Suppl Figure 10 a c, Suppl Figure 10 b, Suppl Figure 11 a c, Suppl Figure 11 b, Suppl Table 4, Suppl Table 5, Suppl Table 6, Suppl Table 7, Suppl Table 8, Suppl Table 9]
