# Supplementary material for: Spatial multi-omics identifies aggressive prostate cancer signatures highlighting pro-inflammatory chemokine activity in the tumor microenvironment
Source: Nat Commun. 2025 Nov 19;16:10160. doi: 10.1038/s41467-025-65161-9 (PMC12630738; doi:10.1038/s41467-025-65161-9)
Supplement: Supplementary file 10 — Source Data [file 41467_2025_65161_MOESM10_ESM.zip › source data/source_data_file_suppl_fig5a.csv]

aggressive_cat	Aggressive	Aggressive	Aggressive	Aggressive	Aggressive	Aggressive	Aggressive	Aggressive	Aggressive	Aggressive	Aggressive	Aggressive	Aggressive	Aggressive	Aggressive	Aggressive	Aggressive	Aggressive	Aggressive	Aggressive	Aggressive	Aggressive	Aggressive	Aggressive	Aggressive	Aggressive	Aggressive	Aggressive	Aggressive	Aggressive	Aggressive	Aggressive	Aggressive	Aggressive	Aggressive	Aggressive	Aggressive	Aggressive	Aggressive	Aggressive	Aggressive	Aggressive	Aggressive	Aggressive	Aggressive	Aggressive	Aggressive	Aggressive	Aggressive
unified_hp_class	Non-cancer glands	Non-cancer glands	Non-cancer glands	Non-cancer glands	Non-cancer glands	Non-cancer glands	Non-cancer glands	Non-cancer glands	Non-cancer glands	Non-cancer glands	Non-cancer glands	Non-cancer glands	Non-cancer glands	Non-cancer glands	Non-cancer glands	Non-cancer glands	Non-cancer glands	Non-cancer glands	Non-cancer glands	Non-cancer glands	Non-cancer glands	Non-cancer glands	Non-cancer glands	Non-cancer glands	Non-cancer glands	Non-cancer glands	Non-cancer glands	Non-cancer glands	Non-cancer glands	Non-cancer glands	Non-cancer glands	Non-cancer glands	Non-cancer glands	Non-cancer glands	Non-cancer glands	Non-cancer glands	Non-cancer glands	Non-cancer glands	Non-cancer glands	Non-cancer glands	Non-cancer glands	Non-cancer glands	Non-cancer glands	Non-cancer glands	Non-cancer glands	Non-cancer glands	Non-cancer glands	Non-cancer glands	Non-cancer glands
patient_cat	D	D	D	D	D	D	D	D	D	D	D	D	D	D	D	D	D	D	D	D	D	D	D	D	D	D	D	D	D	D	D	D	D	D	D	D	D	D	D	D	D	D	D	D	D	D	D	D	D
index	V10A20_008_D_CATACGGCGTCTGGGC-1	V10A20_008_D_CATCGGACGGGTTAAT-1	V10A20_008_D_CCCTGAAATGAGTTGA-1	V10A20_008_D_CGGGCAGCTAAACCGC-1	V10A20_008_D_GAAATGGCGGTGTTAG-1	V10A20_008_D_GAATCGACATGGTCAC-1	V10A20_008_D_GAATTCACCCGGGTGT-1	V10A20_008_D_GACTAAGTAGGCTCAC-1	V10A20_008_D_GAGTCCGCTTACCGGA-1	V10A20_008_D_GCCGATTGGCCAAGCT-1	V10A20_008_D_GCCGGGTTAGGGTCGC-1	V10A20_008_D_GCGAAGCCATACCCGT-1	V10A20_008_D_GCGACGATAGTTGTAC-1	V10A20_008_D_GGGACTGCATAGATAG-1	V10A20_008_D_GTTATATTATCTCCCT-1	V10A20_008_D_TACATAGGCATACACC-1	V10A20_008_D_TACGAACACGACTTCA-1	V10A20_008_D_TAGATATGGACTGGAA-1	V10A20_008_D_TATGGGTACGTATCGT-1	V10A20_008_D_TCACGTGCCCGATTCA-1	V10A20_008_D_TCCAACTTTAAATTCT-1	V10A20_008_D_TCCAGGCGAGTACGGT-1	V10A20_008_D_TCCTAGCAAAGAAGCT-1	V10A20_008_D_TGAGTAAATTAGCGTA-1	V10A20_008_D_TGCGCGATTAACGGAG-1	V10A20_008_D_TGGCAGATTACGATCA-1	V10A20_008_D_TGGCAGCAGTAATAGT-1	V10A20_008_D_TTGCACAATTCAGAAA-1	V10A20_008_D_TTGCTGATCATGTTCG-1	V10A20_008_D_TTGGATATCGTCTACG-1	V10A20_011_A_AAAGGCTCTCGCGCCG-1	V10A20_011_A_AACGATAATGCCGTAG-1	V10A20_011_A_AACGTACTGTGGGTAC-1	V10A20_011_A_AGTGATATGAGTAGTT-1	V10A20_011_A_ATAAGTTACCGCGACG-1	V10A20_011_A_ATCGGAGACAGACGGC-1	V10A20_011_A_CAAACGAGTATCGCAG-1	V10A20_011_A_CAAATGTCCTTCCGTG-1	V10A20_011_A_CACATCTCACCGACGA-1	V10A20_011_A_CCATTTCTACCTATTA-1	V10A20_011_A_CGAACCCGCATGCGTC-1	V10A20_011_A_CGATTCGCCTGGCTGC-1	V10A20_011_A_CGCCCAGCACGCCTAG-1	V10A20_011_A_CGTCACGTCCATTGGT-1	V10A20_011_A_CGTCGTCCTTCGCGAA-1	V10A20_011_A_CTGAATCCGAGACCTC-1	V10A20_011_A_CTGCTTGGCGATAGCT-1	V10A20_011_A_CTTTCTGTGCGGGCTT-1	V10A20_011_A_GAACAGATTACTAAAT-1
B_DJ	-133.96954283136498	-390.62329864518296	-196.59495698975965	11.720876693573771	-99.30468057306403	-26.80168618849701	-221.0866893773375	-398.2998117815861	-11.261996982280856	261.4992144601578	-21.839563208732905	-3.398820912471742	-165.26669466609695	37.379252414948986	-292.50081665034594	-445.6033101560669	87.5449157683516	-5.343226468798608	-358.7039370324124	-228.43654238028407	-159.6279185527625	-269.12906186322203	-189.26065923128388	-33.63821612457442	-208.8836001057884	-396.42540482525646	-376.26580801719393	114.9610341126522	-193.68612627749815	31.880473501646115	-81.09726694355159	151.8425187051797	94.18700514878772	-91.5970569477526	-540.218084527227	54.10114019942065	-52.98894022119394	65.97756933750523	397.5764929145879	129.777404451909	0.18666293340671	266.8813290400812	70.4808126059731	-91.55816883663388	368.63596061412335	79.68173969854338	238.09634918412843	-211.7068769735929	368.402631947364
Basophil-Mast_1_DJ	168.9838220424625	-0.3986155401742682	64.95488838764769	-0.5638951543935327	90.04822275803379	134.32371470794473	113.35264836276062	197.72303025588715	209.22454693941916	187.41736019288675	151.12390137668095	-63.46737185969016	100.89834331491792	225.52889476550175	8.750097223302797	-155.4017266858671	166.67962977366813	150.34611495683455	55.28116979077527	30.83923154701263	-61.27984755386839	-15.86684296492346	51.83946488294289	250.5638951544014	-154.98366648519908	44.68382982033059	6.368126312511457	97.44691607684624	127.1583573150844	117.25130279224346	77.11752352804132	15.215446838294012	87.18013533483945	40.13377926421411	12.551528350311717	25.793342148245877	23.255813953484807	-3.15003500039198	206.14256825076143	13.426538072642773	-118.76798631096946	113.79015322392615	-119.2735474838706	-1.283347592752526	85.16761297347918	1.954188379867824	-38.101812242360445	-110.37761530684703	-63.36042622696522
Basophil-Mast_2_DJ	244.1048295624164	-79.88577796350255	108.20249537341442	31.95829104729984	148.93638190754717	206.206594631166	173.5120291325907	284.38103197819487	150.56812528605403	257.6562593278002	201.90834378047236	89.58669134181449	89.62648996079807	301.9322229518623	127.15658766640972	-8.108968618787873	369.56997592183353	136.33016934312403	37.88828527650084	-76.47304638528597	75.63727538654409	129.92259168606935	-88.55192724812075	242.49298549340432	-104.71016655721849	74.96069886374922	48.116530356399785	34.395956460311865	152.63765347342664	206.70407736852044	49.51943167572339	85.5869301335229	27.56054364913584	191.5109545698756	37.73904045529658	50.33530336497264	152.59785485443766	5.969792848188495	201.8486458519906	62.762422143951774	-27.75953674407289	-108.47113605157756	-162.86589855331815	-19.153085387936404	142.5487035599857	8.477105844426893	28.465962231111128	82.31349372176797	-12.53656498119424
CD4+Memory-Effector_T_DJ	201.9990701999172	-149.46536494653603	-91.77126917712724	29.80009298000918	127.289632728962	198.74476987447824	231.10181311019076	-67.03858670386	179.82333798233694	287.2152487215328	105.76476057647608	21.66434216643322	195.8623895862501	318.87494188749986	151.27847512786107	-93.212459321246	237.0990237099097	114.31892143188976	-11.668991166901126	-39.74895397489583	-12.319851231987556	120.9669920967036	57.74058577405733	183.1241283124147	19.153881915384048	-15.899581589960482	-237.2849837284904	192.3756392375658	64.15620641561993	84.28637842863432	115.94607159461012	122.50116225011836	273.361227336133	-3.347280334727712	-101.58066015806008	196.97814969781624	109.34449093445068	234.49558344956145	212.78475127848432	183.58902835890345	-28.21943282194247	187.2152487215308	-73.3147373314744	-60.204556020453495	229.05625290562608	218.7354718735523	142.7708042770829	-99.39562993956258	255.9274755927571
CD4+Naive_T_DJ	37.53127606338064	-266.0099632576626	-245.1029010662079	-62.63102134662706	-52.60013975610978	-20.0730338345098	-4.0010819827365305	-183.6778396411389	146.71009625137637	199.253882740122	160.49410544822928	-88.846561323631	83.06471609223291	284.46002299212864	32.18898631742162	-189.98940558574157	183.2270135022353	114.667628429092	-164.15706782680272	-58.69756328472239	-27.13973356176282	-111.4329508825041	-133.00498162884566	196.85323355047387	-69.41595473706265	-221.52469400175792	-248.31503730586496	23.64583098527823	-39.75159479747241	-27.34260532426017	-69.04402317247217	132.0357054301947	191.58983837882408	-56.87171742218544	-306.0996776593069	117.67689290624448	27.827243423561328	193.95667560805003	281.7776074656841	164.82203638166516	-57.469062056225845	164.75441246083057	36.3365867952998	-110.58765187205871	189.79780447669864	288.3709397470848	208.09007506255105	-100.91743119267012	169.27394450329322
CD8+Memory-Effector_T_DJ	285.2284701599647	-4.278826196631937	65.87476450490168	-17.642175176419947	137.09806175558265	169.77999169779463	467.892837755848	59.64811444263442	269.981160392102	254.94140562632245	270.2685442411358	-57.14148864833523	406.5842832966043	306.7024299900952	308.9216719353637	102.0851294823876	375.8821087588093	345.27572883735576	110.8184053389538	273.60539004373595	88.48229396174716	266.692211897661	236.74042852123011	456.2218603314507	210.49270364337292	69.93006993006914	34.933103426257176	146.32627646325503	309.14519270682223	225.97949995209507	151.30759651306514	80.72293003800063	132.2763993996858	47.94520547944918	95.6349586486489	155.49062809335948	183.52651914294864	259.8748283679686	145.14480952836377	77.75329693137972	-133.8250790305611	65.49158603953155	-270.1408180860394	86.9016827920922	10.72899703037028	253.8397675383773	176.29402560908653	-95.858479420121	-79.52549733371455
CD8+Naive_T_DJ	398.61416107781895	67.37788592794935	201.59950145409923	-55.84901181079512	49.05335628226931	216.65974241795945	554.7510237996428	-24.64537954775178	158.40702712327496	282.9248026589308	252.4333788355468	202.20784616298923	455.05667992166593	312.6743426909674	300.1365066176176	43.47439017152079	312.1253486853848	262.344946287624	120.2890379251015	159.712742596004	254.4067897204729	-6.855006231828913	218.0693216214677	237.75891744318375	87.00813104634892	193.4536174253719	-42.15383702296977	146.07691851148803	137.12979998813188	154.50471838091477	82.67552970502751	201.74787821237084	202.78651552022683	81.01371001246353	-44.76526796842879	365.4519556056839	225.28043207314403	63.445901833934805	-54.95875126120752	30.936554098165303	-130.63089797614265	-23.05774823432041	-205.7688883613212	19.496706035963783	132.3075553445384	386.98142322986746	176.6128553623411	-3.946821769842632	-14.08095435931274
Classical_Monocyte_DJ	187.78610070743807	148.78537245109237	226.82584269661777	-84.72482313775261	106.68955472325176	271.17145235121075	397.1467956720577	293.6043487307373	241.13087806906552	249.0376612567497	265.345401581339	292.4989596337776	311.68071161047106	261.0278818143857	238.08780690802192	193.66416978775044	208.1122555139297	321.8632958801181	149.85174781522076	241.24791926754975	192.90990428629743	139.70817727839258	203.7297128589117	257.38660008321733	154.35133166873837	299.3133583021064	202.92342904700828	193.8722430295337	257.5556595921615	333.9965667914831	322.87765293381915	255.2408447773455	239.84342488554705	261.0278818143831	282.32937994170925	229.43976279649172	349.3289637952379	156.15896795671202	196.59019975029528	101.0715771951655	59.69101123594892	-89.48449854348937	-292.09581772784446	303.4358094048954	308.5856221389789	204.57501040364195	286.45183104451286	232.91198501871543	-291.93976279651224
EREG+Dendritic_DJ	339.71106628357126	167.277950974989	172.30067037511594	-44.37924078488032	207.9691097662694	361.5950445218357	340.84194225398784	291.53167471521226	177.82260529371462	361.75805367073673	350.06214723798763	234.95731197911655	343.0221896203607	369.572304745581	252.1547771868521	242.4761089715999	369.2768506632046	276.7691586690118	112.05860178902196	219.00279153165312	97.08213623489355	246.34757625770325	27.803247957295863	351.03001405951704	110.11268007416496	325.2745685351388	184.63842533161048	264.5434725023748	284.64453817467995	337.47987855816166	429.5189192493174	252.888318356844	226.0936895083162	335.2079385455268	364.2133789758632	342.5433502455078	301.77068687977834	288.5669458198103	233.19477555675977	187.083562564934	86.02807832589626	42.11748884406107	-240.2245451025925	368.87951586280303	289.56537685675823	261.9964545509893	355.49238951033595	217.10781017583068	-155.24583817266708
IGSF21+Dendritic_DJ	305.89685596102	51.29694154084365	182.50911832425635	-122.491187317874	228.0599873667756	396.8457729689808	397.1616031949444	292.80518369091794	49.41214825682099	409.2854086435185	227.693216781778	294.1805733846586	320.88350958695685	456.61919025202747	265.4502108930666	118.9049860423372	497.8605049208137	161.46056197402316	-61.28125191025955	112.08916600443972	169.2646249770683	190.62901155326207	3.728834280827477	314.61784542655573	245.67516351853757	145.22077551601896	-197.1290013651929	268.4658801475048	234.7739266866161	265.5215273957037	302.6264849114432	371.75255211195326	200.60313385087568	346.20086802369747	364.21337897586073	345.52845528452247	269.01603602500626	295.3318254986892	190.48637854798355	194.34765776227547	-12.133993520383964	118.2835136622022	-205.2794588096231	353.0472522770011	175.0616378344086	259.8263952564186	262.10852334085604	237.66733907938996	-129.6024614381417
Interstitial_Fibroblasts_DJ	196.3309399907822	-51.61056583887812	244.1099620139165	-71.38308850975959	97.20483938256348	398.820894539244	126.92400588455716	174.351711569288	-153.075115824615	221.3622291021665	127.17651450278504	174.07724567990607	134.01620446611471	183.15657730057856	168.17073974047065	46.18711986473948	233.61438640406672	326.5595151834684	117.89956744176004	130.07487429462049	110.64268932657365	84.930724809528	148.51898206091565	121.64328217289908	130.68967788683688	208.0451441494897	-128.23046351800062	216.8939244230793	180.2582175087273	163.46090507871568	153.81068440814866	145.76334453155093	106.8001668752666	97.22679665371494	296.1596732758218	197.0665085743184	232.17618514372003	-27.17212304854424	156.2479415058397	111.11477065630658	-155.54530882902898	-24.40550688360297	-202.9071427003151	186.6368047779091	237.41299431307075	34.40704389259096	6.060206837492168	194.8598028237141	30.465713721101174
Myeloid_Dendritic_Type_1_DJ	296.12749734857545	71.70292659156583	67.13102301716899	-34.68340642645806	245.54991830767491	279.8033651503312	494.35319746609537	109.52503797976024	-54.13191160030519	371.7143921804688	233.783357697688	254.4930776506874	277.8685470232405	222.9340441998356	223.9229512425599	149.98423481525944	253.28919081605645	191.8909622495441	-2.522429558285868	17.67133889414489	1.6768423768180645	154.4128185283887	54.00292372516291	295.41089804224976	133.07249118582465	176.31209332988846	-112.54908705248216	197.59509272794523	197.09347321350495	266.2596382606615	364.2044314500988	352.12256714535744	227.36262791296144	281.6091954022895	340.0263708544623	329.6930088571654	333.0036976524224	255.7256284575771	146.7452059506314	224.48189870150463	-3.8266402958108783	126.55143749820624	-236.1338034224892	333.0323616246713	166.78132255567522	244.489351334271	238.71356092526008	231.6622237509575	-125.27589073293753
Myeloid_Dendritic_Type_2_DJ	356.42857142856514	-26.60714285713986	208.03571428570703	-249.2857142857212	82.38095238095045	336.1309523809445	469.5238095238012	165.4166666666626	-72.26190476190219	427.0238095238327	248.0952380952303	381.7261904761847	437.4999999999944	394.4642857142821	288.2142857142613	207.3809523809429	307.85714285713874	204.28571428570748	-33.09523809524588	73.27380952380959	144.34523809523242	244.702380952376	-3.3928571428583587	265.17857142856684	23.51190476190724	277.1428571428549	20.65476190476525	145.53571428571215	241.9642857142707	267.9166666666582	282.7976190476099	407.6785714285893	204.94047619046023	342.38095238096173	518.3928571428492	367.97619047619	339.5238095238002	330.1190476190365	205.1190476190397	240.71428571427785	96.07142857142712	19.94047619047755	-289.7023809523643	460.9523809523839	265.2380952380872	288.69047619046853	372.202380952374	455.89285714285546	-129.4047619047743
Natural_Killer_DJ	293.0918846411892	-157.19809050379462	128.08221880302486	-19.824831340985103	11.303112794413032	148.36075275181415	297.64863691956464	18.10865191146782	153.72627924409662	250.897542115463	109.12534027695784	124.80766954669774	338.2451572178214	114.90511697637145	235.5702844518303	154.47587485699754	283.56412987732983	234.9390460409707	76.65601451848711	229.5932457490181	199.96449283940584	-189.86467826566425	-17.398508699247017	148.99199116267462	134.53268631397307	154.47587485699054	-62.84767428098175	192.84333451691023	285.8720953170232	195.58527636408016	41.44474691285164	59.57312502465785	-35.17181520495686	-177.79224365801883	-70.30417800923097	209.07799739615868	51.5445614865708	12.84175642087747	-319.0318380873512	-57.60050499072399	-267.605633802823	-172.1308241606519	-345.9975539511656	38.97897187043829	-168.12640549177218	-11.026945989664366	-27.0840730658482	-164.77295143408773	-165.85789245274614
Natural_Killer_T_DJ	335.88893493576205	168.70738047697307	-47.9787514598957	109.76528651622849	386.33538032627126	461.21387936555226	566.4770372603116	390.6114606487751	458.3317635534909	354.8769920506396	301.5107561315809	102.3622047244168	434.54018008515504	364.35218324982833	390.197038767297	233.60207964436697	236.2769845157117	297.3476999585727	283.82247673587807	357.75910786272703	274.95008100065274	465.6406585540557	258.10948272616065	367.27197377841503	338.2812794333753	275.7035753306125	28.877670195535725	243.86843989001227	481.2379911841288	334.7021813661059	170.44041743587562	357.17514975701386	314.80993105528484	280.1868665938517	65.85540443809025	418.50958821536193	381.4753418980637	230.71996383229168	139.9804091474274	79.45597709378266	45.153147722570985	189.99359529820444	-245.4319406246452	158.59171909732083	126.05960140151372	354.6697811099108	215.1791432769684	149.1353652563932	54.72252571300652
Nonclassical_Monocyte_DJ	258.58501753588223	171.2966467337741	241.45282971260283	-5.475235283729596	113.56697701409686	367.9635657154333	467.5522922816833	267.80713042161096	271.44046627810525	366.38659702772367	244.9978553225721	396.29853909620056	345.2930638609147	402.101783866974	303.92602124492754	229.32909444148555	312.9210506396087	345.15429061638974	130.3963868493357	213.50894456637087	145.8885272373958	121.13642671510328	75.1772512804942	279.84255544621584	67.02747710241253	202.64678424544144	95.90492771174635	334.98599651804744	277.4455630408997	348.5353114828613	320.8563570761655	292.7863144349323	239.19461055180307	249.77922438370956	214.0388060454496	236.25514091791675	391.5424015340695	188.46668180555756	252.8448515126213	171.1831049882505	38.768198218653154	74.63477405192151	-138.5713925264311	303.6358590063796	301.617339086103	280.3850326747791	324.0102944515914	238.77829081825152	-279.6407034541687
Peri-epithelial_Fibroblasts_DJ	171.25573633709257	62.1720132621946	341.1830577696153	-142.95281382430815	64.68612080890904	292.65748852734	244.6918296994162	181.88305557385831	-15.172474364883806	226.5880596359461	193.95955470654425	200.9749028390748	93.59286827833836	301.11103792021845	133.60999494983372	-99.89460509848244	120.71009814900589	167.83040203764125	251.8499000944293	142.4917111301442	216.99273214325768	-9.013459807211692	61.12904288255271	-29.82895285773752	29.455679248186648	242.3094657796003	-171.080078167892	216.377928551043	203.12671541181228	218.6614847506829	218.40897613245383	282.59007970490825	58.65884987814372	157.98256592670904	221.64767362712465	297.2794941044995	247.64508266913512	12.669345453749486	142.76617701952483	198.1204575895349	-84.32689985288955	-103.55049074501868	-344.7181784247724	123.99271018598051	230.37568890938837	-92.03390202665685	10.649276507920169	117.57020837450315	-291.47179588521215
Pericytes_DJ	233.33333333333556	-209.29800092979107	193.4913993491429	-126.77824267781766	91.02742910274236	164.7605764760637	-57.97303579730386	-2.0920502092043023	-60.48349604834023	285.4021385402344	56.06694560669432	115.2952115295212	-148.90748489074477	304.69549046955507	-89.77219897722027	-280.9390980938956	240.8647140864853	-80.14876801487361	-127.2431427243082	-230.5439330543809	70.57182705718138	-177.68479776847616	-76.70850767084778	-50.11622501161788	-135.89028358902064	59.97210599721645	-238.4937238493534	140.81822408182396	112.64528126453054	55.04416550441998	289.4467689446793	241.8410041841039	256.67131566714846	247.4198047419841	-181.7294281729393	301.72013017201687	164.48163644816702	79.86982798698394	264.7140864714136	214.87680148768615	40.12087401209039	232.72896327290235	32.124593212457896	159.22826592282627	321.85030218503624	115.85309158531167	201.06927010692857	295.2580195258036	233.7517433751827
Plasma_DJ	-115.95327642130572	-118.15215012038588	-156.36877400353606	68.31432949276726	-99.50649712454435	-75.02039679222861	-201.5899548285558	-166.69651563090198	-71.15993075039697	-63.35940142876999	-140.061289873239	-99.04881300618412	-134.58897976239666	136.081427974451	-149.7522535967969	-57.18066583089262	87.83555210634317	-80.62205241477787	-39.808568642668	-132.6189481224977	-91.89501124310556	-48.17622828487495	-104.57087139075776	-196.4658826338657	-43.42029331581877	-100.26267088531922	-97.27777446122096	0.457684118366071	41.89799613953517	-69.63763357411466	-69.90627425228159	-194.9037868385861	163.2539350884557	-68.50337293295595	-25.431317533278055	-10.009352675459636	-53.60873977672901	23.37173900065678	108.16269675442317	75.11989333970388	154.6972320060474	107.9040057310024	204.39575746721863	30.85387937038569	47.85783933297788	97.15837860426264	-29.968360097905272	80.99018964041981	91.55672298171136
Plasmacytoid_Dendritic_DJ	-214.95230194938603	9.919811972908365	127.36762062767994	98.6450988524866	126.5035255080896	64.78985206691942	-117.22314392367178	42.4616341766965	30.744504355043265	-24.1082538365777	108.65132033734862	125.12097331674497	-202.44020461771103	-26.061108806852285	-164.61012028203356	-65.481128162585	130.09816120559077	10.887598506846864	182.85980920780227	-2.142955896580523	170.00207382829137	-19.753214433839023	-47.30056684639536	21.39499516107066	128.9748375501242	20.392644822346146	-82.71118484722318	26.268491635560743	-44.13797870868771	-153.96446840867588	-72.94690999584549	-214.60666390154893	148.4688234480843	-100.01036914142914	62.40494953684946	-133.31259505044983	-51.13714917737437	-24.090971934187426	-127.05654638461276	147.32821789022907	77.76856076316922	-198.7073137010859	27.73745333886721	-150.47352412552078	-53.69487073136199	-123.4619106871207	-91.80146550531477	18.12871560901736	88.206829807833
Proliferating_NK-T_DJ	-157.0604400604233	-104.34600615137992	-112.55391559139038	129.870602580672	-38.00935446884928	-177.21622654558846	-94.87324148725185	-185.95191730213745	73.34340364351233	-29.86514277394262	28.21810107922719	-130.2436893733986	-195.02429613992476	-199.60143410923783	-162.08346224543985	-182.15735162976316	19.218519664405907	-43.314466667878015	-146.17722532622832	-111.12526616557524	-53.8518936429632	-20.228583908128183	-92.0159426356327	48.78337306859679	-192.4490873023209	-339.1267949114406	-163.17542359000225	22.048519482411987	-126.95870566182327	-82.93446411997323	-34.86996560321402	-16.74340728338216	1.8836333193797723	-169.654394234449	-305.4124883979076	-120.96201794456044	-290.37982055434327	-57.79205416128371	64.31652319508247	-62.22359728465354	-63.46115347516496	-73.36160299925145	219.8937157624632	-248.37570749993324	-52.405044861409806	28.73678271789552	-203.20490654631624	-228.52931006242247	442.6902287659203
Prostate_SM_DJ	77.25772370075367	-254.4160095018385	213.729335561494	-120.47177759056	91.65550292099252	146.62946952643614	-198.005717679226	21.703702680685925	-25.55001588243306	278.7782949162559	118.89734417943426	291.3806676150281	-73.95693786512085	323.8844310633152	-190.70669962848788	-285.7251370723775	304.96360849091946	-12.250196804170066	-193.966053005922	-54.338668913218406	10.744817490025408	-177.6761915284377	-149.84739044567212	30.860275940173143	-154.2599472426643	-5.828165785077841	-268.80688331238275	14.29419807477455	-27.759746985778914	122.40529230600086	54.967061195745366	175.02451420443853	183.54578977171937	43.35216208378559	-138.74349165136113	207.48684519454065	32.614250003465216	54.37319596172788	185.1271285925565	117.41268109437692	-20.10855304045096	16.365820984159225	-106.55047163948214	-47.35039429889021	227.18107365311295	-26.254367671627985	210.9257392241224	202.01085530405783	92.27008438410977
TREM2+Dendritic_DJ	148.85301144918571	-3.307691245323092	56.500062148689246	-19.25918764760475	151.21466156588232	227.9061416714117	283.99187923822046	89.59769083100086	42.0608504702596	250.10012844064087	137.80435593244704	193.78651235380207	167.81526647978507	293.0172497134415	2.9831369895180435	-30.770505614099985	303.27178311491	36.26721173367255	-77.03675059041736	33.34622343143688	109.8650682945087	146.01488806332924	105.80468739211136	208.64004861410052	53.62050630464076	-9.27396522435778	-141.23634455232497	244.93488198656453	175.438838786317	192.5297277887657	236.468849696876	268.1301531620135	163.00910132998948	164.60425097022835	88.96239313878898	217.2649053268555	257.59940337261617	142.23762895853648	165.55719750854635	154.25994724269344	-42.261107351497415	93.68569337219334	10.330492908144066	207.369453229683	116.57712652092194	141.29849323961398	188.52459016395383	181.84705898602925	44.9611225434026
vSM_DJ	167.87431657994287	-87.94984959269259	176.92071229388034	-170.04808642383185	241.82640581428976	268.01045166107656	41.40043475397356	102.77100761918057	-67.34295061809827	147.23448169862047	155.04029159256646	216.95979623652605	64.99352260501607	225.05105065543196	46.12124805129494	-71.42700305206425	302.73587598534255	95.6568517664661	5.061151000154914	26.61221263421707	-77.93733394813894	87.57657598314442	-71.87712711064387	-34.560744790634175	-171.70586039567635	221.47201545792595	-107.2393122982711	-37.30540368442887	79.51825747096755	170.33353094878322	3.084996596628402	131.2495883011709	118.76687965220036	106.64646597721368	119.88670048086904	116.02222075841055	-24.163976900951283	181.86109830270755	114.36444678655867	38.9961135630107	-49.06352238543712	10.890806490574104	-134.21381990647356	160.1343784994437	124.9368728454458	155.86368926070503	193.8827042575208	133.8185890257592	5.6539973212123815
Basal_GH	474.50926309018	43.41929848757204	436.675401094123	-367.6964096906066	195.2834091849499	454.8338160253887	304.5097227968569	378.4535466372464	15.03240932285694	386.0846779754636	170.1144669700837	371.7877993839948	332.41391991909785	381.9473176113751	219.16517261987428	64.72670436262304	301.63655587735934	235.30087803981	192.3642715947364	1.540017468859629	233.5080218820449	475.6355445226134	260.30892290719373	189.3761779984393	170.89596837218656	423.9645106422324	-144.2329793591785	301.0389371580913	266.62989013009604	422.42449317336576	289.3164161265208	441.4563508481894	233.4620512113349	301.72849721878663	454.879786696108	339.4474325380439	342.50448214040915	239.41525306854007	347.193490553036	81.4600285018226	-114.60488208522796	26.111340964472458	-564.4049096676201	363.0303866133552	132.3955316508154	36.04100583828011	457.06339355492986	446.3062566083028	-145.40523146233454
Club_GH	269.9663724253758	229.1178766588517	287.3881582897811	-188.01417162072585	66.9774214856174	224.3664805140124	428.2336515942868	276.60181348704623	139.81715006304745	155.77523569326394	181.08599051221415	289.44484477269594	532.0137512760206	227.01615324564915	351.1229207950335	166.19377889869045	141.51354110369942	351.2655377409282	78.7921095298147	203.86717108027844	106.95520326667406	222.39236173661223	148.32162373145565	233.2687803999167	-12.700414339750877	226.3781300666375	105.6641445985675	104.02780279829236	67.11253227646775	394.14069537018617	355.3263676214355	250.0225184651304	342.85864408813705	324.20584879599886	443.9740587281363	330.32336515941967	250.27022158168612	330.1056866630516	305.04263496065914	280.9103464841024	228.74256890649417	367.64396805378345	-168.25797153666	366.86332792888646	331.524349966958	256.2826517744434	356.1520446766189	313.71224404009865	19.38839848676572
Endo_GH	191.64082825475973	-40.98506717987217	46.028012402436254	-88.17135321999879	246.81920239496785	437.8898036280666	143.90213478741055	255.39042731389168	68.51634056808555	180.35211518586223	120.90594818061716	74.14733240671077	279.93691863574577	115.61352863608916	165.17873053209186	101.5805980255888	190.66075056132948	225.3198617199496	118.23300901671206	-11.457999215938576	-14.006201218859426	395.1762357888833	99.60262304429926	122.10877080437278	-1.8621476175202896	248.93082433444	-22.64870451548402	160.4565380091926	371.0841441248821	224.90110125094247	24.22573862218957	146.59289354573943	42.50864250329507	260.0413414590781	111.93378238711182	206.8498520973677	213.6569371681105	105.22470508571185	29.71417370540647	143.56356249331904	59.54417477458146	99.18386257528594	-10.326454969885631	180.65504829110108	164.95598560176757	127.58829609038298	123.36505221141752	221.19462561033384	-34.01760575929129
Epithelia_GH	-120.13601152944248	-44.05362397165585	-242.81660961988527	-51.1769651113904	-220.3506875637926	-175.6815588782648	-121.62973638381266	-131.12502251844947	-90.65183450429124	-231.5423647390908	-155.82027262352852	33.07211913769295	40.12039872695331	-197.99735783341924	41.71920975199549	-86.83120158528865	-177.28787605836527	153.3057106827563	-161.65255509515404	119.7381853119534	-87.13144778717756	-42.61244220260566	-87.22902780279537	-23.33663604155184	7.341019636100225	-99.88440521225348	4.421125322763039	-106.32468624271446	-215.59929141896316	59.14099561640179	82.71782861946491	-45.29964570947863	58.848255569563406	-109.84507295981908	76.72041073680215	-154.9945955683529	-23.02137752957545	53.9092055485466	-164.9552633158988	-61.738125262707904	83.235753317717	-11.251726415661944	55.342881162550846	-7.048279589260011	-84.8420704977963	-82.58271782861506	-101.59580856301248	-44.86428871673712	5.8172701615312405
Fibroblast_GH	229.9777645807876	-149.98549863962884	398.3316530170091	-215.72499896418145	49.56012540224072	252.37200823126423	156.1105970417324	250.7975748201291	-140.16600604913617	310.7572472275005	72.41703150248279	276.67214495838004	130.62272984656897	294.92314279007974	12.015412874445088	-171.47513361967378	232.822793376346	58.48882014170045	106.64024196556096	2.3892717554965817	84.26671454417803	-44.58132501001553	67.61086635270381	-140.71153341527656	-120.18175038325036	307.0007043518105	-193.13740384216743	134.54500255500827	319.5271175439013	213.4185921250829	227.00843841066563	313.07055947631426	127.49457925339458	108.1110942312261	277.0933749499569	365.6483489165747	221.0697860704265	107.57937768448284	178.02146201335063	126.9973897551428	-146.82282099796453	-18.382200615964127	-358.95010150952044	251.681467261476	205.6223845760921	36.9784689325634	185.4723990774478	193.05453892580795	-166.5515765050388
Hillock_GH	305.1282051282144	116.90921690921192	313.58281358282943	-263.96396396394545	-77.06167706168623	232.91753291753463	303.880803880813	112.82051282050628	119.61191961192058	141.78794178794422	86.55578655578195	240.263340263343	341.9265419265768	237.0062370062381	259.18225918226204	188.91198891197752	-81.63548163549272	277.47747747748195	-42.273042273044695	184.89258489258663	-26.2647262647303	32.571032571028226	-61.74636174637092	37.699237699234544	-42.619542619549065	254.1233541233582	-19.95841995843309	64.10256410256386	7.137907137904235	278.3783783784036	364.2411642411975	185.0311850311827	267.3596673596723	276.576576576581	288.56548856550864	210.46431046431027	270.96327096327167	271.1711711711801	298.1288981289076	301.03950103951377	224.94802494801544	291.9611919611962	53.91545391544784	359.73665973666846	312.05821205822366	282.605682605686	341.85724185725053	243.52044352044717	-72.62647262647755
Leuk_GH	275.43005517691944	-7.367737747485338	185.5241804608844	-38.03959753326816	130.24991885750816	212.1713729308683	471.5352158389901	244.8231093800656	131.35345666990725	303.5053554041147	227.97792924375085	218.72768581631632	293.57351509249673	376.17656604999104	245.21259331389092	164.94644595909753	339.62999026292647	166.04998377149704	80.98020123336187	60.499837715024405	110.35378123985218	250.43816942553124	123.304122038294	279.7468354430376	178.93541058098086	137.52028562154553	-45.05030834144743	81.27231418370324	156.57254138266208	236.3518338201891	255.6637455371584	278.5459266472269	218.01363193769652	254.8198636806566	369.4255111976755	266.3420967218592	219.7987666342023	239.3378773125756	138.10451152222626	202.69393054202675	-30.15254787406689	48.06880882829983	-162.83674131774492	284.1609866926576	123.14183706588226	318.88997078869755	242.8107757221727	248.71794871794495	-118.95488477766196
Luminal_GH	-184.90189780240425	118.00369388902126	-61.76557188362512	211.2543162290108	3.660429883027388	-101.70240102786762	-220.9909258813261	-91.08247008752429	108.58829197783577	-195.25415562515707	42.86115795390767	47.304531705880905	-158.95768088010567	-114.60424529564996	-112.60338874166456	117.98361840520175	-15.13691479964474	-50.10171578468005	95.27824620573192	108.34738617200088	62.64889317165874	-69.43440670253075	82.19572258358062	64.4891458550821	84.62485612569776	40.59932011028219	118.793329585909	59.95208651195184	-25.46240531063177	10.793918466770087	-41.92430204234264	-247.3232688241324	84.31703204047167	-56.9541475949531	-28.31312401295298	-219.20420782142816	-211.970341818588	-145.44688026981984	-200.0187371182461	-53.6617682486106	-23.749297358062982	-162.25675205439794	8.210872882038537	-134.1510747075658	18.402526834231534	-65.15163682111705	-76.28683851280564	-93.33761610321824	17.7132685564408
Neuro_GH	192.47517188693152	-37.35676088616776	199.77081741787188	-93.77387318561097	5.500381970970175	-38.19709702061701	14.132925897630862	229.2971734148137	-122.88006111534062	-22.84186401833005	74.94270435446681	149.73262032085253	-0.6875477463706754	89.03743315507639	94.99618029029595	-22.26890756301461	45.0725744843446	-62.07028265850557	-40.22154316271428	36.82200152788575	63.292589763179166	34.37738731856228	-63.06340718104701	-288.9610389610287	-72.49809014514123	125.66844919785872	0.0381970970307202	-219.93888464476973	-10.504201680665776	36.93659281894934	136.5164247517147	117.4560733384226	183.30786860198424	191.4056531703529	288.2352941176317	16.653934300998174	55.233002291826224	128.7624140565275	69.90068754774568	155.99694423223298	108.36516424751852	-80.82505729563688	-167.91443850266148	157.9831932773051	-78.64782276546225	5.500381970971982	112.6432391138247	107.37203972498156	-139.15202444611893
SmoothM_GH	260.0301075862994	-84.09407930171946	409.8153493447009	-201.82440924219247	142.92126451863356	201.5136658058088	4.253732373950865	196.3760409905231	-89.99129918376764	307.7395831894917	80.21323905148007	340.6991036778433	59.75251011643841	368.67982377396834	-18.596268316591637	-132.08667670252413	298.6451586172782	23.243609043331467	37.33064482716009	-103.25659121354826	83.72809258773603	-61.16811910450604	62.10725482343074	-70.93236841741647	-136.74092283894933	356.2500863176453	-112.31648873726591	107.48960735840882	216.2290938721497	124.54596931236776	173.93345947216054	163.0436283784843	214.5787009543409	122.61936000663802	156.24179982599549	253.255900672616	67.15510931264346	50.692612592710674	125.98229452954205	78.98407612524299	-150.19266093057098	-62.08653859433384	-329.457096689542	108.75329733313858	206.5822365241048	130.65035148536262	185.33429088348956	296.2282652229942	-48.12380018506873
Stress_GH	321.9208537127856	-249.31715683159888	196.56355205489567	-134.0913421838262	385.2823477101134	303.4046877977677	4.128819157732004	164.5810836562411	250.5240424315693	350.9813885536647	-4.128819157706457	75.68443117576601	-71.01568951280036	263.76802388364496	39.25554214571898	-250.9369243473158	454.6147494124604	8.543479641748746	-43.225560566599256	-253.70005716825503	-167.72533824557246	9.97268627327336	-202.05805754937364	267.61100171506	16.356475894051314	237.56590230580605	-460.522136822758	150.73365940418853	46.49685574541458	269.0719684939575	-128.18395477353013	-208.7912087911991	-208.9500095280402	-287.14349234581147	-63.29797370258879	-232.03963666391155	-373.5310931842951	-104.33208410086417	-508.1305977260248	-299.1170679031877	-494.6325350950265	-449.5331258337344	-497.01454614754726	-113.41548624784862	-287.1117321984425	-288.0962967668167	-69.84056406020073	-231.4044337165596	-476.9103728641699
Stroma_GH	407.4747042895986	-177.57766851934264	453.643829271813	-346.4042682057949	115.6610731081707	310.4113225025018	282.4034487672728	287.4937651417944	-260.394399315956	348.30589995726115	133.586290437511	417.7310460310855	245.59551802765245	362.9667236711053	107.66709419980106	-146.94670086934593	259.468077526003	154.615576457179	53.4817229585315	-137.7725523728385	185.89675074818507	54.19427818156142	44.62377084224215	-233.4598118854413	-303.9626977340967	453.6082015106391	-189.85588570617804	143.02764714265922	270.99811172866595	301.989810460322	363.7861621775821	447.5425751746006	327.7976699444101	362.77967792505297	513.3470500214002	479.3314450620369	323.67821006129185	276.5337751175676	225.7775758871298	330.9061921048942	-14.8790437508913	47.89707139803368	-433.0509833262087	395.7353569901803	364.7614721390962	302.2614721390981	340.9754881003434	456.5252244549261	-194.00651988032695
Stroma_RM	181.80879600689565	-122.21881520669147	174.17608074873354	-144.01137532364842	73.1321920149706	221.0923406483242	124.41862745839173	188.42499981731103	37.62192070796058	432.9870640314237	87.29898245233956	198.02396449536212	81.80831934433164	235.653928877216	17.22076379005672	47.66484381757121	262.1607130535066	79.52460789622634	-85.1838295444803	-9.56781454378544	-1.4121152972458169	32.40344878405927	120.06045063134368	18.951843455110783	17.800982478186455	286.146414975087	30.51978953135077	214.0123362319445	125.30401499000672	237.4255030925868	76.0801949897849	349.1392039373055	103.23850077917972	174.48530888679812	62.683733085148944	398.2362789768202	222.43449414861516	240.14240698828627	183.92073192049693	266.67265767163786	20.697825026842192	30.2838723914316	-315.1181834745948	180.63971878325276	154.00808103717867	146.13002068901156	379.06476384704354	176.89813203429884	-56.033688597405536
Citrate	-18.624720944720497	16.159568341916014	45.4100830657814	23.7956250443702	-31.05303430703313	-64.33456656700285	-128.22343354343266	58.78501502756858	-101.1146434008726	-246.46792935070243	-56.95488573524487	-13.74174666909348	-85.25483761547554	-68.87044735618187	-121.9678622985503	22.71095789913589	-77.87515678369647	-78.52201282668607	70.90567734504702	-76.58538894191096	34.65807347337847	-46.22259736366824	93.24193204855683	-146.9230951272932	223.18111180353011	36.8668502054944	49.12161682456561	-122.46483706327275	4.484605615029017	-69.60802101493748	-32.950215750160524	-130.09694952156613	-118.62708749123216	-173.2588134135915	172.52123975481507	-92.01132786924404	-187.2924341508488	-126.64179163347494	-147.09269762635705	-55.72033731176858	-102.581902230077	-194.95215631829743	-181.940094819637	2.3113270803942	24.84479399212564	-95.93979505707586	-18.932371989553825	6.748601765444491	-251.14974717396257
APC	204.8302111901555	244.87522366474712	165.49859278348006	-26.896936469463533	129.46581581555475	96.44140207235192	177.69204780786478	161.0017443479343	121.68498723679699	206.24184469571276	210.76208507981733	62.852889668817966	253.50754411443322	237.10011710880795	163.8250392956811	8.742757984427946	142.26755828294586	295.8880697945436	104.02532322455279	137.22672357344985	135.98968010885682	176.6827807609356	69.40161058889093	96.38066282508481	-161.58745898461268	136.89163054299672	117.57087677600809	70.91888151553475	122.75358971475933	255.80783919241762	148.57300493348504	185.9852074525532	245.02807500768301	205.1963468179845	138.50095270333773	113.66590400433724	207.08477298828845	212.50658566413793	209.28242984319644	216.54263615991863	261.58172638579185	215.6735142727393	54.6734481187868	221.10855494832742	149.24522937148333	265.04365395562553	254.91186919502846	159.37136594181268	85.43713903664046
CEG	138.08568216616294	168.71270735094825	134.19122322432153	-78.38285339320109	73.6600080371452	43.44107189183546	226.58873679337276	-36.97599536083468	69.83212267342034	50.41813548199882	260.03067344228634	49.59330983228716	236.29232858729603	158.51633119178172	275.9561924237089	11.660676952186172	-75.23335724131857	177.95250957591358	45.65205227202579	148.4023612955058	-8.66155951309061	41.34759673834268	-39.1541658400574	58.513597033378716	-155.61303646731045	75.98060909419158	37.72852477529032	-108.76405866105166	-4.894525070328476	210.54081653414912	133.53884030988522	159.84297028796257	156.6988152827946	205.85262504641398	106.33612599002367	64.37989287185214	136.81474359952122	216.4914261878906	249.2030882001343	109.81448417239758	172.09072827806352	253.05049418323344	123.33165468722956	138.51602598340492	116.51584285837252	282.50596428043883	145.8723109869881	135.6613102595788	78.13359988196864
[truncated: 5,000 more columns]
