# Supplementary material for: Spatial multi-omics identifies aggressive prostate cancer signatures highlighting pro-inflammatory chemokine activity in the tumor microenvironment
Source: Nat Commun. 2025 Nov 19;16:10160. doi: 10.1038/s41467-025-65161-9 (PMC12630738; doi:10.1038/s41467-025-65161-9)
Supplement: Supplementary file 10 — Source Data [file 41467_2025_65161_MOESM10_ESM.zip › source data/source_data_file_suppl_fig5b.csv]

index	Spot group	APC	CEG	Citrate	Club_GH	Stress_GH	Epithelia_GH	SmoothM_GH	Luminal_GH	Neuro_GH	Leuk_GH	Stroma_GH	Endo_GH	Hillock_GH	Basal_GH	Fibroblast_GH	Interstitial_Fibroblasts_DJ	CD4+Memory-Effector_T_DJ	B_DJ	IGSF21+Dendritic_DJ	Peri-epithelial_Fibroblasts_DJ	Myeloid_Dendritic_Type_2_DJ	Prostate_SM_DJ	CD4+Naive_T_DJ	Proliferating_NK-T_DJ	vSM_DJ	Basophil-Mast_1_DJ	Plasma_DJ	TREM2+Dendritic_DJ	Nonclassical_Monocyte_DJ	Natural_Killer_T_DJ	EREG+Dendritic_DJ	Natural_Killer_DJ	Plasmacytoid_Dendritic_DJ	Pericytes_DJ	CD8+Naive_T_DJ	CD8+Memory-Effector_T_DJ	Classical_Monocyte_DJ	Myeloid_Dendritic_Type_1_DJ	Basophil-Mast_2_DJ	Stroma_RM
V10A20_007_A_AAACGAGACGGTTGAT-1	CIs	-267.49773425854187	-47.9416238103548	280.22277091039325	-153.06551372124883	135.8381502890243	92.28817630456878	-30.48047840678464	62.34106908643239	-132.08556149731027	-323.10938007135724	-209.90986176432895	-151.55565059337826	-39.63963963965114	-295.5454420080279	-106.60571491706298	-46.14320532244084	49.51185495118276	114.00438657893702	-270.17747621085067	-169.31251784029192	-415.95238095235686	137.52813954452984	202.668890742287	87.80279178117378	-120.194102276975	-134.00287780976845	82.24384613853893	-81.73242918502766	-244.37968359698883	-214.18076328974908	-274.22214071764427	-196.76884838441867	3.871146135770181	65.82984658298494	-277.9393435812289	-255.30861832232287	-217.0333957553152	-337.11697767075816	-86.40280182276945	-101.7133735608795
V10A20_007_A_AAAGGGATGTAGCAAG-1	CIc	-169.50185763499144	-27.210853210027363	350.5683655840816	-65.15342580915657	376.7706282157207	76.22500450369132	-185.679561368368	116.8526994833885	84.64476699770597	-191.20415449527007	-334.5936653840831	-166.75576463879202	-173.04227304228556	-222.9117822829372	-200.1463946855905	-48.48165469995681	-301.7666201766465	-198.11937094593296	-280.1821627238785	-214.65428276575756	-303.2142857142829	-179.07798969711925	-190.7670806753331	-155.14040802955512	-89.30022176844146	-156.58785097613853	33.341293057133385	-238.05018851767997	-39.96669442132141	-457.0884979091047	-176.3147706664981	-174.6557778040796	-39.80022120834448	-231.0553231055176	-382.708172591872	-284.2705239965508	55.60757386599197	-217.50222145786503	-191.58060215309405	-310.153842174982
V10A20_007_A_AAATACCTATAAGCAT-1	CIc	-332.43782329277315	-64.57319151321315	289.17620516377724	-375.5179246982453	193.5145779076581	69.65711883744657	-340.48503597718314	130.45718568483912	-224.4079449961735	-337.03343070427405	-611.0561849793945	-233.25849103673468	-315.2460152460055	-496.0235369833822	-379.2381952021181	-258.3602309904901	52.16178521617958	440.9056263319231	-340.8623183976229	-347.1554355224596	-507.9166666666232	-108.68424323614909	201.7446971575494	110.92507325240892	-189.13993368905224	-206.1814575717705	-61.13067876544159	-162.89170936511798	-301.8822698256112	-322.363711713082	-385.5166371212567	-188.6811062453097	-66.39706898934553	-148.48907484890472	-252.70045700039944	-153.6066673052954	-304.9833541406691	-340.5996502995296	-232.52343143691743	-304.58646190770514
V10A20_007_A_AAATCGTGTACCACAA-1	CIc	-32.469371543379864	49.674953074208275	300.6145132408032	226.5282531675863	609.3184272375258	209.1590103885164	135.74654384245534	89.43628041435667	257.83040488921523	80.16877637130422	262.1579734929515	-142.4231084500399	209.5634095634124	255.8037971774081	177.37235350174387	94.78953955602972	-302.0920502091988	-596.0380792384723	108.24826293376113	127.13259996048124	78.45238095237916	-189.54659079923096	-354.1352027590294	-260.7148706935621	16.5228465406323	-180.00894454383732	-80.64195172427205	-65.46328393663998	191.10337345140223	-118.29860980296104	114.91126189457016	-95.11973803606062	-35.35877229364561	-259.7396559739529	-324.2180544839752	40.265670402658166	210.17998335412935	-77.85134863989737	-175.17362147532882	55.290995642642464
V10A20_007_A_AAATGGTCAATGTGCC-1	CIc	-14.400254145222446	55.154969555465115	362.9375152839195	273.8245361196028	374.1662961316322	129.51119918332685	16.324388525979504	202.82261302495715	217.5324675324568	-50.24342745861687	99.267849508339	-61.58451833636362	247.95564795564616	46.223509401003646	84.10098471142614	-2.250620292907757	-232.1245932124432	-535.5981769254029	-146.87124314851349	-55.84831917089444	-21.488095238096605	-218.7840954603903	-357.3924216125641	-328.30727792234745	49.98572777375608	-177.13113479039086	-126.62925596481486	-207.72162912426285	130.35853960083114	-271.5593565158364	3.392627911245794	30.59533672623929	-105.50601410202516	-296.1878196187787	-305.8044987833114	-253.9355621547456	150.17686225550614	-102.41637286095732	-165.6120032634841	-13.640422718435977
V10A20_007_A_AAATTAACGGGTAGCT-1	CIc	-230.12238914922568	-19.717733115643842	310.7551649876896	-362.67489341259295	446.10302991805526	-49.510598690920176	-267.5362879279563	138.39369362134636	-123.37662337660583	-349.59428756894295	-481.4691107310779	-213.2203571046538	-329.7990297990214	-384.6136165126611	-317.7386164321092	-128.29633533144943	-163.27289632728613	13.0975158274684	-374.3505104223845	-353.3803218935809	-428.3928571428192	-247.0686535832097	-22.85688524221597	103.5270351429586	-174.2419252135524	-110.21233569262476	-76.93073050364436	-295.3719944204291	-288.5600383518485	-264.21278679877344	-310.65468549422013	-107.1921726437058	-95.43066500759464	-159.69316596931344	-327.0520505668194	-132.86713286713302	-278.8441531419168	-415.7709175337381	-212.4549778122629	-248.072318519512
V10A20_007_A_AACCGAGCTTGGTCAT-1	CIs	-46.73504989786975	55.802774344181266	101.42229444571096	98.40569266798768	-83.08454551229501	69.40941572088695	215.4556879859816	122.40691667335652	28.113063407181837	-25.90068159688445	285.66784238279064	-35.54118108271852	215.45391545391465	332.5748172665961	245.45969312360785	161.63845157324275	-111.06462110646008	-21.116244341782348	-4.45218737901426	92.70359879674564	181.4285714285669	37.87617219329707	-233.3250681874592	-151.18204815549765	67.5186087873032	26.298903321148508	-12.884802897337714	96.00591103070671	160.00555092977268	-222.1301284707796	124.4778613199622	-68.41046277664519	-189.8762615788596	87.30822873082109	-110.97097750607776	-209.50282594118428	165.1321265085205	86.04924470433158	-37.21170875370328	21.473597130330376
V10A20_007_A_AACGATATGTCAACTG-1	CIc	-120.05409798921617	49.24562661823867	170.71477592746731	-14.171620728994885	-298.92650701898526	60.814868191913085	-193.96605300592128	44.86201450788374	181.28342245988796	-241.64232392076656	-29.762540971926548	-124.7015217933498	114.76091476091491	-108.35287086838731	-79.31553579074014	-110.15962936127328	-147.6522547652105	87.80157730178881	-270.20804042625633	-84.14026304810898	-200.95238095239307	-218.3973925172936	35.15316818069075	-136.89555389739445	-14.711371670728363	-262.2209691218671	-184.9541320916032	-245.24562542294908	7.695607196020055	-368.797799796584	-172.2497300160859	-162.09018818794135	-227.23973454997224	-74.19804741980138	-343.21027954182983	-350.2570488871737	-21.15844777362092	-235.04457247687583	-192.28702764013187	-165.11325764285542
V10A20_007_A_AACGCGGTCTCCAGCC-1	CIs	-54.50114788466415	-35.68318352688474	42.4321787215882	115.36209691947246	164.80340468780662	78.87467723533055	237.7808775394797	44.81517171230507	136.40183346065413	126.09542356377308	341.13135955537734	29.39342100573701	96.60429660429408	222.5899875879276	325.9905810212033	229.738928046028	156.25290562529116	228.51431860251745	221.66187827290383	223.76655029313676	127.9166666666645	225.53068073530267	190.496584991993	2.711704005678381	178.0075972158252	94.92883254258632	256.2235090442362	213.1354703274676	148.77753387327735	120.97351467431102	66.41604010024822	23.750345208505788	-36.01548458453786	266.85262668526855	48.63790135913241	-79.25407925408109	192.2986891385645	90.6068162925998	142.1805663343547	122.00043736828988
V10A20_007_A_AACGTGCGAAAGTCTC-1	CIs	-183.01594754398164	-50.64551572586143	84.52515244503117	-111.04605776736857	294.54360668235427	33.21473608358668	135.4634220448408	9.616156749379694	-6.646294881583078	-24.2453748782864	173.21326777825382	57.25435689083611	-17.32501732502705	49.05070564980157	195.57501346556208	114.88044265858952	31.799163179911105	74.26851462970664	117.09150926095138	197.5495685396324	16.845238095237605	115.34105818498786	96.19502738767832	-54.50707044970567	26.38166128713923	74.25915843509321	173.81051877499797	213.63265982572392	-52.96091640804807	-10.605432694115851	120.7897793263614	-29.49066950722143	-163.26213189546507	132.5430032543011	-101.4748649771315	-120.8129769773756	43.0191427382324	58.94745893886048	56.50408930810076	-33.818324014864736
V10A20_007_A_AACTCAAGTTAATTGC-1	CIs	-202.670230887232	-53.907938978673826	141.72063707431107	86.92127544586688	531.4107857460721	-27.48753978262238	145.54532020385562	221.1448379239124	12.10847975554824	48.75040571242828	198.468896964521	39.880252325456375	-45.460845460854166	-189.1233393095425	118.0410733768902	171.66194585337433	176.8479776847998	277.87888686670846	113.12834932860058	6.609138616255081	-46.96428571429538	161.79374922314972	131.04388792461853	76.78308187890427	156.0064115231828	118.9915999066672	63.54844486896442	181.32915325867287	139.4418792420401	100.44079418302913	67.85255822483032	162.72142659881516	31.26296142679839	156.76429567642955	115.80805982551634	25.577162563466253	203.3135663753532	106.34333705964762	262.50174118958614	-29.60611328831943
V10A20_007_A_AACTGGGTCCCGACGT-1	CIs	-6.328379639987391	161.09960221173836	113.69283804143669	143.35254909024502	273.8042304516458	-141.88884885605515	359.0951151132034	-107.10270617522563	155.04201680672102	0.8438818565389733	441.71298275620944	-16.777148152107994	229.5911295911322	298.487564933583	380.0046956786151	270.48064466548954	-160.01859600184235	-155.70021932894102	139.2098131507568	176.5913532266088	56.547619047618994	232.04248208048497	-240.93275928138223	-132.89169563398056	91.72650023055684	-28.894765497397668	67.3989612560441	167.29045534273465	58.42353594226343	-162.13314244810147	59.56965584693352	-82.49496981891366	-87.23904327387352	149.232914923292	-27.761291471306684	-188.73135996423892	9.155222638357436	84.32940636913229	-14.655841442302162	270.94365996693455
V10A20_007_A_AAGACTGCAAGCTACT-1	CIc	-158.97025463657036	64.35649356264133	231.51924396725727	-109.88260373504832	487.9311440005027	-58.99837867050507	-255.4656317759315	51.9821194357452	46.90603514133184	-266.3096397273265	-202.83775117575263	-34.89967568338216	-107.76160776161277	-270.07769043351936	-47.48159708315746	-68.22124146412153	-256.99674569966834	-112.71330128953356	-228.946349613866	-37.61280548053239	-181.4880952381144	-252.06126479483808	-38.478010955090085	177.47101752598036	-5.829655490415036	-80.34533717042666	-17.8397309613335	-170.58433576863365	13.410541720279785	-391.7228647854884	-49.310267538757216	-316.2701700398513	-266.0030416148149	-155.9274755927427	-368.6123805567316	-264.2015518727878	-30.0795880149896	-279.9036890532235	-19.391877101860917	-214.9573365831924
V10A20_007_A_AAGAGCTCTTTATCGG-1	CIs	-308.05452505265305	-48.098297445931664	160.26647313574685	-132.4836365819959	144.82627199391044	-107.60073260072711	26.578921927438632	52.71822050911452	-62.71963330785538	-136.83868873741002	48.86792788941334	17.89978260094797	-89.74358974359488	-112.97292327495546	27.73903075669539	-34.055727554175725	4.184100418410468	118.5076298474038	-110.78509281332992	-58.13187537053096	-318.511904761886	70.4075572803763	-39.15425016343619	134.7207308861256	14.788222119756997	-36.06012289025684	143.8023600581063	79.08765727070981	-26.429995206025072	-214.0865764985101	-235.5380320720456	-91.94381978143431	22.6565740356716	117.61971176197	-69.76675173601255	-109.173931091735	-41.61464835622915	-111.45985610687065	-17.491493045190953	-169.51886216820034
V10A20_007_A_AAGAGGCATGGATCGC-1	CIs	-215.06271053650548	21.404009420755933	173.13259760031085	24.087251546273656	430.3817569713762	-75.51942592925978	323.55987680750934	92.45429481517056	89.30481283422287	-70.72379097695418	234.67560923470955	72.5792080972221	174.2203742203754	115.82310485911027	216.54674271826343	-47.61434248951658	-157.22919572291036	-257.9137306143003	151.97546712308628	89.22337131941616	52.023809523806925	273.9652243567937	-218.3350990690489	30.238229566674374	155.16105658389463	28.797542194910456	121.94296857899022	202.7152070932518	-38.74296671966167	-282.20246392647005	114.63618395581848	-19.11468812876909	110.84612194110444	217.85216178521895	-142.9164935604394	-250.74240827665784	-30.3006658343842	-78.99790753003016	25.749706485184344	267.8089060169144
V10A20_007_A_AAGCTAGATCGAGTAA-1	CIs	-17.514454338477396	49.34278461952763	146.47345129252002	133.6245721491589	129.39084037351296	-64.86819191736608	13.127183835824653	157.79999464653304	-46.79144385025485	226.48490749758875	235.3347228160238	-80.79404112762239	157.31115731115878	-9.58488484347996	141.38135815599233	95.10791998770588	193.026499302653	83.8038794779692	256.8107260019717	71.75636211931987	222.440476190454	37.10967171683061	3.719315645910682	-105.72005750996428	-84.10732714139345	-59.56871743020212	-59.36958987523008	102.40032041102316	197.62571594377104	314.05643672532824	222.56861666359436	179.66623269027903	-146.7751970136722	118.41004184100456	308.13401388807966	145.81537184274967	121.51477320015871	270.6308940292771	45.052036694327086	-88.46198816473023
V10A20_007_A_AAGCTCGTGCCAAGTC-1	CIc	-229.202102300898	-32.17430450640388	345.44084817024014	-251.00582477631613	4.573461220868736	57.13685221881838	-251.21189940198357	223.05200888673744	-159.54927425514668	-118.24083089905628	-384.7308322645033	-152.5000890979594	-107.62300762302227	-450.32869029556974	-174.03013520791322	-127.52783084118636	-209.3444909344397	-140.1994182338817	-104.4277360066778	-179.96179434821553	-248.45238095238133	-253.91882000358396	-190.1922773482528	-69.33954538009293	-226.93937597435917	-69.27160301782278	112.46094760511836	-61.16811910451082	-130.30807660283136	-321.3841690841459	-107.86111620514224	12.703673018501954	-166.80492188578975	-123.52394235238464	-314.9445070924009	-135.34182712265113	-94.76435705369369	-274.0705706996972	-58.68306369768574	-225.06628854564983
V10A20_007_A_AAGGATGAGGGACCTC-1	CIs	28.663847228976053	47.00209067740915	97.93163836013416	2.5671050261307777	95.37572254335872	53.52639164114654	260.14059414146845	68.27672046896153	123.14744079449676	-18.43557286595281	307.2003705287205	-59.24124166933964	99.8613998613962	202.91454052315316	252.8691977295173	34.23138572338903	-144.3514644351397	65.17647424829663	-28.475660696453573	178.04053312254456	-3.273809523814196	234.2384023644273	71.88422784752163	-219.3477350901896	132.7426827393937	-6.7472971921908345	-7.919925178595737	39.864930186309	37.94817450103952	-208.56723053158743	111.98728528638377	-236.91166607486684	-258.3125950504514	144.2119944212017	-93.87797495400388	-107.6252514608656	58.24750312109109	45.71903574397327	10.208345770400385	207.74508391308308
V10A20_007_A_AAGGCTGTGCTCATCG-1	CIs	-205.87485600256406	-29.161643445392627	211.39571024003632	8.114153605964837	629.9625230260965	191.5420644928772	-62.57682268288944	165.4487539816328	35.408708938119105	-5.74488802337028	82.49608094627689	-38.22303004383656	146.5003465003436	-74.19666252931422	254.17432016242984	285.224952242945	-277.87075778706406	-428.80364614934575	142.63300527741697	88.72933271853162	83.57142857142746	-197.8607040755677	-389.6828438112764	0.6460771288717085	-3.798607909007935	158.69759663996706	45.06198634907237	131.5825817945845	-92.18328160876132	-232.01974155143665	99.90423212502566	113.91880695940868	30.122355868938183	-224.50023245000983	-10.994717787412268	-112.98974997604309	-20.274136496058823	58.15919970188999	83.66664676735681	-122.16573681547746
V10A20_007_A_AAGGTATCCTAATATA-1	CIc	-29.51605946616137	74.74604119295658	235.2820529001868	322.7271362517126	263.3233818205072	141.4835164835155	81.40787492922621	160.85146818704567	251.03132161953965	-3.7650113599491855	138.093202223174	-127.94468797888834	244.0748440748484	48.17726290627173	-29.90732940185664	8.190062139079519	-252.5801952580032	-355.00178885314887	10.228824092753362	-68.89093823419284	103.86904761904331	-160.9789108787841	-317.5844735477572	-272.58085063788366	4.237753332016489	-113.8193202146812	-89.3280003183871	-128.03320120983102	74.67262130042246	-273.93286365519987	95.78825111559172	-135.18365092516046	-58.32642057236814	-121.8503021850236	-360.31811976975126	-269.8374684676223	203.352580108183	-70.01175222862139	-148.7373888126008	82.25661082072457
V10A20_007_A_AATCGCCTCAGCGCCA-1	CIs	-235.74221274896786	-42.30620539507945	380.1344198410989	-210.2924398006336	316.0134663024988	120.15102383954408	-109.11928404711055	256.75874621909924	-64.40030557676539	-139.27296332359134	-255.0413282029632	-157.30246979578288	-146.7082467082587	-266.8137728129616	-80.41349593271813	53.213446632855344	-148.39609483960396	-195.4905346337765	-169.19330847442964	-74.9621237072744	-213.57142857144132	-76.90554780614525	-172.5198927033865	96.46568511474814	-111.4990229014362	-80.58839542662501	131.68368057628408	3.017664038004964	53.94494486916535	-312.135026183935	-169.19330847443325	31.93671834931134	125.17281902391696	-161.73872617386246	-244.31717015846436	-274.18015774181765	-0.0390137328431668	-234.9299165878464	-110.77945595287378	-279.11613560521164
V10A20_007_A_AATGACGTAGGATGTC-1	CIc	-261.2535616424103	-47.524251349308436	201.26294698143744	-184.86909265596523	189.7033602236066	-43.6182669789212	-202.28016628225663	123.6649803260252	-191.1000763941789	-210.5160662122397	-471.0568975345557	-334.616344131978	-37.491337491346535	-436.4455477405432	-294.75050754761105	-240.1686318424381	-32.63598326360035	300.90064865369493	-319.15153738003147	-206.3763915420616	-430.9523809523531	-94.75603187537072	206.71505533890573	112.57211494713415	-52.4120062358668	-133.8375981955442	-124.01249676635769	-167.22140124574025	-116.2415159084622	-344.3657461477832	-263.29033967030387	-283.9586538840646	-146.51596847779666	-23.988842398885836	-279.77921538368497	-261.72685761728667	-115.07750728257082	-352.0939031730797	-156.5279684794824	-265.6611254963163
V10A20_007_A_AATGCAACCGGGTACC-1	CIc	-82.19693660837912	52.532975222164325	132.09668131296226	-87.71692788085272	356.1265324271356	28.365759923134828	-83.7419034071265	101.81616210283867	41.02368220015118	-66.99123661148873	68.48101040330914	-223.8230157881449	45.94594594593917	102.72146370615992	58.654549974451264	188.689809630464	-254.06787540677516	-254.09491810166472	-106.13933206999984	-15.940978855140347	-38.5119047619037	-161.8558979104224	-179.81200550007594	-148.69783609660166	-103.48461893156284	-131.66951855021455	-180.15839850356687	-39.7751598602378	129.82867812176033	-321.81742832387295	-34.90433400574034	-301.6925079890936	-79.85967095256906	-98.97721989771304	-406.81939580987057	-234.3136315739081	133.04983354139594	-70.48470777079633	-193.6700296499654	-43.16695051875361
V10A20_007_A_AATTAAAGGTCGGCGT-1	CIs	12.404251950457883	32.88849211799064	-63.159181805997	161.55497507955874	579.27332782824	-82.71032246440107	465.5903434751041	-102.0637597366203	44.72880061115282	183.86887374229065	382.4328416702504	5.4795252860041925	100.97020097019328	343.9985289385117	323.2491333711168	254.66043080166745	-59.97210599720683	-156.15909904026333	391.1098885424696	221.23048547527048	280.2976190476114	241.9931774552523	-107.7699885039298	102.48967186561944	412.8735480754631	77.1758575095261	125.38554912144616	311.06799066390533	154.9844826281062	92.41607956900692	324.96892638097376	140.8450704225391	55.00829531314927	244.76987447699463	-58.6088195145102	-15.087652073950215	47.36267166041322	158.16779889356667	133.42487015700786	300.15924326159296
V10A20_007_A_AATTGAACGCTCTGGT-1	CIc	-227.72612372584715	-33.13672826789107	286.24168750540355	-84.999699753787	307.2159054818195	144.57605236293546	-145.80082036267322	221.4727374929657	-75.74484339189493	-168.61408633558318	-308.6299344449301	-181.4925692291148	-85.58558558559668	-309.12977520343713	-153.03768972612636	-63.68706497156216	-269.5490469548872	-245.99841336509616	-244.4220306864718	-122.422765298739	-250.41666666667265	-141.41588520446209	-110.82433559498178	-69.49423990390507	-140.61436444679458	-238.11931243681624	55.509123833402576	-24.77660999627325	13.145610980741152	-386.88166371550295	-110.1738085049979	-192.1134651043539	-33.198534494673126	-291.16689911667504	-339.9608285358209	-285.64358016414684	-1.963691219316608	-177.61630406741884	-292.22135991879884	-41.03326584687532
V10A20_007_A_ACAACAGCATGAGCTA-1	CIs	-10.60214700911727	60.96868053329912	122.6581050273272	206.6819792229529	435.6221812869344	-57.53467843631654	300.7167815266669	130.624481383332	127.92207792207591	294.4173969490391	336.9317372096466	-66.556185181225	244.21344421345395	230.79575231003432	259.3602828456084	188.3933864699264	48.21013482101071	17.41409616252571	393.5244615603788	127.90110445074374	274.6428571428437	180.5695581919028	-138.03169307756585	20.838262325515203	181.33412379510304	-143.39464882944412	95.11869938113378	256.239037662123	196.3767567431105	-4.7093395622184575	311.5104835258671	-102.47761076261553	-207.5210839209015	153.2310553231096	-54.17235444240222	-1.1335696267165407	168.6433624635784	219.5516954739497	-39.69912244044931	168.35334679258006
V10A20_007_A_ACAAGGAAATCCGCCC-1	CIc	-258.5031084941144	-36.73564376078867	306.56243344084083	-292.6499729778446	192.1171314235	164.01699393502113	-318.8918198516652	115.31357905725284	-148.96867838042945	-367.510548523182	-350.5727162605187	-316.787839908737	-354.1233541233425	-325.4493633062031	-203.1295316751208	-94.17473596381588	-243.7935843793459	-141.00051332308243	-268.9956598814093	-158.7840063237029	-341.0119047618891	-257.1574571519288	-88.64368956113087	104.8646877900544	-160.69428891378402	-220.8621762464229	69.28939565797099	-214.35082243429997	-170.2116922766395	-421.5989149682096	-233.6328626444101	-130.66635104745748	-54.7663486796594	-193.8168293816761	-368.24143866106937	-309.95944694573944	-166.30253849356097	-336.3143864476602	-232.93136728154235	-250.8374157856842
V10A20_007_A_ACAAGGGCAGGCTCTG-1	CIc	-276.426508370296	-35.94083026854506	330.6223228442353	-245.6314177625619	-51.54671917677807	115.72239236173436	-396.9989089452645	106.038705532801	-144.27043544689644	-276.7283349561285	-599.5127903662772	-275.3127338821509	-204.01940401942144	-526.7549303544304	-393.9121908102807	-236.28219484883115	-104.55602045560202	283.48655249116973	-339.9657680787301	-331.30228575191524	-390.4166666666442	-176.86135318408046	260.2506593332295	108.40446248203504	-238.0717124475823	-205.18005755620783	-210.7137882315393	-237.06271493088136	-387.7955239320512	-349.7155558904687	-286.1014324428841	-339.03420523139147	-102.3088621595409	-130.72989307298985	-470.4136744020735	-160.85512660855755	-317.58478984602186	-339.25244360362694	-315.2647603128064	-357.2816620660014
V10A20_007_A_ACAATTTGAGCAGTGG-1	CIc	-180.73962809081414	-29.715850997265843	331.1074648764815	-165.7584219059573	-11.179571873214034	127.34942652975344	36.225779275483895	194.4310607885515	-4.430863254385209	-106.91333982472857	-61.716189254680025	-226.1930218468029	15.592515592511395	-349.0093320461671	-71.36050381868864	53.49889115780869	-144.07252440723926	-194.5261094778389	-161.76620412820773	-81.0882023582118	-129.04761904762617	-40.96289032828252	-174.86418862565722	31.26649316614294	-34.69248841753805	-64.19654662830811	-14.19815732393719	-125.96157830044696	99.4121060732166	-229.2506498888528	-4.798581820403602	-164.39815362764864	-57.91165491496452	-227.05718270571072	-177.19152471956025	-77.54574192929982	179.9183312525893	-89.40292945796726	-2.0695281873710094	-97.21257707217086
V10A20_007_A_ACACAAAGACGGGTGG-1	CIc	-212.94796165162973	-26.2995518523583	389.27717781439134	-96.47661082086562	653.9096741409163	90.69687143457315	-215.7940530611691	243.85690195130303	-65.50802139037003	-197.33852645243	-199.1012897249878	-193.17331337537416	-87.38738738739457	-256.7691812623636	50.39567997569515	33.69343258019998	-239.42352394234263	-253.9782537682896	-237.2496281353745	-7.00436949695805	-256.4880952380947	-221.40815114561076	-201.6319906228263	-158.32529528454918	-144.84113914323387	-148.44053822822127	90.78064991144848	-62.777079564133416	-157.6085585244644	-348.2274045887985	-56.217780222903166	-224.68142186450092	83.66168947877982	-331.6596931659527	-392.30814885160135	-320.4808889740286	-83.68445692884515	-201.2354172041296	-183.9392673074148	-199.3732026870241
V10A20_007_A_ACACGAGACTCCTTCT-1	CIs	-182.51861047263185	16.3673081129429	117.36098511441467	-57.57220921155108	210.02985453853665	-70.73800516422364	387.483254381517	-50.99172890066302	5.30939648587826	-148.1986368062147	329.13816445776325	2.254178694891591	69.57726957726513	191.3069461683563	310.5846119850524	122.5545089256348	-247.55927475591577	-63.760947003285686	-12.276626525658031	197.56054717520388	-7.499999999999174	339.083237808535	-202.09408741517748	164.41297978051546	215.7301890521049	-45.69495216613897	164.39814538435732	70.23492203792927	100.44659753235032	-232.3588139999221	8.1198932290038	52.49141910285235	-30.467993916762456	183.8679683868098	105.050744851329	-74.84752690233178	26.32126508530055	69.2951529222924	-4.427596362406972	364.6007105084415
V10A20_007_A_ACACGGGAACTTAGGG-1	CIc	-40.0287244148656	32.24246771149558	197.45675136271015	97.7976941091698	64.72718033412005	86.12562301086712	-110.43131188973094	59.95208651195178	110.2368220015264	119.79876663420453	134.9045176001183	59.419437613598056	25.98752598751669	83.8045327081371	1.0496222740891716	-37.513997760359466	-183.26359832635612	-319.48916577227914	185.20895735272333	-82.9545704059882	274.5833333333264	-305.3917438921648	-324.6511732750138	-118.80539428904557	-158.98162176405762	-21.54468382982424	-136.96694724692497	114.29143591089976	139.84558322609104	-88.25302339599179	166.75835931290584	9.86310016964426	-222.7637218304905	-210.9251510925036	7.938156567153029	18.791710572535024	149.91677070327847	160.50391263220666	-81.05983722364672	-4.797535369314761
V10A20_007_A_ACATAATAAGGCGGTG-1	CIc	-214.67439521080888	-22.406873292738272	357.03298176968144	-277.2098120458732	228.8953820745861	57.93250465381188	-212.60375378071572	163.56165850263253	-75.47746371275267	-256.9620253164164	-320.4850719680811	-219.23447022344365	-71.86417186417864	-404.40399025422425	-153.1067438231037	-77.13589355114489	-183.40306834029928	62.5009722027824	-290.27854188316235	-253.8040972267989	-288.5714285714101	-127.7017415443256	-15.237923494809335	35.71623564526132	-68.7262587005639	-150.39472660809017	-93.70584840705357	-97.12458740176784	-209.85037721090112	-497.551143427689	-203.1909040894897	-283.1498796701806	-202.42292271531448	-55.23012552301246	-440.0854650127959	-355.1106427818609	-196.68123179360032	-292.3581849972844	-174.86518217816584	-209.6516038311252
V10A20_007_A_ACATCGATCGTTTACC-1	CIs	-72.83027958703265	42.511203690986044	188.728139026704	200.92475830179183	410.4681445722108	83.15318561219864	103.82974021849444	150.8873363848042	176.58517952635265	166.43946770528544	316.99355137523924	-137.7009159271515	255.8558558558587	376.6836758148411	243.8507326639884	113.29951913576464	-133.05439330543948	-217.92897475386192	177.05849990829694	235.63445534989697	191.07142857142705	-26.965624870524213	-201.23751775129136	-252.86184869055688	62.06222690644322	-39.66710741230818	-10.437187829583475	124.56668554145872	138.59662402542648	24.187167991564756	237.1884997045288	16.944806091449784	-273.7107700815656	-117.06183170617837	-191.4802065404519	-58.94562058945456	166.1464835622049	251.89898816176552	2.079477842120732	-39.50659590312274
V10A20_007_A_ACATCGTATGCAATGG-1	CIc	-166.94259088818046	-31.51734346625565	301.97922172172485	-76.56278148080335	409.73766118276495	-52.75325767128882	-124.70479373540746	166.19823871088235	-112.91061879296124	-92.27523531320816	-19.697698446630493	-48.451477244376136	-15.661815661824289	-238.7946490139378	15.903158534396118	-5.500296423156028	-50.11622501162388	-200.6782086580729	-47.2930293212734	43.25582416617587	-152.55952380952712	-132.36289309044756	-2.0963415458985994	-89.40433508653932	3.425334299455822	-188.21459127325696	-63.578293833197485	-20.74385073266589	27.30048192162557	14.372904343898194	-111.93634492734816	-12.269696611038777	16.08945112678396	-39.84193398419705	-104.73915365896328	-168.45483283842233	5.409904286304642	-17.571014991255296	-145.57339860305748	-176.9731300636026
V10A20_007_A_ACATTAGTTTATATCC-1	CIs	93.60201661684289	91.48010804376477	64.81182011090843	350.46988530593575	485.5808930953634	-137.09241578092613	347.63904042430016	122.8954201129541	180.86325439266437	240.0519311911714	482.2172937153106	44.01439823229485	238.11503811504255	279.34078058199884	325.8110403690451	137.0792437915829	-53.74244537424496	-117.51987182478472	320.49636285834106	219.42998924094456	338.8095238095164	286.6642727913312	-113.3038793589366	-209.18339490781983	211.47047844893908	-17.50991677685388	47.02206833423277	319.2785227947754	248.83304317108588	190.21964359719595	355.07467856631257	-76.79409792086061	-136.95907645512654	191.86424918642388	33.57766039527162	-42.612638503046014	186.4986475239202	199.14294722961327	63.259904881298	325.02481284765577
V10A20_007_A_ACCACAAGTTTCTATC-1	CIc	-14.399912919099368	71.45564050522091	308.053357735035	203.6269741187673	573.524741154813	67.08250765627984	212.8247268910588	173.96745094889678	268.9075630251943	89.3865628042801	327.2142653555657	-48.754410349620336	278.7941787941836	375.0747023399269	254.80271244494332	179.64341391652425	-136.49465364946278	-476.7993529018778	139.1894370071448	109.98397119206456	137.79761904761511	-108.25610783487996	-287.3791222415041	-210.59384497789856	181.6964187690807	-50.02138912655359	-52.55407637354805	-79.0807518610124	174.1856533696499	-148.77745544964395	117.65185321025557	168.67873910127793	-46.22908889809902	-149.2329149232866	-183.7942904623396	-28.291343359836905	202.15615896794577	16.95473958781014	-37.71914114580097	29.949023654453743
V10A20_007_A_ACCACGTGCAGCTATA-1	CIc	-183.2205126035157	-0.2902023022874345	420.0935574715565	-53.55641626132813	399.86025535160456	108.17870653936362	-236.12357921195053	167.50983698706662	-6.799083269671296	-189.2567348263252	-340.11596836257314	-272.301222424153	-4.158004158009959	-266.6298901300936	-109.78220337812634	-83.94264760775273	-287.5406787540577	-220.30114953258632	-210.07804063003013	-102.46360582306647	-286.54761904760727	-253.89119836479665	-142.4948718526853	-111.0069703532452	-109.86320620074191	-236.340126001407	72.83147274789629	-213.65337605479868	-48.62109857947149	-427.2312850846225	-149.92766469017374	-146.407858918212	-9.746992948974732	-230.26499302648543	-396.8484776544899	-301.4177603218676	-120.12328339575872	-161.8797833003747	-279.64499631861617	-189.61256289444245
V10A20_007_A_ACCATATCCGCAATAA-1	CIs	-203.34269278668	43.498044122947086	117.08488802290418	-67.78058007564788	511.3066124626975	-159.04041313876	126.12730813319808	-84.838994619766	-176.92895339954066	26.64719246997478	71.65188114579135	29.58052674721064	-94.24809424810826	52.22268192893933	181.55012636900776	195.76005094087765	102.88238028824144	352.4818392521052	140.61576705992474	113.42028412709496	-94.52380952380744	198.35098816413773	231.0596668394805	215.19828198082337	70.32913949454584	61.649296103291455	3.731120530121344	15.689090833758703	-82.69623798350527	-106.88317070413972	-5.307985410679668	-215.21284570165767	-91.0237798976823	283.3565783356609	-36.63422161552331	33.448286872945296	-112.35955056180669	-61.09725685785316	126.80834975026708	97.27609488062298
V10A20_007_A_ACCATCGTATATGGTA-1	CIc	-100.19225936805623	-12.920233789621843	333.8329375941285	-3.31772053083291	744.2990535476287	116.45048940130452	-25.15640752965664	186.8559115607964	56.569900687550174	-89.6462187601411	-132.76239846090868	-121.08414412487002	46.569646569645926	-128.14324460995402	-137.32097725357946	-118.92058055024926	-315.5741515574041	-407.4618507630292	-70.30788352995292	-154.3596161869102	-99.10714285714592	-206.00908751916225	-321.157270698546	-142.20066609642765	119.32679006653494	-188.63265147391465	2.5073129962401906	-102.95275318685138	-119.90008326394732	-377.802057039555	-71.49988793120436	-116.58184400521024	-228.60500483891784	-346.1645746164462	-382.6933349160336	-301.9605964811579	-81.91583437370163	-136.0535443001787	-221.1808250253668	-142.61034014650642
V10A20_007_A_ACCCAACGCCCGTGGC-1	CIs	-41.4908973003309	37.96436183470217	29.22684925887731	83.60355491502985	371.75252493173934	-79.78292199602357	348.2398110680108	60.74841403677781	17.49427043545605	226.0305095748193	382.2146216331943	60.542072062438734	-62.78586278586905	256.378430561316	232.1805902744328	195.63928594954507	181.35750813575385	90.1815297027355	452.6050899606603	249.6980875216913	280.7142857142753	410.3056334332553	-39.9544665599789	208.13693195261465	149.18867883099932	232.64564050711456	-87.65645832089251	272.63248028508826	260.818005197679	186.0377500659434	303.4313425840843	328.9541168580276	-136.11226323792712	321.75732217573506	317.8675292302351	106.95468914646676	225.6944444444349	231.38991601455493	64.51356137942635	337.5828312841668
V10A20_007_A_ACCCGGTTACACTTCC-1	CIs	24.30390130728982	47.51840152196821	39.42272042408357	127.7697712123969	453.9795464650913	-86.92878160089393	393.0282983689762	36.65783345378685	59.43468296410303	46.02401817591424	337.67101325354184	-46.80316475997265	108.59320859320574	395.8304601664185	363.44552322291656	208.42939639461488	-86.750348675029	-197.59049263460824	195.78417588685969	291.06558636894096	138.03571428570658	337.21187178038343	-81.99400401235931	87.55710047864856	207.3534901082479	-22.2835809286795	-50.26565578174279	190.31999668541332	240.6580374940016	-7.87401574802586	246.05212217534117	43.47654554779718	-88.08585649107435	205.0674105067405	72.89750133539086	67.23185490308772	134.93549729503806	175.83913778770886	84.07458261198315	511.89246102881066
V10A20_007_A_ACCGACTGAGTCCCAC-1	CIs	-53.86868526940286	58.20501864314481	104.32525815077304	230.6716507536064	87.05456393318609	-55.11019035608106	343.86178131951056	-148.7124923043993	121.35217723452614	156.28042843232254	440.00730369106856	66.44035781745539	184.13028413028388	461.20075391901946	381.413399257	234.02059592034047	-183.63551836355003	-339.41543391358726	149.09224280211754	248.53435215072705	175.17857142856386	239.3069730827376	-291.3914748777045	81.13272790143733	196.41876907538267	150.95862176245615	-13.541480110641029	174.16824340189163	236.10375192389364	-188.392419847046	222.95576339220693	-192.2515485067224	-6.739941932801218	28.637842863783977	83.50643955130977	-173.81933135357627	270.52122347065006	148.5223722303402	97.71555927009884	391.08493986849606
V10A20_007_A_ACGATCATACATAGAG-1	CIc	-70.34564158700374	62.742704247990666	260.93147270186154	137.7754758902254	305.85021914503653	114.9417522368308	84.28743077327037	181.3217698546476	221.08479755538087	80.29860434923343	177.7023656833457	-23.88716632809464	154.88565488565283	185.46867098791515	114.04284116177246	40.31354983202867	-296.0483496048218	-423.4604196805333	90.4293253458808	38.41424587752451	46.07142857142804	-225.7378430262275	-369.4520208281517	-162.91153293174466	70.834156731007	-94.6857742863929	-50.82283644757269	-24.11369066526946	12.981606237223067	-310.1194288513074	22.08773967439123	-137.9847713733336	-31.05557859808323	-200.3719200371866	-304.55813401388934	-323.38665900309275	183.1304619225874	4.557571588273351	48.93240204564928	-146.19370937727953
V10A20_007_A_ACGATGCATATGTTAT-1	CIs	-170.03058750948003	-55.612527786676885	121.13168253566826	129.88650693568678	418.2811408245104	75.4969074641186	300.5786733327185	173.10420514466884	-37.31856378915016	203.57026939305152	276.417984893838	39.76442496168664	104.43520443519738	232.45069645567276	148.6251329291498	10.330896076236552	122.5941422594177	89.68376188032065	318.4791246408493	91.26539753639813	301.7261904761877	145.2483875868445	65.29089556612101	-177.13432944474195	176.8658191160037	15.837675974172416	-35.36107297076439	338.4203184775188	207.65523679761156	77.72294013488055	331.84587484970564	92.47642719059648	33.7688372736093	299.20966992097124	75.21217876431767	-15.34310438419933	206.86381606324184	255.19534497090197	31.07277177481904	315.44580012036306
V10A20_007_A_ACGCATTCGTGAGTAC-1	CIc	-216.4985900536541	-26.106253211046536	306.86219599736063	-211.2457214916153	578.6063647335296	-83.62607338016278	-70.22801662822016	166.85403784897505	-21.848739495797325	-132.13242453747992	-246.17001567625985	-160.5723653729575	-114.0679140679276	-130.87849951731351	-127.05953844240754	-148.5958325099401	-200.7438400743758	-225.799928445904	-45.98895613015722	-158.84987813715688	-102.61904761904984	-95.29465383180786	-108.84070058383097	-54.83465885307518	-110.4450738862146	-95.55106167847028	-103.25751696415516	36.3915091082368	-51.648878459873856	-299.9849301133987	-58.42859180471019	-174.67550400441928	-2.972487211386316	-72.61738726172946	-254.703543236993	-73.50640227353384	-15.163337494806935	-16.68243185140701	-101.9441625375558	-204.5749092685853
V10A20_007_A_ACGCGAAGTCAGACGA-1	CIs	-15.480234818174953	102.87633465081424	232.54869169419575	163.2438599651639	224.79832306423447	37.00534438239075	289.3504771638252	98.8583741534824	184.1864018334568	154.13826679649	411.3225024939583	-18.22053530061745	186.0706860706837	160.2997287730477	324.7268910464814	125.07959510792018	-216.08554160854248	-308.07939396770416	68.59628746663505	179.79711481456275	88.33333333333117	58.965293410861385	-278.88104952325205	-199.88352412324832	70.82317809543184	-109.63871820799172	12.367420850495924	110.2517712375928	244.51845684151223	-245.31891647514985	191.6580068056196	-68.62745098038978	-201.420572376593	-32.728963272899065	-257.4633509407153	-228.88526998117263	278.88316687472604	65.75515234901144	-145.73259307901552	128.48562703894396
V10A20_007_A_ACGCGGGCCAAGGACA-1	CIc	-187.42612454479115	-14.097829459727706	339.236552099501	-79.25749114272513	357.0793368481434	-9.195039932746852	-116.10755866145514	96.83075028774692	-26.6233766233761	-123.79097695553102	-143.9094342311694	-87.23582451263384	-25.987525987536056	-164.46007447249443	-131.87260900188843	-113.13483960213496	-252.6731752673031	-143.32602236845426	-178.40332538663097	-253.48571679512784	-227.44047619047197	-204.81445164141456	-217.0615152266462	-67.65610497387965	-40.34648573875404	-99.12887920978196	79.05995661950794	-80.33063101634337	-78.83581863599152	-296.14210903063514	-43.696639973908326	-5.700871898056022	138.4107562560491	-41.46908414690878	-354.91720576889395	-415.2856276143832	78.98980441114182	-273.92725083842174	-12.43706843372605	-197.49912397718583
V10A20_007_A_ACGGCGACGATGGGAA-1	CIc	-258.37429563343903	-33.603442750541944	343.5752206804361	-204.7528973758436	297.1796989138183	95.59088452531633	-255.3896722692513	201.2098824914804	-96.44766997707306	-317.4294060369609	-451.7778252814627	-294.3351509319365	6.029106029101061	-404.8866822966989	-151.31133730164044	-126.23235184331794	-164.80706648069992	-140.96162521195268	-277.8389062086019	-224.50211887667837	-410.297619047594	-169.31374038420975	-64.59211505083744	1.838134930024301	-73.74349515842492	-176.60612895700504	11.571448470742723	-98.36065573770838	-161.8474503570227	-276.3628828693122	-128.01312223648216	-259.1430938572548	-139.62048942346408	-175.54625755461208	-381.10570360262176	-237.6504773765305	-190.88119017894047	-326.4396480063984	-227.97643921754684	-320.00024321849224
V10A20_007_A_ACGTAGATTGCTGATG-1	CIs	-76.22735623459937	51.479243286677715	72.6726987307372	-179.2544886807156	274.5982341358208	-104.59827058186178	340.0223735274536	8.538772451084542	51.68067226890631	-71.82732878935278	323.8608023371912	35.02441284436333	56.61815661814808	178.71098239324138	225.58592401288556	192.740926157703	-164.76057647605103	95.41586946038636	54.72013366750286	79.52923610654048	-83.75000000000519	349.3999198972687	-116.0877307666429	-2.6389065827025755	147.1686098851711	48.01858909543338	-87.34801902373825	139.13710000415853	-102.56604344864432	-271.2956335003538	48.67860708682054	-209.53170000393663	-109.7400801880179	234.5420734542176	-221.6006884681545	-364.19516556501713	-151.9714939658831	-201.47906096827236	97.57626410363582	281.4707302093084
V10A20_007_A_ACGTTAGATTTGCCCG-1	CIs	-161.50763102930605	-33.167249105991864	159.1936387230044	184.45625412837748	547.2590992822435	69.58205728697111	145.99417183422315	185.9391311330547	108.67074102367984	201.1684518013647	156.521661678782	-29.26868384475528	217.8101178101216	-23.238174044967035	84.34957946055546	136.16801703884585	-55.695025569502185	-179.83418109417053	385.51663712122274	19.31141997672747	282.02380952379536	4.709489414010138	-231.34143317628929	-179.31825213387887	-36.47102738071745	-129.07365637397058	57.31001134260859	241.42693386001747	230.48974339564572	17.801303545193402	285.5920288525983	185.1698425849287	75.55647725701759	-17.43375174337147	-125.11128256869434	120.39786697320694	227.5150853100183	258.1620660991053	-72.74192585516693	-102.6208685163162
V10A20_007_A_ACTCAATAAAGGCACG-1	CIs	-227.10782199460337	-31.285893777308782	374.34426940763234	-145.87461718608765	90.32585911199736	69.70215576772588	39.14676757772226	260.29872319919485	22.11611917494193	-164.29730606944548	-101.00024939434496	-134.27064400013526	-78.79417879419344	-66.15179515470592	91.4207189912628	130.03095975232733	-126.12738261272725	-283.9454322025063	-141.3594963017219	-18.01594097885388	-224.5238095238126	-95.72278923308218	-171.52807519779034	-186.37050248422432	-155.46845837999828	-79.26615851287876	165.5523053350065	106.20520115459078	99.6518053137472	-80.90645367892421	-105.1409010330585	-45.54779658342365	14.27485137564698	-228.77731287771635	-71.60662353849565	-228.470159977023	102.48907615479972	-209.1610055321598	-116.3214136469449	-134.8049431877393
V10A20_007_A_ACTCCCTAGAATAGTA-1	CIc	-194.6490284609685	-27.2785077344858	351.1521137204076	-139.49438539600848	-166.1373308772158	118.9500390320024	-248.7604789592132	194.1299285312705	-49.6562261268092	-313.04771178183233	-291.2970286447345	-179.45222566732613	19.889119889112195	-332.2989932423244	-117.93749223141636	-48.38284697977837	-335.33240353322367	-272.1934450200136	-321.0465187358664	-144.16046373757464	-254.82142857142057	-295.378899830122	-129.61251493362278	-64.6987096656772	-216.41086445777947	-297.3380259780662	20.446540505050557	-182.17851865150692	-200.69134307269147	-228.1392457521674	-288.2409275220542	-240.0481319288208	-237.28051983961188	-214.3189214318789	-376.5208617722472	-301.9605964811452	-192.93591344153668	-255.825952360492	-299.80299683599674	-278.99734940317984
V10A20_007_A_ACTCGTCAGTAATCCC-1	CIc	-88.0626944450102	-18.631699959816533	226.5218866108479	140.41013631177216	288.7632598615436	93.3165195460233	273.72353501735023	205.22497925532693	128.57142857142816	88.86725089256372	219.94798346872457	76.49060907373502	219.8891198891217	136.11915597849355	174.91402764927602	84.17319895483685	-240.07438400742737	-390.20330704501566	224.40246958859225	112.38829238303008	156.0714285714223	-6.138909221486621	-295.9560895340603	-45.16170127577467	114.23270315966334	-104.71921910244414	151.28450042783473	238.1675804825672	207.46600055508085	-243.39750593377693	231.22847769829687	-196.39405057796165	29.94953684502312	-112.50581125057992	-196.124399074128	-346.63281923554723	260.15657511442504	16.15214836472155	-56.454341034361605	90.12888031381318
V10A20_007_A_ACTCTCTGACTTAGGT-1	CIc	153.15431581361673	66.35306505516519	-2.200888243781278	166.00612502250718	553.5476084609279	-97.65507716325594	295.9451434253822	-61.92617575416904	35.29411764706402	187.601428107751	409.3674291007955	298.3445596778377	188.1496881496891	340.9184940008351	354.8068556907698	194.17912741804204	-89.91166899116138	-269.16794997436944	287.0794873362046	200.27227016226985	337.38095238095065	168.76821301808704	-276.85233189817706	-125.18426847689878	260.8853171727951	-0.01944466049653	-87.71615624937542	221.44267819410865	189.69040950721703	208.906302980087	335.69696599219145	141.5946660354324	156.81598230333202	228.3589028358956	228.099590480154	60.62202637545156	237.46358718267356	267.3345372201518	111.04809663105172	258.16284435077256
V10A20_007_A_ACTCTTGTATAGTAAC-1	CIc	-210.11603627713617	-28.005921042596444	343.8434292836236	-234.8300606497237	56.81890363971768	132.8214135591146	-330.3755161793748	162.87240022484193	-2.1772345301761424	-276.9555339175228	-441.71298275616266	-336.54977012720485	137.9071379071382	-468.5330758975716	-347.4733105915148	-209.41747359639373	-209.9023709902261	117.93986342495612	-344.74397375552195	-287.9805897723088	-317.8571428571246	-219.6196500338284	-6.570790974461939	-22.99488598103376	-225.9073842302939	-243.8652096134418	-158.4383021909056	-240.3013520792158	-154.3032321550218	-541.348001356363	-174.1345233001124	-395.7864836075398	-98.95617309552269	-136.82008368200928	-489.5097631907316	-337.5323306830123	-88.02798585102744	-326.78361567345024	-187.81963265873577	-295.2026856972816
V10A20_007_A_ACTGAATGGCGAAAGT-1	CIc	-117.0893548369477	15.102982394561288	233.88973471012343	121.74232870953442	512.704058946851	130.3969254788891	-48.15142182385152	197.76359110253597	158.25057295644982	29.56832197338339	-59.42265213054673	-225.57824583910647	288.5654885654927	-177.56171562544705	-13.921305951082466	78.82660342972949	-169.40957694095323	-516.6596668067178	-151.30305438392017	-24.822695035461127	-64.7023809523831	-190.09902357507423	-216.1598629488553	-203.20490654630984	56.61682366116265	-135.06261180681642	-59.67802917238542	-151.6635131962413	123.72265536293882	-27.088121161883468	125.80231065468372	145.65826330532454	-25.02419466334114	-309.4374709437354	-226.5713098700236	32.905450713663754	200.9467332500803	-24.17806059563412	-144.65803036634097	-115.31329620430388
V10A20_007_A_ACTGTACGATACACAT-1	CIs	-45.07102280482245	35.429351890001875	48.23021764339255	218.17390260011825	-72.286095407474	-140.06485317959914	395.8318947063459	11.12850986375597	42.513368983959566	44.92048036351573	340.92204645863364	50.16215830927654	205.61330561330772	306.049740265716	275.99541480797626	113.3324550424998	-211.947931194784	-197.2716101233821	153.15728345252563	221.51593000022183	58.98809523809262	331.9775712293287	-311.306719563577	2.4296139916670114	175.64719056715816	62.13541261569551	35.78890812488794	133.7646912591431	170.98125299623212	-255.9431865275297	106.21064857264837	-107.29080364539628	-191.241531867815	170.43235704324505	0.7863968188003514	-255.963214867335	154.4943820224612	24.0204087482445	51.35016814916767	433.3822370625844
V10A20_007_A_ACTGTCCAGGATTATA-1	CIc	-15.837138383718752	145.60321893105242	215.42672777614544	82.74034708460772	608.3338626691356	52.98594847774941	12.118994019923642	146.6246419872024	86.40183346065615	-35.150925024342776	122.12751175716414	-178.56124594603315	209.2862092862117	57.85408909116709	93.92738271161724	-80.8027578332567	-275.1743375174196	-387.224477732708	-16.453735965927788	72.51388797400668	11.30952380952609	-235.8887952822216	-375.7072335053723	-235.70895590296485	-46.28592758492133	-130.89173213036904	62.41418422780689	-102.60057729225537	152.51179572577675	-292.1297517236281	-45.510116755298654	-66.26030693967624	-101.2719480160252	-139.6094839609401	-351.9645082794353	-210.74815595364063	93.35986267165256	-141.45670306990874	-158.66714425009084	-31.611317295447662
V10A20_007_A_ACTGTCTTCTTTAGAA-1	CIs	-80.90010673552756	-0.5786242223540239	83.29060402154408	321.9239776616656	358.9531855427981	-117.8015973097814	242.65609678624767	-34.10824700875036	89.80137509549354	212.6582278481031	361.8845304261197	66.9125770697437	225.0866250866306	324.8977152576802	312.72528899141673	121.62132490174548	131.7526731752669	297.1596123633115	259.18454673265336	191.92850712513885	263.9880952380863	262.8060822848898	38.365304420340095	54.81645949733931	219.91304920625157	79.13976821963905	-89.0892086044597	239.2862568536501	259.3924255039898	-23.772746110084817	337.6938280660793	84.07306584605773	-155.26061108805354	239.14458391446203	162.3686865689396	-58.24312673627846	235.7599875155955	192.5072376529887	68.05563846934832	239.8095690868324
V10A20_007_A_ACTTATACTTACCCGG-1	CIs	-6.698439368207742	-34.45751753677001	-37.77797060749739	197.8397285774244	52.27720256622609	-124.52711223201024	443.1201403179618	-111.52600444339367	116.53934300992758	101.29827977928804	448.6693031210405	55.43675825938147	184.26888426888613	495.2420355813218	470.748684519491	340.9854423292553	-164.2026964202676	-282.988784668782	279.87652056970137	353.4132578003547	270.1190476190399	345.7400527573593	-247.4471969884866	-149.99909003221757	215.24712908680385	-18.452982810923444	-75.3487353988789	66.20906818401774	260.84323669668504	-119.0521041329165	163.4370479043038	216.179429518294	-46.48831743397649	180.56717805673009	177.75535640097675	-77.76926270076544	156.6141281731071	125.56253045546497	202.4754741010487	448.437643407014
V10A20_007_A_ACTTATTAGGATCGGT-1	CIs	-63.534768211917616	61.98934822749949	146.37484518840475	247.77067195098604	617.2902242266615	-46.51564282711298	311.9173560567571	5.607751813487222	199.3124522536196	236.44920480366284	369.2683839247767	28.19059838197957	243.52044352044865	249.06909391808813	253.15231952714856	199.9538897305874	-36.26220362622029	-178.95530978270773	380.1067709924989	240.9042004259813	402.8571428571452	253.0142113331769	-195.6810855893437	11.656687353269623	224.11786663154152	-57.95481060901397	80.70164965275717	335.5752896819739	120.51825498952226	-93.58399578043274	342.2886484503695	231.2107941768315	-23.935434812659224	150.4416550441669	125.957030090811	-30.44672222754056	164.75499375779327	262.79129761801136	19.232682625915626	269.16311105041416
V10A20_007_A_ACTTCGCCATACGCAC-1	CIc	-82.55054664343439	27.72767273521562	81.47230746171707	105.12370143517587	-271.10461792542293	-34.49078244160265	-238.2987832668066	50.44969083754942	-160.5423987776757	241.22038299253023	-358.8828915491057	-34.10670373142107	111.50381150381082	-138.57858686158838	-338.2407778253495	-158.09235228246465	40.4927940492804	163.37673246535394	145.23096358782493	-208.61603319940247	169.22619047618562	-138.4258428052429	142.9907806054563	104.8646877900548	-70.68045583295235	44.12965699618983	-216.5840845322571	297.02238733825874	381.5759594277419	80.13412199073852	263.8404955477965	-306.60433187358154	-96.96875432046436	27.33612273361157	-239.851029734704	-79.03055848260966	338.2360590927858	188.52294550978257	142.31986150080556	-216.39941381126317
V10A20_007_A_ACTTGACTCCCTCTTT-1	CIc	-49.97120051539044	47.9754510725533	318.6475975608548	263.24085750314003	315.3147430604302	153.39578454332164	27.62854420153645	150.4590593966616	227.15813598165224	-13.631937682571277	99.0318155907101	-56.25645960297361	163.2709632709601	194.45593711212643	47.31586725040438	72.8212897701109	-264.8535564853356	-514.1397172057082	-31.623774884369265	-27.600289835979964	5.7738095238118285	-259.43624235225684	-438.29317223808	-203.6234917283973	-22.484245657950208	-205.88978766432385	-128.05205659363128	-149.98549863963083	86.67019907652191	-294.5786082959682	7.264095197349246	-182.2503649347028	-56.85745886906182	-265.9693165969158	-263.84355154608147	-141.8079637257737	149.30555555554676	36.10227305300165	-151.61283903447895	-83.55831706241582
V10A20_007_A_ACTTTCCTATAGCTTC-1	CIs	15.974330241374012	134.8850636105083	39.9078624563185	125.27772773673776	49.863431366320775	-209.99969975379585	248.9400196113805	-109.2976257394478	-9.816653934293724	223.98571892242924	349.1743266353196	94.26565451370108	185.1697851697857	236.9098515147382	251.08069661776136	207.12293876117903	-100.18596001859402	11.5653242490698	267.0293620229146	205.69571613640443	271.48809523808325	188.14479263055924	-88.56479498682285	-79.69497879775078	160.60645982918126	-61.93124368049145	-96.0440172725964	256.1354565166654	197.99157267932097	217.53381305808023	333.3537094769224	96.46111965913308	-3.0070510161659554	227.05718270572345	111.29740637426802	-129.97732860746393	136.49604660839617	178.77719494366835	-37.5599466698473	352.5106213629362
V10A20_007_A_AGAAGGTTGCCGAATT-1	CIs	-28.42261931842785	87.65432098764866	22.27314679687788	-78.55941872335042	542.9714793876742	-83.10064252686179	419.2136119436316	15.13691479964824	52.36822001528002	-1.244065677083953e-12	327.2944278181721	101.21529633985544	125.57172557172656	195.32937985565368	271.86597980860324	159.629361262991	-149.3258949325773	-221.10224462180025	157.58909468793536	236.83112662759345	45.11904761904257	386.42672669771486	-297.5452516736694	67.79260014196156	287.5853588916066	4.336159290657856	117.3959763596206	121.94262985623644	69.28569626321116	-143.5406698564605	77.09313935244455	-158.6578293289067	-3.957555647718623	132.03161320316153	-92.32001899223026	-141.44075102980142	90.26477320016	90.13386075042165	168.04966867650475	369.14077433933903
V10A20_007_A_AGACCCACCGCTGATC-1	CIs	12.205577531321538	84.55747328154428	126.65756861012196	148.5242899177228	220.9871053801927	-98.40569266796996	232.3394146974933	-21.70828983644885	64.36210847975848	70.23693605971724	301.09911643150417	329.9921593784656	123.14622314622056	201.6043764078599	199.4489483061134	149.22161473772206	29.6606229660616	24.320624698622407	231.66656478592867	48.52556924225405	204.99999999998997	252.81395445192825	18.765638031685565	-153.70265892587426	143.60055332323375	-37.87819864666043	129.56440411517792	141.70591241179213	286.98306966415703	161.81290735788136	224.61641909650743	140.50972501677234	-133.2780312456655	335.0534635053566	177.50311591194514	-11.766772040741364	251.49552642527664	168.32917705734604	61.34957116988288	198.82272775817867
V10A20_007_A_AGACCCGCCCTCCTCG-1	CIc	-145.56996363893848	-23.231444602136914	281.3113822997779	3.437819011590587	618.9417518897562	77.49354470665759	-91.60716505309892	164.13715570544844	47.24980901451305	-223.3365790327525	-160.9395040616022	-88.5812038917934	135.8281358281335	-74.54144255964805	65.65663540818021	84.63430164899447	-390.09762900975215	-350.1174420956398	-148.60321535545592	69.70335726676157	-185.7738095238172	-251.36381841534487	-344.82564299075176	-143.25622872950794	-66.4866170432357	-139.1557128412691	-65.140389628479	-95.88161365613216	-142.1416496354034	-454.0556832310317	-176.87511461580434	-220.97289620073292	70.02626849163815	-287.91259879124704	-397.23425722596414	-391.7520835328961	3.2121306699886976	-168.14286123774127	-94.45207251307652	-125.87480605984295
V10A20_007_A_AGATAACTTCAGGGCC-1	CIc	19.964135618122214	133.49280471241272	117.0927765112277	165.4882003242577	674.8078511084484	-24.364979283003343	338.73106191393816	6.049412457508615	219.28953399541123	152.15839013306717	496.1254809748206	245.78566591824077	242.13444213445013	497.3107157633602	340.6645766293545	178.50163581669503	-143.65411436540882	-273.103426820377	199.40094137781173	226.20380739083132	379.58333333332456	194.1386882483904	-274.55311858980053	-229.54847398401893	228.5971499462129	186.88263202924315	-104.4912741527833	165.8472247158585	247.6093154694229	111.87507064010042	335.4626403406583	83.26429163215228	-136.14682704271033	165.2719665271968	117.54406789720758	52.99038860682737	310.5883270911207	257.3738068621479	209.2611386384934	141.6508355587497
V10A20_007_A_AGATACTCAAGATCGA-1	CIc	-199.2660643191389	-34.1495114122495	245.6514708086349	-43.280490001794085	426.6975798767896	85.89293220440521	-79.52960349137305	296.2405310634271	-88.04430863253636	-103.66764037649888	-300.2395966937555	-73.35436045474613	-22.661122661128967	-171.65448443894144	-173.5674727581511	-24.57018641722928	-53.04509530450405	-63.34095540311396	-180.30849481426907	-158.84987813716154	-215.11904761905936	-63.66097200546999	55.78973468880832	-105.79285493293548	-2.9203170629887456	-47.697752197253074	70.71219628678865	-121.62498101012773	-61.02238033961846	-307.46336133823075	-105.04920838681514	12.151339409002556	51.53463293239479	-68.85169688516255	-256.8104932043456	-211.48258134561067	115.76674989595593	-106.87362054633677	-206.5946311662876	-235.73259853089377
V10A20_007_A_AGATCTCAGGTGTGAT-1	CIs	-47.2613722324986	4.70020906774185	84.6040373283245	32.81690986609442	309.69319697645074	-139.38179307030694	337.3568853840427	18.6568162959396	14.438502673805138	125.41382667964425	369.48660396183226	-70.03991589151315	65.83506583505938	378.5684733140348	296.9464278315911	184.3312913071151	-252.20827522081856	-213.23906855198103	170.02873036247826	153.2617526293847	91.72619047618478	236.6069578908248	-336.40646484680866	-24.587329608528005	190.5561776782401	51.0325114723498	18.446659900904336	173.677959313337	5.588777029234792	-123.34702181366032	102.52256657904688	-235.3335700477308	56.59823033319879	174.75592747559617	-164.98011751438295	-158.30060350609523	76.49292550976638	109.31005818786282	20.446540505044176	281.3467993797522
V10A20_007_A_AGATTATAGGACGTTT-1	CIc	-75.49832662709704	98.98467345246131	189.02001309487304	66.41445985708964	596.3602871117466	-17.339218158890976	140.7253442346826	126.76998849005376	57.410236822004265	-51.931191171696966	170.12255949836552	91.4145194055361	149.6188496188483	240.12779846459108	70.13134089245801	-80.73688601980707	-110.6462110646126	74.98405587443902	1.813476781388467	5.390510067412168	-58.9880952380941	76.16666896847322	9.51243153077234	-145.931534023698	180.76323474519623	63.40903787820024	-94.38242492985	-31.90989821426413	0.8578709661106398	-216.4412462796307	129.04211748883895	-34.935100800885834	53.74671643854943	141.79451417945128	-258.4426375452686	-67.27975221126033	-3.030066583445366	31.630693381490502	63.80713589238338	-87.51280769317243
V10A20_007_A_AGCACCAGTACTCACG-1	CIs	-0.7387735089610381	84.706516707613	150.37430877119832	167.34222062089603	293.30496093503905	-34.340659340655634	308.26439432654274	144.83123209935695	193.3537051184024	142.81077572216446	410.351646002578	51.73919241597839	308.1081081081436	406.17386107664873	282.1826618973506	250.38974156292903	-101.81311018130548	-192.8461430771526	134.48254783298935	253.28810135477295	220.53571428571175	106.14995787700936	-122.44437932512268	-144.13889748303313	238.75238785324552	-32.6864742941624	54.54400732294596	81.47002361650533	227.86566749929892	-56.88882191161677	236.67909611425617	75.07791849134247	-135.922162311616	220.64156206416197	163.34797317348813	-3.448606188329746	260.65074906365663	180.75500902914783	84.81085706326076	238.62117923412188
V10A20_007_A_AGCCACTCCCGTGCTT-1	CIc	-214.16534270930762	54.96752074144457	278.52674591965655	-78.69452951419342	-454.868830591405	44.211253227646	-351.1538939605262	59.28959554591864	-86.93659281893638	-235.70269393050603	-188.0700441784576	-181.68858476778888	45.4608454608416	-296.83262078793695	-129.51786429488493	-100.04830599653798	-103.95165039515844	168.60329460077776	-357.4383112252113	-178.71022989263483	-360.5357142856849	-264.2078804535423	59.509050334736926	-104.41880357435512	-256.6475638407716	-278.3114256824905	-144.28989314070384	-246.83386965348188	-228.08013524081724	-466.4506649587738	-189.89547038327544	-448.3765337120889	-96.36388773675068	-74.56996745699414	-440.9312125348977	-229.4760034486109	-211.02528089888324	-225.75744546681423	-164.78618191947822	-167.8924062283292
V10A20_007_A_AGCGACCAACGATATT-1	CIc	24.33692940167728	119.98250138615523	160.79105760962216	173.6774154806871	687.861271676316	41.02113733261016	275.82968497522813	30.79579217859256	192.0550038197013	239.40279130154107	347.2726948838638	189.1460850351029	327.2349272349368	347.2394612237541	242.51798859229197	208.14395186966956	-61.738726173872045	-262.2614214382635	250.79976363672	159.35489537360417	283.9285714285643	67.57633930421208	-257.33156008384947	-112.19902815440616	246.6679841029448	49.96305514505617	50.10646130579269	157.85766569532058	273.004819216299	230.343216667318	275.6790349858209	-19.09496192843215	-59.98548320198107	60.80892608089344	70.12285595584092	43.21933773988651	213.0149812733843	355.8488835382691	81.78616202018279	168.9377248833988
V10A20_007_A_AGCGTGGTATTCTACT-1	CIc	-143.77136075516978	-76.95422382965403	282.76286415232505	93.14387797994324	167.6618179508447	114.5739506395214	-148.1210380211844	190.5966433791002	102.2536287242164	-154.78740668612528	-40.84722816018546	-179.77297836699734	29.660429660422945	-164.4370891371469	117.35053240709536	140.9107876073218	-317.7126917712552	-183.4896635400877	-96.31803084946972	75.37931185912572	-173.27380952382208	-195.79598657587977	-296.6323287423881	-61.850510491928176	-132.43528094329042	-114.52905032279676	51.85760054126323	-29.734694159406367	87.66684328715648	-344.4976076555241	-79.11037756993488	-152.1481832169424	-32.93930595878975	-274.9883774988236	-342.8393376461582	-337.38863875849233	111.78734914689228	-117.80892596096204	-99.9741308976518	-193.4444317248308
V10A20_007_A_AGCTCTAGACGTTCCA-1	CIc	-128.97699044020794	76.38577321999409	194.7233901567104	30.962889569446457	-128.0886743314491	15.770431754037038	-62.36966039194256	108.34738617200534	59.74025974025782	-262.317429405995	-222.38848510763324	-243.10381695710865	136.729036729036	-89.66579322393522	-182.17161324180583	-261.6099071207515	-342.72431427241787	7.520960691901733	-217.8515394176494	-136.12410249655386	-306.24999999997925	-143.94326515391197	-8.26138899534103	-83.28025187908472	4.91842873767706	-193.2313136812732	-110.68990906014876	-214.4958360379563	-155.62788585270928	-438.7032362581943	-132.15966746133182	-372.9238174142869	-64.35780450711033	-57.04323570432433	-533.4737966645315	-324.3765367053037	-64.13857677904024	-345.94548112475866	-154.6872823512932	-273.18547877677184
V10A20_007_A_AGGACAGTCGAATCCC-1	CIs	-34.60878848267926	8.583222695294406	50.60070838624859	28.3357353029486	347.67833322748595	-90.32156368220949	228.12711478174063	26.245349179582583	29.717341482056227	163.58325219084176	344.26214906656617	207.8566591824434	213.44421344421724	262.5844711074455	292.49934398611146	201.44698416881656	-111.52952115294993	-142.29937623470508	193.1658414328368	174.7140065432737	78.92857142856988	58.76503652961959	-249.35193742531823	-79.53118459606276	52.92800210790482	-45.81162012911998	-104.4116769148062	163.88608836164082	187.16725960688493	153.52446972837996	245.8687368828416	185.031759182556	-90.29793999722531	219.71176197117944	137.57493026292684	107.89666954050276	101.9558884727292	192.85120532002367	60.89188705151881	148.214598918476
V10A20_007_A_AGGACGACCCATTAGA-1	CIc	-237.9547229175084	-21.93074821836666	263.4479004788128	-110.46808382873232	505.14514387347714	-39.73758481955141	-31.68892510392612	232.835461334606	-85.90527119937619	-234.2421291787992	-37.49376514181854	-74.3878969314631	-182.95218295218416	-412.5637843056157	17.415443258247056	84.90876753837942	-182.4732682473143	-100.14466377341525	-106.66911180389268	-103.06743077970712	-389.5238095237916	44.96802795309993	-243.0967247480914	-95.69221249567995	-28.16020025030917	-147.96414404605446	90.05432511491784	66.07786539975754	-29.937173567486912	-244.9986813849147	-123.77488436538592	-84.50704225351721	139.01562283976313	-112.04091120408556	-123.03400795297944	-299.7253887664948	0.7672700790540302	-107.36090807464927	-61.041131872724826	-123.74087940466036
V10A20_007_A_AGGGCTGCAGTTACAG-1	CIs	-258.67882098942783	-36.08046310285381	320.7735451655184	-47.34131988229428	322.4925363653865	176.49972977841915	84.14241716961457	206.99162183140533	37.24216959510959	-50.60045439792243	-114.33393900530838	-80.32182187533054	93.55509355509348	-182.34266537950057	77.12652091648971	80.62709966405643	-45.513714551376246	-120.03204380358363	38.83692972268106	-19.443163603625823	-95.29761904761624	55.49877774248848	-144.14038725966336	74.863049848036	-36.998001888322825	-132.0875787508901	126.5894573458326	206.25077685860333	14.369338682403212	-117.5451154730055	78.66210241049465	-23.25719020002282	-26.786948707309172	-99.3491399349049	-60.22612617958834	-137.0022671392508	-42.25187265918321	-141.12706738900926	-48.1762282848752	-160.12087618920583
V10A20_007_A_AGGGTTTAGTTCGGGA-1	CIc	-167.84964075712944	-30.09685279290897	276.88988459139824	24.582657779381307	275.328717525274	74.89641506035038	-51.8389106025545	235.69956369281013	64.85867074102116	-102.82375851995876	-112.82866609664714	-101.24202573148705	146.43104643103987	-325.7251873304951	-155.13693427430306	-31.05856004215868	-352.487215248706	-392.18660071247615	-60.038307149982096	-171.25573633709644	-139.16666666667004	-168.1052936870709	-284.1219033879492	-52.15935355888237	-122.35689348528032	-156.02395582173915	-12.12862913656469	78.83906252158347	-165.49340196301017	-446.72795087221846	-97.67304439961173	54.26677713339049	-172.7153325037882	-206.36913063690145	-351.16327378479707	-325.35044863812243	-46.530378693303646	-60.30899762089622	-136.71820587824757	-209.90097749807356
V10A20_007_A_AGGTTGAGGCACGCTT-1	CIc	-93.60568030781532	-8.994490988725317	53.80343464781501	-6.582897976334614	113.73308772153374	14.869693148379849	8.251964589064702	69.54147594957021	2.291825821243892	50.11359948068521	200.04542539547344	126.1449089418695	176.4379764379785	-0.5976187192712435	35.32117060505352	28.13824297916793	63.41236634123685	132.07180300838357	114.89088575095948	16.11663702435317	-10.595238095237454	83.96978192716847	50.695399319245375	112.3355233224791	122.3788507564341	-43.00186668741333	-136.61870933078043	102.95275318685188	160.49756516033804	105.56455562672312	199.50282209587144	241.05416814614335	-2.0738282870115263	141.65504416551062	160.61784082141708	154.50075039115703	38.40251768621832	72.1902141198729	0.7362744512786904	51.91130670337182
V10A20_007_A_AGGTTTCACACACCTT-1	CIc	-181.76074725789627	73.78234572987289	356.87915624726577	-123.19101663363853	275.04287619895865	222.58752176784364	-201.9694228458513	116.5181080864025	7.257448433918904	-165.92015579355717	-333.7430525865812	-300.295805267461	-34.71933471934403	-41.07479428124572	-166.0889140552624	-50.18334321410262	-50.441655044167	-94.95698974910422	-204.5561057114292	-191.7089344136454	-222.26190476190587	-96.2130733216336	11.124134977334908	-76.30989862958465	-143.3151087982925	-210.64400715564344	-43.897876743675496	-175.01070338503317	-71.36729493099304	-342.1241005161596	-102.155795994044	-207.32236556593676	-47.73261440618506	-187.3082287308142	-445.4121906344919	-209.00788709009555	-24.25353724511403	-236.2197953392493	-239.0802539151792	-272.6106729417744
V10A20_007_A_AGTACGGGCACCTGGC-1	CIc	-162.81194891980488	2.6375090926682443	190.3216136691624	85.76532756860436	497.1415867369781	156.8110850897697	-72.54823428673738	169.2229449396366	125.05729564553042	-26.90684842583592	-98.56420122561438	-188.6916853772251	67.63686763686414	30.547510688184285	8.390072783018901	137.60621829919765	-292.14318921430487	-225.9865913793153	-39.26482873850674	-106.3610214522604	-187.8571428571444	-162.20116839531957	-278.10337443364256	-66.66424008589772	-80.92352282458818	-95.29828109202448	-185.1332258770537	-33.07000704351917	81.62389927584933	-271.408657649846	3.433380198463605	21.343748767111304	-27.47822480297798	-148.9074848907415	-276.826517894231	-228.5020915157968	46.15324594256239	-75.42924298448646	-97.8648040912961	-134.9356808148403
V10A20_007_A_AGTCAACACCACCATC-1	CIs	62.213730241500535	57.59027809569811	-50.36799798054409	111.4063532096296	470.5901035380966	-146.79036810183132	326.6120678940196	-104.70033994485844	94.34682964094644	170.983446932811	326.24340886420765	38.8021668626804	185.72418572418923	339.12563784305854	281.8995400997343	171.16790725248993	-107.2989307298919	-136.2172756545033	364.1420624732244	178.62240080803366	327.3809523809486	322.606930269202	-241.53010391542827	-91.87944746756196	233.2191555233589	89.76627518083428	-35.11233160209391	245.70828787274888	146.55716196098192	-28.538597747052343	257.2590011614215	-43.14120014202601	-102.0669155260513	129.00976290096995	163.33313549765842	36.13053613053729	168.42228464418673	290.5953507036953	175.21342009432732	214.27655898914608
V10A20_007_A_AGTCTTCTCCTCAAAT-1	CIs	-8.321481412722932	-1.451265851758976	115.23503750975404	77.15576772953978	177.38042304518098	-28.65849996997364	315.25266894086985	121.142161192749	143.4682964094705	141.999350860107	320.9972210346352	192.41598061228385	197.85169785170052	178.02142233255856	165.08072423938162	155.8966251674263	192.7940492794048	230.0776206698085	245.9604295290881	85.29301978350706	158.51190476189964	278.43302443135406	144.96314496314045	6.961253571627945	112.75058735700932	90.4662829586995	66.05575786520433	205.905506373709	242.73963616177696	33.09723844328568	228.50826252621997	85.37499506845329	-275.1797317848727	305.5788005578952	253.4571784675732	-79.39777117859924	185.06814398667373	206.56691604321415	117.95315702545378	63.75997541591188
V10A20_007_A_AGTGACCTACTTTACG-1	CIc	-179.29948324715056	32.420251593438365	326.3467621699433	-39.06203086530264	344.1211967223731	124.09175523929372	-86.73194580634106	173.8938408415598	143.5828877005314	-188.21811100289784	-114.02664956537151	-161.08913361130195	47.12404712404507	-198.89210683585307	-31.06743823110871	5.917484575018187	-255.74151557414228	-258.8626005257973	-205.73792204086928	22.176843861853087	-194.88095238095744	-213.66718687419356	-268.53458963548945	-147.08719311336878	-216.1254199328176	-82.39674885278018	42.48502576960523	-171.57871476515368	165.12754522745232	-247.7677730475	-49.10650610264644	-176.66785023868917	-178.93681736484083	-284.47233844722166	-369.45812807882805	-267.9375419101442	217.9437161880857	-198.39768395106503	-111.2470897259775	-309.01407789226624
V10A20_007_A_AGTGAGACTTCCAGTA-1	CIs	41.12280411213479	20.450233230071362	96.49593348425988	189.3877979943519	66.34694784984312	-153.00546448087047	342.908834781203	-45.29698332396267	103.89610389610732	114.86530347289496	450.8915847228446	79.7426850564854	331.1157311157387	437.2040638072991	351.19532641874827	327.2950837670195	-58.80985588098515	72.68965731796534	209.05923344946532	199.76725292581835	166.96428571428075	331.1143950170912	-12.217388364183412	-80.7050430414784	160.18927167731894	24.480827564746303	-62.34453664457573	281.4437830596745	173.95856987863326	-99.70613721132013	148.88848136600973	50.89359687536979	123.06442693211552	334.7745234774624	157.50192889786356	45.37471660759452	138.38171036203744	57.84389600710532	144.2998427954605	301.07089347617205
V10A20_007_A_AGTGATATGAGTAGTT-1	CIs	-187.55374311404603	62.86427891975743	183.9674363201665	51.282051282053175	616.5915009845851	89.33075121599245	186.45987266425865	129.1322037527736	120.62643239113376	-68.74391431353312	199.0968362547985	-221.21244520473692	123.49272349272456	261.18236565072624	277.05194249176554	88.83911907428426	-237.6104137610305	-187.65846905286497	87.79061474825362	110.84030476692688	-161.01190476191184	95.61230267792278	-220.99497328853133	-4.467941834860091	75.97215818018351	-15.31267014077994	140.11103814697654	86.31071581477482	67.6456488279905	-259.390423087063	94.47398985267736	-62.27561447114351	150.05875846813117	12.36634123663642	-170.82616178999808	-135.6771082798448	99.83614232208528	47.78284174621038	-24.207509999403616	118.39019546932596
V10A20_007_A_AGTGATTCAAGCAGGA-1	CIs	147.34717803044768	85.00282317752588	37.10350485536112	337.67189095056455	261.9576954837205	-133.04659821052198	421.250707804529	-143.27203618940422	215.5462184873876	260.9866926322637	502.9303833547605	90.38098292882684	259.5980595980626	534.4320323633734	389.5548772909043	261.40131304482094	43.14272431427175	-149.96811174888452	379.9030095563856	248.0512921854184	452.9166666666614	309.1966246357665	-171.96763068323648	-260.73307004931326	290.53861186134566	-86.450960566234	-53.16100531311415	221.0559752510339	411.0463502636579	162.64175112084058	310.16565804753776	-3.6098946620905914	-93.01119867273994	182.6127382612748	210.36856786754151	212.5842194335296	333.2813150228735	380.8438673431304	41.60945615187317	340.15818013357017
V10A20_007_A_AGTGCGTAGCTCGTAA-1	CIc	-199.90654574824632	74.70102295674744	219.31180827814867	-230.033627574606	388.6806834783888	103.08202726235244	-377.3046804866894	98.81153135790387	-32.047364400302286	-286.33560532289243	-474.0897107025776	-256.72689689581625	-206.5142065142055	-311.2674113915419	-345.3671606336372	-245.5262060031273	-85.169688516965	80.3272823432429	-368.2274792672679	-348.5716795116556	-397.6190476190176	-139.72405982845666	135.16894709555072	-54.72546271862005	-169.268603297988	-129.41393793265908	-151.58299007023922	-326.2322703605979	-242.4747054222286	-357.7402705044992	-262.57717464392226	-119.99447666390638	-87.08350615235159	-192.56159925614543	-395.61695056090144	-240.7957339464168	-272.12078651685965	-346.6907444033465	-101.46657910970433	-313.7864652480375
V10A20_007_A_AGTTAAACACTTGCGA-1	CIc	-60.16942559359656	13.325906596060532	184.0897078892696	134.2550891731171	574.6363463126702	35.1588302407949	104.33383512644434	156.20064776894085	138.65546218487592	-76.14410905549988	95.92774690038628	-103.12199294342707	169.36936936936755	115.66220751161364	30.998384134132007	-63.061282743786656	-203.71920037191117	-84.37942352264365	-93.46537074392656	62.30375688909725	-41.19047619047443	-50.4785448920642	-54.44852692560212	-58.74752033777885	112.31144193400142	-193.77576417516732	-40.24635345153493	-127.66030908613588	8.566093911637893	-354.33070866143373	5.664567923875229	-135.57817493194418	-24.79952993224706	-10.646211064615285	-250.5638316813944	-194.86221541015905	16.684873075315032	-94.93507610284608	-276.6899488587701	-27.061104371692483
V10A20_007_A_AGTTCCTACAGAATTA-1	CIs	5.8456963348350595	104.5211534842066	181.79415778553445	258.5870413739113	308.04166931336823	-37.05038131267198	344.9804576905832	96.1615674937726	142.16959511077056	15.903927296330902	369.5400456035408	257.6446060087819	231.6008316008329	222.7738702707777	202.25254464348427	205.15776299322104	-70.19990701999073	-281.5810350459875	105.19184139209558	54.38816063939929	122.4999999999941	180.52122032401604	-225.7624597074152	-250.65062696780512	253.96877676043715	12.065411837904591	-74.43336716215678	74.62676260582903	192.9200413796416	125.51331801229428	178.19956395051483	158.4802935258826	-122.45956034839364	200.65086006508773	128.85037687697204	-36.30615959382652	151.4253017061932	126.39378565080897	178.96443993393822	212.2859607078179
V10A20_007_A_AGTTCCTATTTATGTT-1	CIs	-42.711292522073435	42.09993539755405	182.97743103487457	-45.84759502791584	395.6043956044285	-7.656278148083334	123.00606294972047	187.91991220321177	59.0527119938894	-25.348912690685136	219.40020664102207	159.61901707117437	-61.12266112266715	65.00252838689472	127.73626859282382	65.02645851173992	-1.7201301720126885	-113.24217960087186	93.59781567740394	80.58318512175642	-47.857142857153335	112.4753131603346	-154.09237427586237	27.50832620525394	138.94561183936366	-50.94501050012799	-20.048554315160068	-18.009308492274382	-69.28569626321955	-20.00527446030763	106.40422193695149	192.62634631317792	104.2617171298248	258.29846582984857	-11.736601578731568	114.41070345179855	-95.03745318352765	-38.65336658353807	65.21998686645593	-61.45307535455766
V10A20_007_A_ATAAACGGACCCGTAA-1	CIc	-182.49591893558198	-0.332168454680315	147.9131004125609	4.7664084549420025	515.7212729467167	32.52416981924917	111.52927203171248	128.8109960116702	43.73567608861987	50.53554040895561	211.58436653840928	17.071171460137414	22.45322245321609	53.23403668460101	270.2432085295925	212.42561974398333	12.97071129706976	81.51725854371736	214.72380137333548	197.0335726675937	128.15476190475948	38.65648348916922	44.38383337465238	-132.60960561996703	-28.41270886854129	18.76409737885911	37.9778321692253	214.7168091483036	70.68604445789614	-89.76001205590654	178.8006601870445	-139.28670059573048	-47.2660030416073	163.27289632729364	-274.76408095436227	-278.3152920139287	39.95006242196196	200.79112563417752	12.974349790060586	63.59874769384048
V10A20_007_A_ATAAAGGCTCGGTCGT-1	CIc	-63.1244438014249	57.395199072168005	250.5817760142407	174.59316639643623	501.68328781047296	130.85480093676847	46.05217727568496	195.8430364838372	193.8120702826533	-17.104836092178466	114.50317087074544	-151.31508606862815	250.38115038115703	71.16259826231229	79.30172497134596	-66.0694288913798	-235.8437935843769	-510.3597928041949	-15.496057216205374	49.84300551127682	62.44047619047606	-256.5221594597195	-335.67387237111006	-280.41567328516	20.25558263619214	-125.6611184568772	-93.1188187769857	-54.76680431450211	143.61769232708923	-223.7501412801925	121.84933879413552	-27.18270406754388	-192.39941932807236	-258.5774058577282	-324.1141907531708	-282.30673436152205	216.38316687472863	-108.62212285378412	-156.85630708613567	-39.0999260770433
V10A20_007_A_ATAACGCCGGAGGGTC-1	CIs	-153.52070287120586	-3.0445171857716726	136.1710855348691	-3.595448267577664	183.0972495712489	-75.81216597608831	323.35271451658406	14.775556090903043	-8.479755538572528	91.5611814345948	321.4247541684488	49.71666844862364	-64.79556479557502	266.8367581483133	250.3832502382548	99.56524603122844	-57.2291957229185	-98.24692395040871	139.7701571000611	148.8044265858675	95.35714285713964	259.6364992335268	-9.275747807866477	4.0766556863893095	250.36778429177835	32.71564128490025	-18.377012317671284	145.91130691785506	168.3697928493853	-214.6140225294852	118.39558245206202	-24.381583619364747	-11.44061938337696	276.2900976290253	75.13799038518808	-235.5110642781985	39.75499375779279	199.9598704388388	33.81887648498666	411.0723018831216
V10A20_007_A_ATAACGGAGTCCAACG-1	CIc	-211.8478486375384	-27.372104971337492	170.46234430095282	-62.28607458115504	154.0684748777311	104.79343061310009	59.18626652119593	90.60735030380718	-53.39954163481846	-69.23076923076785	-55.34327347870052	-38.65961010727381	-69.23076923077761	-203.0984232060169	-47.25371856312425	-75.79650001098035	-123.89586238957872	-89.30265839128998	12.8573466185816	-74.09481149682877	-109.76190476191351	48.09617854627711	-75.63735545388003	-66.96452945565744	114.39738269328367	86.82040911565933	-29.31168288460428	89.57006919220927	-1.665278934229555	-325.9993218551301	-1.9968620738818783	-176.09579042883232	-48.648555232953065	-63.92375639237579	-290.9223099293898	-145.30446722229243	-1.6645859342565366	-187.92100209249088	4.576841183610382	-79.82495729774416
V10A20_007_A_ATAAGGTGGAGAACAT-1	CIc	-266.6234750225357	-46.96292226854881	297.15146686436333	-432.1893953041528	-206.85383980181652	67.19509998198899	-231.0273868548534	-25.69661928852257	-128.95339954162912	-320.3505355403437	-347.8071113011289	-355.2336148828972	-227.92792792793745	-433.2046154553444	-130.11172952890533	-182.69547460642892	-213.11018131100715	116.45433757990936	-346.52688632149307	-249.63221570824555	-487.3809523809167	-233.95528056679143	29.664359939584063	10.60112472018648	-108.16151768658204	-265.4001711130038	-119.13716594033546	-166.47561699835836	-343.0726919485893	-345.4583129262161	-358.59975141104314	-202.6867084861976	60.07189271395112	-133.84472338447316	-342.0232654757156	-238.43280007664916	-312.6690595089566	-429.0710006592407	-354.10821244501545	-218.26263471606677
V10A20_007_A_ATAAGTTACCGCGACG-1	CIc	-118.58784934729601	36.83559950556051	241.9281043173532	84.95466282351272	266.18179508354825	160.81186572989392	-59.63511815155668	202.5281725956188	155.80595874713637	-64.45959104186663	35.921690180980875	-283.287002387816	143.38184338184527	-53.073139337098965	70.9738008756081	-55.343301934429874	-145.56020455601734	-236.7197100502748	-23.41218900910447	10.396767889686704	-104.76190476191442	-183.71842501415009	-190.78962198227515	-85.64616812564859	-44.27683727466044	-323.3549817220108	-52.11629156468162	-69.6065297554128	-54.33603310372936	-280.3940775345644	-39.33614524114733	-163.29348640863668	-114.85552329599598	-158.4379358437868	-375.54157516767873	-49.54178241849901	-91.3701622971338	-154.65646229255992	-231.94635146159547	-139.02909981464484
V10A20_007_A_ATAATAGCTGTTGAAT-1	CIs	-182.61500685181164	9.552767985670785	177.51859711122495	84.89461358314375	273.7724703042824	-68.63628175102912	263.66235308742426	159.7607002328714	128.83880825057122	70.95098993832808	287.4937651418038	-159.5477386934585	-6.375606375610488	198.4783707994393	257.1850787907532	268.1202380168345	85.40213854021356	91.74483177003135	261.0897161602892	144.0506773818123	276.36904761904134	226.835803168216	-50.89827108176637	92.07964038073224	90.14557670773064	-0.0486116512415133	-56.732931367278844	251.0116425207683	145.14419801679793	-53.72414572580394	180.01304073190107	-10.001183572016968	91.81874740771664	165.03951650395385	-10.4605614576423	36.65740652042272	242.08021223469595	61.94284403932045	108.75967603923957	92.69651205603552
V10A20_007_A_ATACGCCGGCGAAACC-1	CIs	-317.04335496170324	-49.14846861696931	309.01180906700887	-239.28121059268344	132.18573334180883	256.282651774445	-34.67896750314393	208.63111967663096	-54.16348357523255	-224.47257383963188	-220.2508194385349	-93.36576499518551	-200.34650034649968	-324.2541258677035	-82.1329429475036	-4.775706475195805	-165.27196652718138	-250.8049839003544	-283.94156122011634	-58.82352941176226	-320.71428571426503	-88.13374397502608	-200.0202871762519	-21.029355560810423	-68.71528006499385	-22.128023644709906	66.88157920920284	94.94938334692026	-64.99634143265152	-290.73578721321286	-202.8852619353204	-144.59304848698858	-160.4624637079927	-188.6564388656321	-130.8979761410098	-334.1954848804009	-55.373491469006375	-261.1431192134661	-99.75523849322292	-256.6535165864498
V10A20_007_A_ATACTAGCATGACCCT-1	CIc	14.796095402575427	52.75069053396136	306.04968169947074	190.7689305230191	251.60388744204897	77.0356692487802	25.70193489580813	164.27099226424238	211.9174942704353	92.82700421940498	116.09305971213122	34.25817028404352	87.59528759528351	32.20245483382435	61.52720040880124	67.81503194783105	-297.48953974893766	-479.7004059919298	-93.49593495934629	11.999648683664612	84.58333333333222	-302.75387738754534	-311.7237337420753	-259.2953209456423	38.73262630920693	-161.7698529983845	-53.22070324159572	-82.95468670156575	219.9555925617441	-249.4819726481664	172.30067037511515	44.73902236951444	6.947324761512867	-282.93816829380063	-336.1327081726108	-286.4099370948677	246.76186017477008	44.47215295095754	-106.90904025629692	-136.50617207951308
V10A20_007_A_ATAGACGAAGAGAAAG-1	CIc	-309.0153988523722	-41.050781587803066	350.13844297013253	-188.38947937308	393.0953439624122	90.08136672071409	-34.388940295821286	305.5354800717216	7.868601986251607	-164.58941901978005	-188.96519167738927	-174.1508963255834	-54.40055440056192	-218.1078471935085	25.1909345781498	137.45251740114267	-45.9786145978613	-229.3931899140027	-16.92238726898171	14.766264848604669	-247.14285714284404	19.0382145372737	-153.5175709487653	-23.213278249948445	29.71916650198948	-112.92486583185138	4.109207410509044	6.594666261548355	4.705674564118151	-276.7773047507768	28.63866984534838	-116.36485580147938	-96.26019632240258	-134.0306834030638	-138.36132708171417	-93.94258709327006	51.99230129004625	-199.5155788689331	-137.29528585357085	-175.5799911604946
V10A20_007_A_ATAGGGATATCCTTGA-1	CIc	-145.5841434799653	29.613351849308827	193.31529499001047	64.12508256770978	208.5371276122846	24.64270701975375	8.08623475631041	115.37380550871084	18.83116883116923	-164.5245050308032	129.4267493230778	143.89322499019835	181.63548163548347	16.710338803847094	118.84210090185242	-19.79447994202586	-62.76150627614416	92.0559366590421	-100.10799356114428	-34.308236172408364	-99.5833333333441	-44.99564959188261	-41.59998196696527	-102.15298378437171	-35.09869793382012	-108.26786964300818	-132.45975364654308	-40.5761873851972	-120.9976534705944	-87.27348076705584	-1.5078346272183647	-109.835483489154	70.23365132033857	60.855416085540405	-200.33829900884064	-165.62889165630062	-81.7987931752022	-163.32731389917262	-83.71639504108781	16.467794010809964
V10A20_007_A_ATAGGTTGGGCAGATG-1	CIs	112.42430088075925	89.90879356213726	101.0554797384128	252.2368342040295	355.80893095346056	-25.87371644747794	341.36202300885856	-67.80829251317951	235.56149732619508	178.67575462511618	484.19908792936616	42.01860365658029	247.05474705474776	478.5776674481835	410.0984711423191	277.935138221027	-129.14923291491874	-316.2847854154167	201.7034456058724	318.56706848474806	257.7976190476144	209.64133302030828	-263.45152491942054	-210.55744626641143	309.69633094000403	128.08197868865102	-50.60394404313895	80.55160412667732	256.7431181086424	42.101495686252754	171.0475375430349	35.56633921174586	-2.1948016037566727	69.08414690841096	-78.80289631432396	31.979436089025963	221.0388056595804	141.37071115314816	22.18773008576641	386.97397156713794
V10A20_007_A_ATAGTGAAGCGTTCTC-1	CIc	-122.47953325726174	18.391857040392562	224.88502528258823	3.6705098180515336	734.6757288954076	153.0655137212518	-172.69739113621387	169.01549827350502	72.49809014515328	-113.3073677377406	2.5741057431901	-177.3227841334134	117.74081774082048	15.400174688557048	-133.17773143480608	-29.83993149331194	-348.3960948396038	-407.76517802982033	-209.80296269127243	-94.95421908965685	-136.60714285714846	-372.0427582968615	-353.1659265603942	-136.28587548000587	-121.35783764794186	-178.01586684297249	-33.09255168845273	-102.03433369702424	-45.41669820604165	-338.2812794333879	-22.15905617702153	-59.5139464236397	-64.80713396929636	-296.2343096234171	-435.0109798801399	-222.97793530670043	23.86339991676645	-75.48657092899515	-180.7155791693988	-168.58843577574495
V10A20_007_A_ATATCTTAGGGCCTTC-1	CIs	-155.68288218689347	-32.15217689877556	221.9820615775264	4.668828439326229	554.9450549450701	90.55425448867658	68.84002927894063	190.17505821889264	44.919786096254526	-93.08666017526554	3.611764286731883	-220.69567696637336	151.836451836453	47.28083482738438	89.65293410859103	-31.82706453241779	-108.41469084146398	51.27786333162483	-165.9433135684701	109.5118898623316	-219.58333333331976	5.862692833569763	24.13046908458885	49.15645986132238	15.468897525415576	-228.4650385004375	95.3276421308188	36.38460369853886	82.01498751040232	-284.1238744678448	-42.60651629072236	-200.35901684617664	41.52841144753244	27.522082752208995	-288.87471066530776	-162.32397739247665	113.64700374531296	-83.19717946513546	-172.78570433605486	-160.54032316655343
V10A20_007_A_ATATTCAGTTAAACCT-1	CIc	-257.3569109966898	-29.459730297531824	361.0639993057881	-296.8384074941428	706.5997586228607	19.86879240977466	-212.03751018548445	208.38352204286505	-54.08708938120475	-226.41999350858305	-361.3323001282682	-256.0497523076112	-170.20097020098396	-260.0790695536528	-173.10481030839904	8.859758909163462	-96.09483960947964	-152.2702879275891	-257.4831387411519	-184.9241376281816	-393.6904761904492	-117.04669438037836	-119.42384419449655	-146.81420277722478	-121.47860263927124	-232.4706385626552	99.83483573120044	-209.29606253538543	-93.87379204199028	-263.94906378329483	-279.14297939971675	-134.3946029115881	-180.2675238490116	-255.462575546242	-296.26387322690323	-168.8380113037799	-10.507698709952225	-259.98222833719007	-266.780092730776	-198.96665506786616
V10A20_007_A_ATATTTAACCCTCAAG-1	CIc	-54.04578162620427	62.74804539465889	211.0525609977232	120.7590223983647	544.3371657244751	-44.35387017353799	216.69175632191437	68.42394068363589	170.6264323911371	185.10223953261377	309.68540686903464	-52.25596065433695	134.23423423423316	357.92764216431584	217.264905326858	89.89306808950423	-188.60994886098248	-331.32670679923547	95.33997595615354	205.7506093142781	58.630952380949935	-54.09697957379786	-249.01381782114552	-232.53316832584505	72.23942208462583	-36.89624329159602	58.55371818598189	114.18094935573149	258.0173088083042	-209.81049617602235	215.81392505652727	-154.39697005562692	-69.16217337203771	-94.18874941887408	-259.0954952816136	-131.14282977297188	223.1975655430605	43.640897755611824	-43.05215609018405	148.91732963060264
V10A20_007_A_ATCACTTCATCCTCGC-1	CIs	92.29125833274612	53.627401608448395	63.21440122428839	74.05572569506788	376.3577462999703	47.04857983546206	357.58283038936025	103.52257822746463	158.09778456836935	-146.57578708209817	351.8953968932484	61.923090630456	187.9417879417897	482.41621845265087	294.0461557584421	114.10095953275057	-45.0953045095268	-236.82859676141956	-114.28978951443104	223.66774257294983	-18.571428571431493	150.30314748575435	-177.36627369656097	-187.50796221815253	203.19258722526337	113.52765030722216	-126.92774560722285	-64.80727001533124	49.21403880603554	-26.10857853293991	-55.88157385333193	45.21245117765434	-96.98603622285889	105.57880055788132	-48.60822600747928	-60.31867675703019	79.90012484393225	-56.58268122796681	61.40926909836367	120.08136294580528
V10A20_007_A_ATCAGACGGCACGCCG-1	CIs	-58.56226952070415	-69.62413587876858	91.02921107227766	223.7509758001423	582.3223019754998	69.55953882183083	213.34953802811955	17.920715222571555	108.17417876241127	117.10483609217272	306.3675716118078	6.263587440746805	97.99029799029576	237.71433825220163	292.9896280746668	172.40849307248695	147.46629474663163	-36.39149439233449	233.4902296391237	201.106646465976	203.69047619046955	102.14482025218987	-66.59829136894805	-78.6394161646675	9.287925696595703	-78.7703196702215	-117.71436531152082	168.72678055991278	207.68046829661503	113.6834570319921	212.8186319457064	37.38114964295584	-17.402875708555563	142.7708042770822	-105.02106949967651	10.617236644634364	73.95703287556238	110.65726488376488	61.130678765447854	63.54001756036195
V10A20_007_A_ATCATCCAATATTTGT-1	CIs	45.664415029243536	35.23783363090993	151.81790213540168	55.080165735909375	352.25179444834464	3.663003663004291	359.0536826550136	154.55445809576625	241.90221543161653	55.144433625443234	371.75787373524105	49.77012723190364	122.79972279971736	344.5731623224495	286.88524590167304	158.52051906989325	39.60948396094573	-119.052063403192	18.3385292499578	117.25182794282746	99.7023809523789	256.37714585607915	-154.92640263283042	-104.84648843431772	237.11657115254013	-24.28638095979	-38.7539052394872	133.84065076581896	45.02560997147991	-28.745808687788323	51.470138761541456	117.58788022251356	-147.31093598782002	67.59646675964433	9.540625556410712	90.68557013762523	18.050353724500045	26.958465904206527	-20.048554315165067	132.87850756123817
V10A20_007_A_ATCCAGGATTCGTGAA-1	CIc	-258.1531811070349	-33.86719365982185	203.65710318929163	-268.1123521287336	273.96303118848675	42.64246682279357	-346.87253994779235	75.13584410717502	-182.123758594336	-239.402791301484	-450.57093487244407	-297.6050465091193	-87.59528759529262	-443.2951776766282	-266.45213860537666	-152.80064993524766	65.69037656903737	335.4488465786297	-281.5575524176274	-260.31442812286	-367.6190476190204	-228.77622329333371	377.5330793679425	135.61249931752445	-127.78033945941776	-172.3185813175899	-239.1598511531536	-207.62495338848072	-276.549844826262	-372.9231812530716	-288.5160054608009	-215.27202430267175	-111.48555232958722	-30.776383077640624	-364.53201970443234	-171.00935594086113	-221.84508947150115	-266.6895978444954	-256.31305593694884	-410.0103832407886
V10A20_007_A_ATCCTGCGTGGAATGG-1	CIc	-134.9352205556227	-4.375162141950273	226.50610963419	-2.319401909556053	533.88807724069	76.05236293760903	15.323104119771015	131.84239406836042	10.809778456836456	-29.76306394027936	-4.961165740344807	-257.2258455397351	-122.66112266113296	-103.38803843148978	40.47951164942685	80.0781678852984	-77.87075778706608	-354.1618056528147	-44.57281414918752	59.33952528380264	-118.03571428572386	-178.76724626071484	-231.2174559880917	-25.38810126120841	-139.77998814308015	-106.6831298125703	-54.70320179889322	-64.82798624442552	171.70035071782812	-23.433673661596885	21.81266173564144	-44.48258176510192	-83.40246094289049	-211.15760111574616	-255.17834886342743	-170.67407478366306	170.5030170619957	-65.39685269585314	-14.76528764451567	-267.22794375545965
V10A20_007_A_ATCGACCCAATACAGA-1	CIc	-288.393132831885	-38.146723842374385	218.88977415256136	-197.21671770851447	570.0946452391431	-36.96781360715752	-180.20357147789213	182.59990899113507	1.2372598784734332e-12	-134.95618305744264	-141.4600256520165	-137.62072775222228	-163.68676368677217	-303.86613340689377	74.50246523126567	107.73335089915524	-84.51882845188236	212.32130912937265	-165.91274935305142	-14.513756230376808	-258.51190476190624	-65.88451392821095	77.44066000946383	100.36944692158112	-11.428759633750454	-121.02356692853314	12.974349790064586	-113.30396232408908	-237.7690308581157	-266.1341973401716	-184.4142877518977	-252.3770071408863	95.4997926171718	-6.369130636917332	-302.06540447505665	-166.60280358911618	-224.3029546400373	-150.94447788574763	-31.84884484508169	-196.6294747960354
V10A20_007_A_ATCGACTCTTTCCGTT-1	CIc	-141.44709903200265	123.0032377522374	349.4087577997227	120.45127004143106	220.35190243284	11.566984927639009	-89.8946234480026	178.59819588317808	70.66462948816051	-141.80460889320884	-132.8470143936402	-187.98781139739484	92.23839223838564	-167.44816806878714	26.95871946082609	-97.676920712301	-57.18270571826167	-127.83299889558864	-145.96450475783072	-2.5031289111370043	-168.09523809525015	-72.8727885425401	-54.44852692560004	68.72986696271346	-16.039786575319116	11.58901765575065	-54.67335283465401	-80.55160412667459	-88.85272374031638	-233.84696530158564	-75.53436436619096	-198.56393261529843	-106.09359878334304	-205.02092050208597	-295.8780936554059	-207.17182361018808	-17.296088223060018	-172.27047324220507	-86.26350665631752	8.171775213134373
V10A20_007_A_ATCGCACGCCGGGAGA-1	CIc	-70.8866556018411	77.93597745527187	239.00541939145927	167.3272083108069	527.6948485041082	38.30390920554513	161.86970872982803	67.39339918092013	185.2559205500359	-26.906848425834763	225.61725096195235	-19.842118393385476	227.78932778933253	240.79437318991396	299.2044968028286	263.7397624223415	-302.0455602045392	-446.5599576897795	111.92615685554662	156.52240739521375	72.02380952380845	-245.4665985332913	-345.42298762479766	-206.3533950898261	0.7465472191129737	-100.09138990433932	42.693968519291936	185.09260154406192	112.28017056492672	-283.0313076894085	106.79136866556182	-76.22203811101977	-98.62781695007922	-196.1413296141293	-286.3523057748352	-266.53255420379764	152.15355805242288	-39.71393355690878	94.34262631086833	70.02453166702897
V10A20_007_A_ATCTGGTTAAGACTGT-1	CIc	-8.07428204507285	87.15327056214097	162.75529120353812	201.82549690745373	171.06015371912346	163.416501531251	-90.90971867360456	130.88546267298054	196.7150496562211	67.31580655630967	49.0950548667539	-47.640685697993646	221.7602217602237	85.22962350021209	-39.69920035355884	-123.80607338121264	-233.28684332867044	-392.45881749035607	88.99280722130086	-69.67042136003303	63.869047619048494	-265.0503404367057	-239.78315262718732	-198.8734598795315	-2.0639834881278505	-206.02590028778687	-151.84168109365666	123.46872539948971	238.51336007871083	-160.4754549222056	215.97693420541503	-306.9594034797023	-152.39181529102066	-68.99116689910896	-188.6610481334152	-82.92620621387408	278.96119434039343	-34.58308252357324	-86.63164388195364	-113.32506742402173
V10A20_007_A_ATGATGCAATGGTACA-1	CIc	-206.91874752340348	-44.23842878725245	112.6239478728662	-52.64817150061422	414.5969637299193	-4.316039152105562	98.08443934979032	169.5642281645615	-137.31856378913852	85.42680947743844	163.27757588713752	-117.35984888982206	-61.538461538471786	8.136808716038011	180.41763917854837	130.49206244648332	-152.2082752208187	-179.0641964938718	31.11437129409224	60.689897459552206	-192.7976190476192	13.97654922867196	-127.66269188288344	-145.37645367354384	117.08714840919816	8.905654507269233	-212.28583368156427	130.24293231318	128.3778669290669	-99.1786911803442	111.81408806568668	-28.267645086204	-74.86520116133363	-66.24825662482546	-234.73203157458565	-88.99319858224273	140.6184977111843	-30.87109811677425	84.44271983762088	-26.13467755148593
V10A20_007_A_ATGCCGGTCTTGCATA-1	CIs	-152.87544427640026	10.343512032835372	28.81664786576276	65.28103044496598	266.6264371466854	-112.08941331890236	351.6027455909138	-97.31925372736067	-119.1367456073255	153.45666991235967	261.516673792222	-2.9491428775093733	50.86625086624259	249.64372730198323	217.00249975832728	0.7794831258385743	-77.45234774523333	-182.6963460730916	144.99663793629483	161.0016907098837	-107.79761904762672	289.39881503171074	-193.88905168722437	144.88507106848508	231.7150824495604	-2.391693241043726	18.36706266292758	191.7977543607753	40.77410238941867	-14.184530761403993	140.62595513172545	-91.98327218210264	-178.00359463568367	145.6066945606723	-96.90486082260088	-43.68234505220524	34.163025384928275	106.42932897640682	32.71446480807229	297.8139985982531
V10A20_007_A_ATGCGACAGTCCCATT-1	CIc	-275.01136282981304	-48.33076449614621	342.38405894276434	-338.49756800575705	56.59658260815144	101.0103284693505	-234.25911859349677	232.5610963890791	-88.2352941176421	-282.4732229794919	-459.7050021376579	-257.14565736481626	-256.54885654885857	-422.3785225026188	-275.96779316916604	-153.19588081594367	-25.01162250116454	123.1353150714764	-296.6358986898155	-284.64308455744987	-483.63095238092114	-154.30828511055103	21.402970944248665	23.29517535079481	-97.6000702632715	-297.84358715096374	51.897399160248405	-169.66591627881522	-274.9728761385556	-243.4728553667525	-258.5325101371321	54.030062729318736	-59.41518042305479	-141.3296141329599	-133.9693750370924	-112.60657151068204	-322.27944236371746	-368.3463754406993	-213.76833223885956	-276.5159083490734
V10A20_007_A_ATGGAGCAGGCCGTGA-1	CIc	-128.34503966412075	-30.399517770760333	307.89953221261857	-11.581997237729796	344.9787207012894	-51.82249444544309	9.888546687473909	182.13148103535625	139.3430099312413	-157.38396624470562	230.8278110303358	198.45682312272223	22.52252252251786	60.45143198639949	263.1582581794744	83.02044221944618	-232.31055323103925	-520.4784793193548	-131.69101615827626	95.88740311354456	-41.90476190475745	-218.18332481666727	-345.9977909519018	-183.0764190947737	-25.009331840240588	-78.4689274325413	-73.4980996159399	-29.265126299944296	28.309741881757898	-124.00632935236534	112.80233103082628	-8.304730342842706	-145.23710770080368	-179.59088795908593	-1.6321443409124488	-192.89842577515492	57.272159800241965	-145.85662281079863	-60.17551190973153	48.459914738392754
V10A20_007_A_ATGGATTGACCAAACG-1	CIc	-215.0712411895289	-21.581538962390706	233.06144343558077	-128.64048519785018	678.8096296766662	216.25232690805848	-199.5456240418696	77.81926711100287	-63.13980137508656	-298.6368062316964	-322.3109947270973	-338.0644356534168	12.404712404706258	-209.71819978856703	-191.61821370861523	-173.03427530026644	-241.93398419338567	-27.33834212205028	-270.82951280640486	-278.132753661379	-289.4047619047417	-225.24065352797396	-167.79748889841895	56.781989917562186	-51.19337768702266	-176.9755775064271	-162.64700614887917	-190.45810487935816	-197.12108596371635	-469.78487736885296	-216.41502129306824	-64.9189253166068	-148.88358910548348	-76.15062761505877	-280.9217164223556	-357.1702270332211	-96.16885143571388	-209.576633129831	-194.8142399458639	-264.7662350994019
V10A20_007_A_ATGTGCATCCGACGCA-1	CIc	-226.1947008948184	-13.151683478564768	312.8968895690316	-137.2650573470183	335.45067649116834	64.56794571548237	-100.20440012705586	201.8255306619429	-43.659281894571016	-132.7815644271108	-256.94295995440905	-139.17103246728666	-56.41025641026769	-304.92345883327994	-142.29977764579866	-31.3110686603904	-3.34728033472964	170.70325260161508	-118.85404568331266	-271.87493138352085	-111.30952380953504	35.997900755453585	28.15409237427076	2.793601106520609	5.478339152012282	-138.30014777943828	42.66411955505222	-17.339483751573788	-58.76416117881944	-285.9134235014893	18.756240193987537	-177.3977196512203	-187.83699709662477	-103.765690376569	-174.47623004331385	-148.89676533511764	-94.01009155223484	-103.49127182045456	-175.89994627185658	-224.75955764025184
V10A20_007_A_ATGTGGACATCTTGAT-1	CIc	-200.69341318327017	-29.61309750898902	172.14259231502416	-116.45048940130302	248.01499078957437	126.48621869933184	-315.1421823856779	47.47182740437415	-4.812834224596181	-230.12009087953464	-366.386988741626	-211.28693110943732	-12.335412335417953	-236.54208614906412	-203.4126534727268	-223.83242210659324	-75.40678754067957	317.8869755938267	-252.35853862297768	-154.09612893310413	-387.02380952378496	-197.6466363749253	232.59247571174072	24.305239594521048	-215.70823178095597	-84.54538383760438	-86.95003283385569	-118.71089811758576	-216.6881134408139	-320.0090419319637	-272.8773152393125	-240.08758432950685	-208.85179040507285	8.879590887957542	-373.64235266189735	-177.74691062362058	-178.214731585525	-280.1473328173805	-146.7176088989624	-324.9605335106133
V10A20_007_A_ATTAAACATGCGGACC-1	CIc	-157.44139100144832	61.498725755004756	292.3986526461724	-52.468023779495866	743.759131042394	192.1200384315096	-125.30556437913204	167.46299419148968	144.27043544690235	-93.83317104835808	-245.7914707140094	-71.80405573969242	87.87248787248825	-259.61936284652023	-69.04028616017811	-148.00298618888962	-224.96513249650337	-279.7844043119509	-14.283676671346118	-146.8502294534914	-123.21428571429315	-202.35612578893875	-89.63550706670962	-83.03456057655407	37.41519004018623	-270.932177024194	-51.708355720054726	-56.99034623724212	-84.1344334266925	-253.2306069396939	18.33852924996033	-144.75085808971534	-20.46177243190472	-312.41283124127153	-333.283874413915	2.6662834882022275	-43.55233042031363	-148.4507122997212	-200.35619763993745	-194.8507199246848
V10A20_007_A_ATTAATACTACGCGGG-1	CIs	87.22422104901916	41.586676636804874	102.5069615909412	137.87305590583966	260.84609032587326	14.96727316399162	235.5020923391545	147.09306994297845	238.34988540869983	16.163583252189348	288.8921547670042	-45.9032752414546	412.19681219682127	200.06435893900692	201.09934122392747	249.69808752169348	19.293351929337945	59.56103100160694	2.964728895411849	109.555804404633	54.88095238094989	162.8019390390536	26.19299867005219	22.166815294740115	145.3132204729636	59.83122034689297	33.07265237896519	119.0976010606792	138.57139252642403	-42.7231285084557	115.72630763901478	-195.15129995658825	83.16051430941816	236.68061366806776	-155.82527152946514	-174.617619823105	51.78422804826317	262.79129761801005	166.00998945337366	199.9389268068799
V10A20_007_A_ATTAATGAACCAGTCG-1	CIc	-328.82852295494337	-55.44924130287843	157.02430443253442	-229.48567825618036	-268.0874039255572	69.88230348885749	-365.58620022925714	-7.160255895498299	-222.88006111534156	-245.9266471924177	-496.74896679492485	-274.5108521329956	-279.140679140676	-534.2021790097652	-302.6088637838852	-224.11786663154103	9.6234309623396	383.82565682020055	-245.58347087230484	-333.8383505697712	-378.9285714285447	-160.96510005937918	271.66783130086225	197.8178972464405	-153.6679621456724	-225.04277825310825	-130.4300240781606	-55.188034306077824	-281.2176721418647	-152.54492709942417	-288.82164761496955	-190.259202272444	-89.38199917045887	-108.18224081822424	-220.71042791856132	-30.462687996930963	-348.4186433624716	-221.68716140684813	-240.095118699368	-289.30007869108056
V10A20_007_A_ATTAGGCGATGCTTTC-1	CIc	-38.6668909659727	17.160341222968945	334.4640166604598	216.23731459795985	-28.36181159879701	230.13120759022036	-43.77339207534413	119.2015310902295	250.38197097019423	-9.574813372282277	92.22691321077512	-72.31191418082766	219.26541926541003	109.52512297154531	1.5813388208335342	-70.92198581560797	-277.5918177591669	-482.2203555929364	-108.7882307394446	-35.318270645324986	67.67857142857228	-272.3562638971361	-356.2878975722815	-308.488179518418	54.75045561338037	-229.53449482772191	-94.00433804946644	-140.61485767950873	137.8775263038308	-312.1915382586835	101.38150253682558	-193.4745729277509	-145.20254389602638	-273.50069735005604	-342.4387203988643	-181.49886643037888	216.7212858926237	-87.39645140023572	-188.13802161064677	-126.6513994142264
V10A20_007_A_ATTCATATACTGTCCA-1	CIc	-181.76415951910457	-23.95071902007513	329.4863805248803	-44.36888248362824	487.8041034110439	-29.866990932564573	-326.69493281036296	34.395995610161386	49.27425515660612	-250.8276533592537	-260.902094912391	-292.0007840621307	13.097713097712282	-46.01664138279577	-133.8406507658111	-100.27885734361618	-245.46722454670692	-267.49576119591984	-202.8343215762945	-158.3009463583967	-267.5595238095077	-211.8717803527224	-166.99727250184148	-133.97455730067244	-261.1488044265954	-185.32705918955415	-73.08021411656549	-241.3509743533019	-149.57232609189924	-350.6009117281591	-128.97080098619736	-19.82483134098608	-26.683257292960096	-335.6578335657707	-395.61695056089656	-248.28367979053337	-51.86225551394392	-287.34198985293847	-116.32141364694104	-207.1854634032739
V10A20_007_A_ATTGAAGATCTTAGTG-1	CIs	-195.8859731495874	-40.72166521692488	229.7522225815721	1.2310094277407624	623.1976116369315	127.9424127784823	79.1567113676904	166.49937096817035	19.480519480519497	58.00064913988686	15.97905087644356	-27.63819095477588	171.10187110186726	-53.44090470279392	185.36881793197804	152.64694903717708	-27.150162715018197	-193.60835005524777	204.17914705461567	240.10276002899337	-18.39285714285754	108.53922963250032	-165.68987669905638	28.654885617052983	9.902729288805476	-12.63902932255019	74.36371957892989	153.73513610563575	229.63187242953475	-121.57631013826844	62.05554536748162	131.53430386239503	-72.77409097192454	-29.56764295675728	90.9252774645402	-124.61283009227924	133.04983354139742	120.17370367185268	23.411537619644903	25.39036419372449
V10A20_007_A_ATTGCTGCTCCTCCAT-1	CIc	-102.62307343732063	34.04853830619306	274.8940970441665	118.319522008042	666.423172203544	177.70822074100343	-2.762163879175761	230.62715811449897	143.88846447670005	-90.52255761116326	59.77447627191206	-103.44274564310535	196.1191961191973	-17.261986852384286	140.0900465424698	100.77289594449526	-294.5606694560541	-520.0584877191878	-91.1934307312958	211.34971345761988	-114.94047619048322	-218.33524383001875	-419.9896309987762	-211.5220121207752	112.8274378060325	-103.8247647196131	-33.79897717548785	-0.4971894982542321	127.41906996694048	-213.80401612478028	-16.616745114815224	-78.31301534698501	-130.5302087653695	-365.3184565318304	-343.6702474924416	-93.958552862659	160.02132750727247	-97.05621004958611	-140.88711121723634	-73.858236309612
V10A20_007_A_ATTTGTCTTGGGAGCT-1	CIs	-53.96182104342556	-31.02824703566265	224.38016202953648	284.761004023284	299.9428317347549	24.11727616645885	214.37153866340017	122.7013571027001	289.0374331550699	132.91139240505885	361.4569972923048	30.551694643428934	318.36451836453443	264.37732726521403	318.4084411728479	360.2858836704111	175.82519758252144	120.45203540373832	269.6273203333343	249.1491557429456	232.44047619046987	220.19279903878	52.7579289047121	-173.3033650608814	170.6299541093083	-39.58932877032753	145.20526137743522	233.0368610769833	177.04942850654112	139.60366198245617	246.2355074678411	-4.892097684144947	169.0342872943441	181.82240818224577	7.136922072527471	33.99112303222037	239.1671868497618	197.9247284088526	6.089188705151715	117.613767470062
V10A20_007_A_CAAACGAGTATCGCAG-1	CIs	-263.3031363381719	-55.48968141334332	219.18164822073783	-219.7276766948916	390.363971288844	-13.60865910046232	39.077713480744094	42.45964827752429	-150.0381970970156	-20.253164556962968	24.39165597833947	36.98456823122536	-93.62439362440668	-170.82701236612195	180.5488419628059	97.23777528929526	56.020455602044045	92.28148770357836	211.9832100576467	71.00981490020796	-7.678571428569549	63.43999889513624	-18.19083470460291	78.88510746719533	45.92363261094359	-63.04931165902836	-61.09088014645249	151.06274255252518	12.022809275095376	-3.899333157516159	60.90429325346217	-146.230323115154	-73.44808516520526	154.71873547187815	-112.21734227550051	-108.90251301211168	-41.71868497712264	-5.904778284171972	1.5023978667958686	-47.98644314965961
V10A20_007_A_CAAATGTCCTTCCGTG-1	CIc	-176.42260582103225	20.69389125425228	253.37430088270636	-165.8635080766174	455.3134726545333	127.3719449948918	-193.1235930227681	113.580395620865	33.880825057294466	-179.00032456992912	-182.1202080661593	-206.02124095653923	-57.72695772696351	-266.6298901301045	-79.43292775560555	-36.2294973980596	-275.87168758715467	-161.16011013114874	-139.78034517187015	-153.0751158246067	-257.0833333333276	-303.0024721366701	-200.93321010751976	-219.138442499144	-285.02733680258746	-254.68616317959308	70.63259904881602	-115.1477067134461	-36.69921530038692	-404.5699431112037	-110.7137763106859	-208.9399139937613	-205.48181943866717	-187.02928870291572	-427.1766870437748	-352.4443592936483	-8.856117353312817	-230.30068506894705	-197.68969016774136	-187.8899297663744
V10A20_007_A_CAAGAGGGCGGAGTAC-1	CIc	-322.818526242846	9.357116696412039	348.12687844624514	-330.7286975319772	388.58540303628354	80.85630216777368	-312.64242407501547	290.5056345190838	-110.54239877768278	-317.94871794866003	-464.0649494085818	-194.73252788765583	-217.39431739431888	-581.8967498735817	-271.9626555443496	-107.14050457809827	-39.23756392375283	163.98338699893011	-377.9265236261352	-288.1123333991976	-491.5476190475857	-116.43901832695572	50.85318846785993	-20.41057746555757	-150.23164921064236	-151.88224313605332	-35.530217101462995	-176.22605549186366	-318.92614740238736	-240.55306483817645	-299.70250830326694	-208.88073539275052	-61.748237245946136	-129.288702928871	-378.9097275802852	-292.25340869177643	-341.04504785685333	-291.8995614412341	-219.86747059876157	-294.9134733758095
V10A20_007_A_CAAGGATCGCATGTTC-1	CIc	-171.12507029257017	9.823894764150465	322.74566724776633	4.406113012679251	651.5594232357514	65.13090734401827	167.545955501548	257.66214299097203	113.3307868601987	-202.98604349234407	84.66046743622583	-26.47100751986886	13.929313929310682	-42.61481175010013	156.17965113871037	31.54162000746924	-275.45327754531445	-141.18717625649472	-63.55319192289023	72.29431526250195	-142.61904761905782	220.8902454182789	-178.30173793476322	-55.97211858699681	86.0066310958951	-82.28980322004568	63.856884166119	43.17952684133032	124.23990109251962	-301.6614549975659	64.30710923650358	103.83871858602927	-30.70994055025068	20.31613203162108	-352.39480087840184	-225.13331417441032	70.43279234290083	-52.612721070881626	-84.95015222971496	-99.21150935178052
V10A20_007_A_CAATAAACCTTGGCCC-1	CIc	-147.60384193313095	0.863994058607348	78.40762974590841	-55.2978442322614	248.90427491585965	-192.09001381131	196.80417639180212	-69.52809229368788	-101.9862490450574	-111.26257708535918	151.1285093344785	-184.26351616234896	75.3291753291755	218.24575920564249	182.95192453769897	38.9192631139815	90.2370990237109	27.22167778867059	-39.468590174615386	56.80346046593705	-43.095238095249584	237.1524852569653	-36.43802267656611	9.8549511347291	204.91623301056865	139.01960021777714	-25.15272720035959	137.7214910160708	-90.6693916685614	-285.46132690352414	52.631578947370215	-219.29616917188235	-88.7598506843555	124.73268247326872	-54.97358893703476	-85.2891400836601	-60.91344153142627	-130.60738957205862	114.26183511432669	293.23587358388545
V10A20_007_A_CAATTAAGGGTGATGA-1	CIs	117.61281466356924	51.736381347697424	30.81637965716611	97.58001561280012	19.21488915709028	-204.5652434996705	438.8042592567388	-140.32763189593769	148.5867074102357	-43.78448555663685	400.122025081986	43.7292847214778	181.7740817740804	491.9321472900344	387.5177814299932	234.02059592034303	-168.85169688516737	-278.3688770669245	12.999979623863062	221.90018224535373	43.98809523808672	327.13687903106273	-356.0286725424279	115.62960671192548	329.53472542436987	195.87578750874945	-65.46872823512818	119.27023630312752	130.3585396008329	167.31341596655932	70.12449823746157	-5.404978892964637	-78.20060832295425	137.79637377964085	230.22137812334265	-150.31771881086837	204.84810653349123	18.74623785364365	266.02391897001024	398.5113692073071
V10A20_007_A_CAATTTCGTATAAGGG-1	CIc	-173.73024193002516	-26.66910833371211	405.1922030181104	-32.80189755598738	260.8143301785111	139.32924998498606	-192.70236303119304	204.9037715142188	144.23223834988204	-117.07237909769285	-276.6050306398943	-147.7511671834225	187.38738738738616	-301.68252654806645	-148.30057867333093	-6.3456513624459445	-308.55416085540105	-463.0174063185844	-192.534180980897	-53.33421162417898	-243.57142857143344	-250.44539892551228	-321.4503076888123	-97.56674613718688	-167.28147025888964	-270.20300225558145	-49.220942033308106	-115.8244368638432	-21.976635631931494	-215.16030591869156	-55.88157385332691	-196.17706237424176	-19.68408682427208	-461.8317061831915	-200.76859160779463	-193.87233770797124	38.50655430710845	-214.54983231577597	-150.13034047717585	-267.25162981523346
V10A20_007_A_CACAATGAGCTGCTAT-1	CIs	56.00015423421362	46.96877209581243	104.78673471801916	242.14856182067933	529.2193355777347	-35.511619528011536	322.3790517491606	13.912310286676671	66.08097784568622	191.26906848425108	362.46793501500383	36.138137495989525	181.49688149688413	402.4502367489642	364.6332536909628	167.66572250399906	-3.300790330081403	-179.52307620516555	341.076267905514	176.6572250400607	235.5952380952292	224.33604485755345	-181.0405067285817	-65.75427229875916	198.02164986936265	104.76783075367275	29.749467693473843	215.86310715816845	294.0605051346085	183.8902912255713	304.6946634879688	214.62105969149172	-58.25729296280148	85.35564853556622	166.12261855303478	-81.98422581983985	264.66916354555565	259.8532404620521	241.78656000637253	219.5481272595236
V10A20_007_A_CACACGCGCTGTCTTA-1	CIs	126.06735530647836	115.19810567331277	-37.57286991094145	318.44862787483976	114.78117258465431	-127.81480814266456	419.92486914252464	-167.0949436548179	186.5546218487356	301.39565076273874	535.8905158900153	155.22648704515453	267.3596673596756	500.9194134142519	409.4562680404177	361.1751531520102	-56.99674569967271	-115.38102571282394	437.4044868267978	164.67953362755753	401.7261904761899	336.7561147403173	-125.52126772310712	-206.7082825268061	222.7016226423409	-42.01991133235229	-202.65456788649124	208.97841368930744	354.93149648020665	-99.9133481520546	381.0644497422045	177.33854105022982	-81.32863265587692	236.2157136215818	223.09929372663973	-34.00708880160798	310.13316687472565	287.6716255338493	27.918731220028697	432.8515055811823
V10A20_007_A_CACAGCACCCACGGCA-1	CIs	-84.58227780719612	111.79039051412296	201.4956573871602	327.4935447066444	409.4835800038322	-98.79601273042742	255.00987473588836	145.1323643566394	151.4514896867846	223.9857189224261	410.39172723390544	349.3709683167765	266.9438669438759	346.71079851056663	321.08083472594586	212.0523461344289	-78.47512784751218	-97.85804283914209	418.75012735087046	265.9025536306445	359.4642857142812	203.2745452787815	-299.7317584473464	-170.03658070505455	245.48229146083435	-18.0835342614954	81.18918273536038	276.5961854517102	423.09439103775856	155.0879704630347	354.2596328218684	232.84806880499977	29.18913313978341	191.53881915388232	237.69956673988625	-6.929143915445578	378.57625884309664	406.5554504543208	43.22130022088826	148.16506856355187
V10A20_007_A_CACATATTAGCAGGAT-1	CIc	-260.762878480416	-41.93792061532167	221.93078640337828	-359.31213595148	57.39058629232756	96.79186933284932	-357.582830389325	-9.33509997590761	-139.68678380440429	-333.10613437190034	-610.085328488014	-274.457393349704	-224.3936243936279	-486.2087987863578	-398.86336956371525	-389.0059943350177	-74.43049744304767	356.2617636535937	-389.9484483566579	-348.824188129893	-418.98809523807785	-216.2152830527379	233.20109099925617	99.30478461062911	-74.62178600443215	-153.50587228749126	-46.59423318010425	-300.3922272708418	-299.42219867278874	-459.8199148551649	-379.3222894634868	-199.11626622479704	-143.49163555923664	-145.88563458856308	-362.3212060063199	-288.99639173611894	-225.3953391593928	-295.5972138618858	-213.72853361987197	-356.1510240278
V10A20_007_A_CACATGATTCAGCAAC-1	CIc	-33.49132481875047	76.63019426513223	182.685556966708	212.3341139734467	607.635139427062	-20.99471566684773	268.7033021669493	167.15517010626223	112.29946524064152	66.92632262252205	354.65654838251265	230.52318329236556	225.84892584892935	294.4651312462726	207.6940074854863	158.0155018334344	-235.47187354717943	-138.82277909998604	142.96921164699455	39.127857189911104	40.47619047619147	233.63763172071089	-232.15292022629805	-185.31493985114145	212.01941022770288	-94.54966166291196	-74.80150438779478	115.60346375351068	100.7998385184009	-57.84952718230817	204.49497728058623	14.04505464157424	-14.70689893542874	268.66573686657733	-203.12778206421515	-274.2759523581424	26.958489388260936	-39.02599822283165	125.53479394265486	211.92996629191583
V10A20_007_A_CACCGCCAGAAGGTTT-1	CIs	-27.746119576545546	118.49639091088787	55.55467905685098	68.3285293941041	454.1701073492988	-238.6131627934908	332.06043614571144	-67.6209213308734	194.11764705881927	156.47517039921453	271.5191677354903	71.19818952920262	36.17463617463065	201.121684365386	241.35097435332472	177.88683222449498	2.8358902835944204	-106.18009862025848	210.8013937282054	210.98741848363937	68.69047619047625	273.57852141368966	-152.88641435429346	-130.25278905126592	179.3030762136863	125.57361748464032	-13.332537360950914	163.18864198213808	214.36681553249804	-99.46125155408214	146.0154451168508	272.5174576873083	-99.07714641226544	305.76476057649586	250.37094189566545	-69.57882300348707	80.05617977527109	34.009803078512235	225.3497303643643	271.02223503716584
V10A20_007_A_CACGCACAGCGCAGCT-1	CIc	-126.11290899362498	8.895043924570938	226.1353506827357	-1.1859724974431138	-14.00622498888488	63.899897916290165	-62.8668498901992	23.501699724297477	81.55080213903476	-28.82181110029258	-3.0684409291762726	-168.14569300401772	64.44906444906164	30.54751068818173	-23.409338876072955	-64.76297125793005	-239.7489539748824	-119.08317389209816	-206.15563298490335	-64.73003535120903	-143.63095238096378	-166.76564420566686	-48.40745666435252	-102.65346606729985	12.197264124018474	-210.5370615229164	-108.61043121803112	-80.83472592428434	-88.82749224131486	-247.20265230004577	50.82829023779541	-216.04134611591164	-47.00677450572821	-88.47047884704482	-466.1997744673632	-457.1957722642489	46.41333749479074	-6.908017313035057	-196.45593297911813	-116.32714368309014
V10A20_007_A_CACGTTCGTGCTCTAG-1	CIs	5.492413557568798	40.09497067456014	135.7411629209387	257.91899357471533	316.8709902814124	-78.05650633517745	424.979629041429	125.50523300944226	195.98930481282372	159.7533268419272	432.3117072823603	259.4800242346638	253.22245322245485	380.5911828253672	321.7437540569499	208.6489691061253	-250.9065550906445	-357.63840278753366	392.1083195794112	157.68614276617564	307.9166666666664	304.9843247200113	-286.38730473590937	-205.74371667243537	305.37074852339254	72.13969044100229	-114.63992199470472	252.8691977295304	316.0371407665248	-82.62065327958024	408.9797664893691	-19.805105140640773	-204.77326144060436	103.95165039516154	-7.863968188019744	-162.61136124149735	179.64523512275457	243.1994725828983	129.325612401253	258.2614604305249
V10A20_007_A_CACTAAAGTTGCCTAT-1	CIc	-45.96194524973285	127.89223092065643	201.75597750201356	140.455173242052	489.9955535793856	131.89815648831498	223.01711160524084	178.20337803473768	217.49427043543932	40.01947419668775	168.8755878580611	78.70914857977776	184.68468468468592	320.64542821680675	92.00077340589016	-24.811716399882688	-255.4625755462469	-361.8772069003439	123.64243943190804	-20.0360099246858	2.797619047610773	-86.2830941759748	-312.99731758446313	-215.980854277768	197.8350130645854	-135.4903943377225	-11.66099536345859	-17.408537848554573	92.12020286124547	-265.34302829370824	175.78499093260726	-306.97912968003715	-49.46080464536496	-181.45048814504116	-293.7414683364109	-210.3649774882637	149.65667915105044	64.39361366697722	-103.26746661890223	19.87699610726016
V10A20_007_A_CACTCAAGAGCTATGG-1	CIs	54.902600416026296	52.77688758666585	-38.215781709751	211.0280429952452	522.2003430096163	-112.08941331890396	357.0234922038165	-9.02058406274117	107.21925133690095	201.9798766634508	391.5001068833113	33.88395880109718	204.08870408870652	389.6244196202972	256.80528125737175	227.52124365984935	-27.80102278010285	-177.15867904866448	281.71037349468605	213.81990646203127	305.05952380951527	286.3604347646128	-47.438180465711056	-94.20896500263991	197.80207715785613	120.04161157346113	-60.17551190973373	137.10000414325643	319.0144576489232	130.22265757452232	280.5591213806653	195.64445496509177	-182.63514447668905	241.65504416550803	180.26292361565208	153.3991123032034	203.378589263408	295.0812623613234	255.88522078284583	263.5367572852186
V10A20_007_A_CACTCGAGCTGAACAA-1	CIc	-216.90823201190975	-25.90125491512474	396.455702193762	-289.03951240016045	-55.48497745029774	-3.340238995978211	-266.65930089631496	143.8140742525217	-93.46829640945757	-284.485556637416	-378.1664172723456	-262.6875512313138	-176.16077616079022	-294.12035121594613	-169.95594348612187	-153.22881672266277	-222.59414225940225	-134.04731905363124	-319.9360189090595	-204.9272116461528	-424.9999999999727	-225.565207783774	-6.063611568204728	-22.30331046280813	-179.5994993742258	-219.72466360739088	-94.40232423934329	-195.4299998618805	-273.2192869578283	-454.86568963573336	-284.5732216720579	-50.43989426756692	-26.00926309967336	-241.56206415620252	-423.8530476586347	-329.5015486796136	-222.82043279235188	-246.56748932268772	-153.11523690126864	-378.415292074172
V10A20_007_A_CACTTAATCAGACGGA-1	CIs	-95.48291685547522	26.40968120984455	240.82371595129337	185.402029664311	667.3759766245502	127.79979583257824	248.9400196113809	225.1867019995017	176.0504201680645	2.726387536512885	209.8742340031397	-32.85042232438072	131.25433125432914	249.11506458880103	176.3089204082675	-35.395121094347424	-221.85030218502396	-334.8421920450825	93.25142123601292	115.38545989504964	138.63095238094755	130.39485132653647	-218.6732186732116	-13.931606821118676	141.87690753793666	-57.138134868171385	-37.490299086620205	-45.20971729252895	106.30030530113224	-228.45948084242207	231.75825743218067	40.59652029826	23.987280519845125	-114.41190144118468	-159.1192355629393	-172.95717980650983	194.0282979608725	58.64648723020068	12.854953933097894	70.1810483422978
V10A20_007_A_CAGAGCATGAGCTTGC-1	CIs	-288.6441994289062	-52.8605655511564	358.6619546096096	-242.5163634179985	-94.89932033284698	53.9767609439707	-245.5011255817768	179.8562595358458	-34.72116119174246	-210.2888672508548	-428.1922473991714	-191.7566556185133	-193.9015939015996	-397.6692869948975	-201.16148991118692	-55.18960103638138	-36.91306369130124	-213.39462099649663	-221.46830490861316	-249.2150275563748	-381.13095238092654	-187.82714378443583	-117.31623199514056	171.0011465594129	-257.99793601651845	-171.1810686785581	52.991861182418766	-1.2567845650299765	-67.22932909444556	-187.5259013675868	-146.6776697842078	-58.64599360871287	-52.46785566153828	-251.13900511388857	-213.72188260429627	-112.6065715106766	-60.48429047025449	-354.18637314757365	-168.01981971224828	-315.0635861697236
V10A20_007_A_CAGCAGCCCGTTCCTT-1	CIc	-267.28130710148145	-42.0923051880491	141.29465870454675	-189.82315498708408	259.5756844311916	138.3009067435255	-157.8852873340942	72.65986776947967	-128.30404889227148	-235.41058098015117	-339.53701724384234	-218.20093374672828	-180.11088011088728	-210.77552521493192	-258.421147126657	-215.1373427310482	49.27940492793949	396.5809572697509	-293.5285367891224	-230.12318029115804	-322.3809523809311	-45.32020384769093	212.81247886752328	6.242379019784567	-141.1632962255516	29.303103367815737	-43.03225678068427	-165.43290013396333	-253.6522594807178	-183.7019176430657	-227.6932167817901	-55.58843255612364	22.20724457348479	114.92329149233204	-185.7380259956011	-93.00060669923724	-118.82282563463208	-234.4856250179252	-55.70811692833804	-221.71484102606323
V10A20_007_A_CAGCCTCCTGCAGAGG-1	CIc	-142.5049000070936	132.88283304592375	281.9266843894529	72.14165615804659	40.65298862986901	157.68179907525152	-181.8263427569117	62.1737733879393	49.31245225362655	-92.34014930217243	-155.53744477699092	-229.44509782955475	220.5128205128158	-185.03194961615185	-121.09326446338063	-59.712798893352506	-213.71455137143997	-200.0948869911764	-182.39704953440105	-66.90380519508943	-244.88095238095323	-285.1657988868476	-170.87437729639447	-95.39192312592029	-131.30448147905068	-222.7483083145448	-81.84585994865523	-146.4775505130679	30.2904145535284	-317.5601853596145	-146.53503677893335	-204.323983114365	-67.3302917185032	-153.6959553695896	-255.9944210338759	-241.6419197241115	128.2771535580472	-230.42967294407197	-167.29349491571625	13.234140562537126
V10A20_007_A_CAGCTCACTGAGACAT-1	CIc	-134.54153540834324	77.50232721389777	268.28354382448106	-183.0826277547584	677.9838658451617	78.53690025821226	-128.64087726324203	115.0793650793645	67.1122994652386	-153.81369685166587	-192.38100327779335	-119.53383940980343	-70.82467082467753	-117.86879970579676	-137.1759636499234	-94.27354368399568	-144.58391445838217	-217.2056558869123	-171.79126678484369	-194.6292514766357	-207.38095238095715	-212.7832944328538	-165.05872010459416	-17.298487633535682	-139.87879586325235	-125.75834175936195	-132.15131434938766	6.00080102752483	-46.86750939873808	-284.7643446483129	-99.8940440532192	-108.8097210715248	-289.0743813078874	-205.0674105067297	-275.4614517182004	-166.1397962767842	-84.1266125676323	-247.384412531896	-132.41000537281062	-166.99659309119903
V10A20_007_A_CAGGATATATCGTTGT-1	CIc	-50.537465263183975	51.07865728659583	300.92216428563944	312.6388638683581	530.3309407355853	205.7662283072085	49.49797671496718	175.04483524718668	215.0114591290937	158.87698799090822	244.5534060139716	7.4129512812294065	347.747747747757	211.1892612513277	116.83262667974924	79.71587291132012	-232.0781032078063	-551.6667444429485	82.98184485604017	50.31508684100913	181.9047619047576	-161.46228955764548	-396.5917543898961	-233.81622290570536	125.55167643765913	-198.14109045657105	-74.42341750740754	-24.431339511375946	170.08553478161286	-195.0231699506504	189.78340159340533	-210.10375981378576	-85.77008157057098	-217.80567178055244	-307.4811561517098	-188.6355653478951	216.72128589262323	44.05652535328394	-121.78377410303489	-98.54342675613394
V10A20_007_A_CAGGCCGTTTGGGTGT-1	CIs	17.673806936991554	52.453621043099254	156.77581705016945	256.53035489099784	381.28056914185737	33.92782081306326	322.9729169831866	230.09850370726045	261.19174942703006	92.5998052580288	434.6809533989099	-102.71214227163534	242.203742203748	266.0322714108528	355.4421533829829	163.68047779022518	-133.56578335657775	-186.16516558559093	152.13847627197163	231.97856970337088	100.59523809523417	257.0814976452712	-139.8575389401186	-68.21118532404101	100.63017368201716	-22.059967332974367	-41.68905338984713	94.82508597235548	228.28198723285556	-102.68243981463831	191.7293233082536	-169.7439539195894	-52.675238490246215	112.69177126917936	13.071992403107238	-79.206181945905	261.0668955472196	155.51638146013858	13.451933217918784	264.0791260555307
V10A20_007_A_CAGGCGCCATGCTAGG-1	CIc	-210.94069899486456	-28.19718496136561	334.9294374718597	-296.8083828739495	-22.2638633043244	181.14603975259016	-373.3409753200635	145.6877860756409	-50.22918258211883	-229.89289191816468	-385.1583653983246	-296.3487651020795	-177.75467775469156	-321.0131935825032	-190.16807767204253	-94.8883472762006	-243.32868433285503	-186.3207180301065	-306.895286997982	-205.82745976331492	-388.095238095214	-276.14733382131215	-102.66438248090716	106.6209256192358	-287.0803416551364	-196.82857587308	28.863948420992877	-211.51960445812745	-257.3991370827288	-349.5836943827169	-292.7644314037056	-138.43847398114465	-174.8237245955957	-264.9930264992872	-372.3811502166572	-282.0353162819101	-199.89336246359585	-283.11405394558966	-235.4585795872822	-369.6449234769416
V10A20_007_A_CAGTCTGTATACTGGG-1	CIs	-118.61565927615986	-17.227995747431557	218.51507095694112	55.515522728640526	302.26132249255454	-34.948657899470625	316.9306834974709	195.5686715383071	178.5332314744036	36.286919831221226	328.3053655408426	-181.0292597740345	86.41718641718106	259.2975681515283	304.26616211142056	100.65213095317476	-240.53928405391807	-195.01609967801625	133.0154654929958	136.83771380892912	19.345238095233157	174.34778405405376	-210.2314992223316	-62.45108923143975	219.5507542322708	-143.68631873689077	-51.40986607764417	159.53568025192465	237.83210960562684	-270.4667897374192	168.4088269454026	-258.4526768453756	-213.6043135628273	103.20781032078293	-232.3134904148495	-260.1781779863901	194.0673116937042	122.42382549373586	42.14673750820885	165.05009297521326
V10A20_007_A_CATACGGCGTCTGGGC-1	CIs	-8.39416257650094	18.213055797176942	189.5485418129228	206.86963309912687	507.4953947786543	20.95718489160823	270.2155868907857	188.91699456623004	151.71886936592557	45.34242129178576	349.0184551803014	55.24074272069562	197.2279972279999	330.8049464441827	267.5017608794898	196.23213227059475	-104.78847047884688	-252.52383841215467	157.66041119057334	273.9169576005185	133.57142857142483	-76.03546618420711	-241.24833757860787	-204.59715726064124	180.41191840678724	45.71439682662693	-15.5513103695291	83.39663292223473	167.5623848812761	69.09543005689534	191.84139209811732	-189.45042805854715	-173.4411724042455	123.24500232449948	2.8636714345036958	-30.303030303028507	200.53058676653168	133.0438272135653	111.48588143991698	5.310653683360195
V10A20_007_A_CATACTATGTAATTGT-1	CIc	-202.75434312605458	-33.68457731182395	384.83990312933855	-128.2201405152202	762.7516991678701	20.65693868972346	86.73885121605306	228.95420112954565	147.78456837280504	-127.8156442713359	-51.06794214053099	-153.916746854836	13.721413721408233	-210.77552521492632	76.72600715400634	176.05340008344453	-176.52254765224006	-311.6259897024723	-93.08841208712214	-27.69909755615453	-202.20238095239077	-69.6617730329929	-275.4209589071685	-105.41976814020931	265.1889423182758	-133.65287392082985	213.63898672715936	-115.75538276685316	34.81946862462661	-195.28689296612788	60.17075208345794	-171.44040714877715	-15.95119590764073	-157.74058577404557	-271.41076621757907	-80.32378580324317	49.44340407823094	-218.3621406254697	-232.47368316318887	-85.56270534334254
V10A20_007_A_CATATAGGTACAGTCA-1	CIc	-109.01219132685958	28.906285766604924	323.7672264863492	81.82459616885676	648.6692498253398	107.56320182549612	-103.615672517846	187.82622661205565	185.14132925896936	-101.914962674454	-70.15106170730193	-192.83474108127209	115.80041580041592	-16.733324139195535	-11.083182565216696	-82.82282677909326	-287.68014876799634	-446.9410611788241	-128.53271389856434	-70.32913949454331	-185.5952380952388	-223.84576076898708	-294.62615242430394	-289.1240650080727	147.3442680543739	-176.61585128725036	-139.61355540962265	-130.78155426961848	-10.836928821944342	-257.1487774554414	-22.35262954132894	-115.75334359095986	-36.879579704128766	-292.46861924684845	-440.0557896611507	-329.90069291438374	162.51820640864602	-132.28423194888205	-210.26605376792463	-191.3051464141193
V10A20_007_A_CATCGGACGGGTTAAT-1	CIc	-172.02283621691055	0.12895054098233105	137.58706918992615	-7.393562721417103	489.9955535793472	148.80201765447745	13.24457580068448	90.4534382611948	112.41405653170312	-23.401493021746365	-4.422295852930574	-145.2742435582057	-7.553707553718262	-95.34317105687872	59.614401922466826	-3.4253342994525258	-38.91213389120174	-41.50139219437291	23.503881655358377	-79.41944975078441	-72.55952380952846	10.993412239145886	-36.99028469672075	-49.57504504340545	-20.56298443229142	-3.091701018902622	131.73342885001986	-5.517422348667755	-28.549441122303108	-160.75801529593457	38.429406850459074	-139.06971239199797	-29.44836167564529	-43.93305439329815	-305.4780699151354	-221.5569818309525	-93.78901373284246	-35.786969358217625	-59.89692157681954	-11.224942507844004
V10A20_007_A_CATGATGCACAATTCT-1	CIc	-109.6540566174466	71.46403373569538	209.83773379505672	132.64126583798424	113.86012831100122	94.0746412057852	-70.2280166282255	156.17388045718076	97.24980901451671	128.01038623822885	213.8779036625324	-120.16643501193754	157.86555786555795	28.47883050613992	156.7182730951496	206.88140877852044	-214.36541143653187	-97.66360228351972	203.58823888989764	131.33741738577038	160.83333333332692	-102.55914483405516	-100.50041701418914	-113.93706662784736	-14.87605120435565	-75.17305747842096	-58.86215748313157	111.8331100584243	108.18005197688257	-297.7809591983011	201.10234936934955	-286.28634552412416	-71.28784736622778	-3.5332403533167804	-314.5290521692763	-238.19331353578016	233.56221389926813	21.956602746010955	-14.436949037868626	-38.83487240072389
V10A20_007_A_CATGGTAAGTAGCGTT-1	CIc	-240.96592470457696	-32.00338781304449	204.90742858943483	-224.5691467002918	432.44616655019854	68.96655257311231	-299.9709972792644	61.29045209989468	-228.4186401833401	-296.6244725737909	-405.3726663816466	-231.2626964610072	-7.76160776161513	-412.86259366525786	-250.05869598242631	-157.04938190282277	-42.44537424453757	252.407174078743	-258.22686798295825	-250.9496519772592	-367.7380952380737	-156.4006242490299	128.03462344746043	163.6850055508067	38.38130997080284	-109.36649296104126	-180.21809643204375	-181.99897799936036	-289.75853455451664	-338.2436047168886	-346.231432239126	-64.54412751015884	-153.92990460389018	-48.39609483961301	-222.89156626504857	-159.2585496695111	-318.11797752809684	-392.06581248027015	-95.78532624917447	-256.0892392274149
V10A20_007_A_CATGGTCTAGATACCG-1	CIs	-93.12163209819957	-17.54363208146964	275.97087570105776	218.5266918873368	322.77837769168934	88.69272803698803	59.9596724073742	172.28111030808603	275.9740259740171	7.627393703341812	177.11896109448705	-32.96624968815949	252.66805266806253	34.63890038154475	54.54583120417001	190.0731177129371	-257.1827057182595	-215.48680137510456	-4.8902744666462485	-53.0817030059517	44.761904761904034	-12.429737456316422	-190.4402317246394	-155.5225945001561	120.30388863272498	-139.98211091235078	37.35100392016497	-28.788653030786115	62.29657103928084	-243.7930904569885	73.09941520467618	-151.6747544087959	221.31204202958855	-193.16596931659188	-235.63712979997672	-199.63598045790445	150.9831460674059	7.008341215928655	-252.3431436929056	-47.12765867944242
V10A20_007_A_CCAAGCGTAACTCGTA-1	CIc	-276.7139105605224	-42.29628612269515	259.24728044361734	-221.6867831621844	216.38188401195964	155.86530955383404	-295.0957780325083	165.95064107711198	-107.29564553093203	-254.26809477439664	-563.7558785806094	-325.98275063258205	23.14622314621901	-399.0943777869721	-319.1404146007983	-206.9143446852584	-211.4365411436464	19.895157652410607	-314.17975833893536	-249.50047208134112	-386.9047619047365	-98.66449376440768	-81.5995311408219	46.69954683604509	-253.9577981248486	-177.7533639262869	-46.02710285952576	-152.1537972847934	-276.72646531928547	-350.8081226688991	-239.73551765592936	-205.3102931313371	-143.45707175444963	-192.14318921430643	-292.07964864384843	-214.40431714406228	-112.08645443197068	-257.81809843209135	-324.4383419895189	-335.1763744476095
V10A20_007_A_CCAATAGTGCCGTCGA-1	CIc	-168.88014364253704	21.964321140258203	228.44667776312403	-35.15132408574467	518.7702470939645	-23.764486879241883	-84.59126879997298	93.27738965175617	34.377387318568495	-48.49074975657197	26.239846088072685	-141.21137602907154	-63.96396396397458	-146.53151289478475	19.680417639178216	-12.548580462420356	-349.5583449558218	-253.2160467902003	144.6909957821325	-179.69830709440714	1.0119047619054282	-106.91645835346948	-275.9844915807994	-41.34893624765646	-119.85376457414836	-143.17103523374104	-6.70606729945886	57.81208999130148	-96.58617818484888	-306.6345175752575	108.9002995293051	-138.87245038860297	-16.08945112677113	-41.14365411435298	-266.87043741468705	-288.6930421177158	-56.63493549730121	-55.69409808811287	-117.05768809821656	-81.92878290930021
V10A20_007_A_CCAATGTCACAGCAAG-1	CIc	-127.82910576917256	22.245621531433475	211.51009332080528	114.1911367321162	616.3374198056147	16.521047258750343	259.45695858138004	199.19564228163733	113.86554621848477	-101.36319376825388	61.96558358273034	217.6485263195385	314.2065142065201	35.259504436180414	-21.482729570349665	64.83982170696117	-239.98140399813576	-216.48233701995204	-10.493713959690684	-96.20578354521928	-138.45238095237974	-52.46730288508101	-229.09857313525416	-134.4477405499925	292.5916167139024	0.6319514661236999	-4.487294290886872	-100.48752192468343	69.80294199277661	48.50619749086656	164.07889642805435	-99.20306150629366	-1.8837273607039111	46.44351464435342	-189.89257522700663	-188.25238688252517	190.5040574282064	-102.64568463897518	276.41135852586507	13.157156558852677
V10A20_007_A_CCACAATGTACGTCTT-1	CIs	-154.31695402454844	26.249701150123066	152.0466682969492	56.2961628535402	149.1138918884655	71.90145919653813	173.6917701327345	185.7919109183811	136.78380443085976	69.29568321973017	200.08550662676933	10.861042802665697	87.31808731808407	-27.72031443939552	146.2496719930511	72.53584524515676	23.9423523942365	-115.4976900462155	151.54756810725308	107.217355027122	189.04761904760528	152.20213515268827	-132.43017830172855	65.31748776093646	-45.341764925455486	50.89639884887438	62.3246373350881	237.10414738907932	155.13587162212465	37.71239121426196	215.04981967111	177.3188148498916	-163.83243467439942	107.39191073918772	179.9513324232973	74.00134112463019	163.84467332499997	72.7921575371916	112.02316279625278	-58.94833591084742
V10A20_007_A_CCACCCAAGGAAAGTG-1	CIc	-317.070742847729	-58.91539115000555	255.83156499716668	-305.6806581396723	-156.7363272565524	25.761124121777836	-325.04453989255063	148.28421531625258	-178.3804430863024	-355.4040895812622	-483.30394043038456	-331.3018995687459	-146.29244629246136	-527.5824024272358	-368.6038642672647	-183.3651713765139	-0.5113900511413076	371.0703563706583	-349.15540884731814	-331.7524098104814	-541.9642857142435	-164.83212949023655	211.59524829249847	96.43838608113732	-121.456645368122	-33.4545383837666	-83.97508606450961	-213.48764622205763	-285.797189210971	-250.44267791884675	-337.06216761415527	-317.9468970686672	-69.23130098160344	-56.57833565783578	-394.2815597364974	-279.8480058754279	-298.97523928423726	-411.9872731962969	-149.20502258570838	-306.83952066808
V10A20_007_A_CCAGCCTGGACCAATA-1	CIc	-311.5201881505486	-48.76746682133155	327.0606703637171	-189.24518104844876	250.30172140001503	229.9660721791728	-178.66366511524677	190.3825048850277	-135.75248281129328	-201.0386238233765	-404.4819723528608	-281.7901564560302	-23.28482328482764	-393.00326391762735	-76.8986423964526	-131.6118832751527	28.26592282659491	158.7879353524047	-279.36711697943906	-113.01407461080778	-416.7857142856881	-53.579073846449056	165.27286252056604	148.5613409285307	-31.047581406581592	-80.05366726297893	62.45398284679533	-132.68054193655374	-185.527212171678	-374.29830840524914	-282.7393687470683	-89.41886613800347	-196.09774643991352	-35.47187354718752	-172.6957089441488	-93.28799054825978	-162.4401789429989	-202.52529595552596	-47.22106142916673	-323.2535096202293
V10A20_007_A_CCAGGGACGTGGCCTC-1	CIc	26.257350010644164	82.5929486690366	210.9066239636373	211.52344922835303	426.1258972241797	33.394883804717104	203.5576670763979	58.787708450440384	304.2016806722545	114.76793248944632	283.95770984752363	-105.42072062439644	166.87456687456427	400.795292603333	218.30071678154204	52.81821575214734	-285.40213854019345	-496.8033972654375	19.724107015506327	68.22124146411623	29.880952380953943	-118.79376303395836	-414.62479994585686	-286.002875498195	190.1719254331123	-161.33234813721398	-131.63393230254275	-66.31264932948868	219.5645043271885	-219.4552235994352	115.25765633595762	-70.50144001262626	0.2592285358808167	-179.12598791258765	-299.69137634281094	-258.4219433534568	216.2661256762284	58.56049531344112	-70.38385768013733	115.36022645608448
V10A20_007_A_CCATCGCAGTTAAACT-1	CIs	-73.61339353471097	-54.652138747726674	58.01194317132625	112.9976580796296	363.4948866162941	55.65813967453156	453.1329843799903	52.59107577825968	151.8334606569887	210.0941252839925	321.1931737209646	151.9655012651919	121.5523215523206	213.7636188112061	252.9451572361992	112.8713523483357	65.55090655509115	75.67626425249681	246.51058540659056	96.0850185538981	161.84523809523273	326.1701216733408	-8.576967292573366	22.89478952445252	286.18009353799226	-85.44956055067765	179.7504626589451	184.8785338434276	167.2469911437358	141.48739780734468	255.31307944656825	49.96646545942295	-80.72376607215776	236.7271036727249	238.33758680042507	7.02493853179119	97.07917186848992	111.84681973227396	144.2998427954629	262.59324408063947
V10A20_007_A_CCATGCCTGTTTAGTA-1	CIc	-76.22565010400845	45.63501147074855	226.96758620144237	250.9758001561103	426.3799784031162	5.374407013749012	38.75315922494259	109.99357584517504	192.6279602750116	206.00454397922883	120.84491235570684	-69.4875084643081	166.52806652806433	9.814738197019462	149.25352521166073	-61.35959422963077	-259.0887959088649	-398.0275950037032	206.71597693417883	62.41354324484799	283.21428571427816	-138.3705995276703	-267.38498298131105	-217.20931079039525	-81.64811277254813	-57.80897565528768	60.17551190973799	215.6973773254252	224.00524815178412	-374.90110386922737	181.8367055850872	-108.573006667456	-99.95852343425192	-174.89539748953158	-229.74657249688343	-236.0539004374595	241.20890553473572	131.25232894774282	-33.96812130619119	53.11109909938496
V10A20_007_A_CCCAAACATGCTGCTC-1	CIs	133.9276077569767	97.96273405667749	-11.907673132600292	329.70035429050324	87.37216540685294	-75.45937668887139	320.4386316240472	-148.87978800289378	222.4980901451449	397.9876663421052	429.782136240608	218.30785131331416	237.35273735274097	488.50733232198894	334.097532006609	238.6755374042121	65.55090655508903	-12.747522827319356	524.0846017482893	198.5376457413888	473.9880952381157	290.7453699228173	-73.31560083854379	-243.18889111324955	292.4379158158328	-54.81449793887479	56.33494517740309	313.51250569698874	501.4508111926812	79.36179030254306	460.33783646106633	230.9938059731001	55.8551085303462	160.8554160855483	280.25402101015777	168.85397707315	498.7255513940701	421.6326998595407	118.8287266431874	290.7315024739079
V10A20_007_A_CCCAGTTAAGGCGCCG-1	CIc	-174.52845962338424	-37.94604933184567	320.3199570866034	44.77421485618558	74.25522454424716	127.01164955262944	-62.30060629496383	239.77488690805583	110.9625668449173	-16.131126257708853	-42.78448767280285	-118.87451441604732	95.42619542619497	-119.98345055856292	21.468918750950976	154.19493665327815	-225.19758251974903	-218.69118173194968	100.16912199196786	82.87771995696963	41.07142857142934	-225.4270995898165	-236.50339246667545	-48.09179755036633	-86.64339195925511	-42.23380259781204	124.27118778978294	47.84067838745064	70.97620669643263	-331.5186678220465	73.86352059009027	-198.66256361699817	-244.366099820255	-198.41933984192255	-251.00896195619904	-308.0275888495051	25.56699958384653	-11.365264998420177	-0.3681372256380789	-182.93348059725596
V10A20_007_A_CCCGCAGCGCGAACTA-1	CIs	-57.94121902348298	-79.35367038511787	116.97839343045682	123.14597970335728	253.79533761038016	75.07656278147681	107.97298603726766	121.269305923597	104.46906035141456	73.38526452450145	251.7413068262892	-6.343775615665775	167.56756756756602	127.13188985427009	130.788459679321	107.05267549349438	150.9065550906564	410.6351206309287	74.53593332925826	15.370089805240328	-55.595238095252775	121.06564282460074	143.32890020962944	35.170254972981304	-40.68682344158479	36.78929765886367	104.95890792589464	95.81946496886393	92.03189261473254	-189.61684813320755	11.950608227889829	104.48968319722456	100.8571823586349	207.39191073919665	103.1811976971941	-69.29143915445528	128.55024968787808	4.700891449538421	83.56715021988698	0.5415516629508719
V10A20_007_A_CCGAACCTTCCCGGCC-1	CIc	-169.29319786199787	13.115312813157281	258.3795467274277	-86.02804299524364	-22.772025662195944	98.21053263675996	-191.19007830733997	86.75285741052856	48.20473644002809	-312.8854268094297	-274.2758657546215	-270.6885491286003	117.87941787941628	-281.9381234772405	-161.7108843067624	-224.1837384450052	-148.72152487214535	-107.7822887986748	-277.6555209161053	-262.6528775003879	-261.9642857142691	-257.9584846768896	-94.1437684557076	-59.75758458150435	-155.65509518477677	-316.9771330792481	-90.64135474498585	-224.29461239935029	-207.76877854313864	-314.0752740835747	-145.19021130060733	-263.5814889335907	-194.33499239595037	-96.79218967921064	-425.5297050270289	-81.96826005045172	-135.96285892634782	-350.9473442829393	-319.7918532226813	-261.93880546591964
V10A20_007_A_CCGCACAAAGACCAAC-1	CIs	-137.91088294376968	-37.86644081246346	191.3431729077641	-174.02269861285615	110.01715047958665	-1.6363418002767316	39.31249741047239	79.15763269894778	29.83193277310772	-241.7072379097308	67.39436368818865	-176.8416550839157	-113.44421344422707	-5.148715119747132	116.81881586034928	51.55567266100794	-251.5109251510792	45.74797392941253	-154.47154471544545	10.671233779066892	-192.08333333334988	47.35039429889678	-109.33660933662176	136.86825486377975	-110.5438816063989	-21.31134790386835	128.99727379459998	46.13504219205539	-83.46579870310335	-381.09859473309047	-77.67385944535307	-241.7051327573235	-48.75224664730285	23.756392375638097	-279.3044097572463	-339.73560685889225	-56.17977528090767	-112.3627712328498	28.1177243149651	-119.30640656851362
V10A20_007_A_CCGCTATCAGCACCAG-1	CIs	-105.61426161396953	8.073524698988505	197.4409743860685	227.6391641145636	400.8130597726168	40.608298805016055	300.191970389639	147.1131454267996	53.017570664636594	4.543979227522444	328.2652843095315	-85.68551979756542	274.28967428968053	297.84397554361146	229.91561589350505	193.24594339416197	116.87587168758948	-94.64588486009129	42.16842920309032	147.4540544101224	89.64285714285387	260.19583741906126	-133.20785339134912	-103.77272644548243	184.5728212897756	168.31298125535076	-64.5135613794162	37.26849613987715	98.03698937753045	30.78024337867265	132.57737840535395	13.591352033770267	2.523157749209775	105.3928405392853	93.00255208024178	-34.454130344537774	198.7619642113905	105.64106973943916	131.19614749368208	158.24221449595254
V10A20_007_A_CCGGGCGGTCTCGTCA-1	CIs	-168.95350725855297	-33.41701129779476	128.68096586650415	34.88860865910407	426.2846979610054	-82.39506395242734	382.8842515226759	46.253914719345495	97.28800611153208	-61.83057448880151	272.2539903092443	-74.09387362343405	-32.64033264034111	50.935503149001	353.1564627729568	256.8451792811298	-53.92840539283829	53.33893322133719	99.66990647349566	186.9551852095833	-46.42857142858249	296.9947656994684	-33.15826251606864	109.37812801426963	203.86228399535037	-11.929299214439894	99.16820886315485	84.90891764609228	146.06514773041965	-312.3045624081728	60.802412535402695	-129.3841480254012	8.934743536572396	150.81357508136608	-103.5224642412018	-258.9168822045767	182.766333749468	-70.6710235904511	53.98682665711589	210.26983641100875
V10A20_007_A_CCGGGCTGCTCCATAC-1	CIs	-42.326370500586854	-3.720235824341972	-7.837213154843948	93.0988410496566	187.4801499079081	-196.9389899717767	387.0205919317517	-47.23761342648945	20.7028265851874	71.21064589418673	367.01492803193565	134.11026765030562	30.35343035342217	402.0365007125433	277.97036198160947	180.18136705970107	44.304974430500685	-10.040910292900604	196.5279051286664	244.62595788597463	-37.79761904762237	387.4142002845387	-77.17016432613636	316.35940087721804	275.06971433591406	138.37792642140644	12.99424909955919	151.46325631500642	315.48204778845434	-48.12945032588729	176.43702752816048	120.17201246696068	40.26683257293446	289.6792189679294	29.289572081427856	123.52715777373209	126.31346233873276	88.97296987416127	178.85499373171731	406.5532156136717
V10A20_007_A_CCGTAAGTTGGTCCCA-1	CIc	-319.583607830778	-29.897195643661	214.4288340025255	-242.081006425262	403.1950708251513	81.15654836966097	-198.77221815569777	42.111673224658	-208.44155844154596	-247.74423888345683	-369.85178851362025	-109.96471720303438	-174.35897435899096	-377.05144118053335	-173.50532407087582	-142.3819247743948	-225.8484425848341	-21.878451319864524	-338.33567658984526	-243.5720088707427	-412.7380952380618	-244.4031654398096	-63.32980186192052	74.13507561833076	-170.38842412665687	-40.57128412538423	-19.26253159015248	-153.47963594680084	-207.59215805009717	-287.9478581923614	-265.63359618558	-39.25513867519019	181.2871560901401	-166.62017666201197	-284.24535580747124	-163.50544432736046	-167.92811069496713	-279.38773755268096	-40.992577557556935	-237.698159956207
V10A20_007_A_CCTAAATTAACGGTTC-1	CIs	-127.24632946852272	9.334289652922767	91.84961385849	-169.3838947937277	338.05500857525635	-67.6529754398567	351.5060698551457	20.490377151424084	22.498090145159143	-179.1301525478454	247.07407011543063	-14.906090737376603	18.36451836451034	278.60524985060607	272.8810750342002	138.8577827547644	-34.867503486741334	20.96069189727682	18.14495588565315	209.3625804185089	-117.08333333333908	321.4191998011549	38.41038703423169	5.705498025371595	186.34038161737385	-27.21280236447876	127.0670407736864	113.73209772536356	47.30906063128439	-178.84187921485264	-67.99519123010612	-132.67842348206472	-157.10977464397763	211.0646211064676	-107.70668882426456	-22.990707922218565	172.44069912607725	26.1415426949852	72.1548962251026	123.25132079993466
V10A20_007_A_CCTAGGCGTAGCGATC-1	CIs	92.69987661264514	135.34109579981757	-118.0827817965302	40.64582958025928	379.4702407419377	-223.9161112111985	491.10583230905576	-112.18180358146452	-69.70970206262942	79.48717948717561	373.7218540687082	224.4199722014337	-27.99722799723654	310.60083666620613	364.771361884921	202.4460400061467	-89.91166899116739	-202.58372610327444	188.7951586282669	323.09026634171386	30.119047619043897	389.3753366387429	-255.08870004281627	178.99976340838523	255.81318753706032	98.01081123122958	-18.367062662924287	158.58963912330069	171.9652814573635	140.4701804619012	111.73258349124076	110.21028129561888	0.5357389741518267	179.59088795910347	124.78485370051938	-20.86726059328584	57.23314606740859	105.6124057671897	172.72600640758657	536.5180679921573
V10A20_007_A_CCTATGGGTTACCGTC-1	CIs	-3.7499234136879886	40.16109915711347	76.87331876592002	8.887287575819055	342.15206758561715	-54.90752416980868	331.1765437043561	45.19660590486941	166.27196333078174	-123.33657903277744	312.8340102607816	-90.03350083751508	113.5135135135082	267.8710982393345	259.3326612068065	78.7277957095529	-151.9758251975757	-129.04630796274577	156.93705809237855	162.22031925872506	-18.333333333339716	235.17063267365072	-267.2835471000534	147.9516625111508	93.36231693125596	2.323636929296134	10.70582850775116	111.79858300993598	98.60469810510732	-152.5449270994239	-25.78600973979308	-8.24555174182372	-232.82178902252025	190.0046490004664	38.57795714878908	-210.3330459494941	109.70661672907676	-96.12463095136044	139.9319443615332	233.4645032263422
V10A20_007_A_CCTCGGACCGGGATAG-1	CIs	53.430740500120756	38.261176985248945	99.52905724674936	60.37200504413638	237.4388617163348	62.383654596769	144.82715759526934	50.55006825664475	111.61191749426897	116.84518013631433	334.6382000855219	13.658719127550686	84.06098406097851	282.2829035075724	281.2573369978323	198.921897986515	-143.14272431426684	-7.56762642524928	196.29357947713035	167.38027797904087	166.24999999999517	57.95019818526309	-85.48790658883568	-57.883050939996274	9.507498408098703	126.00140001555886	3.601775018405859	208.5709945171321	277.3824842933829	-188.18520890630228	189.3351264339599	-248.47121947369732	-18.35338034010322	107.53138075313704	-237.15057273429147	-255.53213909378147	278.50603412399926	142.6605899045447	59.07110023282422	94.39876241496457
V10A20_007_A_CCTCTAATCTGCCAAG-1	CIc	56.593034619439095	87.4867107184073	253.1692001861528	114.73157989550973	171.72711681384018	67.9457154866945	-73.25949148562516	61.25699296019717	187.6623376623324	104.38169425510732	231.3399600969114	-155.3868633949712	221.9681219681248	142.32519652462025	153.3967710304329	81.3516896120181	-291.864249186418	-361.3016628556721	-3.9020315015137736	35.098697933822166	206.0119047619004	-224.76418025881696	-343.1801275837884	-364.2783045480037	66.36585205190963	-83.16481294237032	-162.70670407736148	-99.27907522753428	197.650947442778	-110.48110612967965	30.818917211729293	-121.03996528188344	171.86851928660238	-236.07624360761503	-330.019585732108	-268.4644123000273	185.09415314189667	6.119758076069851	3.0744433168181664	64.04758252730716
V10A20_007_A_CCTGAACGATATATTC-1	CIs	5.235773600567539	107.91456200053499	3.601094922179686	150.9487779979518	226.989773232562	44.65411637542479	420.33919372438623	-62.12023876442387	131.24522536287236	45.439792275232776	443.4676499929084	108.72625539042524	287.5259875259985	400.8642486093808	383.94768461616655	254.25422128538204	-89.6792189679174	-116.29878513542148	256.42357927337287	306.6223129789766	93.92857142856433	358.23884431065176	-311.1714717219237	-82.15189182302993	248.36967261709825	6.407015633506478	24.11796310668044	220.78666427281016	223.05906693915685	-82.63949063783302	180.70582961467585	41.83927091963572	-79.1856767592886	157.4151557415182	193.1420262330151	-28.914008366059782	211.14232209736457	115.97443173674672	-56.38469345113624	352.60091035026795
V10A20_007_A_CCTGAATATTTACATA-1	CIc	-93.26600866137669	67.35185948205988	161.0356007478237	-74.48357653274856	216.82652607511065	-10.808863267879453	-172.3106881931252	33.35876227950431	136.32543926661344	-197.7604673807021	-179.24771982331615	-209.21094835880285	75.53707553707093	-109.47915230083444	-169.4035107102868	-95.43727905495868	-190.37656903764903	67.19865602687891	-162.1839150722341	-149.3314010934784	-106.30952380952762	-155.49601557859714	55.66575750061841	-129.01523286075152	-113.2995191357584	-317.6576961966088	-153.80176307881464	-178.7948678995053	-59.8995786339691	-365.8968466262614	-85.63074352547254	-309.10955931668724	31.366652841148294	-193.81682938167725	-360.7038993412292	-325.06306478908766	22.276841448183696	-191.38934273514295	-269.26750641751624	-156.59468917353914
V10A20_007_A_CCTGACCACCGATGGT-1	CIc	-133.61186484169195	38.9089817739717	200.0954507087669	-66.78976760943401	571.3332909864534	97.31730018615042	133.8544615852118	107.92580101180305	79.5645530939624	-151.83382018823707	-6.983041185692224	-272.30122242415587	124.46292446292254	-51.37222452075786	57.52896819368381	-82.20802318687512	-367.36401673638784	-164.02227511007436	-127.97236994925704	30.83898733065593	-95.89285714285576	-13.500075959511936	-204.7314203277489	-147.3237847380243	103.78104209209144	-170.24772497473757	-132.84779018167836	-83.60379521317167	23.25082633158612	-242.94540933579265	6.184159585956684	-87.68296050814189	-165.8544172542358	-71.50162715016575	-470.3691613745889	-258.9488137433353	158.55181023719348	-147.71978100727114	-176.36758004496735	-58.13053929395189
V10A20_007_A_CCTGTAAGACATGATA-1	CIc	-75.6276513269529	51.46881533366565	141.0067288805377	139.98979162913037	618.2430286476659	49.90091875337434	188.1102655820657	183.13525522631068	147.24980901451517	128.46478416098248	263.5919908792939	201.32577782530288	143.58974358974248	124.35066427620151	213.3840650765932	231.66018927168344	123.61692236169353	-155.31911583992698	108.81879495486352	187.99815558923024	68.45238095237431	64.97990525778012	27.725807542308942	-192.61288150399344	96.01914674045037	31.0920121334671	58.1059837223682	168.13291532587598	19.2642494890588	232.88626003091565	196.3445198361624	-59.67175602634882	-94.79123461909673	207.99628079962997	36.5006825330957	160.18456429415147	163.88368705783626	215.72505517813968	117.49547290709069	-115.84571471685544
V10A20_007_A_CCTGTCACCCGGGCTC-1	CIs	85.26080594880433	112.87140044865265	91.77467321936304	173.19702155767044	322.3337356285553	-75.48940130906249	368.11358017874846	-3.3459139698573006	218.06722689074567	205.8747160012955	402.6159683625559	-159.5299190990324	227.09632709633848	417.3447340596791	325.18264808653686	209.9334694684216	-77.35936773593639	-154.7357941730105	125.31328320801548	139.2420349998937	212.9166666666608	323.98801220879835	-172.68895250547527	-60.10337234061545	277.5179500691799	63.84654273935788	-118.9481225001463	151.45635090530672	120.36686599550325	200.2599555438524	149.97860504920186	-157.1191857024517	23.98728051984273	43.0032543003256	-85.53920113953092	106.53957914231631	169.9048064918727	86.09224066270869	140.11103814698538	203.43443489248256
V10A20_007_A_CCTGTCGCCCGTAAAT-1	CIs	-43.70835524763278	104.64018475280338	77.03503277666402	98.20302648171185	448.5803214127105	-76.9531015432567	388.988633695657	-48.24807944537786	166.34835752482746	62.02531645569341	386.25391905375255	-46.39331408817037	207.34580734581067	317.2665839194678	325.85247282723606	158.92672858616967	-214.0399814039975	-352.551837852168	217.5764614788883	252.5854686779633	137.85714285713843	343.5993757509929	-358.37296846468195	-33.03183067319178	179.36894802714423	41.20323559150659	-38.52506318030864	235.3916057839887	197.62571594377704	-242.56866217081543	240.76451290827305	-129.58141002879512	-228.15567537673127	155.5090655509056	-83.04647160068895	-95.31564326084994	116.24791926757356	90.64981225098067	82.65178198316775	332.9485610465759
V10A20_007_A_CGAACCCGCATGCGTC-1	CIc	-189.78450888005557	-28.3327483505999	265.0058769237897	-98.21803879180048	494.66429524235	-11.28925719089768	-73.14209952076546	47.552129339650826	47.97555385790578	-82.24602401817404	24.890444634460184	-91.51252717488124	18.78031878031377	32.84604422379353	49.32534147251107	125.18938146367503	-90.28358902835328	-174.56095322539923	24.29855125618945	-2.79955207166648	-52.9761904761946	-100.72921126409872	-157.3495931294203	-113.70047500317938	30.509628263401797	-92.5857509528016	-22.04843491930552	13.044318919441915	-72.85595337219206	-132.84105037108654	17.197465207737906	63.18301968674784	-88.60431356282896	116.78289167829188	-222.66900112766467	-226.9693776543168	89.80961298376197	-64.92389715367052	-95.29779316657196	-112.32604384256284
V10A20_007_A_CGACAGTTCGCGTTAT-1	CIs	-90.90826886434388	16.604861969508946	275.5567300637955	205.781240617292	563.3297338499812	32.058788206325985	257.2610382974182	276.74723627502703	200.2291825821149	-101.29827977928991	219.9524369388662	17.36519476816612	220.9286209286243	193.2836850089715	255.5415912826269	170.39940276223103	-275.4997675499623	-447.5166052234951	102.9199013794596	154.162000746553	13.749999999998	99.93508914884416	-371.3342199580333	-242.6065117294908	61.05219243352983	-117.0568561873001	-54.18581975205374	119.27023630312652	102.6543536951432	-221.9794296047886	68.3619618151064	-164.4770584290011	-123.82483063734529	-153.78893537889465	-306.2347913822911	-272.6155123415366	183.16947565542125	-24.636684151689952	-82.71147991164555	156.79485490874262
V10A20_007_A_CGAGACCCTAGAGTGT-1	CIs	-116.71025261651575	-36.2679119168588	120.81614300250934	75.84969675133192	595.9474051959809	17.129045817567857	266.4176115569239	111.57953906689056	107.4484339190204	-95.74813372281466	187.60688328345668	-189.4846573291939	122.73042273041835	309.88829127017937	240.54304141866177	146.58674219968665	-22.54765225476257	-77.20067820865913	-49.02500152820242	36.954087346025936	-155.35714285714988	219.59202839507108	28.819060929145785	-144.53928330937373	139.28594954219597	-8.866765186280293	190.9836228682864	-2.037095860897197	67.94842681603069	-165.128282409678	-33.41687552213248	-1.1835720203584217	190.256463431494	22.268712226869997	-126.5653747996948	-113.14940766995468	29.05222638367844	-70.34138790954418	86.85053628639307	19.043680692576483
V10A20_007_A_CGAGAGATGTGAACCT-1	CIs	-49.42423400042821	-38.59359978024675	89.99187485701901	59.26860025220961	464.1110334752124	-88.79781420763946	286.9542999986368	26.75392810300208	9.205500381981585	213.4696527101601	290.44641584722484	37.99137531629792	62.57796257796048	214.8209442375826	323.52534975903296	127.0667281470316	-90.23709902370658	-87.46713954609513	341.72830450106625	82.84478405024193	253.4523809523633	205.89860096401904	-182.00978292721965	-46.726845869655854	37.0309377950525	-18.39464882943337	2.477464031998408	213.43930835417623	69.6137057502514	237.2753645028961	230.0874136560713	213.4966662721601	-36.447532144333685	93.81682938168244	115.4519556056749	-123.2078423859222	67.33770287140125	282.64109840340063	210.2760034226831	270.282830180117
V10A20_007_A_CGAGGCTAAATATGGC-1	CIs	-26.271188625548113	37.469161236498515	38.31044356969791	6.365219479974811	292.0980753350845	-27.922896775352037	345.9195934094959	-47.023474932408725	90.87089381207386	173.1580655631223	370.59106455754176	63.161552443065474	117.53291753291514	435.2503103020345	328.0829201596696	178.1503194782982	-149.97675499767132	-101.79351968517324	361.38109501392375	256.40603385812074	239.4642857142732	247.17223472871305	-261.907445393668	-9.37266820754429	70.94394308675807	-53.97837753753187	114.44092889976729	226.29027580207824	282.81987232860126	-52.33018121538585	195.4479695172785	-95.3367262397944	-131.77450573757983	221.2459321245987	-44.92848240251702	35.10872688955113	302.7205576362707	1.2898787513998282	65.13043997373214	390.6128663677084
V10A20_007_A_CGAGGGACTGCGGTCG-1	CIc	-257.5763383494918	-33.20107636822742	229.93760205729856	-207.4250885726221	-359.5248681953847	171.98853059509122	-278.5297001671189	76.03924087903869	-118.60198624903748	-314.54073352802067	-426.8651132962819	-141.6123169036568	81.08108108107554	-453.638578586862	-333.0064772742937	-302.4504314603648	-216.55044165503213	89.30265839127796	-363.37795708783904	-333.9371582899663	-432.6785714285455	-164.76307539325995	65.2345422987622	138.46069849127494	-111.02694157170598	-209.0495449949558	-48.52446620101748	-161.89733036861367	-230.33835440161465	-234.41208604905356	-283.7377997840102	-236.31988006468552	-59.916355592416416	-144.2584844258479	-370.7193305240943	-414.4234760672836	-189.52871410737515	-365.4083182847269	-188.2773167770976	-412.4939421444378
V10A20_007_A_CGAGTTCTGTCCCACC-1	CIc	-58.72211500139623	62.563903004774936	263.365071351363	269.1707199903759	154.95775900401318	152.63766288356967	-49.84324719984984	182.5062233999789	220.6646294881512	-57.87082116195971	139.65191677355355	-128.0872447342955	310.2564102564344	17.376913529173237	59.91823994917989	-98.46738247370916	-291.2598791259754	-412.5406380761698	-70.1958147400934	110.00592846321464	-4.0476190476160125	-296.4768599721032	-413.9147487771073	-242.60651172948596	-25.898601321826177	-247.2194135490426	-32.76421308180442	-52.929965334846585	208.4500290162164	-310.1194288513049	160.0036677058419	-131.751292066122	-245.04009401353528	-240.72524407251265	-335.3908243812873	-341.3800811061045	213.96431543902423	-165.5774357210432	-278.4012894752433	-0.5201974807144676
V10A20_007_A_CGATACCTCGCGGACA-1	CIs	-80.0813346582006	41.878659321317265	72.87385518312368	99.89941752236264	547.3861398717131	-56.85161832702165	382.93258939055454	75.73810862175037	185.7906799083257	104.0895813047655	376.4607382072298	78.31711750240302	193.41649341649344	298.1887555739536	316.9721159556617	131.84243462222986	-162.9009762900945	-211.6679888624545	261.6398720378017	224.33743934304707	225.1190476190404	178.249340533384	-273.69654892590574	-170.84645203560004	143.84208330589618	47.19219102434389	-25.42136787853357	154.12874445842186	249.09797391061983	131.23987491994995	213.63367769014505	-160.63044936283362	-257.2583990045532	181.5899581589991	-151.58169624309525	99.8658875371203	238.4389305035264	152.1626967065033	97.77525719857704	155.89660426123342
V10A20_007_A_CGATCCGACCCAGTGC-1	CIs	64.9005447182174	103.18764719945517	79.38974654286586	244.01759442741607	520.2629740202175	-41.80177745750883	409.490795088907	-2.844026874378718	204.9656226126773	194.6121389159494	401.5694028787556	121.65437114651267	168.95356895356795	378.03981060084055	284.74456889529307	170.92637726983313	-227.8940027893981	-241.30072954099504	387.6968844876191	164.24038820455718	299.99999999998965	320.74937506043943	-314.40614926851964	-161.51018253954248	191.34663943965515	19.075211946794603	-44.71374843292698	238.8650268620613	234.4132414906684	-183.41935726933625	309.4728691647613	91.23367656922078	-80.82745748650804	156.99674569967812	78.06101252299946	-187.48602995178533	238.97211818558907	187.13274285550003	247.9354466400091	270.2309734723477
V10A20_007_A_CGCACATGTCCACTAC-1	CIs	-100.38123677937966	51.894581025192736	169.7366033746837	119.19023599351148	223.2103156958842	35.48159490782337	300.57867333271133	86.59225353997621	134.22459893047807	-2.6939305420325	369.4643366110927	90.55917887308944	237.21413721414612	301.38371718844394	247.25509964508825	134.20284127088996	-96.69920966991448	8.664271159025978	102.21692442487962	141.44874075050404	-51.72619047619565	338.876075517584	-69.01021121205264	-1.9200320308630023	147.33328941879745	23.17803531149741	116.29156468270718	161.39323546066876	46.36287941866014	-35.35772143314486	13.91690608635604	175.16865901290478	-71.11502834231206	268.4797768479782	169.20885512494036	-204.6332662771122	83.74947981688983	98.99102817668324	66.58308956679109	227.8080874222045
V10A20_007_A_CGCATGGTGCGATGCT-1	CIc	-197.36609832042592	20.913386948258506	250.9170367682292	-277.26986128624407	396.6842406149042	100.00450369302642	-270.1327219743869	35.93511603629677	-138.6554621848617	-342.0967218435303	-478.0532991306772	-203.2681136177129	-20.44352044352857	-359.8584103342199	-239.60390569972063	-132.30353731639275	11.947931194789984	372.8669871047073	-318.9172117285042	-222.58085765100725	-446.6071428571156	-216.80914828676924	281.1013682573325	30.68411378237303	-85.27106251235487	-198.238313759054	-22.24742801424022	-251.92315660087849	-316.8445487346102	-309.1398862223703	-382.4805917232024	-105.92969582199164	-114.82095949121266	-9.019060901906846	-268.54709478306034	-149.6631222658595	-268.2194132334634	-308.9116289735324	-217.50940242373008	-280.8974961044148
V10A20_007_A_CGCATTAGCTAATAGG-1	CIc	-154.33538023508154	-29.442689496252616	334.2313062547605	-108.59154506695208	549.2917487137313	8.97736143637645	34.87231897469013	134.41874782515347	124.5989304812786	-113.69685167152932	-155.72894399318946	-244.26209059479552	-139.63963963965267	-152.32381740450373	-22.007540707392	38.82045539380793	-190.33007903299227	-253.48048594587004	-17.767997228835636	-74.92918780053826	-152.26190476191906	-103.26349662325146	-299.8670062890137	-198.1545853276846	-10.418725160836033	-183.25620284671317	-91.87511193361092	-156.7528001436286	-49.10049706053163	-281.3547828052623	-94.72869164781298	-168.30394129481198	-69.74975805335788	-301.20874012086097	-339.50086058522555	-177.1561771561966	4.421556387843858	-218.7061082925028	-174.75573597595303	-92.3424756592424
V10A20_007_A_CGCCATCCGATTATGA-1	CIc	-109.84597735351586	66.7661137308137	252.81421821133287	29.07884465261926	-304.5798132503231	-39.27220320662642	-296.89118455397625	-9.087502342137986	56.684491978608925	-123.3041220382952	-245.7113082514142	-226.7543390712221	-38.60013860014471	-182.8713280926893	-230.76498128634032	-201.33719781307	-238.12180381216865	28.20943581128343	-265.9188621961359	-208.5940759282483	-176.90476190477295	-269.89793804466007	42.89610711628467	-148.64323802937395	-152.4273763256716	-319.4466049622605	-173.45233120410057	-155.91724557017398	-143.21398834304796	-283.8413140941116	-83.85801903131474	-352.2902118594003	-157.93930595878578	-118.36355183634674	-439.56614635886746	-286.6015263275571	-48.15595089472069	-91.05110786252624	-290.0921338029465	-109.18852305311682
V10A20_007_A_CGCCGCCCATGCCTGT-1	CIs	125.86637312121191	72.19526214856539	204.2369070814817	214.43583738664773	344.9152004065525	56.06347204708131	251.21880481171627	96.94451136272194	255.11841100075105	147.938980850369	407.9423186547134	180.44121315799455	305.5440055440188	400.680365926556	304.99813553940294	192.8507125134456	-190.56252905624396	-251.26386361164063	120.85090775719202	290.0665305315944	84.76190476190034	12.595467289074296	-305.49106237179274	-240.42258904034435	209.5492172232802	-42.69075211946909	-19.09338745945481	179.54065214690215	238.55120732721903	-39.76566326338086	161.02247488639298	-72.8291316526625	-115.1320337342595	105.439330543933	73.3277939343585	-167.86409937095428	237.9967748647377	103.19030011178567	90.45231130480045	137.81436960142392
V10A20_007_A_CGCCTCCCTCCTCTAT-1	CIc	-110.23685187510479	24.786989984076552	302.5550813697371	-61.23521287455048	215.39731944357865	95.73350147120304	-65.80855442152844	178.1565352391593	125.05729564552792	-121.1619604024628	-95.99454895256308	-242.10591966924605	74.56687456687122	-198.4094147933829	33.87793997817977	15.666512965773924	-279.54439795442545	-336.6777108902594	-203.4456058846244	35.834266517360454	-174.34523809525524	-149.5297415995635	-325.0907287604461	-118.11381877081116	-45.91265397536262	-178.968655207298	92.16365192128012	-226.3386136699461	-115.73688592839356	-299.6081829484303	-118.32426594942518	-136.36722294551444	61.575418222043446	-209.62343096233235	-340.31693275566346	-287.2561228725583	-1.898668331259012	-58.18786367414518	-133.0467832766176	-87.31091454096962
V10A20_007_A_CGCGCCCGACTTAATA-1	CIc	-254.17243717949833	-25.82012035384529	279.63902277404577	-247.8006965711918	360.636473353264	38.84435236894386	-309.83882773764526	94.06702534864256	-25.1718869365923	-265.1411879259645	-345.5135741769954	-195.6235076089482	-188.63478863479537	-347.79110927229283	-245.1834767356719	-128.23046351800065	-140.30683403067584	63.90872182556563	-278.67432809665945	-299.3764134993376	-272.44047619047154	-169.741875785481	7.528796519620083	-88.08488179518604	-163.16448191819703	-67.75491949911029	62.62312697749469	-141.61614208571078	-162.30161733909165	-314.20713559131946	-165.1486439676357	-86.55856708880948	-95.98368588413464	-62.482566248254784	-303.04469107959306	-121.148258134555	-228.07428214732585	-243.98773181988355	-132.5095019202777	-349.23409143273
V10A20_007_A_CGCGGGAATTAGGCAG-1	CIc	-149.15471465305941	-29.23031533112469	276.045816340197	28.65849996998053	-55.77081877659735	214.3983066114148	-95.33608628999332	162.4909660322773	112.643239113824	-85.1671535215826	-97.74476271913476	-146.9314658398317	95.98059598059392	-130.85551418196923	-82.98230834034705	-163.59264870563229	-145.69967456995994	-300.7450962092215	-157.84379648306955	-150.12186285488997	-166.4285714285804	-208.5778999268	-227.98277844149845	-253.48062678580555	-167.61082932613994	-298.69915221280326	101.55612600242796	-86.47644564752395	38.59157772562776	-235.2220924537486	-53.32436783013553	-155.42273247326534	-21.429558965847253	-261.9711761971059	-261.36565968307025	-222.81827761281397	164.85903037868442	-178.90618281884016	-211.10182476667296	-237.35083991706043
V10A20_007_A_CGCGTTCATGAAATAC-1	CIc	-38.35413826906642	44.14610325199336	83.98873523866115	185.46207890469356	475.3858857905186	42.46231910165991	175.4733658348088	-98.5237827565004	163.98013750954877	196.851671535214	336.45076243411614	22.880359243023168	237.56063756064088	184.3423895554724	294.6054939439877	186.8234415826836	-113.38912133890962	-397.607603403526	338.20323165634267	193.91564016423675	278.0952380952284	-160.22622122170785	-245.5762685120372	-214.65230130853203	204.3673012318096	-174.53527261415255	-46.77332696555178	131.48590605882995	267.3908106880539	118.37395923596615	293.57947714813224	-78.49055115003944	-142.4547214157225	124.03533240353316	13.576473381207512	97.13574097134588	261.60008322928445	207.0828675437754	64.4439137961898	-6.674112692989332
V10A20_007_A_CGCTACGGGACATTTA-1	CIc	-65.95559692733876	86.15803689969064	297.75099197736347	137.5728097039521	563.075652671049	115.39962769470392	10.220006352983855	131.55464546695313	209.58747135216672	-86.72508925673303	47.92379221889879	-185.17231547808524	136.6597366597379	19.85932974761961	-20.923391384813584	-19.025975451765337	-283.40306834030474	-379.7424051519396	-136.2145200399259	-57.71468721867309	-44.166666666663495	-203.21239659148972	-294.5472578499998	-128.1962618523327	-47.14226115978165	-118.99159990666983	-54.713151453639455	-95.6468297264135	43.52433578078413	-205.66627736126907	42.30087413656221	-133.94090030378425	71.52979399972823	-135.33240353322935	-348.5963558668301	-188.50783919277168	186.2385559716901	-4.299595837990188	-55.9966569159991	-82.7056986868823
V10A20_007_A_CGCTATTCTTAGGCTC-1	CIs	-27.162622909652654	3.025886757518359	261.92147798715774	251.84651414158185	392.1425395414048	106.7225124602138	254.9477260486001	186.9897481195912	256.6844919786007	290.3278156443036	388.8547456178004	-30.51605545457797	229.7990297990352	99.3656047441739	206.07814161615445	41.2028193136202	31.845653184563773	-105.23122870875956	455.1826721274513	184.64967173880524	450.7142857142874	203.73030231884803	-268.6360255167572	-127.08610115202232	26.01936631315786	-32.74480827565128	98.33243786440562	264.0283398014306	310.0320440037252	-136.58968466262718	363.3575809441937	-159.84140134926795	44.48361675653468	156.6248256624894	-102.0980473618622	-101.59019063128356	370.0192467748482	282.32579470861674	36.16699500527315	129.66147343664275
V10A20_007_A_CGCTTTCTTGCATTCG-1	CIs	115.92901541250423	88.35553724305328	110.60449486064137	275.6335194859621	196.7223527917371	-104.9285414039362	406.763158258203	-90.43336277737194	268.52559205499495	210.38623823433483	553.067550235175	364.6690901315205	268.5377685377754	453.52365191009727	360.11021033880206	290.8679709285871	-229.38168293816463	-509.2864809371003	292.438413105914	237.40201567750225	354.2857142857156	135.0283812338669	-403.106192096995	-314.51216626928226	275.245372505123	75.0369448549448	-69.77692874057058	152.1192702363122	339.7925970781831	76.61153599819534	316.8286570083517	178.14731526414357	32.85289644684596	74.56996745700667	159.68306724435985	14.704473608584689	411.1787349146721	162.6107145928206	236.6326388474369	285.2989315588511
V10A20_007_A_CGGAACGTAAACATAG-1	CIc	-86.93264332862033	47.282628047634	297.758880465712	150.97880261813876	478.6889411167109	87.02636161652123	-136.40946317344878	177.10591825262443	167.72345301756903	55.11197663096087	-33.49900242269456	-32.600948002423635	119.47331947331914	190.3185767480404	-55.1120747993945	-34.68150978196281	-244.444444444434	-553.276712243588	91.66208203435052	-133.91739674594064	12.797619047621309	-333.57272086953066	-381.6243265784371	-238.55715507671968	-105.13141426784227	-230.44839387105952	-29.62012218175825	-74.46103277307422	121.11119521610232	-108.40899672229946	61.00617397151173	-92.96958219907928	-149.263790958094	-307.11297071128456	-378.9394029319416	9.659290481211247	112.42457344984578	-114.29758935993397	-176.3078821164852	-64.04162493594302
V10A20_007_A_CGGAGCATGGCGATCC-1	CIc	-226.28827766868315	-34.62360176410717	346.9830476385589	-198.0423947637009	66.79158991298173	119.83576532756751	-215.97359371331092	200.76822184746115	86.78380443086128	-283.6416747808756	-352.39418554938027	-213.65693716808903	-204.1580041580127	-198.4324001287312	-155.38552902342778	1.4930944382253353	-94.32821943281984	201.0904226359929	-232.86875725900015	-253.1014645499937	-281.071428571419	-64.64154018256906	145.8309852805233	-3.175787577118742	-68.97876731880005	-148.85859842888718	-67.77704813642399	-148.77705194249353	-222.0119597305165	-331.34913159781763	-199.38056523421835	-22.704856590524965	66.24153186782894	-58.71687587168868	-297.6141017271119	-272.75920426606893	-216.1620890553536	-233.7116977670721	-128.89777724711823	-450.69670014459393
V10A20_007_A_CGGCAAACATCGTGCG-1	CIc	-251.7788117687369	-35.44130588493205	464.8291747852062	-281.1280249804756	-238.7727879057369	96.97952320903262	-225.13016697279727	144.67062822880018	-18.792971734146622	-261.1814345991122	-200.03206498508223	-295.9300046330699	-105.95980595981386	-309.1297752034233	-48.38620575358991	-2.338449377510237	-237.7498837749723	-394.9787670913684	-247.6007090897941	-153.1409876380702	-388.80952380949424	-302.8160260748208	-185.5262268106336	-18.79993448231263	-178.86393079069478	-212.1218013533617	-123.44536644577816	-105.81159280180576	-186.77617137233392	-236.5783822476648	-240.55056340036404	-222.5904446285332	-220.9491220793458	-247.7917247791564	-310.0777494213296	-198.7259316026553	-183.8197045360049	-278.6568062602154	-54.84249696535199	-286.5045579581501
V10A20_007_A_CGGCCACGCACAAAGT-1	CIc	-171.3031763594079	73.26349148213302	284.3602830389451	-78.25917252145504	719.9707806644203	141.67867651473924	113.4904083859352	171.9331352552224	79.67914438502342	-178.4485556637285	-107.72498931168106	-165.85587512027422	-38.80803880804372	-7.883970027114178	15.171185106411766	-6.993390861382952	-262.1571362156984	-413.8395009878014	-176.49815595899503	-109.5228684979089	-279.28571428569705	53.82766859557801	-303.2256610237983	39.63819680783616	-83.99754078563367	-3.597262191805678	61.82715459773512	-58.85480685569433	-181.09908409658092	-182.00655540066103	-118.90498604233294	94.21233282045384	-84.64675791510194	-104.83496048348762	-102.6767167190905	-174.42603059041264	-177.31741573034344	-242.3252214291877	22.46632041868268	99.57040557639912
V10A20_007_A_CGGGATCAATGTAAGA-1	CIc	-73.41505136207493	-1.7722433324717513	331.083799411498	222.87275565962943	461.0938194753393	126.82399567645076	-89.92224508680236	154.32024411787992	91.90221543162497	246.38104511521672	48.9124625908529	65.4870095156611	-35.273735273745714	28.225991817225594	101.82717140608544	153.0751158246124	-31.75267317526896	-261.1881095711766	224.8405566762248	84.87583163164625	211.4880952380805	-161.49681660612208	-153.4499470279318	-143.0651354942061	12.87793952967747	-44.50882787587543	-18.745149543308	113.40754346955896	215.02283450658712	127.96217458464758	220.3781812254078	103.04967057245548	-68.05613161896007	-161.83170618316274	7.240785803308034	109.71676725101088	175.93893050351866	121.46358242324986	2.825701948146937	-175.9677166912271
V10A20_007_A_CGGGCAGCTAAACCGC-1	CIc	54.63303178043377	65.95375075666132	292.67080549352187	209.9021197381736	408.6578161722859	212.98714946255487	187.0261162594947	63.237774030354224	344.3850267379489	167.7377474845776	309.13763004134057	-51.44516910794743	320.512820512837	353.2156484163288	169.92141643764904	59.51518345300401	-298.9307298930505	-497.417829421238	105.7114330541775	88.97086270118865	242.85714285713624	-130.48462165260068	-427.7889232017293	-270.2786321364204	50.98478361109572	-112.08874543050936	-49.1910930690698	-50.57522062784366	215.4013069916392	-212.93749764532168	176.68154125149147	-149.01171736300415	-140.15622839761068	-252.9986052998437	-278.5625259659125	-232.3977392470631	327.0781315022753	81.24802935190726	-47.0718166079628	-109.3911832586242
V10A20_007_A_CGGGCCTTCTTTGTAA-1	CIs	11.31727614202091	50.27799396704582	86.17779074995376	139.98979162913108	589.2142539541577	-46.31297664083554	271.61738505947545	-53.24687491636139	93.88846447670085	212.0740019474211	317.4210845090511	36.65490573434416	136.86763686763416	439.68648002575657	259.7538911983989	181.5976110489065	-159.55369595536808	-264.40026755022734	270.2080404262442	295.0398524471504	339.70238095238386	282.5003107434568	-220.1384036246402	-94.39095856006938	202.00689458314503	165.29905887842784	-30.80413109664842	238.9617025978352	239.0179900587852	-11.34008966582552	328.2291093587396	-44.79820097052621	191.81183464675897	66.48070664807123	-9.970918155380096	42.03787080499664	277.9728464419362	208.27242239228212	178.73559787475756	242.51127522676663
V10A20_007_A_CGGGTGTACCCATTTA-1	CIs	129.20714745882466	121.94677165834544	18.648386409705328	216.27484537319475	332.2746617544496	-194.70966192277947	465.3072216774865	-224.83203511872335	53.5141329259011	204.4466082440701	424.8476913211282	113.09205602480314	96.60429660429064	419.8271502781264	360.28284558125085	273.65347034672203	-101.1622501162242	-276.8444631107629	397.3551765592463	259.19460729421286	297.9166666666597	331.31465189831454	-321.078376124241	-36.207618250314745	252.8709132029277	135.8403982266421	-146.30967305433856	266.45213860541213	283.53897005020565	-15.484308480577376	370.1122725512713	124.23560973685596	-149.0736900317918	193.909809390981	219.00409519853775	12.102053197947251	215.21275488971045	217.0865938601678	122.26135753089986	386.4093869778354
V10A20_007_A_CGGTCAAGTGGGAACC-1	CIc	51.191444081070955	101.28874238886677	323.4240772440446	222.7301387137336	156.73632725657927	64.19263796312727	15.834104437427	180.54551781363952	162.4522536287225	-48.36092177864268	83.71633176571397	-153.5514451690935	237.14483714484396	126.60322714109049	4.21920532545037	-63.23694091298467	-260.66945606693247	-280.1266196898575	-106.60798337306174	-24.71290867970936	80.17857142857329	-133.07415028933602	-239.36613844871215	-183.613300089181	-9.760007026322842	-137.41541572684957	-160.37848486656375	-130.59510820777294	110.99336411575608	-229.0811136646079	98.67147543655712	-218.7832879630655	55.07742292271569	-285.0302185030108	-370.2742002493084	-207.7146597694573	180.21743653765043	-134.7923295210296	-144.61823174735196	-151.05970420394243
V10A20_007_A_CGTACCTGATAGGCCT-1	CIs	17.70332299645938	3.4234206737986383	124.80771809697134	146.77535579174076	188.02007241315053	-87.70942172580061	406.5767121963557	-35.24585775850243	208.36516424751585	-15.709185329438863	443.9664386490402	31.469403756369967	211.01871101871373	479.81887555741866	410.30563343325616	267.53837033134147	-139.7489539748955	-248.20725807708712	-16.68806161745327	312.0786948598262	54.52380952380934	256.08711864877387	-196.78560962966236	-154.4397328334585	197.2421667435234	-60.07427860309989	97.06883171154068	87.89205463560519	121.98168193171108	-49.24085446257004	25.78600973980435	87.0122696966125	-127.36762062767048	168.61924686192893	207.63843551546952	-115.94341731327738	141.97097378276396	92.74228222546996	92.95962430103792	333.6006871201905
V10A20_007_A_CGTATTAAGAGATCTA-1	CIs	-110.08364134677534	69.83600136326176	181.1275805217332	130.5695670449704	547.9260623769463	109.78502371944542	209.52394105543485	132.73909901228382	132.2001527883874	180.298604349233	340.7394541827073	101.39349228411454	170.40887040887202	241.7367719395045	278.13609181434373	201.7873218716425	-186.23895862388724	-185.09185371850737	318.0512256250201	189.42537821400185	245.71428571427387	62.90828234839458	-256.67786218243856	-256.05583562341275	-52.73038666754522	-16.38212646807465	-27.4112988279307	201.5136658058084	116.8596876340369	-118.33628451945776	218.99260345985653	35.13236280427868	-33.509608737720264	-39.42352394234849	-255.2080242150927	-228.0710157422458	146.5875988347827	145.49832315761398	5.999641812428082	89.63154487962429
V10A20_007_A_CGTCACGTCCATTGGT-1	CIc	-132.54126788706728	16.280578064672813	221.8755669850813	-51.394643607749806	512.4182176205476	101.28805620608682	-84.05955225323484	110.555689392112	136.2490450725747	-123.3041220382934	-128.99476271913753	-294.73609180652426	75.25987525987358	11.170872983035316	-38.43551037882563	-90.88114529126494	-320.4091120408974	-232.5197940485912	-189.91584652688357	-162.63750741058965	-211.7857142857197	-113.47659756652465	-337.12778666904745	-10.15524050448521	-69.93390861383789	-191.40351559462675	27.679939506099817	-138.8263565677406	-62.2461080412801	-532.3814188298905	-67.7812417221787	-179.66623269026104	138.37619245126544	-121.89679218966916	-254.0061724731225	-387.8883673404124	26.39929255097102	-169.8053716284074	-107.89405607624576	-123.4180169539099
V10A20_007_A_CGTGAAGTTAATTCAC-1	CIs	-41.274199756497545	51.91238484741881	154.1292292157949	257.4235873416061	516.1341548625034	39.97027562601075	77.89302139296422	150.78026713776478	123.14744079450055	221.74618630315055	337.78680347725947	55.98025588937528	234.58073458073892	149.05989978394655	261.8186086980839	154.7438684320346	-43.23570432357285	-53.91447726600625	300.772255842837	205.47614342489683	305.5357142857112	86.73885121605072	-174.65004620967733	-176.21526197973785	10.440682431988416	10.918176868630988	74.05528028177673	248.80191141742128	195.58196452450352	4.577478054478224	293.834178943274	-68.84443918412714	-85.23434259642882	1.3017201301784491	-38.14766454982789	17.753935562156048	179.04702455263376	236.9650586178153	40.05731001134818	52.66416808743587
V10A20_007_A_CGTGCAGACTGGGACA-1	CIc	-17.994559490730367	59.975481593389276	215.399118066992	317.04497688102555	361.4622371848008	76.92307692307432	258.593782369122	157.18434647607538	300.763941940397	62.28497241155174	329.4276400171136	-112.25453508678368	330.97713097713984	448.1450834367826	284.74456889530364	164.17451639110772	-312.8777312877529	-346.98306033882767	119.55702263789036	148.95812748391754	167.67857142856826	24.05154197798809	-238.272885061878	-281.9717182011587	82.30683090705524	-184.68538539317976	104.68031759298006	-26.212935213447285	275.944288850184	-169.0841276419362	204.77005521933455	-15.780960271434065	-75.48734964744071	-183.44955834495477	-275.6395038281018	-189.7212376664456	259.0511860174677	107.23192019949992	-42.85316299524395	51.84814756043666
V10A20_007_A_CGTGCCCTCCCGAAGA-1	CIs	-125.46937548642931	51.731294541339096	167.09395978447813	-30.93286494924635	-66.4104681445675	143.7578814627996	80.17871200299084	48.71650740116205	1.9862490450805352	-124.50503083413984	137.00655550805595	70.84179764068493	44.83714483713719	92.12522410702717	3.7910699241815577	139.18714182201884	-86.84332868433265	167.11776875573665	-60.96542168428581	37.0638737017817	-65.89285714286943	28.712693524112712	85.17232829158712	48.97446630389515	-121.84089761325048	-65.47017189081099	141.6930332517471	17.86429488861892	-73.51197234628184	-252.4771126097242	-9.607351712616554	-255.7304611985398	-22.950366376322897	196.513249651327	-279.3044097572484	-214.11693329501455	-15.813566375375666	-60.26600166251446	-188.8941953714121	-89.68568341087655
V10A20_007_A_CGTTGAGCGACCGTCG-1	CIs	-123.76328279546287	-58.53922182036092	130.63731097209188	69.3268480153715	64.85422092359443	-31.428271182368963	106.1085254188173	161.8887015177015	58.78533231474634	-112.07400194740104	149.95724668662123	-227.8680637228564	91.61469161468962	-20.15813910725534	210.5045092325493	121.68719671519462	58.15899581589851	129.01519747383492	32.8157792856145	79.84761653821975	-78.39285714286228	129.87694559919146	4.68859184455485	-50.33941798460136	-47.0983466174802	-181.9631329237153	210.2362048036931	73.63928901902133	21.91355688441061	-170.74181516783747	63.21698555331591	-70.81705921805305	-242.58606387389744	154.25383542538734	-108.04795536827396	-3.720024267966597	15.163337494789385	-97.6724854530375	-47.16136350068267	120.80421372616526
V10A20_007_A_CGTTGTTTCAATTCCC-1	CIc	-108.18011143080264	30.14644915482481	213.90819377280644	149.62769470965108	531.6966270723733	134.0899537620795	-85.01249879155084	180.07708985786184	115.20244461420585	91.56118143459491	123.9445275758918	-122.43843330125416	211.57311157311355	-120.09837723533754	123.84161752317712	-46.24201304261974	-216.6899116689776	-418.1871918117702	115.7976241416474	58.2745976330092	69.70238095237929	-286.609029513722	-273.3358880147824	-232.36027444628837	-37.492040489204754	-196.36190402116537	1.313354426604988	51.7767619152871	134.16849595033983	-331.2172700900488	92.86427450740416	185.9391643981729	58.1536015484615	-261.08786610877746	-304.69167309633355	-188.3960788070348	93.93206408655	-55.350130421077466	-171.07436371957436	-201.32704881408293
V10A20_007_A_CGTTTCGCTCATTACA-1	CIc	-6.503409683054684	57.81714965892776	243.15870849667704	177.92589923736531	546.8144572190866	133.94733681619135	151.4356346762142	121.85818678229693	168.06722689074516	55.69620253164253	264.3713481544867	251.96015538686555	285.30838530839134	260.7686296143157	48.12380018506785	45.95656851766709	-300.69735006972286	-470.95835861064745	111.11111111110644	-12.350965022065813	124.46428571428154	-56.79699476569834	-390.5619547821105	-208.75571004787577	154.5462529916814	-54.03671151902256	45.539569776930094	-51.1898020909584	122.38538591577144	46.509437516486045	101.3611263932151	94.8041188306334	-4.631549840998464	-23.57043235704344	-158.30316339248142	-223.99974454768991	171.32230545151043	-49.00106056697904	32.5652199868669	-9.6823536655764
V10A20_007_A_CTAAAGGGAAATAGGA-1	CIc	-249.42418092080402	-44.53956772320983	205.2624105642508	-148.70443763885362	696.97643397065	128.57292980243724	23.36100100819012	88.76709762038507	-96.18029029792385	-298.9938331710042	-33.490095482411384	3.86685199044444	-31.94733194733884	-70.77184756126032	79.0669410416145	-14.20635443426761	-37.1455137145521	-153.48359699474685	-214.6932371579337	122.32395757855603	-294.7619047618952	68.63977239769991	-181.1194013028904	0.2274919467874945	-0.5489317787589346	67.86186513183671	60.17551190973602	8.997748836437852	-184.0637852294731	-226.34969671852525	-206.8993622266979	-19.31195013216781	-108.7204479468936	35.79730357972648	-160.4694640631463	-179.35945333205794	-50.15865584686674	-240.73437096913904	15.451813822059645	-121.91096272598436
V10A20_007_A_CTAAGGGAATGATTGG-1	CIc	-213.3833661820263	-98.60418033745685	444.4689864080864	-146.29496186871984	179.88947468717706	151.96961508436502	-192.80594417665955	138.07917770817951	151.8716577540202	-101.88250567997164	-225.3055080519129	-254.57072597025984	-106.51420651421655	-295.7063393554947	-62.33513334346518	-6.795775421024652	-289.67921896790733	-167.72442328933533	-163.82419463291052	-130.89827196276144	-194.9404761904973	-166.02676536798216	-159.41212271487555	-175.62378291809142	-234.1633181828224	-174.10749008324055	-50.13631027003151	-2.465231262170594	-80.50109757020829	-382.7374449007591	-27.25309207978797	-264.09437014242434	-35.66984653669921	-191.16689911667527	-449.2106356460648	-283.40837244947085	18.31044527672592	-196.2192220598101	-197.78918671521672	-347.7354171136718
V10A20_007_A_CTACGCACGGAGTACC-1	CIc	-77.9119895939685	66.81698179432033	196.0210464868514	162.80850297242864	301.9119608715287	130.20176544766247	28.685071885319395	141.7195321073866	217.7234530175617	93.31385913663937	240.19791221320065	-63.17937203749253	101.52460152459878	126.48830046430876	165.4674271824628	9.595327492703586	-103.06834030682576	-259.7725823261687	55.46386290930827	29.148277452080062	51.964285714287385	-139.4616542599434	-115.12972522148266	-213.86062933372503	38.65577586017858	-206.1328459205185	51.05167850675495	-90.27442098139645	181.32616758759903	-221.7910560222957	113.80076206776666	-47.50069041701371	-132.7941379786961	-113.90051139004623	-319.5738619502752	-83.48500814254218	223.2755930087284	3.239028864623158	-169.37297275783948	42.26144430006556
V10A20_007_A_CTACTGCCACCTGACC-1	CIc	17.068301185284906	-7.82681459099499	245.454258600408	296.1853720050283	316.1405068919768	127.82982045276938	181.27390998108936	72.02414411520598	186.44003055766493	36.61148977604435	304.8667521732984	-143.53683310167324	295.4954954955036	371.0062979819016	283.83305481516123	282.35952835783496	-195.35099953509896	-243.322911319576	62.49363245512253	249.88472432648172	89.94047619047545	11.20057453008526	-169.80366521651658	-234.289406155027	13.80014491799384	42.44769386326426	31.77919726185621	35.70096813844208	35.38717735219937	-139.07621595147285	254.49803370212587	-13.689983035469249	-29.361952163688457	-115.48117154811096	-294.2014362870305	-61.10099945716156	227.50208073239625	53.17166852981271	220.29530575289303	10.338148601226967
V10A20_007_A_CTAGATTTACGACGGC-1	CIc	-180.98812152361117	-32.24602847593908	374.5296488833591	-30.52753257669884	364.4794511846685	54.96757341019357	-69.10934025715628	266.6425760860651	155.69136745607238	-5.647517039923397	-19.381502066410917	-80.22381410599122	-120.09702009703072	-43.32735714615133	60.13230764981586	143.57859605208796	-16.085541608556223	-147.0359481699416	13.12223648552804	182.62960279297369	-101.72619047619284	-89.14883920061894	-94.25647499043754	-143.6020164886216	-93.50503919373172	-47.61025122501739	-119.5152528207207	34.278453740662165	102.6165064466432	-260.20042949176013	34.8737697903277	-5.010454886181169	67.33029171851423	-136.82008368199533	-71.07246720873796	-234.52118657599712	129.10944652517006	11.637572734831858	-13.78027182456631	-152.18687912109695
V10A20_007_A_CTAGCATAGTATAATG-1	CIs	-140.44220706267606	45.577021878346166	31.009647621226783	-57.74485077763387	291.2405513561736	-10.253407794393272	338.5515212617883	8.853288364251268	168.411000763938	-41.02564102564006	274.0086575459519	-1.6394026871954035	4.296604296599212	315.565669103115	222.87900341128469	99.49937421777592	-47.55927475592917	-86.01272418996447	99.53746154002962	193.68508881716693	10.297619047616518	237.66348557462635	-119.7394224917151	-78.19353194896932	163.93298640845492	105.26366959633228	178.87489304121038	141.9476017512274	28.927913607340805	-18.347586934405022	150.61026550114246	-86.1640430820189	95.58620212913428	177.87075778707984	129.20648109680278	100.9834913944493	19.44184352891053	-5.059191102699541	85.1491453246557	201.7115169647197
V10A20_007_A_CTAGTCACGTCTTAAG-1	CIc	-65.4974819028715	15.913564986491991	331.5137220254072	57.42959226565939	-62.535730165782624	-51.07187894072817	-170.66029527531197	141.1038839369338	127.61650114591038	-214.5407335280384	-261.8417771127371	-241.25057913679836	80.18018018017763	15.767940054250056	-162.7328849420602	-159.58544672069294	-152.71966527195502	132.02513727503714	-245.51215436966157	-221.1097204839469	-214.58333333333408	-186.805143149136	105.62856434415282	0.8553697199119134	-6.345651362446062	-229.13587928755504	-6.974707977631585	-212.74876738437507	-173.8450281331217	-322.4013864295797	-171.79126678484877	-232.96642600702197	-113.36927969029492	-26.127382612740323	-509.7928660454927	-322.7160966887004	-85.73918019143096	-222.53274858831816	-257.5169641613387	-153.55082176551008
V10A20_007_A_CTAGTTGGGCCCGGTA-1	CIs	-115.09543791291412	45.61313820343546	162.7552912035413	41.00612502252344	278.8858540303898	90.3816129225914	245.1627605065927	198.33239647740987	142.81894576011828	-19.05225576111693	270.43252102038525	185.92073844398925	191.8225918225945	-47.05098147382642	185.44477743866003	73.39217882002222	99.81403998140564	95.07365408247404	180.8178984045342	55.90321234877499	197.1428571428521	165.12215669756736	36.933931429337946	-180.91979543924677	127.33021540083756	143.96826631407112	-23.79957415477559	142.2307235488356	109.25239068452188	-92.51026636024696	209.8539030502979	17.871937507398155	-143.49163555922829	216.73640167364383	-33.29574455457628	53.96430053964397	75.62161880980993	180.43970533436	241.9756034465616	-60.36672707913549
V10A20_007_A_CTATCGGGTCTCAACA-1	CIc	-80.0233262176337	69.66025220385688	213.64787365795357	69.9498588842923	342.3426284698291	26.609319642104147	164.9426160454205	62.37452822613038	128.22765469824378	-79.61700746510728	201.95151061707375	-179.96899390568524	128.06652806652556	157.47253252425872	191.901335506256	95.93131765584556	-411.80846118085225	-315.17258543722147	-79.87448295535148	14.930944382233648	29.46428571428633	73.61166738022972	-403.7260780379765	-199.31934409522063	48.87688558066115	-116.92074356382554	159.27407318966027	-53.95196597014319	119.1431382938362	-394.3600949403082	41.190374309758944	-221.7027656132792	-76.47241808377427	-205.6717805671668	-387.61944329042666	-293.80208832262747	148.62931751975802	-26.67182618166984	-196.5554295265921	30.89533717844177
V10A20_007_A_CTATGTCACTAGCCCA-1	CIs	-0.3064210566566805	-0.23679083560940173	156.06979734472307	320.9857082807726	236.64485803215368	41.59911127124069	336.16915491598246	71.82338927701335	293.7738731856236	295.3261927945412	415.0545104746022	20.777647100752567	349.9653499653627	325.7941433365662	313.7749112655184	173.62712162132047	-143.70060437005952	-197.4271625678611	427.24697923667065	201.4250268976669	398.2142857142792	252.44796773794303	-100.37643982599197	-180.21912024314827	170.15787277957372	-1.0986233180368643	85.45758462181257	135.27007057330545	360.6716625034784	-69.02008062389473	317.3176844550167	-91.90436738074868	-110.84612194109074	123.8493723849408	42.3467268087102	-95.85847942011942	337.93695380772454	288.10158511765	33.29154478339796	204.03161775806095
V10A20_007_A_CTATTTGGTTACGGAT-1	CIs	71.03613159984695	34.08567199255552	189.62742669620903	305.38791809282	102.0453534904542	24.9579655317372	328.3453257281953	37.51438743007064	181.89457601221625	48.68549172346385	439.655479549682	-26.26608218396734	266.38946638947783	380.6371534960844	296.89118455399824	215.77410359441015	-54.067875406787216	17.865198251589163	106.00688713653322	190.8416222031968	59.70238095237863	237.1455798472664	-136.14949394766597	-22.039419804535555	180.7961706519164	66.70490783230846	27.44114779217448	120.7756156172826	113.74359750711754	-102.55057830689856	90.2663161969922	-248.55012427505963	-207.3828287017697	219.1538819153917	-181.7912042257676	-166.41121435642077	241.32594673323527	-3.769312351310338	109.29695739557714	107.64089797849309
V10A20_007_A_CTCATTTGATGGGCGG-1	CIc	-163.05984969670823	49.13447989948089	286.0484195413463	58.44292319702686	296.7985771454132	9.62289077042974	-92.41509798775805	127.51947321930156	82.23834988540511	-103.9272963323518	-181.23396750751803	-59.63327274670478	68.1219681219636	-87.18337700548562	-9.30158686314996	25.0093318402448	-97.95443979543664	32.72045670197798	-47.19114860320985	-53.33421162417925	-151.66666666667476	-37.16491499439593	103.16029123368143	-204.95204469762064	-66.7720615681942	-112.97347748309544	68.7919129206233	-72.50680182855726	-24.865642267813836	-265.21116678597	-37.01326486948241	-184.49915177337465	-21.96529793999183	-68.43328684332172	-274.2595999762618	-48.16872625092466	-63.94350811486326	-166.2080431106179	-142.62830079795398	-167.79610683321232
V10A20_007_A_CTCCGCCCACATGAGG-1	CIc	-13.252279677829327	107.76857065827672	188.7439160033682	159.34065934065313	561.5511655974329	83.52098720951075	92.25627356471568	107.3569956369266	47.32620320855487	137.6825705939562	260.2875160324988	22.292312626964527	175.53707553707207	241.78274261022577	263.74521800381154	165.20650813517253	-101.34821013482234	-2.6988349121942807	285.7040976424622	214.32492369849572	220.41666666665745	82.07769966992237	-221.85154295245755	-142.61925127850847	-63.0503041082063	-1.847242747142104	-7.064254870354714	231.2414545555121	132.83122650315957	-29.14139321101414	231.03490433398943	151.87201641220474	-107.57984238904297	176.9409576940998	-5.282212594222134	-110.29153494906988	39.52091136079337	197.5234327973057	50.83278610232522	53.6679582944555
V10A20_007_A_CTCGAGGTCGAACAGT-1	CIs	-128.66272118276376	-55.270948740249125	106.35259965132666	-6.740527232327532	417.7412183192641	-114.45385215875989	208.6124269753051	181.6429775957533	-56.99006875476389	74.03440441414757	290.5265783097969	-30.96154531522892	164.37976437976675	174.8724313887819	266.97004433275777	183.15657730057535	-71.59460715945222	35.8937265699158	205.6054771073948	157.99354456227846	85.77380952380825	157.88528733410786	-91.5064355431425	-106.64822465285	140.427727642014	-2.080578673098957	183.8994686884359	152.44382449211756	32.2710872252837	-322.25068756358127	139.2811296533927	148.38047895214706	-155.53712152632536	215.15574151557877	39.95786100065155	-294.74406871668083	-56.02372034957198	149.554275231458	75.10994368495477	175.34256063157432
V10A20_007_A_CTCGCACCTATATAGT-1	CIs	-103.30296648339643	-15.777238576308307	133.9149778727809	41.61412358133624	-17.341040462418757	41.58409896114994	308.1608131810684	119.62311625043291	86.86019862491203	-115.0275884452929	332.58069687900786	16.4563954524394	265.696465696477	247.3451937663868	303.9139862168244	175.57034011813357	23.663412366348123	240.6162987851412	15.057970128576992	242.25457260172664	24.04761904761226	383.6990898670245	8.99398147103564	226.63657706518185	114.69380585381118	153.52531694796932	119.5550514397135	100.42537323740169	75.79542300607332	16.275477527033885	17.309533997592027	91.98327218212292	-32.731923130091594	283.0311483031263	-40.224939165527054	-215.26646869113057	85.53110694963465	57.27061656204196	174.7557359759652	212.37197913492872
V10A20_007_A_CTCGGTACCACTGCTC-1	CIc	-178.0261979766538	-38.76680553647785	290.50147120305746	22.773674413026324	58.88331321857846	145.08647090613889	12.188048116898043	314.91742284321	156.68449197860792	-130.54203180785103	-130.12149066555403	49.19099041305626	143.10464310464397	116.25982623087071	61.46505172152487	-81.54930505237226	-205.71827057181872	-356.9461944094921	-71.77496586995545	19.574907230529497	-188.45238095239256	-74.44722195366853	-257.19631224217767	-20.010191639211964	4.084052433966715	-34.747608306765954	123.79360436192778	20.840526468435293	78.79797138747222	-401.5559657913943	-88.82979807241097	-32.27206375508126	134.9025300705098	-139.65597396559164	-289.64626980829064	-288.6770763483108	126.35247607156803	-30.398142574595603	-45.91765665731096	-71.5725696047499
V10A20_007_A_CTCTATTTGGCTGCAG-1	CIs	-81.32735975302374	-31.753625621224245	184.8391142805216	68.93652795292385	32.10950898812956	123.58133669608904	179.89282804149792	171.05650579511928	89.34300993124536	-84.97241155468463	212.87587288014728	-94.4616700523865	139.98613998614007	136.5788626856146	200.17401632439984	131.38133192807226	-40.39981403998383	-256.607090080446	-48.0876989220962	95.54706541071548	-204.52380952381463	37.55852334719016	-166.58025832338316	10.774018599742488	-36.07579650001079	1.4583495372165438	56.55383758183522	16.255334428991063	-37.62016501400848	-71.45009983799794	35.27110459074662	-169.03381070736717	-4.752523157744466	22.454672245467727	-27.13810908659863	-99.51464061052673	-12.939554723267888	-79.87215868375696	24.923885141185977	62.5898684380629
V10A20_007_A_CTCTCACAATCGATGA-1	CIs	-82.68951547102834	-32.731818482407746	86.29217383072516	9.592866150248089	500.9845645683972	62.23353149582248	253.1108870689553	47.49190288819334	76.81436210848217	63.096397273608986	282.7775402593784	42.784846216899766	-56.20235620236921	166.29890130097954	245.2870578811732	188.9203609775409	36.12273361226999	120.42092491483594	299.5598752979824	134.38947807567686	120.71428571428368	328.4834339221533	-29.37132294931006	142.1187689955763	-62.39158597369676	71.24523605817696	133.3751218832714	248.8985871531908	200.7039588221832	-37.69355385600878	211.0357193797395	-65.07673491931854	-61.9383381722564	245.88563458856785	-101.34132589471142	-161.4777916147837	246.4757594673229	156.7202682947754	27.600342268124763	224.72722897075224
V10A20_007_A_CTCTGGACGCCTGGTG-1	CIc	-60.613190163953114	65.58088785118005	256.4784210401576	143.8329430132656	562.6627707552785	216.80027622650692	111.34973137956844	139.7387510372314	148.93048128341948	-17.851346965271638	154.89169160610402	34.71256994190613	345.87664587666706	-25.651634257353304	107.3100667062634	-25.283797729614943	-279.4514179451272	-534.3382021249014	89.69578417588349	-18.93814636716606	-34.46428571428721	-171.17820100266985	-384.9604400062896	-158.4617904526317	57.31945633797108	-105.33172590807207	-1.5919447595146268	56.23765658016666	128.8068024121261	-32.58862977056109	176.94643111843826	-29.096145500450792	-127.17751970135674	-237.51743375173035	-309.9442103389025	-117.22067886451792	229.59581772782624	-65.38252070971788	-34.67454679322615	8.826810001354561
V10A20_007_A_CTGAATCCGAGACCTC-1	CIc	-62.85163351768003	110.5894591198771	224.2618347046017	25.07806401249274	361.7480785111033	51.22950819671801	-40.25853853908807	96.16825932171533	155.6149732620277	-210.19149626740537	65.03402451190246	-195.0889197761701	49.20304920304449	-58.106927780076056	34.050575220629554	-39.69874623981513	-291.0274291027281	-277.6455581999817	-136.09226317826304	-95.56902268186386	-137.44047619049135	-173.4017429254028	-314.32725469421007	-171.63812401042145	-106.92093186659436	-205.77311970133644	-97.40711997293238	-164.5835347411156	-111.6619988393521	-374.6185434954803	-82.58451005561933	-98.80853749950822	-172.110465920073	-315.8530915852962	-420.0842779987168	-366.8454832838338	-47.32365792759512	-207.5701550721029	-229.40918950111623	-285.71477630235125
V10A20_007_A_CTGCACAACTACATAT-1	CIc	-333.4018249986013	-38.06991306650539	383.52646982254697	-389.9822854740883	132.85269643651776	39.902720230588926	-326.7916085461305	156.39471077918452	-130.7486631015918	-210.5809802012106	-405.2167949266157	-307.97605046506567	-247.3319473319572	-433.963131522075	-73.21115361774486	-143.78719012801878	-184.797768479774	-0.4588797112915235	-189.68152087535483	-49.99670640932768	-443.27380952378326	-173.9127432430427	26.824155264519987	50.03002893697978	-148.9142129416213	-170.99634440383477	-56.215549320436985	-130.9334732829744	-190.69966946736764	-400.6894473119573	-228.783340464972	-177.18073144749758	-74.9861744780763	-186.5178986517729	-403.58478247969634	-221.5410160615802	-191.23231377445816	-255.7112964714789	-258.05424551766873	-325.19989857869285
V10A20_007_A_CTGCCAAGGTTGGAAG-1	CIc	-305.8853316444747	-44.25089146285335	237.03724155338583	-253.13757280970788	144.0005081623663	6.057467123038856	-203.3366939660448	152.49337509033745	-104.01069518715634	-239.7273612462973	-414.1504560353381	-160.18033429558446	-260.84546084545764	-328.874178274282	-270.3122626265352	-237.40201567749983	78.89353788935212	421.2437973462797	-327.38349939890446	-268.59231934656566	-403.0357142856887	-27.17278716146422	254.7280391317136	116.33028190802412	-106.2073205542103	-4.559772886365947	-73.1797106640352	-101.03304929081796	-172.02836020487902	-287.30738801190256	-263.4737249628128	-189.1545350534277	-64.25411309276018	96.79218967922202	-282.5835361149071	-258.5496695085957	-107.66489804411776	-259.3802849198966	-162.25896961374698	-308.79206190945564
V10A20_007_A_CTGCCATGCATCACAT-1	CIc	-333.8302962532181	-51.06263384662157	437.8663216767511	-307.59472767669484	725.4652861589182	186.783162192995	-265.878989600458	252.16146042449628	-122.53628724216182	-220.9023044465855	-541.4083653983204	-212.1957304251544	-156.1330561330718	-476.049280559008	-298.8868479566832	-63.19302637068294	-181.5899581589881	-129.20963802947745	-189.48794751104683	-279.50508310826467	-310.833333333308	-150.12360683358898	-140.5901314158299	71.71456130453102	-103.79202072766782	-119.7596639962733	-35.878455017609674	-212.45874017705407	-204.1985214341453	-299.8342312474122	-226.8272306783116	1.2624768217164974	-84.62947601271098	-281.1250581124906	-321.5621105110129	-203.3560047258734	-188.20224719101745	-238.77088886980025	-239.53793803354608	-367.7514209804686
V10A20_007_A_CTGGAAATGGATGCTT-1	CIc	-20.353285052118697	94.46479166984506	307.647100586088	103.49486578994726	520.9299371149216	127.91238815828466	34.49942685099686	137.3096174951118	175.9358288769972	-39.37033430704272	180.81088784381205	-132.0342848996631	161.33056133056246	123.82200156300794	162.55334428992515	181.91599148058043	-221.89679218967	-454.1586946039311	-81.21930843368044	110.7085611400235	-29.940476190481835	-223.63859847804707	-251.2792191691305	-262.94429177206405	37.085830972927816	-210.37178190869312	117.08753706246324	-92.90538207632278	75.84588600408392	-233.50789285310697	18.42003382439938	25.920227245827466	-160.28964468407446	-280.8461180846051	-318.2829841533723	-231.8070057796076	146.626612567615	28.34866855848977	-223.61849043837825	-121.56615544420676
V10A20_007_A_CTGGATTTACACTTGA-1	CIs	-124.48544996653804	17.626547024979537	149.85761278565067	36.64504894013163	180.7469986660867	95.68846454092184	149.18447111467898	134.90725126475323	154.62184873949096	-94.38493995455764	169.33874875303263	-131.41059909476087	83.99168399167776	30.66243736497145	162.82956067784676	-21.243659837950894	-79.35843793583354	29.90495745641502	82.5437577684037	78.81562479415508	68.0952380952342	68.45332633585518	-58.79899916598302	-54.67996432926287	-79.00226159893461	3.684763164031213	94.89980697669904	99.65196735123014	161.38066762545392	-263.1202200203514	-55.51480326832922	-203.06150629264403	8.485414074388435	3.533240353327159	-139.26642530711854	-148.49762110037034	147.6149604660735	68.16292601828545	-12.69575945714605	-46.40416995856904
V10A20_007_A_CTGGCGCACAGGTCTG-1	CIs	-177.43015675998618	-37.64185831209391	278.35714342058566	131.71050261213443	-122.0860064790713	81.59941151744016	157.27761128068525	210.0029444042868	137.0511841100055	104.86854917234255	123.96679492661151	-18.086888342420828	215.80041580041785	124.12081092263917	204.66253262807143	201.60068506686093	-106.60158066015173	-214.9579230637867	58.82592660513043	16.445996091607554	-42.61904761904692	147.98292982723706	-244.5844510064677	-120.99841665605122	-1.3393935401705	-48.2033133701501	197.2718046683773	188.70413081609573	199.417152373013	-21.62528726971317	120.9731646188594	-42.03653292302989	91.09290750726166	2.6964202696398085	-97.0087245533868	-184.5163968451644	206.62973366624095	140.89775561096985	64.61305792688925	-18.46677634448091
V10A20_007_A_CTGGGATAAATAATGG-1	CIs	-3.7823209381785405	112.66665649305038	86.75365039796878	237.50975800154683	400.9718605094527	-74.07073800515407	322.19951109702845	-16.020236087687305	104.27807486630796	91.10678351184455	376.5364471996649	244.38682775581427	154.608454608453	432.53804073002925	263.29636637343407	72.62367432975718	247.4198047419829	145.54264470266335	144.27328483810356	163.1205673758921	98.74999999999643	323.3941469747587	85.48790658881686	-151.95552077455784	235.5685835364484	259.5570506339069	-62.941515929394726	65.1111080420441	162.09976534705157	186.54635873866985	272.4392281516629	-34.363040991040606	-240.5986450988527	300.7903300790352	178.98688349457666	109.46131494076327	102.48907615479668	101.85742540201012	173.13394225221197	231.86137191836596
V10A20_007_A_CTGGTAACACATAGAA-1	CIs	-187.47634165560157	43.39656233625827	79.94982921422647	-45.50231189575669	395.0009528044423	-265.79295021917625	296.18683276480783	-8.324633957009375	-63.63636363635819	23.95326192794366	251.64333048311568	-39.63077800349254	52.32155232154599	190.54843010159777	206.99656110600253	148.5519179676428	-98.93072989306452	-28.287212033531763	198.2496892637996	123.33399205147342	0.119047619040706	197.4394740840106	-140.17311723735088	79.96796913389544	152.96532946885822	63.31181457571258	-59.91682088631036	180.9493557252849	-63.9366184745081	-342.27479938214964	128.3289524624507	-66.28003314001057	-92.78653394164458	182.65922826593024	-213.64769422517563	-275.13810390522264	-25.606013316699663	-60.695961246307846	-20.24754741010317	242.2503405672864
V10A20_007_A_CTGTACTTCTTAGCAT-1	CIs	53.796364288766554	42.01473139118742	165.97379444176178	220.49330450968776	497.1415867369838	-37.09541824295014	252.7656165840509	152.7409727241032	183.8808250572913	-43.49237260629585	352.5945917058661	-59.24124166933558	228.48232848233425	419.8271502781219	327.81360918146567	145.2363700239383	131.8456531845682	-19.28850311882625	98.96692951892145	253.67235359990272	0.2380952380911694	173.753918820019	49.41054482338002	-237.7108850346756	215.86193267900777	-49.87555417282546	-54.69325214414588	130.60201361747949	119.35760603536784	199.37459970614643	168.93860667929042	-72.86858405333128	-39.78293930595136	91.07391910739408	-64.39551308681985	162.03659354343964	127.56190178942	110.21297331383448	36.91321911129867	129.55966522380268
V10A20_007_A_CTGTTACCCAATCTAG-1	CIc	-48.345168252495576	60.28094431473308	295.83014506927964	178.57893472646626	309.4708759448794	55.8232750855672	126.02372698773092	177.12599373644252	183.61344537815	66.21226874391087	199.9741698731696	-97.4910011048133	194.24809424808663	187.7901898588775	116.57022111122704	-103.51755483828828	-253.37052533703235	-430.1802852832232	-98.54921857488485	145.42300682871627	16.547619047621804	-224.9989641885451	-262.9330748596875	-300.2893697562949	59.32854664822638	-39.49210546784642	-78.73161801285309	-102.5591448340659	107.1329447682406	-198.88482839167276	86.90425250116989	-109.91438829053016	-67.29572791372	-239.79544397953333	-257.24078580330365	-205.89456205895024	119.42103620473458	-74.06770430247722	12.486816707462022	-60.24296298587472
V10A20_007_A_CTTACACGGTATTCCA-1	CIs	-71.29189953452483	-32.25925417245451	124.98520908437604	46.147841229817885	448.9614431810996	68.3360355491498	241.21286615937493	16.54889049492916	-51.718869365918685	-4.316780266148508	233.54888128829657	0.2583841191749161	-0.4851004851117483	149.35870914357304	233.5961992625265	204.3782798673849	-82.05485820548343	42.83914321713952	109.11424903722526	76.88338493292383	-3.45238095238212	118.84900631155288	-115.49038613258904	17.207490854824428	139.01148365281674	89.03710041222857	18.34716335343153	173.68486472303874	-16.917720081754165	-302.8293712089903	59.080628400271344	50.49907286858621	10.801188994887074	101.95258019525764	-37.37610540684477	-293.77015678385783	-33.62983770287931	44.81612061799373	110.3217718345169	77.28932351479634
V10A20_007_A_CTTAGCCTTCCACATG-1	CIc	-161.65809279165177	73.62211132983842	224.59315121441145	-94.20224584158028	-150.92422028838342	110.1453191617146	-168.83036170535303	100.19673974142552	113.2925897631762	-161.47354754948432	-124.24736354570676	-192.15759649308455	80.94248094247482	-113.24874729923546	-34.257737511566404	-42.64102057396124	-82.93816829381672	71.35968391743202	-210.128980989057	-95.88740311354186	-123.27380952381904	-152.01568909082476	13.152852602388066	-186.0611134365896	-69.01170322551941	-216.90518783543985	-174.62639046424513	-100.79826536107836	11.543410794033573	-249.83988245487865	11.940420156084254	-77.3267053300206	15.51914834785166	-6.462110646214131	-430.9306190278512	-261.71089184789054	20.43019142737913	-104.33685900192292	-173.39263327561747	-148.81995457073788
V10A20_007_A_CTTCATTGTCAGTGGA-1	CIs	63.2213709767942	50.357602486431176	175.54647502897836	161.70509818049655	496.7287048212127	-28.10304449647936	389.2441338544983	52.46393104740502	179.90832696714787	139.92210321323876	439.22794641586927	-31.513952742437382	170.33957033956776	485.19744403072576	370.1852030881232	200.27227016225615	-94.37470943746877	-296.8485074743286	198.29044155102363	266.92356673914634	281.4880952380881	248.8916817435012	-235.09456078263807	-94.6366498625938	202.3142963792463	-5.61950688342032	84.05468330248948	114.84386868673678	315.62082103296774	-21.983197076439456	221.6822544165137	-156.52739969226576	-213.4487764413001	163.5518363551892	-8.338773814473395	59.37669636299781	324.3211610486737	150.05589474588626	34.63474817424424	287.0418307738405
V10A20_007_A_CTTCGTAGATAGGTGA-1	CIc	-202.63224104575897	7.223010677202268	220.60157611995388	-214.4208250765532	425.871816045246	-41.336395844592325	-279.1995249078114	31.853100993068235	-80.51948051946572	-262.447257383926	-428.3436653840697	-293.2392458747408	-65.6271656271735	-349.262170735076	-288.0453547308935	-198.48275256351369	-76.70850767085096	355.11845318649154	-284.3592721641481	-322.13512504664936	-384.9404761904484	-73.20424820803387	246.17361314609167	61.85961016980108	-23.768746020240968	-205.29672551919407	-150.48852804807078	-286.8783404919339	-210.5694749324985	-174.86719662434092	-298.6123846200833	-310.52984574111645	4.821650767320322	-44.8163644816385	-292.6138049736137	-103.56994603570084	-231.03932584270396	-282.2684667641302	-170.27839133981104	-415.9005469000861
V10A20_007_A_CTTGCCCAGGCTCTAC-1	CIc	-13.524345649625236	61.11111111111222	223.2363312218363	223.29310034226967	313.8537762815568	115.03182609739709	57.77756294281672	195.8497283117786	222.61268143620111	-75.78708211619463	212.8714194100115	-0.6058662104849233	81.01178101177548	209.76417045925504	173.71248636183688	95.470214961688	-317.66620176660865	-390.8488496897165	8.782117896371641	84.96366071625012	22.32142857143016	-267.15649039457674	-411.4126637062168	-236.40963109906383	24.17495553652652	-172.74636384849066	-54.64350387041474	-33.93318325576553	225.32990184945945	-254.69992088309456	142.29679890783245	-149.18925316604842	-77.97594359186044	-181.3110181311007	-327.4229924624796	-257.40013411247355	218.46389929254067	-9.244131051679018	-97.32752273495868	80.27551126117915
V10A20_007_A_CTTGTCAACATTCGAG-1	CIs	-287.627535158407	-58.80170102806212	247.7853069016228	-165.92355731699553	195.99186940228344	20.161532456611805	-34.6444404546498	229.12149682806364	-94.1558441558322	-236.5141187925601	-73.72719823287204	-132.35503759933016	-158.21205821206777	-158.30000459708776	-3.328407474418135	40.90639615308857	-58.99581589958039	-21.26401916406561	-151.06872873239763	27.380717124479755	-362.02380952378434	-3.4803264877637257	-84.81166738048692	89.06764700529767	-92.86827833037026	16.80018666873986	113.29671860386466	56.092642976509545	-15.214593899033735	-273.06634517575174	-240.96827434439555	-49.03933404347818	5.547490667776343	17.43375174337274	-41.204225770076285	-145.384296069224	56.90803162712304	-202.91225958094356	-81.64686685371775	-76.6565128326064
V10A20_007_A_CTTGTTGCTGAGTCAA-1	CIs	45.81080103515075	29.46354540228971	182.53173144429164	167.06449288415567	397.6370450359088	122.11763646189468	281.5887966633253	78.66243743140775	150.0381970970203	25.34891269068292	296.58775117571673	141.3450229872753	311.36521136521617	352.61802969706594	202.5011393926146	209.93346946842124	-189.26080892607052	-228.0476612690187	65.09159076553046	52.269283973392405	84.16666666666464	157.20855718370686	-246.53427405720777	-172.89387955667368	165.55782447358	74.09387882087644	-107.66521401706832	136.82378775533778	172.82315242347718	-22.943902347128112	153.41198524766057	45.11382017596394	19.632241117103263	-64.94653649465195	-12.47848537004356	-156.5124373343604	194.8215771951621	83.12551953449301	128.7783813901681	230.9275407459581
V10A20_007_A_CTTTAACTTTCAAAGG-1	CIs	11.449178994789477	26.892673472814487	161.13026260776513	163.64919233770888	-40.71650892460092	-27.17978742568379	353.1978952311487	-53.46101341042001	203.39954163482795	-14.021421616358737	377.315804474854	16.00199579457469	200.831600831604	314.2555049878296	239.92155454584807	115.06707946336736	-148.39609483960191	-316.8214413489849	66.38547588483412	181.5976110489025	123.09523809523508	298.1410637093379	-308.0720420169918	53.41510910514221	203.80739081746373	4.365326281401832	93.41730841939967	117.6543704338048	116.3929049024697	-102.34336736615856	-0.2852660105555551	-174.7938612064416	-51.05073966541275	126.40632264063308	18.75482224464077	-185.1709933901749	136.56106949645266	46.92292257861243	72.682227926692	303.261507330499
V10A20_007_A_CTTTAATATTGGTCGA-1	CIc	-272.65398321590396	-40.089883868232924	353.14001277932937	-332.8604455653553	366.670901353008	112.37464721071082	-369.1977295012889	123.80550871275852	-116.34835752480974	-302.14216163577765	-426.9764500498839	-280.418047685211	-308.80110880110794	-446.9038753275412	-243.46402972087836	-158.07039501131703	-155.18363551836572	148.10148241479655	-243.60698494203197	-295.84129284411307	-426.3690476190218	-198.87579930116937	86.77276108468533	24.38713669536641	-211.37167072877023	-252.58613984599967	-100.23282192107462	-209.9313602275957	-304.11525748742696	-479.9947255397316	-259.6022576767074	-214.44352388841952	-114.40619383380982	-180.009298000921	-456.7184996142599	-245.68125937991397	-275.5930087390834	-303.09284260611986	-287.70421666366855	-336.5917388379189
V10A20_007_A_CTTTAGGAACACTGTT-1	CIs	-22.97509595277833	-27.383804625940034	-25.302326315213364	244.5805560559514	591.2786635330181	-146.1673572329281	252.82776527134183	7.568457399825252	54.54545454546082	160.43492372605706	355.8233575602086	318.0084821269592	57.38045738045048	349.3770974118588	278.7092408192783	187.8883692334705	82.65922826592406	201.09820025821716	453.2775026998159	174.38464747602285	267.55952380951896	232.18749568414032	28.413317404136677	-97.19365934446066	203.69760446172265	96.78579761997526	-38.9031500606888	235.42613283249065	312.6813513990795	-69.34031571412291	395.1953053364861	137.2154495601097	-223.1784874878915	327.28963272897124	260.57926286428386	13.634767059428468	187.52600915521347	332.9177057356608	221.53901259627185	239.81800319324972
V10A20_007_A_CTTTAGTGCTATTATT-1	CIc	-152.65679914955132	-28.716039209100654	241.2063076352516	-64.37278568425383	490.53547608463504	69.544526511738	186.0110210338852	138.09925319199877	139.99236058059523	-10.321324245375791	40.04560353427434	98.36416123169164	97.64379764379213	42.4768997379716	-2.6171502755255958	1.932239861230628	-88.23802882379461	-260.42590259309776	53.405872404588	-95.84348857123932	-64.88095238095072	0.4557570400634899	-245.1592543335402	-247.7933281161821	197.0225940320171	-105.88589873221903	26.694923686152418	-25.72265112489313	-28.965760855852714	16.162453377542	34.60887992338556	16.274115279914902	-174.58177796210654	-50.209205020921495	-140.55730310403987	-137.12999329439262	127.06772784019454	-234.4569610456697	3.81071776809336	-118.48239242169184
V10A20_007_A_GAAACCGAATTACCTT-1	CIc	-105.57843287126767	-2.80461068127888	245.89601394683385	50.92175583978951	384.8377056469756	116.46550171140528	-122.50196804175954	181.0474049091198	192.8571428571431	-129.30866601751435	64.72228160182657	-209.38914430305263	136.38253638253727	109.15735760585396	21.41367547336557	-34.7803175021404	-321.9897721989739	-474.2405151897467	-210.8013937282156	86.29207562084794	-115.89285714286804	-352.562597538914	-457.78013209203385	-209.90226945965443	-216.50967217795167	-234.77483083145864	89.50709410383624	-75.9595066775306	188.7694597935974	-370.3236258147366	-67.59785642968795	-197.4198129956223	-116.96391538779434	-248.95397489538885	-368.1672502819413	-235.14385158220583	215.56387848521405	-134.3767019233556	-281.724474160742	-327.2621957421858
V10A20_007_A_GAAATGGCGGTGTTAG-1	CIc	77.31732226141926	85.76940489452262	79.00715485890886	230.14621990030335	514.0697452836242	-201.66786765147464	467.5929122875261	-43.88500762868045	82.1237585943442	188.67250892567276	430.093879150678	298.02380697816926	205.9598059598086	427.68813496990725	195.8650406728788	118.51437103397087	14.458391445837538	-379.3613016628895	201.12272551295797	104.41780295545222	238.3928571428524	289.4747745383904	-221.9078962198228	-124.63828780461388	319.6210174999898	99.26499183324395	-16.60597377270769	98.84403441656706	130.66131758886965	348.792525336266	274.3647737229036	149.16952696572162	-49.5472141573274	273.9655973965666	266.81108671138406	192.93035731389352	158.99396587598054	201.9806804826924	205.46037052514805	244.73145505468904
V10A20_007_A_GAAATTGTCTCTATAA-1	CIs	-135.84945513012087	64.35623922232281	161.7573974299186	84.25659040412793	546.4015753033246	105.49150303248176	182.19232947091783	68.0826574587109	114.82047364400393	47.71178188899438	234.40394755593888	-25.86514130938459	233.67983367984127	40.06343952558025	132.52862292320748	127.36315130755897	81.58995815899628	-176.17092102604	142.43943191311035	69.50574182641094	10.476190476186378	107.94536439847384	-60.44451457295536	-94.90964019874028	148.01396482445844	-75.65917399083493	47.65884623803831	205.58785752759968	66.81300936088265	-5.971442564894022	176.20270187662925	139.1486171933644	38.97068989354475	19.618781961880003	33.963439966760966	58.211195197494376	37.25811485642257	136.3688479949502	-69.10035221777426	-42.52438841389358
V10A20_007_A_GAACGTCTCATGGTCG-1	CIs	0.1260830517170186	-8.449694028596605	-28.658878099196908	107.17288176304426	317.2521120498182	-173.03939230168268	372.07037993566064	-43.57049171552793	29.411764705890636	269.58779617009253	444.1935656263586	216.41006450693064	198.68329868330056	351.1469682342742	318.235805930402	230.50743253628676	166.57368665736917	62.08098060261167	388.2979807241456	217.9368948027274	258.98809523808035	296.95333324127853	27.680724928425843	171.41063206362082	277.7045868739539	122.1902465582884	81.24888066384331	320.64579391497125	204.41298917568125	141.6569340315892	278.88827760455933	312.56164437608453	99.99308723904616	269.31659693167023	330.0492610837524	251.71632020945327	11.847170203899232	297.01608048842644	198.21702186934917	320.1874750661344
V10A20_007_A_GAAGCGTGAGGAATTT-1	CIc	-162.2610393474561	18.888329340191216	284.05263199411263	-60.27442502852027	37.44521374579455	74.11577493544449	-161.77303299403772	111.4256270242767	67.91443850267252	-163.94027913014006	-184.8011970928057	-63.59813250650322	-28.2051282051318	-324.2541258677041	-195.8926623116456	-136.66205563973864	-282.10134821011945	-131.37959463033388	-145.5671699574085	-223.48110576818547	-256.4285714285603	-209.27534630629083	-150.39559993690042	-168.64432999072002	-51.30316404277505	-176.8297425527078	2.0297295683870127	-75.60042537324125	-160.13170842480127	-262.5739366311291	-62.259306803584415	-140.21383201166873	-124.53338863540792	-22.594142259416643	-314.5735651967711	-207.45920745922655	-118.14658759884064	-195.4452948089692	-57.78759477045685	-163.53936021706522
V10A20_007_A_GAAGTCTCCCTAGCGA-1	CIs	-255.6489984330755	-63.4945342265906	70.40081409199077	-194.2592926199507	264.0538652099611	60.55965892031274	316.57160219317484	113.60047110468544	-88.27349121465271	-36.741317753976034	170.85738207211713	-57.254356890829854	-40.609840609852576	61.11800671172287	121.06564282459613	50.84206134861756	-158.99581589957015	-89.41932272466528	-99.63934225807948	95.4043431482369	-161.66666666668152	283.46706810116456	-112.17681401168836	98.60410941452824	142.6893265705032	-16.071011900135506	-127.88291246293096	63.74383692184813	22.34249236746647	-151.8291074859665	-92.60957271226772	22.2314277823823	5.201852619940456	161.64574616457696	-25.87690664134461	-221.8283999106121	28.649084477727904	98.11677702295496	227.03122201659656	226.45997356817747
V10A20_007_A_GAAGTGATTTATCGTG-1	CIc	-174.05354869098198	-21.77305722148301	246.64147609390716	-261.7020957184841	579.0192466492875	33.48495766529045	-351.6787050975747	209.6884284911084	-30.213903743314827	-211.9441739694637	-395.81106598261766	-239.1567767917387	-152.39085239086424	-368.3629844159551	-273.468034858499	-152.4932481391299	-123.1985123198449	97.12694634996176	-259.2762393789316	-270.23911468281966	-265.1190476190366	-212.3896860800704	60.56849176115009	-106.193240759277	-152.35052587664833	-280.29478105311966	-140.8572622529936	-194.1041611998792	-271.46569777708623	-469.2197566213787	-56.26872058194579	-269.8938730421769	-142.17821097745	-196.51324965132088	-430.5300017805577	-272.50375195582353	-129.08343736995775	-217.387565568843	-319.8217021869226	-337.6402399578695
V10A20_007_A_GAAGTTTCCACTCAAT-1	CIs	-152.11953862204547	-49.53862666401887	184.71289846724852	45.539842671002	646.7318808359486	-43.31802077703197	202.162774317412	162.31028667790136	107.21925133689486	-64.427134047384	107.5067692746222	-38.59724152678383	38.80803880803311	-94.2858456304982	117.27457290041836	21.22170256680795	-78.94002789399804	-240.5385225629037	81.72871202396009	-7.827767165092779	32.0833333333257	125.67155109313563	-148.5134008069881	-23.513567619706507	242.40827349977317	-13.066811853465852	80.56235448629866	129.88385100889184	75.17725128049298	-156.51960968993427	85.55942702284027	199.27407582752235	-23.831743398307022	-46.443514644345335	30.758501988245836	-165.80451511958182	13.732833957546289	4.600567546651951	56.404592760631694	-11.495707980512694
V10A20_007_A_GAATCTGAACATTCTC-1	CIc	-171.22112544563228	-49.60272042403416	225.42144248896253	129.90151924577594	428.5079082767088	86.82369543024839	188.82842819065385	134.4455151369128	134.60656990068208	73.48263550794842	223.8314094342292	117.75187996720908	217.74081774082092	141.79653381143316	173.0495670308331	190.5561776782415	-257.3221757322056	-251.41941605615105	227.68302870997667	128.74645939003213	-32.38095238095176	-52.18418108745709	-275.56747740231924	-157.8794110688613	155.25986430407372	-12.191802131137155	118.43074045330648	14.45992790752239	133.84048646329327	-219.60592246543817	104.01002506265014	149.30761036809616	-158.35407161618966	-69.68851696885253	-71.79951332423308	-167.7204074464523	158.73387432375247	-80.63175394845932	73.37870375897992	24.62053448869433
V10A20_007_A_GAATGTTGGGTAATCT-1	CIs	-93.08477967711704	47.975451072549305	177.39632554212633	137.4527112231968	209.2040907069997	73.79301026841749	303.45822917675827	96.62999544955596	180.21390374331003	41.67478091528465	312.4465583582566	-105.79493210734267	51.074151074143664	283.77695030570385	294.7159804991561	212.01941022770552	-33.7982333798258	-110.49667895530578	89.06412372394094	181.98186329403325	131.90476190475698	200.3949894347383	-32.84268421884286	-73.5708955902956	83.6242671760792	-59.42288247647717	25.29202236682737	238.96860800753424	72.81810612367862	-226.80179331649848	119.64871528414012	-109.40150708170265	184.79538227568048	150.25569502557624	-193.5574811561461	-176.8687933071629	223.73075322512412	37.807779402071	83.70644538634572	253.06397435510732
V10A20_007_A_GAATTATAGTGAAAGG-1	CIs	-140.38317494373948	-28.79768245102901	50.59281989791878	75.81967213114548	543.511401892928	-85.54014291717803	334.622343143639	-10.285339543347495	-13.254392666149418	153.9110678351123	288.2998432378567	54.85762144053364	20.651420651417062	287.132809267692	266.44523319570106	86.07250290934584	34.263133426312514	-18.78295767417649	259.877335615446	150.69275190480116	163.51190476190138	234.68034858509492	-3.076888397999069	99.25928622126952	143.40293788288415	153.73920821341608	81.79611167492527	205.23568163300428	36.2198168193127	-109.6145876502292	163.71212584305374	-146.21059691482074	-173.59670952577142	205.43933054394455	66.2353848893117	55.56087747868778	-9.233250104045617	140.12382836012682	121.82357272203063	298.98934340587635
V10A20_007_A_GAATTCACCCGGGTGT-1	CIc	-17.688290090127346	125.70159776587036	217.2331916034825	169.0536239716478	514.3555866099096	134.3901999639667	40.762633447042646	136.55344093792084	179.25897631779452	-103.01850048685236	111.43472994157226	-69.45186927544854	330.4227304227566	-40.13239553165058	120.93444004033384	-6.290758184570088	-302.97536029752075	-314.8381476815242	-1.0799356113764704	24.010276002899825	40.65476190475851	-232.09772535804427	-261.7834682054719	-112.83600560540523	55.3762378411635	-256.3584039822661	-50.09651165104239	-138.91612689381435	173.41609265005573	-186.97961797837797	43.655887686697504	-69.10087978853552	-256.2042029586542	-299.11668991166147	-204.4334975369328	-228.90123575056117	198.6059092800552	-62.53045547052663	-157.31399120450126	-40.38439162864439
V10A20_007_A_GACAACGACCATTGAA-1	CIc	-157.0599001981748	78.9838595634442	236.73747899688487	-94.54752897375268	170.61551165598584	170.17954722872767	-247.0065048959289	29.892395406730028	-88.88464476699087	-70.62641999350711	-79.54788371100211	-157.75686945363785	26.680526680524764	-102.26175699904869	34.44418357341331	-157.1811255297257	-138.26127382612168	-41.76583135003796	-21.252317786327	-159.1023867553808	-63.39285714285783	-275.2979684284605	-25.099745283241827	37.58166960889845	-127.25336495180764	-197.2563584039985	-6.526973514019338	-57.55658983247658	-78.21764691040235	-253.85223976188877	-42.69820893696991	-63.97206770032268	93.1667357942789	-162.80799628079205	-297.1838091281427	-155.05955231982315	-24.669683728676592	-108.46447100639068	-248.3533321393695	-205.056132493848
V10A20_007_A_GACACAAGGGAAGAAA-1	CIs	-156.37608305169812	-73.4817154745738	6.243738512391105	-14.569446946495466	270.18357365179986	-41.77925899237041	321.20513210051803	79.45207312829275	2.941176470602563	-109.86692632261982	257.33486532705723	50.117609323210274	-71.7255717255811	273.68638808441546	216.29814796913828	147.5967766726035	39.09809390980853	201.6426338139873	9.719420502478702	187.18573655666083	-90.47619047619725	429.8272266493837	-10.921263214851916	154.58532767939633	149.3314010934773	163.5587617640182	108.15274709967494	60.38780780863998	212.82769409329904	-45.94431676901666	210.36330664057436	7.022527320786425	-114.85552329599496	212.22687122269127	168.82307555345693	76.22058306989821	191.3493549729431	18.24461833921025	103.9738921059446	252.86699246597144
V10A20_007_A_GACACTGAGTTCAGTG-1	CIc	-279.7345060432872	-53.53736513608936	218.72017165348797	-336.62853539902846	425.4271739821061	-38.55911847715164	-419.42767964423	54.45140394550231	-172.3834988540672	-386.8549172346546	-561.7340031352708	-273.4594960618436	-247.95564795564584	-498.0922171654208	-388.470727968288	-183.815295435096	24.639702463967527	366.1160110131118	-395.4703832752559	-364.7761456206108	-554.6428571428183	-208.45360255223795	287.51437008319	82.60687571660313	-225.45726017171808	-251.06945632729847	-58.63331542394926	-272.314831438957	-402.9975020815585	-329.93632972912803	-389.8363795667939	-108.04039925829488	101.89409650214496	-39.0516039051588	-286.7974360495981	-274.1641919724086	-292.3949230129088	-356.2788431220589	-236.75203470438316	-396.4678886075145
V10A20_007_A_GACAGCCAGACCTGAC-1	CIs	17.031178377443222	48.67361524413455	41.481615877949366	118.30450969795604	399.415613288464	-73.35765327567596	362.8033201210144	33.15800744131364	-22.76546982428581	107.88704965919588	382.7802123414725	29.92800883851659	20.92862092861109	325.5872753183487	324.3263772839934	160.9138616252807	-32.12459321245264	78.80286838707839	243.72924180367804	225.9512987725902	174.04761904761426	291.6499785932564	-159.87421950725897	64.27102480572377	177.94172540237048	39.98794431049004	21.74994527690316	222.4715842391087	235.372038452796	146.1402252948128	224.3107769423408	140.7661656211834	-168.87875017280848	218.68898186890152	49.37978515045742	43.17144043171594	99.87515605492226	180.4827012927369	68.02578950510791	155.05350394390527
V10A20_007_A_GACCAGAGCCCTGTAG-1	CIc	-171.04581603615082	-12.290487163445801	127.80928790615596	20.82958025581917	502.7948929683177	10.073260073258052	221.27004295165975	68.25664498514395	70.6264323911386	-106.97825381368996	156.47712697734562	-122.2245981681302	185.79348579348775	164.89679584426057	297.16740094192613	116.05515666513692	-96.51324965131964	26.156143543802035	-87.25064694255079	198.6474320971447	-44.40476190476281	177.6485698896637	-117.93611793612322	140.01674340728104	16.961991963640028	7.0584117601314045	43.16160229239974	47.14323200795678	111.66199883934304	-169.06529028368615	70.08374595023945	98.57182309543732	67.26116410894937	17.80567178056536	-85.40566205709989	-189.68930612766783	142.3220973782655	-140.92641958323466	130.47977235190572	230.84345547682148
V10A20_007_A_GACCGTGCTGACGGTG-1	CIs	-45.24063114396096	70.44794416721086	158.9727610497903	200.9247583017977	656.7680874039403	-87.67939710561369	343.226483627308	63.806579405225385	156.41711229945747	242.1291788380377	367.5582513894794	67.45607469973868	154.46985446985596	451.79975175838905	244.8658278895976	178.57848626572806	-91.2133891213334	-239.62076314031847	239.79664608673983	70.39501130799565	286.9642857142792	177.91788086789091	-250.33248427742944	-36.90829344641011	273.5107480842403	-14.894609940112389	-40.27620241577328	194.00058005443597	149.7489465849104	88.81814414347139	272.2049025001357	147.0390973290753	-59.1905156919578	154.6257554625797	129.65161137159976	9.96264009962875	273.59030378692154	187.9210020924596	28.575408433326977	120.9816758640865
V10A20_007_A_GACGACGATCCGCGTT-1	CIc	-381.03680191958057	-62.881065380757775	306.2942248376721	-347.16717708521344	-75.84323191258225	129.3310514621977	-391.34337840265	144.97845231403085	-178.60962566844046	-348.1986368062053	-685.1396608237854	-262.09059481803774	-241.7186417186532	-587.0454649933212	-424.8000883892429	-227.67494455790185	28.77731287772889	340.6054101140217	-381.5025368298654	-354.24763410401994	-622.6785714285257	-161.33799218308008	224.18456822125896	222.73281525835264	-181.52076059988968	-45.31578128646154	-58.27512785306119	-275.8227795655103	-521.5855473973164	-287.25087593715284	-414.5730179106173	-172.22945516233315	-88.82897829392559	-54.85820548581971	-292.56929194610257	-279.193409330403	-395.0270495214384	-403.2590936451684	-194.50580064870783	-377.05658035363234
V10A20_007_A_GACTGCACCAGCCCAG-1	CIc	-131.68794217516455	-26.6128991235407	259.4011059660471	-134.72797694108652	267.6427618624409	135.3810124301933	-67.05843357686692	140.9566637222603	127.80748663101431	-75.62479714378217	-134.23649707854955	-176.50308278982567	152.25225225225094	-98.07842596425306	2.886461253746237	56.331379136202656	-128.3124128312338	-312.1237575248847	-160.60476394236912	-39.12785718990959	-62.5595238095173	-127.02501139392275	-250.24231904964336	50.676106065849744	-16.18250883780023	-233.05397837754717	152.2098183193054	-115.1269904843508	20.82860242726976	-85.72881739064584	57.0226378955502	-7.989111137414315	-71.87543204755319	-226.35983263596864	-312.0956733337299	-114.47456652936164	149.04546400332072	-21.225671453547204	-146.3892702923144	-224.82054749841583
V10A20_007_A_GAGACTGATGGGTAGA-1	CIc	-12.309732314929821	95.43611734244556	143.75586706318782	166.936888248358	545.1629295559986	37.32060289437531	121.8459541204647	-16.33475200085392	30.022918258216755	252.38558909448165	251.0732863046838	125.54795252860056	227.7893277893291	168.3216108123089	231.81460356044929	94.52605230222848	-192.5151092515028	-345.536422604915	271.827943843329	185.95612937224544	374.8809523809461	-183.3731545292555	-330.35412393208696	-291.5536789997668	103.93474299014515	22.954421715793558	-157.50303464469107	166.57919814383433	323.8336739585614	-46.18920242625103	251.8287588890734	-124.33424073854968	34.20088483340766	-107.25244072523908	-197.0294972995404	-71.76613340996738	223.23657927589383	355.8345515521393	86.80078801265824	-61.74358841820026
V10A20_007_A_GAGAGGGCGCGAGGTT-1	CIs	-2.3602610789218854	59.800749795249686	72.88963215978377	8.159190536247944	227.7202566220168	39.752597129642986	224.33604485755467	42.22543429963403	61.84110007640544	198.6368062317492	308.36717970642724	194.71470829324772	48.02494802494225	115.9610168712437	234.86679464694456	105.35098697934414	232.72896327289703	239.8540918070541	390.0401410028787	228.07017543860425	225.8928571428293	266.39689532781364	55.54178031241439	-2.447813347402073	161.66040884439346	112.39985999844627	-63.5484448689586	331.32846271772894	271.49092927609536	167.57713898203986	309.87020396516266	56.338028169014414	-67.72777547351647	306.4156206415764	59.706807525668914	40.13794424753457	181.58291718683745	262.81996159025124	185.9590472210605	90.76906463059616
V10A20_007_A_GAGATCTGCTTGGCAT-1	CIc	-160.79871480592723	13.737683570124364	215.32023318369525	-10.245901639341511	608.7467445849079	36.98282591725022	42.58566160730481	177.9290130892101	60.19862490450692	60.66212268743644	127.3291648852814	-189.09262625181995	186.2785862785876	-15.37718935319573	168.56105072715212	120.76499132688426	-287.3082287308134	-306.0183240779988	248.99647492714053	3.172825681228976	69.76190476190453	-114.46407115333965	-353.6843766201351	86.75632882596453	-41.27966976264175	4.82227580305623	143.39442421347974	122.15669755687702	148.1467463981935	-341.1822326037159	245.43064979520688	-36.92744703515209	-162.5881377021867	-56.48535564852536	-267.597483530199	-263.05201647667496	63.05919683727627	-143.43451715539385	60.553598790124006	-16.763867327422265
V10A20_007_A_GAGATCTGTCACTCCG-1	CIs	-133.07291714058437	-4.029767990764821	115.78723169278572	-88.55011109108675	214.63507590677483	-36.81769050620856	373.2995428619117	-27.295966166115367	29.1061879297206	-185.49172346638397	254.16844805470143	-171.2997612174254	-16.424116424124502	287.730427986931	223.23117930589405	23.296664690515215	-50.25569502556853	-64.98203369266065	-137.63066202089823	107.23931229827242	-60.05952380952478	334.6913972406188	-167.48191060118734	108.52275829435597	232.74707419361604	-21.204402271139184	-22.824507989572467	90.73708343116512	-114.96732520879378	-40.44380816034451	11.043869837197578	-102.83268236870116	-14.03290474214934	145.46722454673315	-131.9217757730437	-272.07267618226086	-58.67665418228081	-154.68512626480873	-36.44558533818545	260.4983917890484
V10A20_007_A_GAGATCTTCCATGACA-1	CIc	-214.1581390467521	-32.558867066493384	199.64975111817344	-79.46015732899355	-76.82779648096452	145.38671710802862	-198.52362340656865	84.22334644931463	-170.43544690602283	-219.7013956507196	-441.9846444349466	-263.58744074982576	-91.19889119890207	-363.030386613349	-277.6181860869765	-221.96605405882212	20.54858205485564	241.3785057632153	-374.0550563400314	-255.4728498342253	-350.05952380949554	-109.85816288479847	191.86033406216532	5.296012521160489	2.261598928484609	-165.16294625497602	-19.58092054205632	-218.01068957420824	-216.0951732142236	-373.0738801190733	-257.0756158689365	-284.3729040911896	110.51776579565944	-45.74616457461788	-342.09745385485604	-313.599642366761	-129.30451518935322	-191.4466706796463	-163.054941993503	-254.98342263602632
V10A20_007_A_GAGATGGGAGTCGACA-1	CIc	-336.3789849902784	-58.14041620253296	250.68038211835815	-391.708701134923	-225.30648542208328	125.30024620189108	-470.67963042247294	90.31290987445946	-225.0954927425403	-366.3420967218001	-563.7959598118964	-310.8450051676587	-283.5065835065828	-610.2146830322163	-423.7849931636432	-272.8300726785775	177.40585774059343	403.71303685035946	-374.93123051531234	-365.9289023560035	-528.3928571428123	-238.0018506498056	290.48982259993267	189.9193768540637	-204.9162330105744	-170.160224002501	-114.73941854216898	-254.05692819754404	-466.1267125879463	-276.8903289002651	-466.2978584672728	-107.62614905116835	-14.5513618139045	-143.9795443979528	-280.9068787465016	-228.6457834403028	-378.420203911784	-462.2638805285371	-220.4942988478171	-386.8053312058087
V10A20_007_A_GAGCTAAGGGCATATC-1	CIc	-122.52082161789718	21.80637580307948	196.60479462319847	147.10562661381644	559.3279552817152	118.34954662823148	130.16697280650433	175.23220642949664	141.78762414056638	176.8257059396236	232.0347014393636	-8.23265262482958	170.47817047817188	139.24516158691472	223.4590578259189	243.506137057294	-55.509065550898754	-81.01949072130539	145.4652892393507	124.47577015128856	215.83333333333172	92.8777604375309	-11.079052363463996	-160.75490927621152	13.96482445161818	-83.3009255658492	-88.28328656995502	215.68356650602053	244.49322534250453	-82.82786422031812	249.99490596408043	-22.862666193239743	194.4041200055363	55.88098558810029	-206.7926879933541	22.14452214452035	229.5568039949925	205.79298879237507	-90.95974369689156	135.08621608698385
V10A20_007_A_GAGTCCGCTTACCGGA-1	CIc	-153.32279172102554	141.49784828090768	301.8569501526211	49.21035248903852	525.2493171568235	173.84255089172814	-266.8043144999806	103.30174790545811	24.90450725744696	-194.41739694902603	-195.2178637594805	-299.5830214904034	111.98891198891252	-281.11065140441934	-86.68360793844937	-77.14687218672462	-319.9907019990566	-164.37226811020426	-188.5200806895228	-141.77809981776338	-179.52380952381873	-249.98964188544812	-72.48157248158432	-94.40915791581229	-159.72816898316637	-109.92066578518376	-44.3058125882985	-130.5743919786745	-70.71127595690731	-280.37524017631864	-29.494467877007686	-194.08608513828176	-151.75238490251746	-201.5341701534101	-470.7846162977384	-231.12047769581656	-56.830004161468885	-193.09484908421476	-166.9452569995704	-382.8650586306841
V10A20_007_A_GATAGGTAACGTTGAC-1	CIc	52.90796312573487	136.8831611449363	252.1870833891973	283.4474268900356	604.2050435114202	91.43247462919308	97.02791166600588	115.19981798227856	248.1665393429996	65.5955858487481	270.00053441642416	-231.10232011118453	237.9764379764402	151.128579965989	227.7749388871418	158.2021386382108	-183.4495583449476	-461.7574315180824	155.3171546752978	120.25997409042417	217.79761904761185	-164.79760244175674	-204.81031490204583	-264.3456421642568	6.806754056611721	-71.31329236992077	-115.13740473205335	16.33129393566812	174.75336209723417	-119.35350186489497	240.3671781078569	-14.02532844123695	-88.22411171020644	-155.78800557879023	-260.9798801115723	-148.78500494938817	260.68976279649047	-2.2357898357538866	-121.6942272103142	69.05732964032957
V10A20_007_A_GATATGAGACACTAAC-1	CIs	-94.92330601703733	-57.701170474137946	78.46284916421142	135.95898636881626	360.3188718795861	-31.863628175101507	273.6890079688773	117.45496399796389	94.3086325439323	-3.1158714703029253	331.8815020664137	284.52546420045115	148.09424809425045	361.90410518090766	196.78346016270612	44.47445271501986	130.07903300790431	268.41352061847573	169.86572121358947	161.40790022616002	115.89285714285477	276.1473338213433	0.8340283569555599	0.8735690756569204	178.23814856289428	23.887765419614052	73.94583407955686	105.0105652768434	61.640552065191976	129.22427758731877	113.03665668235188	107.31052984574826	-107.14779482924232	335.9367735936863	216.55587868717012	-9.659290481206067	61.39461090302873	151.04480178862886	88.3230851889476	105.4451087790254
V10A20_007_A_GATCATTCCAAACATT-1	CIc	-192.17326234008868	-28.720617334815596	249.0829632317424	6.305170239604616	844.2164771644865	-51.74743289497218	122.46744099328184	180.19754276076827	9.35828877005299	-117.5916910094088	194.91057431951356	-110.93588509924808	-4.019404019412214	153.77189353193393	208.46050796195055	185.9012361943671	-14.039981404000851	-146.95039432547378	137.45746480020549	147.5528621303006	-67.6190476190442	128.61325562445953	-207.54908369587477	-126.3763262780517	119.30483279538578	38.63654040600564	-11.1635126261099	91.15831342273876	49.958368026641	-82.69600271257403	22.13868003341593	134.98638892176797	-7.500345638043421	17.805671780567504	-57.7185589649184	5.0771146661593125	113.26987099458348	-180.03840972282583	170.6962768391936	3.2294343233021388
V10A20_007_A_GATCCCTTTATACTGC-1	CIs	3.3264238835258864	102.24760538590854	118.0985587731742	200.15913048698667	531.1567045671337	-94.62259052421416	402.1986824478547	-14.882625337941636	215.1260504201595	198.86400519312008	436.39108593420974	-44.6469938344196	176.2300762300757	461.9132993150633	416.3823939674609	246.22883867992851	-146.3040446304028	-293.56635089523974	270.7174440165277	351.90918472653664	323.80952380951936	267.18411203338223	-210.7499492820705	-206.55358800299652	308.4447664844335	189.76044178268583	82.81097645911817	203.5093292085253	313.9555420987512	-89.70349998116563	252.9188825722663	-260.18858247523497	9.090280658098497	61.78521617852216	-141.1804854887514	-114.39473768241064	339.3024344569129	215.36675552496564	188.7549002049688	363.1339882380755
V10A20_007_A_GATCCGGGAATTAACA-1	CIc	-47.6657062288805	57.24946207022913	287.2948006973045	187.31609920133212	216.12780283303417	162.90608298805054	-80.24086069025736	149.51551165715796	177.88388082506074	36.12463485880963	194.6879008123169	-121.36925763569012	290.4365904366024	141.49772445180776	111.23233941470264	100.22396416573648	-246.1645746164505	-351.26075256276545	122.0836644456621	31.48672682959031	137.97619047618505	-261.57691935863375	-284.1219033879601	-335.1138369701716	63.06128274378315	-231.01228902543423	-96.93948619982574	-116.798099631251	58.28476269775035	-201.672757412498	127.95199380564723	-130.09429123761555	-132.34480851650966	-242.35239423522995	-335.732090925296	-142.65414950346317	121.59280066582568	167.4405939175025	-189.10313812110397	-148.76858840362323
V10A20_007_A_GATCGCGGGCTCTCCA-1	CIc	-27.461518034629734	130.35246481201236	189.99424140351272	182.3995676454613	611.6686781426589	157.82441602113488	199.448948306114	137.59067426858007	106.79908326967492	125.86822460239816	219.12854496223653	-4.490537795360514	128.41302841302272	68.38137268423213	153.7075144668441	16.522846540634372	-189.35378893536745	-250.08166503340183	162.438616867368	0.9002481171665141	23.154761904758328	-10.565276837876327	-173.27502648603416	-189.6645858736709	142.70030520607537	-104.66088512095646	-68.09543708833218	25.619069979422253	172.77268942547042	-178.76652978186158	197.90329482241225	64.149603503378	-24.41932807962665	-74.1050674105038	-179.87714404415465	-291.58284637736085	77.7023512276227	61.45555651102219	-94.22323045390112	-5.62972092164763
V10A20_007_A_GATCGGTGGCCATAAC-1	CIs	51.10801429449652	93.31288437180193	50.332499783062666	203.4918633279154	134.59950454170948	-124.71476610819424	333.400085627104	-5.413688803230935	90.48892284186236	38.42908146705407	429.7865897107368	113.96521615167936	142.9660429660398	506.8266446007521	355.5733561672409	174.24192521352975	-186.09948860993788	-259.54703128162765	170.14079915234416	198.2192653096984	207.261904761893	204.91803278691305	-330.5908076550052	-1.7016397619513928	205.6627802296695	66.80213113478824	58.64326507870109	161.98019528499583	119.31975878686512	-51.85924725916627	163.78344234568928	111.9067345248008	27.40909719342337	158.1125058112512	76.7701347260968	-203.4358335728288	68.5861423220877	186.6454553271848	191.44130698664887	354.9010564304924
V10A20_007_A_GATCGTGACTGATATC-1	CIc	-19.79725708795138	55.761062532108774	199.8430190822449	231.77505554553815	214.47627516993725	-3.79811445385254	-52.79185714087821	72.34535185631216	267.2650878533132	57.31905225575803	129.11945988314386	-133.85188353112338	218.36451836452088	46.49933342528159	101.09519797810266	0.0329359067293086	-228.2194328219341	-340.14653040275533	-22.95372577785638	-0.219572711501422	135.357142857138	-278.3570649246649	-360.9539481098942	-305.3123919413122	77.32253035593517	-216.75935288170797	-41.3507651284494	-92.6360710980948	47.27121338278464	-244.00030139773384	90.06255476088332	-160.3937349587737	-247.2348956173089	-232.9149232914807	-205.69469998218435	-167.97585975668312	78.79473574697703	15.349557141626375	-212.02714265814447	-187.3172321126726
V10A20_007_A_GATCTTGGAGGGCATA-1	CIs	-136.45242064292916	55.424570292024136	222.9207916886722	-79.41512039872393	287.27053293528826	32.84693448627891	83.6521330810584	121.58382183677122	132.8495034377377	-58.292762090229466	165.41969502636587	-75.14522969457013	78.44767844767325	-64.19804164943702	251.0876020274449	239.94905913093385	-169.03765690375403	-40.96473626082359	-50.45133158098043	196.49561952441084	-4.583333333344949	93.37494993578623	-17.19901719902468	-16.870802773580525	-95.2725995213428	4.131990355442674	86.26350665632248	126.04444321682264	69.37400650971884	-270.42911502090266	-54.21073007722672	-172.38726476505698	-53.64302502418543	41.00418410042329	-269.17027716778927	-257.5597918063801	129.79868913856637	-115.58746811133835	7.919925178597978	18.737709934616387
V10A20_007_A_GATCTTTGCAGGGTAT-1	CIc	-126.66125937006618	-13.728272978378392	216.49956218888545	122.35032726835328	637.9343200152689	95.50081066474158	-55.167318076974034	180.6994298562543	93.69747899159232	-188.6725089256432	-128.06398745905122	-188.86988132148363	212.19681219680348	-137.65917344735104	-40.51403869791883	-130.70065652241126	-187.54067875405775	-236.4086051612654	-217.3421358273646	7.0482840392637165	-115.23809523810463	-155.4960155785994	-143.74591438811564	-189.9011774983188	19.93720220451237	-149.0627673640999	-83.92533779077606	-151.42182385680582	-33.91113466051208	-219.2856873751934	-67.04770055218776	-192.03456030299412	-120.2993225494109	-309.9953509995251	-350.8071695649857	-171.05725324904805	-7.542655014568859	-126.15014188668286	-211.60925715876652	-155.68282769328337
V10A20_007_A_GATGCGTCCTGCATTC-1	CIs	135.24693959680096	147.09085544821826	196.912445668024	293.4756500330135	543.2573207139887	-152.69020596888348	247.51059980389908	19.68735779865755	222.65087853322368	259.8506978253859	391.5401881146016	-128.60401297265966	202.2176022176024	347.35438790053416	290.60726172887297	194.49750784972932	-111.99442119943728	-118.7798466252995	326.8231554495805	230.40862481611168	357.6190476190422	106.7092960625413	-227.3741631539713	-101.9436911933302	132.28158004523755	99.50805008944089	37.1022625514893	232.96090157031816	289.2412888249617	-8.589835361486701	262.65867921835536	41.40529451217145	-195.2336513203244	-5.067410506737518	-149.08896670424988	-49.38212472458808	277.47867249270377	285.2351878923336	175.7706007601586	175.14494770779856
V10A20_007_A_GATGCTGTATTTCATC-1	CIs	-130.89983754602764	6.471180698618351	149.22258947517022	2.537080405940872	453.0902623388407	-69.49198342640263	257.28865993620786	26.83423003827782	18.86936592819716	41.3502109704618	246.61090922046876	-121.82365729355205	101.5939015938991	345.46959040132566	267.29459858855284	107.49182091650334	6.1831706183114505	86.55715774573576	57.22639933165762	211.60222207584948	25.773809523807405	175.18333862748975	20.771814349791576	-99.1227910532	131.4801396482482	74.42443804930767	-29.888762859927898	67.43132570055673	-8.591325410649686	-107.2034057943702	61.58689406443051	-149.32733656842805	-147.1899626710752	116.08554160855938	-110.12522998397462	-127.47070281317146	-47.28464419476463	48.59976495542619	33.36119236662461	37.6787345893539
V10A20_007_A_GATGTTCAATCCACGA-1	CIc	77.60369179364862	126.84256843026287	290.4265305639296	287.4181829099704	402.17874610940447	235.43805920853995	372.9887994254893	84.25011376107324	326.81436210846186	113.17753975981346	455.9418198660626	32.351473680458184	274.08177408178574	344.8260010113679	280.80848536746686	193.53138791911448	-267.8289167828827	-460.7618958732385	127.69729201050744	167.9841029356821	126.84523809523115	72.3894098636933	-307.2943669273618	-302.51879083477775	266.22093406232227	-138.9709885665507	-111.55552902313886	-95.71588382339117	209.83776146139067	-188.46776928003504	147.25838987712473	-84.36895885114629	-203.42527305404937	-109.11204091120784	-197.6081666567703	-281.1093016572476	184.9380982105613	151.5464213030578	-42.30593198415986	80.24262818519537
V10A20_007_A_GATTACTGAATTTGGG-1	CIc	-61.63780240894945	72.66553739565246	217.63944875241444	52.137752957429946	772.660865146444	81.29165916050869	-42.01251260236872	134.65296180304577	21.08479755539277	81.01265822784427	4.128366823428988	-111.3100965821958	62.02356202356105	-58.77350250540124	17.58807850069848	-29.192191994376124	-319.5722919572253	-405.2452284288118	26.6010554842412	-19.06988999407058	41.78571428571179	-198.9103263496672	-411.8071365777541	-130.73507197846155	-20.67277078804426	-188.7395971066419	-105.25739756830144	-21.13055367575232	43.67572477480729	-305.9563726783096	25.13397314424522	-112.49852053497236	-109.51541545692253	-316.5504416550322	-289.2604902368112	-107.1782099179348	112.16448189762114	146.30091438071076	-121.36588860366304	-157.48142197670865
V10A20_007_A_GATTCCCTTGTCGCAG-1	CIs	-78.3985780425008	-47.20098480570603	102.96843815818862	152.32240437158003	197.7386775074806	-112.10442562899696	282.56936484044445	189.67317112341647	177.0817417876192	142.5186627718234	290.4864970785222	62.24384333012071	61.74636174635527	188.2498965659985	208.8195892662453	173.25384801176776	128.35890283589097	172.07989173550004	389.8160034231632	176.70113958237812	315.5357142857014	268.454707417816	22.496224331078537	-45.589386135728766	185.73655666074345	62.29096989966708	147.23499094581658	285.97373182152984	207.4786163045876	-18.385261650905868	304.276952543944	116.89746321063902	-47.732614406184965	342.770804277099	97.23128969078591	-60.07919021617158	219.23116937160933	225.7861094390365	129.97233995980272	365.31778700780274
V10A20_007_A_GATTCGACGGTTCACG-1	CIc	-133.99506177557103	-26.312014527920425	240.4845109531502	67.51786464900943	151.90878485677464	-10.088272383355486	41.57056638170455	128.14181321769638	0.9167303285089828	-93.05420318078352	25.00178138805768	-193.1822231725928	-109.00900900901937	-45.28111065141373	96.61358708412683	52.02775399073967	-219.4328219432693	-232.16980104845965	-183.74187501273417	69.00072458995214	-140.6547619047724	-206.0850470258377	-241.0905484299848	-181.9116603272327	-84.86485299607207	-281.8697985533134	102.97892663124829	-6.132003811790328	-101.01430625993572	-239.5358474927449	12.184933879418244	-226.31869649266747	51.327250103696535	-260.3440260343892	-368.9981601282204	-292.97186831433265	111.21514773199485	-161.43549173046762	-63.60814279744046	-151.51626305046128
V10A20_007_A_GCAAACCCTACATTAT-1	CIc	-223.91948094804437	-17.57593330180593	175.3453185765894	-191.6096198883004	378.35863558409386	-47.8442322704608	-228.07877691382905	36.7582108728825	-132.0091673032656	-162.15514443361104	-411.04193387486777	-107.94219323567896	-65.003465003471	-373.327816852856	-327.84813622992243	-115.8904771315069	-145.69967456996145	61.08544495776921	-190.70032805590293	-282.0740838328702	-307.91666666666345	-181.84705898599896	80.6753375560662	82.87076637487722	65.04841578289025	-131.7084078712081	-90.43241199529622	-190.18188849144	-88.52471425327548	-443.1111780884417	-120.0154858691419	-194.50033534540373	-52.45057375915142	-39.88842398884235	-280.16499495519565	-69.6746176198208	-35.21639617146112	-220.82724223922744	-173.2234891449209	-269.8035594492599
V10A20_007_A_GCAAATATTACGCTTT-1	CIc	-108.83936029656554	25.809183720182816	211.24977320594505	113.9584459256572	721.4635075907016	85.11229207950215	102.33126631403496	125.6123022564826	133.95721925133753	130.89905874715453	241.20439646573283	-59.89165686588999	115.5925155925132	-21.51427389326049	151.86377007748683	189.82060909470815	-321.6643421664215	-470.07948729919406	224.2394604397057	169.8175350767481	123.21428571428204	-94.23812614802706	-376.20314225816776	-113.6822756474536	-4.380475594491329	-171.8616317959182	46.89272282251963	169.6244838206343	257.9920773093036	-217.79753607354013	229.55763392218964	-124.8273957470334	-89.17461634175672	-179.6373779637291	-270.9804736186186	-177.33180061946916	169.09852267997476	9.960730358014764	-132.1214653851441	-140.57352308792954
V10A20_007_A_GCAGATTAGGGATATC-1	CIs	41.22711055180922	36.233321633676155	157.32801123319743	64.70305650633719	294.0354443244783	28.508376869030556	318.1943734721981	82.99205010840558	132.12375859434408	155.04706264199257	366.1999429956192	29.945828432944555	48.44074844074305	289.50029880936853	302.263593299013	194.62925147661676	-2.41748024174846	-118.05652775833882	198.6877763514392	229.45348352107405	23.15476190476073	195.97552722804693	-177.10704866669218	-139.87114856134573	199.97584700173883	98.33164812941958	44.22621535033013	235.74378167858367	188.68114954708156	83.18577402705695	168.84691403304143	-48.48700043397316	-71.02861883035212	153.83542538354607	-132.93073772924038	213.8774467541381	139.0709529754356	186.22982772951983	73.85628718683984	275.20693963032323
V10A20_007_A_GCAGCACACAGCCCAG-1	CIs	74.87505816010241	118.58871644614827	69.00455165775973	147.7586621029205	491.075398589862	-7.873956644446233	302.8229314845456	143.92783532749422	100.3055767761628	167.3807205452706	383.37697734076266	113.9741259488955	148.5793485793488	316.62299452949804	211.9822669079093	135.23483301495506	5.11390051139609	-158.60127241901833	282.81068524968936	168.5110774432997	304.7023809523745	217.31324319473305	-67.556296914098	-118.45960652992753	260.44617174977765	3.6847631640338383	-29.112689789661378	153.38986562073504	302.42474705421546	70.86614173229395	248.5583878395024	118.02185662998244	-128.73289091662184	197.53602975360832	-28.236097097745805	199.25280199252097	252.7439658759721	236.53509903401437	27.321751935207807	275.1203319355953
V10A20_007_A_GCATAGAGCACTCAGG-1	CIs	44.463369922680336	98.144587383697	45.81239597055568	130.9748994175151	430.5405577082092	-245.72899777817776	408.08899692022266	8.813137396613197	50.19098548510405	297.59818240832783	389.2733718113553	293.8005630991822	196.74289674289923	346.18213579736715	317.807670529112	174.07724567991102	298.7447698744854	68.87862242755324	411.76111009227947	219.62760468129943	332.3809523809499	356.91300564866026	249.3970200392235	120.92561923308092	323.24396723976633	250.5444504939006	100.89944878912674	315.1698040244905	291.3859662402419	499.0581320875695	305.5504615196302	231.368603779572	19.096502142961725	321.24593212460053	440.87186183156496	384.1523773030595	248.582501040352	288.5172127153201	232.13539490180293	412.7503949780288
V10A20_007_A_GCCCGTAATACCTTCT-1	CIc	-151.89944777400456	47.86964550046074	194.36051969359545	-49.13529093856455	435.3681001080001	125.39782621749758	-202.7773557805224	73.37589335902969	0.8403361344534438	-200.22719896135257	-261.4899529713712	-78.67350939091494	80.45738045737752	-322.3003723624391	-196.4312842680901	-44.47445271502054	-205.7182705718192	244.20178263101127	-295.688408011892	-204.67470302791807	-167.02380952382774	-176.27439335975356	114.89304149854505	-174.1314357471798	7.1470917594385055	-216.8079645329476	-164.6667860625173	-257.2886599361889	-83.20086796356543	-473.9290961836159	8.588544532061782	-147.7097881406061	7.344808516524917	9.065550906554	-427.5476289394336	-312.0509627358904	-10.97586350395533	-87.12414366383169	-306.75780550413816	-191.67496845312243
V10A20_007_A_GCCGAAATTCCTACGT-1	CIc	-195.4834071435233	-41.73673742414152	272.33822682557343	-42.62745451269215	645.2391539096634	146.30246802377758	179.29896280747488	228.40547123851127	49.80901451489639	-109.54235637779696	68.87291577597483	-261.93021846821944	145.80734580734492	112.81202592746575	202.0453823525469	241.70564082296855	-41.28312412831026	-211.3257734845628	-120.29056380789268	108.45794084711667	-221.7261904762	94.28646401591551	-168.68787052272927	-168.45323675542522	36.73451463452279	-58.86870965234366	219.8674705987713	77.32677779772953	58.37307294425813	-224.27758731114756	67.9340627992716	61.70355466130291	169.9675100235021	-188.7959088795812	-188.98747700159453	-185.3466168534732	152.38764044942755	-178.46189124890068	34.86359023341746	-20.98688304259705
V10A20_007_A_GCCGATTGGCCAAGCT-1	CIs	-36.841672444750564	-32.046625667008	76.2619609204233	-19.613583138169396	326.3990344915508	-51.942592926194514	305.10171668486896	44.92224095934106	-0.4965622612630097	227.94547224926188	237.82421262645013	231.6636373356292	22.453222453215616	236.0593941065694	143.88111646665533	44.48543135059375	165.69037656903967	-54.29558075505645	277.5332640544196	198.48275256350848	113.63095238095065	251.1221290759363	99.29445709261248	9.154275938636069	106.14144874075464	72.16885743175101	66.20500268640706	247.8213432403149	96.23293719879366	286.08295972574865	195.50909794810337	-5.661419497377307	-134.86796626571478	323.8028823802927	242.68502581757613	239.05546508285468	76.64898044110915	88.11305070656239	104.3519789863344	163.74688163157657
V10A20_007_A_GCCGCTTGTGAGAAAC-1	CIc	-95.52582155037592	-12.060817856726663	278.6095750471171	102.00114093556503	513.1487010099725	142.61694589563467	-122.46744099326904	196.47876013811168	155.76776165011455	-89.54884777669298	-69.02433376088314	-233.2763106311476	191.47609147609376	-61.99144945524474	-44.95421713370715	-39.23764354565286	-343.747094374694	-424.60373014766543	-135.01232756688387	-114.24368179522268	-203.98809523810232	-360.9181432734443	-345.1863039018808	-73.18870911969374	55.63972509496957	-171.38523761376103	-181.81004119156415	-152.93410858066062	55.66068680139816	-273.91402629695176	-99.08918638057916	-131.15950605594185	-201.8871837411765	-325.5695025569409	-408.83731972226775	-274.0045342785199	71.60320432791991	-180.9699888210657	-191.55075318885525	-293.3284999734479
V10A20_007_A_GCCGGGTTAGGGTCGC-1	CIc	-187.51399027094772	-37.591244588906946	172.69478649805308	-163.09373686422165	610.969954900572	215.41163754277892	-104.02999709971787	144.496640702372	12.41405653170284	-246.18630314829028	-188.38624055867464	-94.79133254927142	-52.52945252946428	-179.33158644786818	-139.6688165508858	-193.92661879982973	-217.10832171081725	105.23122870875892	-202.83432157629264	-210.86665349230336	-311.5476190475963	-79.81272528898405	-35.52509974528909	-10.655722787412616	-80.47339876600424	-166.8351870576444	-51.877499850750766	-179.57517919538836	-265.0821285292411	-339.0912858380974	-207.80610061738773	-128.98962401861488	-142.43743951332635	20.13017201301829	-336.65202682652364	-384.2960692275597	-209.99791926758948	-198.755983604216	-250.0348237916034	-220.40841545052672
V10A20_007_A_GCGAAACTTAACTGGA-1	CIc	-305.5538304679286	-121.98594006725733	160.9961583061704	-335.16483516482987	506.097948294503	10.56866630636954	-325.9491485629925	57.34227361546154	-116.5011459128993	-333.49561830569024	-582.255593558535	-258.3841191774201	-270.89397089397403	-522.2038339539258	-439.3705028519362	-273.3131326438778	-103.30079033007844	283.6032168245556	-395.7964015730337	-360.0553323232993	-510.7738095237721	-190.5478752054391	201.4065775533607	43.76035088358047	-125.58461234438118	-210.73150812788435	7.034405906117974	-232.3601309265595	-277.95019302093976	-367.3849979279312	-433.4413268944487	-327.0604016254412	-229.5036637632894	-127.429102742907	-351.60840405961943	-257.2883737267525	-260.6897627965087	-379.96961618940014	-276.8391936799659	-368.6453413454812
V10A20_007_A_GCGAAGCCATACCCGT-1	CIc	44.30974732887949	127.42093831229873	119.12800650010286	321.0757821413413	559.4867560185628	-2.3944634600353147	381.5929399091618	21.714981664393	273.14744079449054	224.44011684518009	477.6658472281869	277.9678534516531	347.193347193356	415.9196432676114	321.4606322593327	194.36576422282988	-111.94793119479216	-503.48437475699774	339.22203883690645	175.42761785564937	336.24999999999113	-15.544077230103612	-384.1602236097529	-217.6187962946269	236.05164350174985	32.60869565216895	-97.69565996059188	88.6861767508717	327.4543940655409	176.6755830162466	394.28856694579633	173.29466998067264	48.06097055164092	-13.203161320315909	140.8392189447456	-26.183861800296256	331.8117977527941	328.4317940780172	205.89815533401364	139.73759513953743
V10A20_007_A_GCGACGATAGTTGTAC-1	CIc	4.461872758137641	81.36830004018536	298.6029487169139	301.5522728637348	323.2230197548281	272.6160451570165	106.9578908116722	191.0383040231199	325.3628724216754	98.3771502758802	234.3638663246461	-144.1694287037972	298.3367983368369	235.41580471659316	145.91821232754603	91.19952572294645	-354.67224546720377	-549.2245710641894	57.84787171179816	79.6390224622918	169.22619047618412	-170.2735923322391	-364.1435430426215	-193.10426410906203	148.00298618888246	-169.12965699620028	-77.47796151473453	-2.444515033078735	223.3113819291864	-211.12911125343	206.3186421337684	-219.3750739732385	-22.62201023087828	-235.56485355646373	-415.63297525076456	-360.3953124501025	306.7649812733935	1.9491501132254687	-138.04150995960094	-128.1028904488442
V10A20_007_A_GCGAGGCCCGAGCAGA-1	CIs	-261.4862778569265	-45.76650541491733	159.7813311035135	-166.53155587581807	552.3407228609774	-0.6455293340561309	-61.485767950611546	192.46366337427813	-0.8403361344416309	71.63258682245686	25.126478552088603	-82.5581809757971	121.69092169092332	-168.11474279411394	125.57487535736078	33.89104802055394	31.65969316596557	83.61721654455937	148.71528414531713	41.31260566937017	-185.4166666666846	4.605908268539816	73.21416495727833	73.47079913371249	-84.99659662297468	-104.39838220425489	7.939824488092336	158.5896391233042	24.68902177477976	-95.12865915683864	114.79919310471124	88.7284491261301	-322.9469099958483	27.98698279869717	-107.60282509347648	143.10119104639318	-30.976903870173015	-15.49287700289142	-110.5108152747044	-88.9348218129435
V10A20_007_A_GCGAGTTCTGCAAAGA-1	CIs	-18.04779076559196	58.97668716648866	56.02404411242396	39.077043175413245	405.1006796671765	-95.11799675733027	361.187454251693	-48.32838138065405	64.20932009167882	-112.82051282051005	340.9621276899132	66.27998146762114	153.98475398475435	306.8772123385328	337.6400071816602	136.39856838592257	-66.48070664806922	-213.3790657520404	111.8038999938846	143.75425422129155	30.17857142857197	341.10652285003124	-342.6616775240434	140.07134147451083	148.81540522144385	-10.120945788288688	-22.95385350128022	147.21642935076602	-4.70567456412875	-98.21798590965092	149.5608941051752	-85.296090267081	-147.4664731093482	155.09065550907047	39.4830553742062	-53.11811476194813	107.92498959632977	-90.67847622323636	11.58139812548384	336.6722888331477
V10A20_007_A_GCGATTGTTAACGTTA-1	CIc	-113.29116688413654	63.006709497572395	149.43557866005042	36.02203807122225	193.1016959918828	-61.33279289015894	237.0903365696819	27.382959929335357	75.13368983957601	-63.55079519636336	298.4938363973022	-80.08125735058249	218.6417186417213	229.96828023721733	318.0493598685395	185.12175306853163	-121.47838214783395	-182.7663446731118	18.8581209120364	244.48323562348503	-90.23809523809992	64.66225641168472	-204.23551157496703	-156.33246583071394	21.92433524362099	-69.70910787898302	-130.84790957753603	43.87697322082269	78.97459188049717	-46.170365068004266	39.77423232879068	-229.06063833983583	-22.96764827871588	186.5178986517928	-201.48080004747413	-256.1228725612322	117.99053266748956	-98.13110900908748	138.64843889917032	-6.140079302133655
V10A20_007_A_GCGCCGTTCCACGATA-1	CIc	-205.71984455859518	53.97406746121591	274.9650934391187	-328.1766048159461	200.56533062314935	179.08935326968327	-215.48330962475288	133.0000803019323	-145.41634835750568	-266.2122687438587	-426.82503206498046	-197.3430984710588	-153.56895356896604	-511.1478876476824	-262.63344704241064	-211.0532902970955	-46.49000464900043	164.4033785990992	-294.22132567190306	-287.31089300221777	-395.4761904761608	-57.68779261673805	76.34740662263111	167.4795712231733	-111.4331510879856	-167.30185890956255	103.25751696415963	-199.8011242006955	-180.2033658819544	-277.73801002146814	-246.23550746785617	-35.724148814457536	-22.587446426096896	-109.57694095769295	-217.4906522642065	-149.02449149024474	-195.62786100707916	-366.2395734800679	-140.86721190773972	-345.0316362723814
V10A20_007_A_GCGCTAATTGAATAGA-1	CIc	-353.53740778551787	-45.25451835576444	310.86165958013845	-276.7519365879954	291.6534332719482	151.2865549750763	-263.53805571284573	264.9361599614424	-185.1413292589692	-309.9967543005072	-442.8397107025797	-282.25346591110537	-197.50519750520704	-580.1268790511723	-242.0898531909865	-88.13648639746462	-205.9507205950652	-98.09137150591542	-257.93141390060526	-209.90053356170367	-381.72619047616166	-147.52026737745427	-122.16261298830938	-2.620707226962595	-95.62391585974169	-132.29174768609585	16.775117903408674	-107.4343640808236	-230.57805364215244	-255.07666804806436	-277.3091264747201	-78.84562275614604	-106.59477395270788	-133.61227336122397	-364.3984806220034	-270.9391065555549	-252.5879109446492	-282.3401266947544	-117.9531570254438	-297.2116724863055
V10A20_007_A_GCGCTATGCCGAGGCA-1	CIc	-195.41576355485432	-21.96839058533781	273.0048040893771	-166.68918513180708	286.5718096932177	64.23016873836482	-145.62818512021215	117.0869134612787	-49.618029029788254	-208.9256734825991	-295.49219752034094	-246.19551659002124	-53.91545391546194	-336.43635360641207	-122.6607924648128	-188.854489164102	-185.448628544848	-221.6777886664756	-240.64225604661775	-154.3266802801813	-376.7857142856876	-169.78330824367012	-60.46705587991023	50.52141154203744	-233.4826427771647	-110.98039978223404	61.10082980120814	-172.87693178836477	-181.07385259758044	-360.7919225408226	-200.7967072151887	-163.11595060559765	-43.204755979530375	-120.5950720594961	-329.2183512374589	-279.81607433663913	-109.44652517686656	-236.2627912976454	-207.808489045426	-219.0332746225925
V10A20_007_A_GCGGAGAGGGAGAACG-1	CIc	-253.48329810281624	-55.01788012436601	332.0580277201293	-315.2510058247717	79.90853077559068	19.613583138172277	-279.25476818540164	217.6316282555675	-223.4912146676763	-215.06004543976056	-563.4842169018348	-180.71741687158132	-115.59251559252836	-535.6272698018455	-393.3114201665561	-119.20602507520913	-84.10041841004299	44.06800752874459	-245.74648002118303	-384.2193092242499	-483.5119047618688	-163.23697985001556	37.30586299393013	160.8732050885404	-175.61425466044122	-135.9570661896405	-35.92820329134207	-114.40882787576014	-212.6636893497792	-320.3104396639593	-285.1233775495541	-195.94034797016272	-109.94746301671871	-163.3658763365837	-365.6300077156055	-245.92074592074647	-258.6350395339141	-231.61922779258396	-177.55158895985736	-295.15191570366386
V10A20_007_A_GCGGCTCTGACGTACC-1	CIc	-68.85175362928464	35.8047581986608	295.18723327046155	217.6409655917745	741.6947214635375	131.58289797633657	56.099548386207616	228.5593832811256	197.2116119174946	39.50016228497008	52.159042325779424	-174.15089632558275	204.22730422730268	203.90290994346745	-41.59818802049168	-12.932832707556267	-203.9051603905069	-304.86723598865007	39.10181958962497	-110.33528753046558	24.70238095237461	-138.26701838219665	-320.740256520068	-203.00471363314176	65.69615528182557	-166.52407248970374	49.60897856844511	-75.30349275622889	95.652612721717	-283.6529405116283	74.79063512439431	84.96074486132596	-68.92022673854946	-313.57508135749976	-309.1133004926146	-103.921192962295	84.0095713691165	-63.67701436065314	-212.0072433486457	-143.43728096317815
V10A20_007_A_GCGGTTCCCTATCATG-1	CIc	-57.952048463019715	67.65630484213197	164.62880718167116	136.85972497446906	556.4695420186929	87.99465561760364	210.18686038644196	134.65296180304333	157.37203972497846	55.82603050957153	255.50448909790407	210.60978652126835	239.70893970893783	242.97798004874025	90.38490753657057	127.14357859605866	-278.14969781496586	-333.5044410223242	117.59072477942158	-54.41011791054787	81.36904761904714	31.412708716008467	-373.5432680386623	-234.3167051886324	91.22148299410355	-186.9020766897504	-7.293096929537738	-59.60749651277271	245.17447581560236	-240.7979504954249	196.7622307801925	79.06261095988106	-43.8441863680248	-9.298000929799471	-268.79933527214496	-266.117444199632	277.7907823553742	61.011264941094936	-218.63371341013683	68.78585131194339
V10A20_007_A_GCGTCTCTGCATTGGG-1	CIs	-32.94256237685189	14.289602059139344	134.4750605441339	240.24950459375364	408.3719748459717	-161.8477151263939	366.2905520184751	137.9854921170219	219.78609625667497	263.4534242129311	413.11279749182967	98.76510210627252	142.134442134444	477.451386015734	318.33938707585594	122.29102167183196	-2.6034402603446782	-68.76973571639887	380.4124131466627	156.3138133192835	384.8214285714295	208.0807104285649	10.087234857869309	-163.28461972445874	284.19296049887885	104.13587928754858	-95.5564841899966	270.4918032787209	307.2061161153508	69.73590023736249	383.896733704152	181.7769361265691	-210.9947463016654	352.90562529056683	18.294854294019952	15.359070153593285	216.8903454015677	273.5402872129824	183.9790659264196	281.8009818193625
V10A20_007_A_GCTAAGTAGTTTCTCT-1	CIs	-78.78877011186725	54.38838783846084	149.71167575156625	236.0460577673547	95.7886044591325	-115.6248123461083	364.3846589418352	134.2313766428388	223.911382734907	-87.30931515741428	281.58401026079264	-29.277593641970324	173.66597366597566	311.72711809866377	313.2846271769513	124.08053927058312	-220.6415620641544	-409.7173612083724	-34.34399005643701	119.40364051556044	-11.904761904766197	267.985139558355	-391.8918918918664	5.741896736857107	196.55051270228293	-58.09092323248329	-10.317791972617892	-6.608477080947592	164.2318270128355	-106.63828504690152	29.565784379646647	6.134848305518268	-52.62339278306673	-121.15295211528624	-76.41403050626496	-270.1248523166336	246.9959425717725	-24.98065181872628	45.111734622808754	441.2433373768214
V10A20_007_A_GCTACGACTTATTGGG-1	CIs	-85.92843381152771	-39.579168510631064	87.6766035324605	51.68738365459783	488.4710665057656	-37.93610760823443	271.8314527601132	140.9633555501995	80.55767761649773	79.97403440441038	295.38531423682275	-94.24783491927522	147.95564795564752	142.96878591459568	335.00904608673835	262.279603890829	74.43049744304813	3.437709023599686	206.5122154980808	286.82783303693213	54.82142857142123	179.89973345119677	-97.141762279385	37.326878628498974	19.83839448433655	129.01532239247095	53.19085427735547	167.91884762523915	182.28496454973424	-201.0887993067789	160.32968600361474	-14.518483449719032	-68.851099128984	191.53881915388428	-97.24612736661356	-212.16910942940177	100.05722014147824	60.66729727405272	140.08118918273703	102.16517545005291
V10A20_007_A_GCTAGTAGAGCTTGTA-1	CIc	-230.0179689675177	-34.38096110119196	344.4114004433108	-91.04215456673916	659.2453788985737	245.87912087911133	-73.45284295716955	260.57308814472793	25.7066462948807	-175.10548523204926	-185.9680062705196	-305.08036637083745	69.36936936936496	-186.6639084264401	78.84596793128149	47.6802143029697	-122.31520223151146	-172.19655606889964	-166.9111803899974	-87.9937641349959	-234.82142857142077	-7.181626085875599	-112.2895205464176	-142.6101516006341	-107.32714138287314	-123.15275725287314	-0.3780868803834421	-73.30782935351708	-51.80026745389603	-320.31043966395697	-112.07897793262616	-65.39235412475071	23.416977740913183	-183.77498837748695	-283.5034720161308	-174.4100648210482	-66.84352892218214	-240.04643563507403	-15.113525560661486	-293.65946443922894
V10A20_007_A_GCTCTAAACCCTGACG-1	CIc	-130.84127935226337	138.47730267006085	336.8029534500102	-43.26547769170156	371.4984437527878	-43.385576172459686	-120.31985857720102	129.44002783800127	54.66004583651431	-67.60791950665272	-176.60235855782045	-20.278698456823925	153.49965349965225	-51.48715119753724	-12.277818442969656	-42.93744373448951	-132.63598326359107	-151.1580879493721	-112.22161093790234	-69.3520409283552	-86.1309523809562	-193.02001187729857	-21.718549241496888	-145.00336688081876	-90.7384230287898	-154.09893443262015	17.949177163555355	-70.15205712155274	-9.966442106331328	-267.81072222432186	-81.61664323409609	-19.430307334202595	-87.29088898104979	-202.04556020454268	-190.04095198528168	-107.99246415684424	-22.588951310866342	-44.88778054863264	-80.75139792649027	-176.07574381517705
V10A20_007_A_GCTCTCGGGTACCGAA-1	CIs	-31.896301230161544	40.61306190133848	68.5036326488722	97.02456013931312	469.8596201486589	11.349306431276986	252.4548731476423	55.10051125565472	56.68449197860833	84.51801363193387	280.693316232	211.78587975338127	218.2259182259294	312.53160483612805	257.5096330465505	198.4827525635128	88.9818688981887	61.474326069032685	218.54432830041293	93.71363326966708	117.97619047618832	273.509467316712	13.761467889898103	15.360256246931842	-26.60123399863772	116.23045811620216	-24.59554653453204	161.74541135526908	94.2396487775297	259.14553742985	157.33439289279303	67.91730776817823	-195.0953961011905	289.3072989307359	-6.7066294735610565	145.5758853019084	50.76987099457855	1.232550806893289	110.80930491712012	167.9179239567572
V10A20_007_A_GCTGAGGCGTGAGTAT-1	CIc	-79.39862200679428	36.7900725887233	-22.261314064381622	24.74028703537312	438.2582735184087	-8.72965831982205	208.8679271341265	100.51125565459364	78.99159663865845	19.99350860110167	284.8528573464195	-122.9641113368276	111.1573111573064	235.69162874087397	344.2346734431946	216.49869354237285	-152.85913528590635	157.1624123073056	98.253764492528	120.58933315768228	130.8928571428533	138.66062673499215	-89.24103419517289	4.904726372691091	60.37151702786805	40.50322781364279	-94.91970628618856	170.06643004130947	159.98031943077078	-298.9112006932133	202.10078040628937	-75.37381149642088	41.06180008295614	126.59228265922928	-215.2056501869436	-252.00370405850848	261.2229504785569	71.98956631409986	-36.60477981414253	11.736316830797632
V10A20_007_A_GCTGCACGGTTTCTTA-1	CIc	-119.39604341487336	-2.689903198073856	373.37004109900033	-3.4077943913888253	471.13002604333633	187.3160992013493	-125.7267943707083	172.17404106105096	41.749427043542745	-191.593638429057	-162.53384637313127	-56.23864000855124	114.6916146916149	-64.31296832621592	-41.41864736834642	-96.13991173178287	-106.1366806136608	-132.10291349730787	-55.10728039610432	-161.3200711415692	-159.345238095256	-97.60796608062172	10.211212046064734	-36.30771470689593	-6.11510001536614	-77.27308081202057	62.63307663224273	-119.40834449708262	-169.0636590719845	-218.08009644726815	-58.29614687123643	-19.607843137256843	-149.48845568918776	-266.806136680601	-297.9998812986017	-119.74327042819888	-70.2897419891869	-226.3163929257553	-51.52926193460924	-183.24377749419156
V10A20_007_A_GCTGCTACTGCGTAGC-1	CIc	-353.93662339007705	-40.13642814634391	299.2537490040432	-238.9959767008897	139.10944546784162	-10.66624632197886	-374.5632328366128	136.4329880350101	-141.2910618792896	52.22330412203527	-325.84705002139367	-232.66153462345423	-288.4268884268689	-297.4991955132895	-181.4672614526144	-143.63348922996772	76.98744769874588	79.29285858727374	128.4512093241198	-158.52051906990465	-178.03571428572437	-285.7182316626796	68.0860176273005	143.4837206762891	-131.77656280878108	-111.21373570818272	-201.9083437804627	125.62321322524772	-119.4711477808942	-73.33383566288487	85.97713796686324	-39.43267447824423	-126.98741877504813	-110.50674105067574	-356.6680515164265	-57.141488648336455	-113.93310445277052	-40.57385272450868	-93.91479115674024	-152.56724621016429
V10A20_007_A_GCTGCTCTCCGGACAC-1	CIs	97.13120963294824	45.91249675716191	147.163694021304	400.2431994235073	466.842406148771	-30.745211073064308	333.95942381263245	-94.30793115447794	260.88617265086566	324.8296007789995	468.7678138806058	79.21700702091601	267.22106722107225	447.4785087114613	345.8574447222312	218.43093340360195	-23.337982333799918	-307.5038499230311	431.3731483179293	219.84717739281984	453.63095238095593	171.00556576022984	-232.0176723846424	-213.123555426147	218.91399336890615	-139.8459982888769	68.1551350168157	277.75629428095914	346.1887820755496	178.55931884113625	421.0730077225312	-39.906103286386326	-61.454444905286	25.383542538352582	116.74283340257696	43.58655043586578	347.0531627132595	353.08281021582934	83.93528744553036	-6.3698179167967615
V10A20_007_A_GCTTAATGTAACTAAC-1	CIc	-262.67493904941375	-46.07298549753691	205.12436201847555	-319.00408334834066	370.8314806580537	152.5626013331045	-370.84121700941193	118.17768141545456	-116.9977081741678	-231.80785459263865	-494.80280034202127	-306.30100858901875	-84.40748440748965	-417.18383671217305	-329.2499343986045	-87.45581099180016	-115.01627150163036	123.01865073809547	-308.9329013590896	-326.6802801747754	-436.07142857139	-253.13850870772492	107.67982327614614	56.94578411924531	-246.83266363656685	-85.05094501050408	17.819831651841497	-115.85205850263398	-149.57232609189913	-350.1299777719275	-281.13984147359776	-175.93798082612903	36.24014931564067	-283.31008833099816	-274.27443765207744	-211.65820480888985	-164.36485642947767	-283.61567346002244	-187.1231568264536	-322.7296878068499
V10A20_007_A_GCTTATGAAGCAGGAA-1	CIs	138.03358167092262	51.333251944431005	78.58512073330719	98.3906803578866	83.43390713333665	-145.64192637962307	467.90365572393233	-103.3084397333982	127.08174178762172	72.93086660174903	436.8141655978795	95.6377632845051	198.1288981289028	407.8288052222819	412.0250804480473	140.4387062775862	-30.21850302184698	-177.99088462674746	101.17774110071274	237.4678874909595	93.45238095237656	340.3400223735605	-203.89739197079996	-116.48497643183102	245.36152646950325	100.70389670996022	-73.86623684157959	201.5827199027956	219.18603184214405	-15.72919413780709	179.54438942884613	-130.035112636596	-202.73399695836844	254.06787540679545	158.68894296397562	-19.23875211546743	187.90314190594117	75.2715911370975	83.55720056514234	425.556073808035
V10A20_007_A_GCTTCCGTCCCTAGAC-1	CIs	69.40590484977926	54.71724986901594	90.7057830507889	281.315678856649	335.0377945753833	-34.48327628654377	357.4101951469024	24.78653068872325	236.9365928189384	132.26225251541177	414.47110588575225	9.551302612353188	341.09494109495745	367.995219050257	332.4057066305932	243.3743934303797	-168.99116689910971	-382.7523449531488	251.8287588890716	141.60244164855266	172.9761904761819	249.38196583205732	-312.65919798028943	-127.5501847234586	168.43422699426034	1.1083456482768876	33.520386842577224	130.526054110807	171.75081371583528	-72.65569076592655	271.206471463184	58.78407701108976	-11.077699433145908	28.591352859136677	15.4015075078665	-116.26273270108496	165.61329588014135	28.69263622552976	173.6612739537994	284.71205347304414
V10A20_007_A_GGAACCGTGTAAATTG-1	CIs	-220.3244362792708	-32.6351691617664	154.4013820631464	-55.82327508556335	595.6933240170464	-64.72557497147244	85.6547018934671	109.75936186728627	18.94576012223504	-90.06815968839862	154.59776257660556	25.71367475676267	100.06930006929996	55.946306256616616	254.05692819757869	221.450058186762	4.695490469548699	91.21595345871246	5.72569635471016	235.31607491820392	-241.90476190476136	79.50888726228467	18.94596848724302	72.51533295721516	19.014996816198337	-5.532005911177548	-83.1592143752558	96.08187053738344	125.17346655564208	93.79120672117408	58.58141288179533	45.666153785458185	-198.48264896998543	67.36401673640158	-98.86343403168893	-174.25040712712084	28.532043279223668	-153.50990340243402	-17.551190973671975	137.40755651900696
V10A20_007_A_GGAATGCGCTAGCGTG-1	CIs	-5.027132784577615	45.144643338571655	60.50470548328621	143.5702275866161	175.5065743505141	-233.11865729898287	410.6163768696619	-37.77536871972369	139.30481283422387	159.75332684193108	355.0440002850261	178.69489290423684	298.8911988912064	417.7584700960854	310.8608283729799	220.52785279846225	-29.009762900978657	-165.25891704388138	221.5905617702625	321.4544496410223	303.3333333333284	350.5531233168388	-131.0213466176862	28.363695925168525	203.3902026656112	-64.33265925177756	74.9507492090027	244.5412736337919	218.98417985011315	-35.24469728364786	239.71514151230303	-122.10518010020196	109.60182496889256	185.9135285913555	-14.110629710966135	-99.11549637576744	218.89305035371137	177.5016481783952	-35.51031779196875	299.7577360182895
V10A20_007_A_GGACCAACAGGATAAC-1	CIc	-333.398474597098	-39.93651665677564	390.2592946113499	-197.11913769289836	-192.81585466556345	78.49936948297947	-229.79822392862923	245.3090286142256	-112.87242169593478	-297.5657254137686	-374.59028074676473	-224.08139990731965	-51.143451143460496	-320.737369558228	-108.59447291008291	4.753749204049011	-270.6183170618211	-247.1417238322209	-300.35454489883017	-83.04239949059365	-346.7857142856844	-167.64263123731087	-210.49072425218964	-19.8918958268834	-196.95672221856975	-3.840320448006898	-24.4363520585846	-124.39405029900878	-162.65485832512968	-189.61684813322435	-272.1539621411148	-241.17252534814705	-191.17240425824764	-254.90469549045747	-348.62603121848207	-353.40230545708704	-160.04733666251673	-265.39971909307366	-95.04905179789708	-306.47591339668134
V10A20_007_A_GGAGGGCTTGGTTGGC-1	CIc	-283.7136525935744	-39.41893411060793	309.7020517957953	-182.48964150602947	13.46630248364476	32.486639044013614	-278.24657836948984	230.1118873631445	-79.25897631778992	-244.30379746830675	-438.7202508194333	-218.7800705655748	-146.7082467082603	-432.3081873764458	-263.39994751888	-221.96605405881377	-62.11064621106626	30.884937856803365	-276.58577337652986	-232.84588191379683	-285.35714285712373	-199.1934481472709	16.714379099694135	19.791799370303483	-192.1151439299242	-201.81613129036415	-85.30833980060517	-102.77321253469977	-103.00759468120631	-215.55589044192175	-124.8650080485756	-26.03858444786517	-106.11088068573652	-109.437470943743	-211.1104516588424	-208.6885717022854	-28.18091968373938	-235.83283171383908	-183.07364734442905	-317.3225220815377
V10A20_007_A_GGATCCGGAATATACT-1	CIs	-89.94140465049344	3.5658512516040797	-0.4733092997390894	18.48015372606216	455.9804357492332	-84.39170119496426	493.5296311130533	20.10894295886001	42.5515660809834	-148.88023369035233	349.3168376799316	107.03339391995246	56.75675675674855	277.065232381742	282.39672959798907	211.316777550887	-169.40957694095448	-145.66708665827727	36.64649428449125	192.99343477593283	-122.3809523809558	364.4882400873173	-183.1706602348904	58.22883869911303	227.0930768724304	182.0020222446857	98.6607764710571	209.30987335479657	125.72855953371496	-154.37215084956802	148.17531633962068	-216.8106679291402	-58.60293101063843	216.9223616922377	43.28150038577719	-279.9118689529657	106.11735330835752	-51.58081806976655	292.61934610869747	396.6031039169797
V10A20_007_A_GGATGACGCGAGTTTA-1	CIs	-61.46420810970879	59.607705494253814	127.95522494023824	269.9213354950935	270.08829320969267	-45.59238575630677	165.92318422253555	-29.67825691265525	46.37127578304792	329.341123012004	306.7327561635753	68.96183042873156	151.0741510741506	83.91945938491328	230.36446752388773	231.34180884000173	244.53742445374476	110.34112651080652	385.86303156262267	102.68317853457752	381.3690476190472	124.545969312367	203.4240245249382	58.05594481955476	160.86994708297414	25.56000622229178	-71.41862177382151	290.1515046888048	304.8595867080313	234.50627284031972	317.15467530612835	251.9233045330969	173.8732199640582	231.7991631799174	206.52560982849795	101.47843024555505	198.16375364127265	282.4404505976348	152.61775416393942	110.9930207303134
V10A20_007_A_GGATGTCCTTACCGCA-1	CIs	22.816084580402517	14.794721929731358	20.80588796769013	241.75824175822672	266.65819729406206	-177.86584999698195	417.2110431312095	-140.6822987767428	295.95110771580136	75.62479714378091	422.1132606527188	86.54977012723123	195.841995841996	474.4403070840899	376.427693455074	135.43244845531245	-29.521152952116186	-181.0863782724491	174.48091774149924	254.1224776584838	178.21428571427927	374.5977598851136	-145.5154069833021	-34.26938686370601	154.03025711964978	-66.43268258536638	-45.54951943167259	232.3670363362904	119.88746751443897	15.371284331085242	228.36562952094417	20.27853394879172	-60.95326973592862	133.37982333798263	154.8756602765868	1.3251588594084602	244.38202247189776	86.13523662109003	4.009710863034546	335.9701570568553
V10A20_007_A_GGATTTCACTTCTATA-1	CIs	137.03538651365216	122.88757649285125	89.991874857014	328.3492463820133	163.02483643525645	-193.6212694409335	467.5238581905334	-97.98174469337631	215.24064171122663	245.2450503083416	529.7491805615457	32.3069246943919	269.7851697851834	486.7374614995804	424.9451019929269	266.1879981555948	-208.9725708972421	-348.2819232504631	303.97131038977875	350.59174845753165	379.4047619047552	251.1083182565515	-270.7210964091571	-103.33594190765707	206.7826010583434	165.63934043711438	-75.15969195868718	126.4587677987018	227.57550526074792	-197.94296047922208	292.8561240499447	-4.103049670573544	-91.2484446287774	6.508600650859963	-64.4400261143128	-217.80502602422075	282.940595089454	301.4016682431749	185.60085965016853	421.4069373091999
V10A20_007_A_GGCAAATTACTTTACT-1	CIs	-40.857202479633095	55.22898258786032	216.24318631819088	274.90542244639056	426.2846979610192	129.3460637722906	270.0015191901473	212.0774110655993	269.8624904507161	247.2573839662516	392.395254382228	115.23931715314052	246.2924462924557	323.0129177584772	323.00744403169017	281.78863930791795	-9.11204091120111	-32.30046510180733	321.932880982912	220.42904507828268	347.5595238095226	227.9199524907956	-16.703108446235674	-53.74269750850653	113.45322003382248	-23.362759586221586	73.22945893777566	239.0376621045156	284.106678777785	25.486945710734265	296.68683904881345	-13.216554227319817	-107.09594912207112	183.2635983263627	-44.43883910023216	9.276112015840654	269.1297336662368	223.63631152004209	-70.56295146558158	214.4089808850612
V10A20_007_A_GGCAATAGTCAATGAG-1	CIs	-74.17865356115321	22.214083332059904	0.086773371612806	56.74653215637222	420.05970907705887	-55.17023959645932	365.5792948195952	-135.79057255280443	-23.33842627959318	211.1327491074431	357.32417699873525	41.893866495598246	137.69923769923872	365.2139934721786	302.43622854146065	161.60551566652015	38.54021385402066	-65.05980991491253	380.9218167369313	220.8132973234156	243.2142857142772	341.14795530820703	69.34833081621476	-152.94738566254932	170.71778319390882	147.31274791942195	147.59317851670488	252.337481182774	148.62614487925768	4.709339562222528	250.68769484685583	-22.34978498441428	-33.526890640117124	218.64249186425192	24.467327437826764	-176.3259571478775	129.99375780273664	152.72164416544462	191.0632201062695	390.2802828801223
V10A20_007_A_GGCACTCCACTGGGCA-1	CIc	-359.9340136927033	-46.734779003727326	419.3875377661106	-302.8283192217567	599.1234199326458	129.13589143097653	-277.88749706520747	246.4466393639699	-33.19327731091799	-262.9990262901432	-574.2527077098798	-206.67165615309975	-83.7837837837947	-529.1224198961119	-275.0148466308582	80.71492874866101	-131.14830311482953	-322.1724454400098	-280.9258919656721	-225.68781151880447	-411.4880952380627	-140.94631734500643	-144.16292856660965	-66.36395071614643	-90.32123487693164	-47.114412382366766	40.93287962907803	-231.55219799190127	-327.10115307947666	-344.04551105754155	-280.9462681092875	-32.31151615575834	9.539610120285175	-397.582519758244	-190.5305952875437	-68.22173260529253	-294.24157303371646	-287.87227333963705	-56.58368654607757	-329.29523416235054
V10A20_007_A_GGCGAAATCTAACTTG-1	CIs	-98.256232153864	1.485093113984065	98.75204114634828	58.788206329193486	189.5763196341319	-75.15913048699001	358.6255472537515	14.273668995424536	62.71963330787027	-2.43427458617428	311.5157830981634	21.23204675861503	95.56479556478698	284.9492024088632	298.7901722209388	224.5130975122462	-91.39934913992808	-45.47575715152447	90.57195835115888	165.9750126254346	-69.28571428572252	325.03763448288686	-107.51076347407574	-102.74446284601818	172.66100169071592	89.26071400793343	119.55505143971662	154.61902854697703	164.62291524738808	-27.464868326859957	186.6250993336872	71.58638103128668	143.37066224250168	370.8972570897291	-64.4845391417872	-62.52195293292289	111.37120266332798	86.0205807320753	173.33293534714804	265.31107347889434
V10A20_007_A_GGCGCATGAATTGATG-1	CIc	-109.89204287983657	22.915553927776667	219.49718775389076	170.6899657719203	409.61062059330095	155.632618747368	193.38599859130483	239.96225809040016	210.46600458364892	69.49042518662397	280.1900741057505	63.696140275844215	324.46292446294404	332.2760079069691	166.69659010870282	192.15905847222052	-225.10460251045424	-342.09093595909945	82.90034028159619	62.66605186307682	5.714285714288092	-21.413675473360183	-241.01165385569072	-218.76535570640812	35.59273653470899	41.51435015944615	77.08992497960436	34.40275111522541	103.44914591375242	-62.42700523678325	177.7309126474641	-75.01873989032192	47.78446011337248	-91.67828916782464	-182.02860703898173	-108.0563272344097	209.08759883477975	-48.78608077507317	173.51202913259223	64.8255211532188
V10A20_007_A_GGCGCGTTCGAGTTTA-1	CIc	-73.52168452487989	71.03801370385406	258.8489117830171	-130.83978862666865	551.3879184399265	64.74809343661634	-24.06535279738485	132.04314890655357	116.61573720397097	-173.6773774748148	-44.18287729799447	-18.247264692256014	41.09494109493311	-160.36868477912975	27.835706492466542	-43.77182003820592	-155.7415155741415	-194.22278221104835	-113.95358314485664	-78.94736842105503	-172.50000000000904	-204.85588409960127	-160.94493158713	-175.8876735763641	-85.41378477483188	-218.1593684374148	-95.69577935645216	-173.04956703080978	-89.1050387303594	-244.79147044418283	-57.75617906554243	-151.87201641219883	-137.51209733166374	-238.40074384006175	-338.6996260905817	-122.7767666123834	56.40085310028868	-221.58683750395124	-242.1148986130082	-305.35630266214497
V10A20_007_A_GGCGGAGTAATATTAG-1	CIs	-36.88263853628445	59.31979225482509	119.41199207994866	224.6517144058001	546.2745347138559	-130.61460397524797	251.7505213584652	-18.36237586658943	122.00152788388093	142.71340473871484	362.46793501499104	-43.50653979115499	185.9320859320848	318.50779202869944	396.2600301076222	269.0424434051687	-96.3737796373771	-98.04470577256173	193.11490107380797	328.8320927475488	374.464285714287	149.633322745062	-145.79717332011668	-56.29970699037302	105.1314142678412	39.88099867776288	86.77093904841789	269.89103263498254	263.1393031059905	-38.61658441020299	319.6813171139036	-46.455201799029226	-33.09484308031697	125.05811250581354	67.22950916968273	36.22633074688115	212.41677070327555	264.0238484249004	21.560901836706652	222.51402543902373
V10A20_007_A_GGCGGTAGGATCATTG-1	CIs	43.98114657437285	-32.13081231210335	109.84719998105972	157.17888668707644	361.398716890066	9.127484537319305	277.7148618227807	25.442329826816515	189.7249809014452	-34.20967218435555	294.95778110304525	113.01186784988658	184.3381843381853	308.09543511241264	328.1726904857489	-2.634872538039148	-194.6071594607081	100.95353648482612	0.0203761436125058	257.97597874537416	-136.01190476190763	250.23133122490947	-129.43218447806524	100.7789324257912	191.3246821685061	83.01897798864466	62.30473802559322	181.1288963774348	216.06994171523	-304.9956674076164	38.19508119893339	-135.9135203377113	-11.388773676200206	197.39655973965887	-80.53890438601105	-292.1735798448267	265.2673741156775	18.61724997850435	10.82522436471376	143.05661802501743
V10A20_007_A_GGCTCTGCTCCAACGC-1	CIs	-150.2978221583947	6.949086155240813	214.56688254828225	79.05482495646746	411.1033475195528	98.59334654416196	-58.40595522531516	185.59115608018917	72.99465240641591	105.93962999025814	103.32050733932093	-45.23504045047879	214.34511434511785	-32.570220199518985	77.29225074924116	69.60454954658756	-17.10832171083223	-63.53539595875177	217.25044318110895	-87.57657598313686	139.82142857142313	-64.37222920434999	-210.41182967789155	-171.2559375398197	-151.62593592869473	6.066734074819861	84.95015222971958	187.22637314074169	244.5815355890194	-1.902573183135184	155.8469344091811	-27.71531147670503	4.735241255360738	75.77870757787089	-113.4785447207492	-20.21266404828524	192.5587806907942	141.39937512539984	40.962728593317664	-183.0366951850968
V10A20_007_A_GGCTGAAATAGCAAAG-1	CIc	-340.1205483640047	-54.61602242267455	368.6487808341037	-312.7139254188385	350.4414660484288	71.18086831201744	-237.65658016490596	225.34730587004924	-88.54087089380049	-337.61765660494143	-490.53192247399454	-248.2091307601638	-228.62092862094144	-491.95513262538645	-159.81189663982582	-105.76817513120032	-203.8586703858577	-129.2407485183793	-285.21507019580906	-127.14357859606356	-393.2142857142583	-155.30266410706042	-69.72026238082121	128.99703350502014	-115.12197264124524	-120.31383682042828	90.03442580542534	-111.17709613711872	-206.2170413544215	-401.9327129563568	-257.80915703892964	-115.02347417839933	-130.01175169361687	-180.56717805671087	-235.6371297999824	-345.65890730274714	-155.05357885975948	-344.2543067618146	-147.24494060055198	-325.50272725757304
V10A20_007_A_GGGACTGCATAGATAG-1	CIs	-120.00894239920073	42.390646380472326	54.032200809355	-130.38191316879215	504.7005018103402	-76.93058307810581	219.9372988799544	-33.4457560427194	-115.62261268143024	96.20253164556476	174.12177568760822	-60.10549199900405	-66.38946638947621	235.3238633751812	286.2913806676361	178.49065718113445	73.22175732217536	-80.51394527665019	53.069666035007465	172.11206991195954	-70.47619047619203	215.83548551938196	-21.301535063016605	-4.868327661199984	52.84017302330121	135.76261958466125	50.89248403080507	196.53486541357864	28.19620013624122	108.55969558829771	147.8696741854562	-155.2057442695399	-16.17586063873141	122.6871222687167	-11.795952282038304	145.57588530190773	9.350291302523946	-128.47192363918185	120.81865759258974	220.81117338189992
V10A20_007_A_GGGAGGATGCCCGAAA-1	CIc	-295.3351318224594	-35.87699084884316	351.01406517466745	-117.16357413077964	651.4323826462634	75.4293520686917	-87.46391923432307	150.30514735404782	11.459129106188254	-7.757221681273333	-253.4826136525809	-145.59499625786728	-43.52044352044794	-230.40500160899632	-151.06964796221342	-131.50209691940063	-62.29660622966417	31.343817568093456	50.166065570428486	-122.74114573041965	-117.44047619048006	-14.135373651721595	-8.993981471055918	42.81398438495656	-104.28605932855572	-68.27020300227043	49.32043858078226	173.63652685515046	36.67398380137285	-270.42911502090334	167.0843776106883	-79.43740876632457	-81.82980782523907	-80.89260808925515	-340.4059588106377	-149.20011495354865	-13.08260507699488	58.67515120245342	-76.67203948022228	-324.9413876178193
V10A20_007_A_GGGAGTTAATGAGGCG-1	CIc	-303.81196590527884	-31.165336466812825	267.1870439467494	-2.82982045276592	362.1609604268873	275.33327328408257	-77.06437222920252	229.18841510746364	-45.33995416347539	-136.51411879259678	-117.8655408294461	-110.19637193056828	203.25710325709707	-94.05599227692936	74.03289737180728	73.67762334497515	-75.31380753138173	-62.43097360275005	-39.97799376489638	-42.28970423555722	-235.0000000000013	-71.60219315811855	-59.38507314655586	105.1649771598102	-160.41982302440897	4.131990355449376	39.37078383380065	115.2720040880098	-39.398985693743946	-41.81893531250567	39.81498461601006	-118.27829723438624	76.95631135075548	-91.86424918641696	-145.03828120363193	-95.3156432608482	15.3974198917966	-7.466964771975425	-3.0744433168170238	-230.04767170027827
V10A20_007_A_GGGATGGTCGTAACCG-1	CIc	-248.21375708459783	14.11588762226118	170.65166802083797	-199.76881042454409	490.5672362319982	101.36311775655844	-93.92047730190924	17.934098878450264	-137.54774637126678	-177.92924375201497	-188.8449479835012	-108.6371574182958	-146.084546084552	-152.3927734105831	-167.2559282942216	-110.25843708144942	110.27429102743208	118.663182291909	-155.49035189599672	-246.54721911161585	-329.70238095236164	-60.09087519162588	134.13204697608333	-43.25986860065149	-20.628856245744267	-124.05693396594744	-87.76590452310886	-118.26895189691513	-138.9877122599843	74.25686621708557	-144.07971147380005	26.551465656684844	-61.41988110050261	-46.16457461645959	-53.32660692029352	30.68620876840316	-137.88753641282446	-307.7794020695322	-122.87823612519946	-184.5214279612101
V10A20_007_A_GGGCCCGTCTTAAACA-1	CIs	-80.44559354235788	44.637488745436684	18.41173175984428	131.14754098360493	340.9451819856651	-24.25238695730167	292.9620064358559	71.3549613212326	219.63330786859228	251.1522233041192	375.1380575744524	123.1333974838728	247.19334719335765	426.6078242081703	373.4031240073801	272.6763717805196	123.15202231520271	118.42985362515168	298.3780589685388	257.5917265002418	264.7023809523819	147.7412404878056	2.4570024569967206	-113.89156823848764	100.3447291570644	69.3785486505381	18.476508865144886	253.73927935145736	324.5149244316522	57.49161737558227	320.802005012509	143.5081074683546	-43.049218858005645	230.40446304045227	-2.73013235207343	-74.57610882268033	208.2162921348219	122.68180124400756	41.94774441327147	138.0035580870045
V10A20_007_A_GGGCCGGCCGAAGTAC-1	CIs	127.05929964022033	124.88236760314095	-106.71941435863248	106.98522788686654	344.3752779013085	-265.95057947517154	411.9491209413813	-219.76632136836707	85.86707410236912	11.424862057772277	374.9421048881472	-17.00880287964566	66.32016632015936	341.2173033604513	377.6223293328217	233.4826427771586	-212.8312412831132	-276.38558339947	86.23183976200232	257.94304283864585	134.047619047614	406.4386040024106	-258.6051439262409	68.68436857335811	184.8692444502881	112.57486194290436	-36.3958370644527	224.78489648792188	217.16751192187417	-169.76227253889354	50.83847830959217	-88.66927052510198	-86.70330429973077	146.4900046489999	-19.570894415103268	-268.8795223041916	118.34165626299432	-58.80413907758858	205.66931327483863	521.4223880312929
V10A20_007_A_GGGCGATATGTGTGAA-1	CIc	-297.3547594362841	-66.50490622476244	344.2575749208973	-320.20506815589056	278.47297211460545	22.000540443162546	-226.01405941413933	249.6118739794837	-103.32314744078214	-226.7121064589135	-492.32221747185326	-140.2312983356375	-230.49203049204152	-484.2550452811184	-221.9398676923452	-141.602441648558	-126.7317526731682	-84.60497456719553	-199.58432667033065	-202.57778363306983	-465.8928571428253	-159.25255845428586	-164.95728422334298	71.85105647260434	-179.22622576467364	-115.21933577041248	-43.81827950570064	-143.6187108981225	-180.2538288799779	-195.24921824962613	-304.89842492409394	7.081705921804576	-161.10189409649027	-280.2417480241606	-200.73891625615423	-128.54040936232346	-172.60975863504564	-295.22458222260536	-130.84790957753205	-432.69708189431054
V10A20_007_A_GGGCGTCACCACGTAA-1	CIs	-39.25859601678089	50.697655490951455	192.2740145305836	93.56422266258303	412.6595947405378	192.7055185251841	105.80468739210778	163.28060172916318	300.57295645529285	44.53099642972795	293.75089069403646	-41.46619622937328	137.2834372834344	113.47860065279109	190.3199966854147	35.395121094353925	-86.61087866108328	-64.95092320375893	153.27954031419492	148.15668708693354	137.49999999999568	-54.0969795737957	-121.8695759980222	-217.35490563635145	105.23022198801664	-224.81916465739116	-202.50532306528413	58.23331998287672	31.791688744218494	122.51817805071973	50.49208386820603	99.3214187083298	-162.81280243327976	100.2789400278956	-236.33450056382875	14.273397835043609	46.64741989178889	63.17539484621679	-112.80918552125776	-30.907188495369677
V10A20_007_A_GGGCTGCCTAGGGCGA-1	CIs	-92.39315224386421	52.96687980384357	-37.4545425859993	-45.22458415900464	266.3405958203786	-30.67765567765269	282.5624594307347	-31.69918895045065	33.84262796028352	9.444985394351065	281.80223029785566	-87.59221640115028	87.45668745668334	125.40798970257752	181.46726145264668	85.88586610456302	-102.60344026034058	-33.09378256879053	131.21217678342126	171.58509540433968	78.4523809523808	270.80254671511216	-128.5756148141547	138.51529655850285	94.05397097249408	36.89624329159348	74.3040216504478	237.6772963940158	202.09169126737163	-214.74588403722788	233.9894451575944	-194.8356807511697	-47.99184294206146	262.1106462110684	-36.67873464300433	-57.173420187117244	150.9441323345708	107.57588786653685	80.40316001035158	180.7412963939981
V10A20_007_A_GGGCTGGTTAGTCGCG-1	CIs	47.81669878742445	123.94436051213387	119.15167196509135	195.85059748992936	340.27821889095253	-11.597009547817136	308.12628613258886	86.95361224872046	188.19709702062227	57.96819214540421	364.7614721390916	276.1324352257733	202.2176022176025	281.1106514044093	209.8001574433605	234.6793140548535	103.8586703858685	30.23939521210029	117.32583491247875	152.20780361417147	125.4761904761862	220.2342314969653	6.255212677229125	-154.71272316960233	172.03521946292852	209.3898265536231	-58.513919566988605	229.45985885343896	192.12524916104368	120.08815883661865	189.24343378770956	-26.55146565668704	26.21664592839001	317.8986517898759	274.244762300461	-15.2952070760246	141.7108822305343	117.30730644652412	162.62710683940247	95.48749538434268
V10A20_007_A_GGGTACTTCATGAACT-1	CIc	-95.49451854360447	-10.97910848632172	288.63584371325027	174.0827478532291	554.4051324397932	187.52627154265977	-80.51707707817584	216.90221901013936	119.70970206264272	-135.02109704639724	-169.88652558075896	-126.732955557918	148.71794871794864	67.41598859928212	-136.18849006311396	-87.59853325428739	-213.01720130171333	-220.79891735500303	-106.55704301403604	-176.85484048042812	-118.9285714285736	-173.18767522476617	-216.48671189956443	-192.40358891295827	-26.62319126978208	-164.59905110058585	86.60179491771585	-156.78732719212425	66.7499306133732	-305.6738123045842	63.12529290706173	-81.68619560500369	-84.52578459835888	-223.75639237562692	-326.6365956436786	-187.13478302519164	151.16521015396555	-241.20732651131644	-204.76389469284544	-266.3695956282875
V10A20_007_A_GGGTCACCGTGACGGT-1	CIs	-203.85539002216026	-39.92558002309318	257.7129694636438	-111.65405632617968	695.6107476338627	64.12508256770748	56.10645379590511	275.01405283864	88.19709702062411	-171.85978578381832	6.145788798632071	-186.63352222101724	79.97227997227955	-1.195237438510329	249.14718190231775	214.29198779175871	-54.25383542538224	-191.55505778775145	92.385435132545	179.83005072130211	-26.964285714283573	5.482895300177097	-97.0628677050815	-12.612153529763726	51.08359133127412	130.82367581861874	213.19125226354703	98.51257475106488	59.05432341735114	-206.3255848999655	89.16600444199442	-15.070817059219996	181.097055163832	-166.01580660156677	-102.75090509821996	-91.38806399080973	179.17707032874492	-127.23937283228769	42.40542853162954	-60.90611636318483
V10A20_007_A_GGGTGACACCTTAACT-1	CIc	-45.83588115503889	63.97269402350986	199.1606648417856	229.162913589132	560.8842025027222	34.205548549808235	15.136658057926834	71.90369121229138	148.12834224598978	223.6611489776102	280.34149209064054	66.32453045368483	182.74428274428544	115.9610168712446	225.25446434738288	59.82258524910618	-192.51510925150697	-351.60296794067955	287.2424964850928	96.23871945195262	312.738095238088	-253.84976590661807	-347.76728354708496	-222.7419149362092	42.7727642008698	-218.839931554798	-87.59676039241164	93.85142320494334	153.67244467992933	65.21493425762505	291.4196059253667	18.305913914861318	-225.096778653391	-80.2882380288245	-278.82960413081355	16.04559823738128	235.3828547648644	257.2878149453816	-140.4891250273589	-114.65819893145616
V10A20_007_A_GGTAGTGCTCGCACCA-1	CIc	-89.03493746007702	33.012355852623685	205.78699503812769	215.95958686121733	355.55484977452056	86.418363057703	4.599002858843373	113.11196766508527	143.00993124522637	142.71340473871513	283.25851503492305	7.742613778110885	239.9168399168548	212.6603227141136	193.6760257986224	243.79158158224644	-176.42956764294965	-276.385583399467	185.8915581636925	167.92920975781723	206.36904761904165	-83.08588948582006	-222.14457994274716	-170.38236846415887	-58.47221307336186	-78.07031189236598	90.73090163771528	179.36801690445708	263.64393308605406	-150.54816712503856	259.602257676695	-235.80699885586608	41.925895202546094	-46.72245467224829	-376.0460561457904	-93.86275824631684	236.67030794838544	132.1409120875933	-116.25176606371066	9.006155243178233
V10A20_007_A_GGTATTGCCGAGTTTA-1	CIs	-38.715174462084775	-22.80669627188045	191.29189773362265	109.5072959827067	495.90294098965774	3.708040593293121	149.26733603105737	202.78246205732896	130.93964858670256	134.92372606296115	220.0593202223226	-48.059446166997965	59.52875952875743	301.6135705420039	184.8440067949485	119.39266187998396	-352.1152952115171	-256.75486490272715	261.82325733030257	103.9457216257205	225.535714285709	-112.39244824395396	-310.51777382051347	-256.5290188727324	57.69272994752558	-92.70241891577584	71.40867211907776	133.3987045451541	274.05192642494	-438.0439287194764	237.9526050899428	-157.45453110821524	75.67745057376233	-61.92468619246471	-345.1985281025842	-360.4751412970535	218.65896795670935	236.9077306733093	5.96979284818909	137.7327259861772
V10A20_007_A_GGTCAGTGGGTCCCAC-1	CIs	51.722714194462924	79.35621378829516	40.29834262860047	60.38701735422966	273.51838912534055	-32.90698372665464	319.9897799936821	-70.4649482052614	6.340718105431052	130.54203180784896	370.1991591848634	43.27488506361549	240.88704088704844	476.2101779065095	356.6022622122417	275.0148211580343	-3.3937703393787	-247.5228273212575	164.87356602888443	239.58676415696632	176.7261904761863	217.30633778504463	-209.138245835495	-153.2931734216647	236.18338712865244	17.898809986772065	10.954569876427486	180.27262557489632	259.83397673654736	113.5327581660002	152.97389816002897	-158.18440052075675	96.55398866307615	16.968851696883448	247.25502997211245	-19.334546731808853	272.1988139825056	151.30277753890053	141.2452987881315	302.84971497568233
V10A20_007_A_GGTCGGCCAGGAGCTT-1	CIs	97.94419982323907	31.2658008922225	-33.234201330004126	136.19167717527702	136.187511910061	-186.07007746351636	376.5312746005568	-159.12497657861212	51.37509549274794	284.5504706264137	375.2939290295322	71.2160091236301	63.61746361745621	375.14365834598266	407.1498612012911	286.0922644533826	238.2147838214833	172.9976511580878	405.1694276341023	283.8087082537472	340.47619047619	391.2052702087034	204.25805288190745	17.13469343185021	269.74507608195563	217.41074900832035	109.09796430063813	321.55730799511343	297.0378220169976	217.91056022305708	234.53960103507848	44.58121276679753	-123.25452785841388	255.2301255230211	286.69357231885954	350.7998850464552	321.1480441115129	294.35033106886857	230.51360117804424	442.39602311655705
V10A20_007_A_GGTCTGAGAATCTGGA-1	CIs	-53.6643097799302	-11.027433146648002	69.40292031837339	76.73542304689995	269.23076923078725	-182.0692968233927	378.8791138978466	-157.27134023930762	27.57830404889749	-56.99448231092968	399.7791078808756	112.12979792579794	52.18295218294716	444.2375764262494	345.0149847390673	276.8482532991123	-68.10785681078089	-144.97487828021573	108.7882307394456	279.0878949564428	85.47619047618623	308.92040824783845	-192.8634222212239	40.70285911879007	196.29800408405865	93.2079800886647	49.39008616400997	85.68232353226078	30.946433527611138	201.25833553103467	99.59858997085864	-143.27139306425812	-149.108253836576	162.0641562064252	169.01596533919314	-78.0406807804145	220.8957553058573	-65.58316851549262	78.99030903627825	345.6165466708786
V10A20_007_A_GGTGATAAGGAGCAGT-1	CIc	-257.0041021445807	-38.77850519109213	333.8092721291598	-158.10964991292315	50.56215460840068	129.23347144658578	-294.18426395237634	193.56112315639325	-2.0244461420922253	-232.4569944822724	-361.5282528145922	-234.8711643322833	-82.60568260569622	-502.5743575598624	-108.60137831977366	-170.65191138046126	-261.7852161785126	-25.658375721379024	-219.1963648959789	-137.7708978328232	-348.80952380950976	-196.4589059068797	-68.72844487524063	-63.67954574407779	-230.14513756231173	-92.43991599907574	-33.39104133086716	-48.99388180701136	-263.1140716069704	-505.42515917575633	-194.89781363979264	-314.17919280387025	-64.61703304298862	-224.91864249185497	-433.02273131940905	-270.3803046268933	-219.2701831044617	-268.73907186058767	-62.50373112052214	-311.75261110164314
V10A20_007_A_GGTGCTGGTACACATT-1	CIs	17.045761304296164	104.76175942457499	50.05640269154751	3.858163694231437	313.44089436576604	-92.5508917312058	316.72352120654614	-22.76559865092975	140.67990832696745	157.74099318402656	370.5910645575183	88.97323496917156	-61.46916146917116	369.3513538362661	361.477481459011	171.55215949760884	-215.20223152021413	-164.52004293248277	211.2394808158429	216.64141580484687	209.58333333332916	224.25317994118708	-279.9517616031356	-180.13722314230466	135.59712798894137	3.043089367655172	1.8108371639518728	215.02755258471865	282.11339035651594	-107.76852654183295	248.3750025470022	6.687181915018741	-82.19272777546637	138.6796838679719	-29.42311116386484	-267.9694734489291	171.2962962962836	110.28463324447206	92.11390364754476	187.3528599292909
V10A20_007_A_GGTTTACAATCTCAAT-1	CIc	-214.84296091458185	-22.395173638133535	213.8608628428411	-126.4111571488584	57.422346439697456	169.48147480934583	-50.83072078666585	68.70499745710576	-84.30099312451595	-149.65920155792395	-152.97669944422847	-42.66901885313113	-37.907137907147	-75.85160667493756	-6.801828552490139	50.56759545923985	-128.63784286377123	-172.84209871360625	-177.05849990830313	-84.54647256438642	-269.5833333333276	-67.25178504840243	-81.31776480401349	-10.992410868653414	-2.75563752936611	-9.362604028933587	-58.53381887647907	-64.6484455922835	-48.11646859940258	-135.93037712391512	-221.8248874218054	-102.55651556397218	75.10714779483364	45.83914458391257	-265.19378004629124	-116.16693808475466	-81.68175197670234	-277.366927508823	17.939227508804613	-6.220533332742915
V10A20_007_A_GTAAGCGGGCAGTCAG-1	CIc	-234.18252502091784	7.013688595866957	230.2294761254706	-280.7226926079284	387.47379787844	32.38155287335817	-275.8573066139939	182.7270537219866	-98.62490450724646	-274.4238883478856	-395.1564058714633	-235.11172885703235	-161.67706167707692	-564.6347630211908	-157.70574668194587	15.17247436488682	-171.59460715945863	144.96710065798754	-173.22778490942304	-110.26941571702316	-358.0357142856941	-174.83116273288127	-45.36438022677009	145.5675469088382	-51.48980084755144	-102.58030644785713	71.74696038047463	-85.9654453298756	-61.40085282467559	-340.0331537505362	-222.8436946023575	59.61257742533728	-240.58136319644305	-83.21710832171057	-359.8136387916323	-232.7649519430441	-38.92270079069088	-279.8606930948485	-85.24864187212481	-300.91064545424246
V10A20_007_A_GTAAGTAACAGTCTGG-1	CIs	-366.0678944437267	-59.34598930756518	319.6691567994562	-256.1550471386501	97.59893285905916	47.39386296762976	-112.2750562790841	300.1820177199434	-149.73262032084017	-233.13859136640767	-491.7744406441504	-189.3510103709904	-74.4975744975918	-370.8454006344076	-227.98210117806272	-123.0265902553722	-214.73733147372	-309.41714499046964	-277.4517594799974	-180.34604659333905	-374.2857142856817	-134.29640780587215	-233.9224128214888	90.62369192130949	-199.2402784182082	-106.36229291437228	40.1468569040656	-36.64700926706255	-194.95117704943036	-309.1587235806141	-279.34674083582	-95.8693336489549	281.8851099128946	-251.83635518362348	-202.71232714106995	-170.78583516940958	-216.2011027881908	-372.1013558058783	-117.56512049031538	-196.0313705714388
V10A20_007_A_GTACACTTACCTGAAG-1	CIc	-185.6167640585734	-39.52372232141413	429.9817775919341	-143.52519065632535	81.62357873341395	70.527832822912	-90.97186736088744	293.563799887532	106.07333842627897	-141.25283998701337	-276.14186974491565	3.2698955771772167	-17.9487179487239	-314.3244609938917	-164.85975112903012	36.63570691434748	-201.99907019989337	-330.4945012211239	-56.19740407929387	-71.32819533188176	-164.94047619048277	-144.71667104008426	-293.1384261659356	-83.77163448413502	31.519662736318608	-6.329236991522806	100.70045569418784	22.539257254133783	74.87447329245116	-64.80051237614188	-40.242883631839895	-51.16976368012178	-96.674961979805	-248.02417480240675	-105.88165469760992	-182.15346297538696	134.33728672492066	-125.63419038610408	61.26997393190377	-291.65349337877166
V10A20_007_A_GTACAGAGGCAAGGGT-1	CIs	-53.31402220971593	-14.714350389397168	27.23895019996713	63.87737945115161	296.60801626120895	-47.16867831620859	377.13204524428	-14.842474370296912	-30.55767761649026	1.9149626744550168	356.3265996864645	173.4470223457719	208.31600831601068	86.93053831656118	274.3933597580501	124.28913334651178	110.64621106462025	382.4567953085447	127.56484707703588	162.47282787695735	8.452380952379224	406.9357935006527	177.1295899736258	247.73873004896316	274.1694662187498	203.69254102823552	-179.143533719375	142.92816992832883	184.87119319758156	-122.53701540895496	20.070501456891996	112.71550873871004	-130.68574588689705	252.9521152952208	214.0631491483315	-111.90407765750292	115.07750728255384	21.22567145355153	268.33223887131777	108.3072990676861
V10A20_007_A_GTACGCTTCATTGCAC-1	CIc	21.923437047880885	16.02038791985194	178.0865682709083	92.61094097159372	611.2240360795391	53.32372545486988	-111.0251771237564	32.56912658261837	159.54927425515373	-144.4336254462766	147.97099900242796	-182.41027834205892	349.4802494802604	117.01834229762116	86.24166171779318	101.73901587511212	-279.4049279404817	-291.4275047832791	-132.38380504105166	-39.57798124849014	-141.72619047619386	-240.79854157747053	-176.81401167640115	-162.1835587020279	3.7107788244100695	-191.3937932643804	-144.79732553280104	-70.01394892759795	50.2737617641844	-62.20095693779893	-7.569737351506375	-107.50779184913372	-153.7570855799676	-312.41283124126977	-311.264763487457	-110.72261072261188	130.7740324594168	-217.01493392955075	-205.77875947704055	113.6829628990907
V10A20_007_A_GTACGTTTGCCCGTCA-1	CIc	-384.9049412271919	-64.92519851265432	367.50495002638127	-310.7247943313547	-145.2073937622995	48.46724313937112	-281.40925601115475	262.42672448404903	-182.27654698241815	-271.7948717948356	-523.0645218754486	-249.5901493281904	-357.5190575190349	-525.6286489219735	-278.4606460701286	-193.04832795380997	-74.75592747559136	101.90240639632049	-317.5010697475357	-206.4093274487927	-466.8452380952068	-78.30734597483217	153.17945134458492	126.21253207636396	-166.7654743868506	-171.6963521817111	4.477344636141072	-162.39451986686913	-255.49415890796263	-375.5792487661837	-387.33011390263255	-186.1758788022206	-116.61827733995962	-124.3142724314258	-301.5757611727835	-220.56710412875836	-174.8855597170321	-323.4729268781994	-208.18657592580465	-307.6409841421668
V10A20_007_A_GTACTGGAGTTAGACC-1	CIs	1.317474053174228	88.24337316302133	96.7404766224576	18.510178346249067	-81.46477799656492	58.47294781720714	439.0114215476762	-47.197462458846566	58.1741787624211	-9.639727361247084	274.8236425822916	-88.0911650450808	92.37699237698688	193.14577299682924	271.4102227685356	123.36692795819977	-224.17480241746736	-127.1796786286516	92.84389836379304	61.62308148343343	-52.08333333333665	304.63214882541763	-293.6343349187164	145.45835077438227	215.46670179830247	122.8610873454192	-95.6758800469594	158.62416617179068	50.967627986775305	48.65689635685976	76.20677710536248	1.6767270288397966	-66.63901562283486	135.93677359367643	-27.879992877914223	-209.3591340166759	80.6934040782281	-16.96907157393649	135.27550593994525	227.20346429388263
V10A20_007_A_GTAGCGGCTATACACT-1	CIc	-72.59312743295965	62.134067868172	257.9575126018441	220.816069176714	475.1318046115891	134.32264456854034	11.4491692792175	120.68042506490777	168.3346065698949	104.02466731580192	242.34003135243296	-20.42125521223057	173.80457380457574	156.09341240289206	234.2660240032293	95.50315086841368	-247.18735471872384	-267.18465630690486	150.53894899850587	82.01040774653082	126.1309523809493	-131.6309196624631	-271.6114780334938	-96.81147287385718	118.32773422919664	-196.09940110446647	-11.989333970111014	34.637535044955605	92.32205485327268	-139.5283125494447	243.87187480895963	-117.2919872174196	36.68947877783084	-185.6810785680977	-263.1313431064345	-215.6177156177148	140.6054931335736	120.96196290881656	-199.07269217757667	-59.8377730688138
V10A20_007_A_GTAGTCGCGGGAATCA-1	CIc	-246.60241151322703	-30.289642753590666	313.31892369463054	-203.3192217618376	526.0750809883677	-13.623671410557076	-149.93716077175364	47.8733370807574	-199.46524064169333	-140.89581304770664	-409.76378794356725	-286.5212587761256	-151.07415107415605	-406.17386107663344	-260.4513375778544	-196.00158092353692	-192.4221292422084	-44.285780951047	-225.48240519998444	-247.0961508903704	-266.3095238095226	-97.70464181639991	-49.421815476871664	-56.79108959542862	-45.25393584085231	-26.39612662363251	31.30161383400166	-155.4476777107171	-112.73433754699508	-406.2276306371147	-134.58442855104738	-45.23217737799587	2.8342319922638803	-171.315667131564	-330.3163392486293	-169.85982054475298	-81.9678526841449	-184.26634563018004	-68.4436750044763	-223.34079675707525
V10A20_007_A_GTATCTTTCATAACCA-1	CIs	-86.1839932191486	-12.953806711531929	117.66074767091708	76.9080646129852	570.6345677444173	27.562601333093998	243.81620561550176	40.19781043389749	137.43315508021132	-11.42486205777411	299.4646928886755	-36.73509390926252	102.97990297989983	304.095986760456	291.6983164611379	249.7639593351363	-86.51789865178138	-255.7748845023364	95.00376958656332	184.9680521704828	-29.04761904762704	127.4945792533944	-273.38097062866484	-191.3389266020118	111.44412972356204	31.96702185579825	-144.0809503910174	90.38490753656842	238.94229556177416	4.445616546742894	57.22639933166104	-190.98907168500145	-132.6386008571709	7.345420734544171	-36.17425366489863	-178.27378101350735	243.64076154805304	133.02949522744342	174.33785047659643	12.098642696495832
V10A20_007_A_GTCAAGCGGACTCGGG-1	CIs	-256.00312030732664	-41.86746834735436	230.20581066048447	-84.53431814087455	193.0064155497793	62.50375307752024	-18.9139171627058	165.40191118605597	-61.07715813597611	-172.28172671209904	-81.40943423117078	-222.40635803127225	-89.25848925850093	-278.4443525031195	121.38329167070152	24.87758821334136	-19.66527196652254	-9.963134070656048	-188.0819936018872	-36.82234371912321	-226.19047619048425	-101.52333337937088	-8.498072718263952	74.41716563233804	28.061392530137734	-65.83962044023434	104.48132449803862	-17.27042965459219	-133.99187545732374	-287.74064725163555	-192.7481304888154	17.043437093151777	138.5317295727934	-101.99907019990457	-79.27770194076628	-114.55439537632412	-77.85840615897746	-214.56416430189944	2.925198495617244	-65.01411622765765
V10A20_007_A_GTCATGCACCTCCGTT-1	CIs	58.611647534537624	96.05975980100179	82.53725338612959	281.4733081126358	505.1451438734919	-176.1544466462406	367.9754719847776	-11.108434379932929	127.65469824293577	208.69847452126015	465.3475488100801	182.0538864535522	220.72072072072083	488.5073323219937	311.7309099949079	193.5972597325544	-101.20874012087384	-89.48932132468357	373.07700144668297	193.98151197768547	301.24999999999574	192.7023630312213	-183.74546356197396	-157.50632427612655	191.9175284895597	49.17554639495854	-37.639543907827104	284.14379825156846	310.80160472332494	-34.415853520700416	270.5544348676372	-10.316802777441003	-86.49592147102581	172.29195722919647	70.43444714819707	-69.91410416067792	281.2630045775982	276.12004471579013	93.18846636021978	359.6331826003954
V10A20_007_A_GTCATGGACATGACTA-1	CIc	-95.10193789138793	-1.5130705489196372	288.8291116773068	105.59658920314466	409.3565394143667	59.88410496606792	106.7783501595216	71.0538290639466	122.53628724217074	-105.55014605647236	4.008123129542716	-243.9056987062714	106.02910602910715	162.94304233899453	48.413827392379496	146.30129767472968	-258.2054858205395	-191.43061583215228	-18.094015526617145	-67.78209604110549	5.714285714281546	-85.54421533829496	-187.9494173072209	-76.47369283127466	6.2578222778475725	-187.89375437506	-30.63498696595156	-54.31795268413647	-75.30340877551704	-314.1129488000666	-34.92471014935048	-166.50885706394516	-255.1154431079841	-178.1032078103127	-356.04486913171564	-265.8460261199956	78.87276321264433	-126.40811763695164	33.36119236662479	92.0060579545166
V10A20_007_A_GTCATTAGAGCGAACG-1	CIs	1.8129154238476497	47.70508731503259	192.56588859875964	103.85516123220684	153.3379914882896	100.5149222362282	219.8199069150898	91.10254557134708	188.1970970206245	-39.9221032132422	364.917343594136	-92.52824405715872	340.7484407484487	124.83335631867354	231.21383291673772	228.78378675099128	-240.5857740585623	-292.4152628058919	-86.28278012103219	136.59618382628508	-37.32142857142984	-54.96706119573891	-344.4311701192244	-334.19476950514775	28.91772610500616	-158.59065100724163	77.75655184765303	-11.380115182234626	47.6875331163371	-113.0994989262702	15.567373718851789	-139.14861719334405	41.597539057104186	-20.316132031610444	-262.13721882605137	-210.90781364754451	25.33291718684267	20.38008427207258	-170.94501820786047	104.27775621004317
V10A20_007_A_GTCCCAACGTAAAGTA-1	CIc	-342.55280815446565	-66.74907292958245	322.95471218847746	-268.3300306251103	124.72209871054324	113.18531195579992	-196.42437885839365	192.59080810513723	-99.73262032083494	-235.96234988634643	-427.4084366538378	-225.9168181331977	-119.81981981983266	-480.7153036362639	-162.44285773474812	-149.5070592626852	-217.85216178520864	-112.93885233407892	-234.23395888093685	-119.88670048087252	-363.0952380952093	-145.24838758683362	-76.67425557334667	-65.29928840518676	-164.9979140592514	-88.60931788132248	68.79191292062025	-124.2835637438346	-182.3985062952575	-402.0834118223666	-255.95492797032813	-221.2490630054873	-114.63085856490191	-241.5620641562048	-274.2299246246014	-241.19487818119651	-177.42145235123957	-280.64895233180954	-127.89286211767642	-243.84267931720163
V10A20_007_A_GTCCGGCTGAATTGCG-1	CIc	-118.65805213187494	19.150045526916042	357.17891880374594	-81.86212694408756	661.6273899510867	-9.82555695670555	-99.00976424930847	121.06855108541195	83.72803666921033	-189.80850373254395	-247.6886489953272	-228.072989058742	6.167706167699388	-175.9067714798123	-68.12877208005209	-102.88079397492956	-323.15202231518657	-185.21629567409883	-194.2050247570153	-141.3279757591767	-208.45238095239145	-127.75698482190472	-272.7610846876892	-201.78535679837367	-62.13907735546516	-183.49926110291204	-44.18641673133613	-153.62464955044734	-89.68536320743094	-497.4192819199746	-164.2011532897262	-166.3115950605553	12.321996405367624	-292.1431892143029	-441.3021544305701	-391.4806654532509	-47.18060757387183	-161.92277925875806	-161.50279585297642	-179.323989177512
V10A20_007_A_GTCGCGTAACCCGTTG-1	CIc	33.10970131643221	36.83636252651545	249.1776250916896	244.74569146699147	504.9863431366531	239.61148141476116	134.89717844960649	222.382826092754	213.44537815124747	-5.355404089582167	88.18761579022272	-83.47589008873076	235.62023562025036	93.98703627086498	45.59642023561802	12.515644555694273	-300.18596001857355	-362.8260768118423	71.42857142857073	55.5518960103689	127.9761904761871	-64.34460756557058	-311.8251696233227	-132.62780497569798	82.35074544936252	-98.0885898732313	59.88697192207562	4.889030066152274	123.0540206393554	-328.63655200995373	168.01149214498722	55.25308715035378	-46.9376468961624	-262.0641562064131	-276.7374918392789	-272.8869304211842	152.34862671659303	7.00834121592844	-57.19061548563776	-128.6949925527105
V10A20_007_A_GTCGTACCATCTCGGG-1	CIs	-15.200770625078908	103.51243978492892	271.53360101602254	341.78526391639315	452.6773804230652	-20.221581696985865	307.24239369123484	140.51500307822988	253.74331550800665	155.43654657577977	426.21045318515024	36.83310167860349	235.3430353430385	411.4375028731832	332.73026088640097	216.12541993281465	-110.83217108321558	-332.166689999571	211.9118935550044	172.67198032628232	229.5833333333321	194.55991823996104	-189.38079029823533	-229.36648042659164	229.32173989417356	-82.41619351326923	-13.660875967603932	100.80517077078656	157.35624353442063	-70.3198583430618	275.31226440082133	-103.483646979918	46.40190792202591	-81.07856810785866	-148.510297347023	-206.61302168151985	183.89773200165004	138.5043139278162	27.4112988279318	156.99079875662846
V10A20_007_A_GTCGTTATTCGCTTAT-1	CIc	-88.66342303102098	65.67245036548425	136.8968264611425	32.30649132288942	237.2800609795044	52.325406833602095	-51.66627536011008	-93.81942771487412	-29.29717341481534	-27.555988315482374	46.4586005415439	-141.1311878541545	118.0873180873185	92.01029743024756	86.7112295772522	31.860000439148465	-116.55044165503466	-204.19369390391716	19.917680379813067	-17.664624640447773	141.13095238094948	-105.82540362119008	-88.14778080834087	-190.5017562378225	-59.51518345300265	-248.30831453683712	-16.48657791574565	22.546162663830927	121.67890394367666	-32.28723203857565	55.4638629093058	-192.3501795084131	-91.19659892160112	-124.26778242676728	-283.4737966644944	-74.9592872880534	110.538909696205	-13.027775389110476	-144.35954072393395	-23.749801355743617
V10A20_007_A_GTCTATCTGAGTTTCT-1	CIc	63.24830888333932	59.776841805407486	340.8891904044208	260.79385095777366	353.077558279889	169.22626553774185	130.22912149378885	111.67322465804293	317.9908326967012	77.40993184030776	332.14871027505984	-11.146156313481727	314.1372141372343	291.15524295500694	172.91145883686576	161.85802428474497	-260.4834960483306	-436.0912781744868	-28.56735334270251	96.7437366884077	152.67857142856624	-112.19909677241073	-336.5417126884944	-347.5257975867468	124.8600223964224	-193.1632573695392	4.288301195949552	-79.3500628392325	166.3008099311022	-154.31563877481736	168.93860667928743	-65.07673491932182	-20.16798009124206	-207.8103207810265	-164.04534393732197	-141.63234026247605	209.4907407407315	180.26772150084145	-95.97436968936812	3.467651573751396
V10A20_007_A_GTGACTTCAGTAGTGC-1	CIc	20.10470182296342	84.81003321684577	296.03919001000367	150.02552092715385	582.7351838912767	89.38329430132397	102.89060449957198	120.17184614148832	212.9106187929601	86.43297630639137	330.75032064986226	-33.126626037992054	169.64656964656854	353.62938445273494	213.0318891820002	73.1616274729424	-262.2036262203478	-451.1020890693769	95.30941174072773	207.6279559976348	159.2261904761858	-121.81142707196612	-371.7512341365147	-304.0020383278264	132.3364732231142	-71.39107101190699	-13.999164229001863	102.63510434074576	207.2263013145528	-120.20118298609732	176.8954907594095	-107.82341105456425	-7.310244711729647	-231.42724314271192	-276.3368745919708	-297.6498387457319	285.6195380773895	46.52162696706041	-74.35376992417838	33.12455142978652
V10A20_007_A_GTGAGGACACTTAAGG-1	CIs	60.994069354330854	74.29713053253381	105.90690006073449	151.39914730077797	470.8441847170307	-157.45661442382092	303.0922424627618	41.27519473219383	143.73567608861808	218.6303148328596	324.0300342026689	326.70444420685897	201.940401940398	289.6152254861515	167.00042813541168	28.90674746942569	-33.00790330079422	-39.02033070449198	267.6813986184776	97.64398480557315	318.6904761904662	218.25928432336656	-188.54676194125688	-112.06253298633678	250.1372329446955	210.0509450105052	-32.585119296357426	261.78408164958006	377.1225998536479	146.32859887730615	317.33806059862906	223.97127865231707	4.80436886492941	263.8772663877442	205.73921300968897	92.1544209215412	276.6593841031913	307.2634505689674	280.6499114480767	381.81043870774886
V10A20_007_A_GTGATCATAGATCTGC-1	CIc	-83.42125593051114	63.95132943684112	288.78966923566634	166.20128505374626	581.8141396176159	167.51486218700467	-115.58965293410564	123.47760914371354	193.3537051184016	-39.07822135670203	6.649030924897043	-121.69001033536368	202.4255024254935	64.47386567370843	-2.0716229093866567	37.54693366708774	-256.8107856810738	-468.8195124986808	-84.67306477576007	-60.33858112114145	-63.33333333334267	-257.1850787907327	-365.5974573405674	-285.2385025569909	-23.911468282718857	-159.46566072957333	-83.0398185182943	-123.35133343461324	142.84813160749243	-281.3736201635053	-15.71000672412368	-174.55714680238304	-108.7377298492906	-311.71548117153293	-334.57475221083274	-217.15042947919545	133.19288389512474	-44.15684925616632	-253.8156925954613	-66.86808177515744
V10A20_007_A_GTGCGAAATCGAACAC-1	CIc	-281.9884133258179	-37.18760650502698	138.51396656858043	-185.52212814508243	511.0525312837413	-33.25977301387291	-364.1084425538952	51.64752803875923	-168.2200152788231	-270.8211619603684	-423.7966723671108	-237.2857193770141	-224.6708246708287	-387.85454879785743	-265.961854516825	-168.66477834136154	64.62110646211242	384.6656400205202	-313.81298775392327	-298.1248490437608	-384.2857142856901	-176.61966384465262	258.3571895498521	99.51407720166696	-92.07781656895683	-256.766741852693	-134.17109426302113	-176.5851367961687	-353.9600837685408	-100.6291677655026	-362.2674572610233	-29.23422890282861	-135.3172957279004	-107.06648070664627	-316.6656774883006	-62.90513139827955	-226.188618393684	-382.449049789296	-266.8198913497569	-239.5855978472796
V10A20_007_A_GTGCGTGTATATGAGC-1	CIc	-154.3963080546856	-11.932884677018446	190.92113878216423	-119.64060529633907	61.011243092172485	45.59238575631811	-192.81284958636056	118.5925747477163	-26.317799847202878	39.337877312558405	-26.45806612514257	-112.281264478416	-180.9424809424893	-28.271962487934587	35.95646829726518	20.837450321677007	-136.30869363085736	40.89473766080796	46.69193308474652	8.420613486155956	-130.41666666667024	-7.437126244691211	33.778148457038	70.05841993194065	-78.68388116725312	-110.2901143346218	96.81014068811896	127.73626859282352	-123.16756238488364	-285.34830275403084	1.8134767813860853	-219.71041937900745	3.1280243329255666	-12.505811250584122	-337.4235859695072	-204.39377973625088	-109.5635663753723	67.79029437899511	-45.52962012217935	-93.93561908595213
V10A20_007_A_GTGCTCAAGTACTGTC-1	CIc	-118.99629701413411	63.85798654030683	192.70393714450864	56.15354590764681	579.5909293019384	200.74461058067087	48.027124449298285	165.85026365801775	12.032085561504497	-113.14508276533184	12.950691178564805	-236.96496667733783	172.27997227997423	-25.835516940197355	123.0751170467009	-40.23669938300298	-224.36076243606607	-381.9590274861586	-65.09159076552861	1.3174362690203507	-107.32142857144284	-137.94246412640092	-332.4166535175549	-148.17005478006405	97.45734800079624	-118.6124290270032	-72.24444311782082	-108.42874307732612	9.84028461130726	-254.5680593753508	-31.022678647837434	-59.29695821990887	0.2765104382774597	-148.86099488609088	-367.2769897323535	-147.95478494109787	-18.98668331253201	-188.3652936624105	-84.90040395597617	-119.54236271310504
V10A20_007_A_GTGGTGGCCAAGTGAA-1	CIc	-195.03927740135785	30.398246069158752	240.40957031402613	-136.8897495946588	355.8089309534607	-28.786104605777098	-313.83705995276216	92.76211890039929	-135.52330022916726	-300.90879584545314	-452.9446344591672	-240.63580312910364	11.15731115730678	-423.3209212522365	-371.3729335561451	-297.98212678128976	-115.10925151092415	157.18574517398653	-321.93288098293203	-378.609226445343	-378.2142857142615	-139.04042426837506	69.96821675720012	48.57408047755352	-53.8172715894856	-192.91047678309604	-63.12060971484184	-188.8767660585346	-256.74311810863475	-463.9829710281903	-173.66587199705657	-190.02248786838928	-3.093460528128745	-106.7410506741059	-279.74954003204283	-243.54184628158671	-185.62734082396813	-378.2784418264566	-156.4085726225199	-173.7921269504939
V10A20_007_A_GTGTACCTTGGCTACG-1	CIc	-62.447621790430006	61.03531769648862	219.9744412977914	113.3354350567449	648.6692498253434	5.449468564221694	51.92177551894613	117.060146149521	81.35981665393982	89.58130477117412	232.8942211771437	-70.07555508036293	122.24532224531949	184.7561255918819	279.72433604488685	177.16224227653709	-193.2124593212357	-429.7602936830606	73.05866291745448	172.22185626770587	178.1547619047524	-156.1382186805141	-338.3337465906105	-108.10417311227144	40.29159256088013	-160.00038889322124	-52.63367361152197	106.83359343710868	188.35314006004248	-111.49832347511692	255.58815738531533	-57.81749319446163	-200.88483340244957	-202.23152022314292	-237.72924209151665	-42.75633042755976	281.3540366208772	66.0704560437969	42.94270988796743	57.11463645028098
V10A20_007_A_GTGTGAATAACTTAGG-1	CIs	109.7724620814427	81.35838076779953	-85.68476022939973	116.65315558757588	333.8944292701724	-292.8676514742083	434.2052563978992	-230.6271581145283	36.440030557677865	65.5306718597825	351.5079449907268	39.88025232545525	151.48995148994592	414.03484576840754	320.797712928331	247.5792108556865	-203.67271036727013	-316.89143994901985	205.78886239988483	262.158838899512	173.74999999999247	383.761238554318	-391.3170885647688	-72.27874133255644	264.09107876074216	15.361281792016449	-16.217937237574557	107.1926747413988	45.25269346251673	-52.85762724635429	194.8570613525528	-171.95328835759008	-71.52979399971613	43.51464435146376	14.70413674401383	-232.17421847558572	85.84321681230963	-32.41895261845112	127.59437247528092	493.9157131120921
V10A20_007_A_GTGTTACTATGCGTCC-1	CIc	-103.50889644742556	43.08550412794193	300.5671823108318	197.35933465440465	476.1163691799464	46.72581516843631	93.23684174182476	248.775395487015	116.46294881588796	30.444660824405485	27.678316944561765	-20.88456466730646	247.19334719335288	63.53146692410672	108.0834725924336	157.86180093538508	-218.17759181774645	-470.0794872991899	-24.522688835900336	130.7116351579882	-97.8571428571437	-130.56748656897946	-368.3587674413246	-165.69603436039145	-15.095623915857496	-132.51536128180504	41.44031202117637	-87.4984462828133	103.71407665328816	-159.3828881437624	123.87676508343506	-16.21493667889855	-180.11198672748884	-293.72384937237274	-302.4956970740012	-106.10850336877448	162.9733666250417	-16.868747671048432	-111.14759317851106	-135.85767310088673
V10A20_007_A_GTTACTTTGGGCCTAG-1	CIs	-142.8898030715738	-32.929440909112735	208.06676816520545	47.49894913829639	221.36822714858783	13.53359754999248	104.18882152278825	232.88230413018832	205.8059587471248	-104.99837715027242	295.0735713267788	-75.02049253358753	241.92654192654692	94.03300694158068	213.4876462220688	169.94927870364592	-145.04881450487477	-213.55017344099963	90.6840271410194	198.98776979998155	-158.75000000000395	71.96127446241826	-233.6406464846748	-105.55626330827926	36.9431087104533	14.21404682274116	68.28448052852674	160.45409974174916	107.67542199681024	-73.97430584335073	16.127717668157562	19.923462342683106	-164.28176413658267	-41.60855416085786	-31.648762537838778	-159.8333173675669	242.57438618392345	-129.3175108206581	-29.67982011023848	111.1872775470317
V10A20_007_A_GTTATATTATCTCCCT-1	CIc	-153.5067126002434	72.82297405219576	264.39057483412927	-90.53173602353186	354.6020453535101	54.29201945594981	80.7794826467102	62.26745897909469	108.8235294117615	-121.51898734175418	24.69003847798167	-176.70800812572116	13.374913374909266	-183.99760952514475	-30.07996464430091	-93.4391673802821	-286.75034867502166	-172.15766795777674	-58.33689915845534	-141.71222800431138	-69.58333333334099	-4.426367616389393	-164.28104501497432	-161.61937867399942	63.64315042926812	-93.21770241892716	-63.02111316736812	-28.954382863539287	-90.46753967653244	-419.2254078288455	15.363612282741878	-53.33964571744337	22.812111157197936	-61.97117619711078	-362.3953943854589	-202.76527125842384	-98.10653349979415	-30.770774213889048	-76.94068015839312	-80.62794382904805
V10A20_007_A_GTTCGCCATAAGTGCC-1	CIs	36.67653795920584	84.17367374241563	217.11092003438037	274.57515162431633	297.8784221558972	-45.68996577192896	355.86338337455794	7.715677614498964	273.91138273489724	205.35540408957505	494.9631252672441	94.0874585694424	256.06375606377	502.57435755989343	338.59295371997933	230.21100937577413	-136.3551836355161	-297.15961236333413	304.66409927254125	229.3107612585996	402.023809523805	177.0132721974582	-289.1486148366858	-250.2775401750826	210.03227718859463	-32.044800497785594	61.96644976419456	324.2642285967021	339.35104584562583	-107.63666503409424	303.8083012408876	-70.75788061703402	-121.37080049770708	-15.10925151092593	-82.57166597423885	-71.49471533033204	455.03017062003767	318.084100094583	71.46837004756145	197.39513957368715
V10A20_007_A_GTTGAACCGGTTCCAT-1	CIc	-111.52772924784048	66.10330286335913	164.19888456774177	87.92710022218066	628.0251540367367	80.39842670989707	170.7086331432127	222.61704007065777	206.91367456072945	103.21324245374424	234.8314806897568	-73.92458747638935	283.43728343728986	192.3183009240168	241.1852445205733	180.86204246537017	-112.59879125987896	-150.5747662824441	92.49750392240456	181.2133588037724	117.91666666666111	-2.6240556852190418	-207.887203300057	-215.56226909567783	150.67079463365016	73.35498172201972	102.04365908503068	155.53054262710538	31.867383241234265	21.323889537733432	141.42062473255723	-85.33554266777452	-16.244988248300096	60.94839609483963	-263.5171226778888	-206.07018552224537	89.87463587181921	22.37223034368016	3.5022784709341512	103.5632922443889
V10A20_007_A_GTTGGATTGAGAACAC-1	CIs	-6.494916944038643	68.12174762318563	-126.52740855270356	151.5567765567673	422.7275614558984	-234.67243139375117	517.4016324388938	-147.13322091063876	-82.39113827348223	94.93670886075536	450.0632392760684	80.17926511992536	102.0790020789962	355.2843285983582	350.663609871995	258.8762268625196	-166.48070664806275	-231.87425140388413	221.6516902011012	251.7840282809696	257.1428571428427	421.6374107476153	-350.7878186777129	40.63916137368562	301.9014996816299	232.78175313059904	75.22933954192112	187.9307249299332	104.76118386192924	34.962136909922016	219.6650161990177	232.84806880499903	-101.7904050877861	290.60901906091	298.6824143866203	106.15640067694768	101.83884727423538	121.79321810415908	248.04489284222396	505.1234484098254
V10A20_007_A_GTTGGATTTGCGTTGG-1	CIc	11.723164612939375	61.428019146736624	255.0032737226412	312.06088992972883	650.4478180778995	45.239596469105486	185.2376151477164	115.04590593966384	328.3040488922665	155.76111652060388	298.57399885992294	-80.1436259310683	310.1178101178319	410.4951041235808	150.19956634028125	1.822453505479999	-259.08879590885954	-520.7429184750176	53.558693481669074	115.80264804690636	85.59523809523532	-178.06979988123268	-367.65998692600414	-276.8122008480684	157.78495048636188	-186.00762230692447	30.067856645375915	-113.5732733023117	298.2489339691653	-169.32901329917956	204.30140391628152	-132.57979248037034	104.1061800082977	-171.26917712691	-229.7465724968793	47.19481431810318	327.0391177694412	50.57757904090221	-174.4970449525348	140.74572391610585
V10A20_007_A_GTTTCTGCAGTCTCCC-1	CIc	-179.0954868978158	23.34335434184029	221.7375184393246	-175.09607878460116	221.908149653844	69.00408334834052	-228.23069592718863	84.71184988891439	-7.7158135981606595	-196.62447257381717	-280.45282884425365	-18.862040699953557	-74.42827442828613	-418.4710154921174	-104.20953775187137	-134.1699053641732	-317.2942817294132	-79.45618865400743	-187.0529983495296	-151.7796368267491	-214.9404761904869	-177.71071857692783	-0.7325924757196585	42.377199847126825	-49.63441143534661	-114.58738430428424	69.8067777048139	-181.75038325023385	-155.19895036964178	-314.0752740835727	-59.467775128875125	-237.91770229217792	-107.82178902252454	-218.68898186888703	-241.4831740756248	-355.09467701248093	-51.485122763216175	-217.45922549947548	-99.73533918372704	-113.920964740347
V10A20_007_A_GTTTGACCAAATCCTA-1	CIs	-147.09695053039246	-0.9787015418164235	94.17671791554233	28.9587461718652	497.3956679159176	27.37494745691385	299.563578107111	153.73136325918435	-6.5317035905235565	-85.36189548847588	260.55917771126514	-133.51331123703352	177.06167706167997	199.83450558544493	240.27373044044728	139.95564631227944	140.53928405393046	-53.84447866598047	89.66521996046697	128.20850624684928	43.69047619047557	206.8584529120279	-61.04185920700851	70.70449706080787	142.27213841864364	91.4093489927644	-10.059100949192237	88.69308216056601	63.3689097469213	48.39317334137564	90.24594005338096	-131.25813705763665	-6.083229641914905	241.7945141794555	8.709715710128105	10.904620493659689	121.13764044942614	17.098059449077883	160.09989453366606	41.535522212350855
V10A20_007_A_GTTTGGCCCAAGTTAT-1	CIs	-60.77823485315278	-38.04829413949107	189.97846442685227	109.28961748633375	328.97160642827487	61.93328529393836	243.64357037304865	185.2431810273232	230.29029793734657	-34.274586173320024	280.225701866894	82.88784347267907	100.2772002771928	249.7816393141236	267.8884638225725	146.9380585380774	-225.75546257553515	-278.44665328917733	-8.405159239558653	172.3975144369108	90.47619047618656	71.81626085876101	-198.2169826206577	-92.87131235554568	98.18193794875548	35.43789375437635	89.9747278769422	103.47756432389704	278.2529710090047	-106.50642353916024	67.43484728080334	-136.268591943804	-107.0095396101109	16.55044165504758	-19.17027716778465	-178.51326755436745	267.80326674988333	5.4891506864987845	79.9255765824932	-39.3840089639207
V10A20_007_A_GTTTGGGCTTGTGAGC-1	CIc	-300.91086641325364	-30.12533890847857	453.9272839145361	-222.93280490001075	-296.57625611382355	82.04227466522322	-262.3019873769156	242.6122219545384	-95.41634835751748	-265.01135994802155	-455.3539618070357	-198.00242346482068	-257.93485793486195	-559.0723118650138	-215.2347148756247	-173.47342072328055	-108.32171083216672	-98.50358548386248	-338.733011390263	-197.00063676087143	-418.8690476190168	-192.1015923874671	-97.06286770507924	-91.34256647314125	-95.81055266451804	-67.91047678308043	74.31397130519603	-218.0728382614868	-196.52814573713903	-349.8474173982027	-237.8812885873136	-96.9937270682908	-98.7487902668254	-254.1143654114343	-142.5158763131289	-303.6370022671595	-177.53849354973207	-364.9783587009297	-156.47822020575524	-318.5258818502817
V10A20_007_A_TAACATACAATGTGGG-1	CIc	-144.03776855931912	21.134663024513138	166.2143933357967	44.04611781661595	360.7635139427245	41.38143277487232	111.75024514204976	99.05912899167492	52.21543162719541	-59.07172995780502	-10.247434801197508	76.07184860472407	62.23146223145703	-12.77984645795352	-58.30237407985621	-61.842654194939165	-202.78940027893455	183.528551651193	41.14962202253447	-167.3253848011864	-97.08333333334328	-101.54404960846034	85.0145391429783	-69.60343603836485	229.69501350372568	-159.32954810610377	-87.74600521361431	-106.10852541881256	-111.28352635430272	-383.4344271559575	131.30386942966538	-146.38813271787032	-7.483063735649465	261.45978614597965	-372.7224167606507	-341.1086630264675	-2.535892634215813	-40.77450053028157	-151.50339283226657	-190.59408032253472
V10A20_007_A_TAACTCATCCGCGCGG-1	CIs	7.92054072056414	47.086531662827724	199.29082489921277	177.46051762444026	425.9670964873381	226.79847474928647	351.96873230491093	83.012125592225	305.4239877769087	99.61051606620794	410.5075174576226	120.95940696389988	241.718641718641	331.7013745230668	366.6012954548951	177.3598577168843	-176.84797768479595	-315.3592483706231	202.51849135031648	285.378653141015	250.35714285714056	136.60281464500258	-283.20898045668446	-231.25011374597392	203.1596513185428	-122.44302714475332	-37.64949356257394	132.40432554864154	227.36103751923085	-182.38330256564703	222.56861666359737	-96.87536986625238	24.09097193419595	35.09995350999454	-120.40773933171066	-197.0654915860572	231.4424677486355	104.3941869464249	71.40867211908122	167.91002906389164
V10A20_007_A_TAAGGCAACATAAGAT-1	CIs	-71.4082197277765	21.744571105920734	68.62195997380711	258.557016753726	139.8716890046462	57.82741848315239	131.1751626224096	22.645145748014315	93.4682964094703	166.82895163907315	294.80190964799255	33.2870023878254	154.81635481635507	125.4769457086444	260.20274282874914	192.91658432690443	95.62993956299388	78.91953272045818	289.5551887849532	354.6977581626322	204.8809523809396	171.8549311530757	-54.944435678392246	-23.822956667329564	45.89069670421812	-20.9710663451864	-25.202475474101856	303.8380267101433	318.83783715589794	68.68100817541718	193.1658414328334	106.46230323115329	-8.882897829384115	114.83031148302962	132.0701525313102	-39.4354503943503	264.435081148552	228.65250666436123	0.6367779038072179	124.33351105385012
V10A20_007_A_TAATAGTGACGACCAG-1	CIc	-78.8460961001976	62.73125893370557	177.81835966772525	195.5953882183301	314.01257701837216	69.7021557677268	32.12396591490547	109.29762573944116	107.6394194041224	61.27880558259996	136.31181416560017	-150.31718878077257	225.0173250173305	91.96432675953588	-68.232353225516	-102.88079397493044	-222.78010227799624	-279.74551620081985	59.467775128877314	-151.69180774214257	186.36904761904103	-77.43035894319368	-160.34758695308938	-224.71654503431196	99.5103528533526	-94.51077234192113	-133.275625335795	105.94970099576516	30.10117831099591	-261.04811061296186	209.8742791939016	-143.35029786562083	-60.3138393474245	-145.14179451417337	-394.6970146596478	-246.04847207587787	151.8414481897539	60.45231748215645	-237.468409846167	16.825570041299937
V10A20_007_A_TACAACGCACAACTCA-1	CIs	-69.85598210336741	65.03405616851163	42.7713837197355	69.58956344202275	480.2134281903191	-2.191797273763865	491.3199000096937	-19.540137583989917	75.55385790680185	165.85524180460288	396.11390195242313	-107.34523682240594	145.66874566874475	353.629384452724	317.4624000442176	200.82120194101407	-98.79125987912326	-147.03594816994087	218.57489251582848	225.7866192389676	156.42857142856735	334.5118565884702	-303.98079480647294	-37.836460589292514	272.0835254594651	62.24235824841874	-22.92400453704104	203.9374646098025	190.169807988284	-257.73273556117533	197.52633616560584	-76.67574071882039	43.93059587999957	192.65457926547057	95.0798266959482	28.08378835776377	223.8477944236275	162.5677186344442	161.632141364699	319.9950361063262
V10A20_007_A_TACATTTCTAACGTGC-1	CIs	-126.14521173307311	77.50309023485109	174.08710468812097	58.38287395664732	588.1344089436835	87.85954482675496	212.02369936609892	117.622259696455	27.501909854855413	-27.750730282376267	248.31658828559384	122.08204141273458	166.11226611226388	134.1654024732292	128.4337149723149	115.40741716619712	-75.17433751742159	-183.80076842909912	164.8531898852808	114.02410908372724	-143.75000000000506	234.5491458008359	-97.08540901201958	-72.09674777512792	156.5443646663635	55.047833864820106	-16.715419974924593	130.3327026392534	49.870057780123496	-74.16267942583117	143.25447765754998	-83.24456543180493	-23.15774920502862	126.31334263133417	5.074485132648115	-171.0253217102597	-8.778089887648365	-8.685183592742442	-83.68654607684856	196.8788401759284
V10A20_007_A_TACCGTGCCTCGGACC-1	CIc	-367.4925324558946	-34.53407397235665	349.4324232647064	-192.2476430673184	-102.61703614304771	28.82363538101024	-145.97345560511474	162.12960732353235	-154.39266615735886	-145.76436222005074	-243.4890266495925	-88.29609038098268	-262.4393624393701	-408.6562772950883	-117.68199207257946	-7.893638978544828	-164.90004649000036	-269.8212702412925	24.023473317443937	-144.55569461827443	-261.7261904761878	-226.6838841548422	-193.39314293443627	-34.43318106539145	-56.715631381331	-74.65777397527532	28.27691879091682	-44.1462841990431	-91.24971614563428	-226.23667256904497	-59.02968804123015	38.525269262634666	-173.2856352827171	-185.4021385402013	-99.29372663065682	-103.76153526838316	11.795151893464674	-188.37962564853427	-48.07673173740656	-344.519500420835
V10A20_007_A_TACGAACACGACTTCA-1	CIs	81.65338235463373	44.271238688215306	156.61410303942404	306.5063351948428	634.3454233627839	83.02558097639826	289.2399906086749	30.052999277283178	290.0687547746228	257.2216812723179	471.217222459774	76.43715029045823	317.1864171864344	438.5601985933163	307.2009612330478	215.00559910413625	-127.24314272431344	-265.3491374617261	363.7752918882315	281.5580879608403	355.4166666666633	128.07463366802497	-90.96544417645944	-223.20599850765427	166.4800298618912	-78.53698374427275	61.98634907368805	188.7317524548872	333.10624984229617	-67.02332064950949	457.6685616480032	-68.82471298378746	-52.26047283284095	44.58391445839	-147.7832512315307	20.627774052425263	356.6635455680254	321.00782526441407	15.720454500235752	236.55454764458588
V10A20_007_A_TACGACGCTTGCTGCG-1	CIc	-64.03978287099737	51.66669210069941	304.1998311863242	206.11901759441872	546.8462173664728	108.51648351647876	83.02374079854758	166.47929548435067	191.86401833460909	-4.836092177865637	14.883497221034236	-142.30728108627684	130.97713097712753	35.052636417968536	15.97911804107374	94.15277869266863	-286.1459786145816	-351.1829763405091	-40.02893412392277	-6.279779548997533	9.761904761906912	-172.31759360282774	-216.02461510719823	-193.3226563779708	38.96317765628605	-187.95208835654705	-77.94559528784141	-83.45878160951762	109.98410415562188	-271.9172663225775	26.529738981598943	7.890480135715399	-124.3087239043151	-311.9014411901295	-300.9674164639113	-243.58974358976096	181.33583021221992	-117.36463439103548	-200.30644936620237	-1.5552962712532692
V10A20_007_A_TACGACTGCCTCTTAG-1	CIc	-333.29678921303844	-62.88488048552701	315.3147112418636	-348.428211133124	369.0211522581723	97.8652495045945	-149.97859322993176	223.1992291014002	-99.69442322382211	-389.0295358649648	-521.4701795639196	-242.1326490608813	-350.796950796942	-410.4951041235817	-297.5886309334666	-74.38025602178107	-101.62715016271024	94.64588486008124	-394.7979705360923	-265.83668181718906	-498.7499999999648	-44.26367616390064	63.2847192480138	126.96780533968976	-91.6496497815283	-123.65831842576956	-54.85244662009783	-118.2620464872196	-278.0637347664597	-258.56157932411185	-383.0103714570912	-201.1677910600872	-152.8929904603784	-35.28591352859123	-359.39818386849447	-210.764121723028	-332.6440907199386	-327.64353484104714	-168.24866177142326	-320.78657004027986
V10A20_007_A_TACGAGAACTTCACGT-1	CIc	-168.86734766299938	13.948786033665506	366.0455796855438	-53.15108388878229	554.1510512608662	138.9839668528155	-46.49412349633985	205.2584383950256	-5.882352941174057	-184.93995456017888	-252.35588570617955	-232.63480523181488	-5.613305613311132	-76.08146002850874	-90.44015081415488	-92.44011154293896	-240.95769409575576	-213.08351610748133	-258.0231065468432	-180.89497837209757	-223.2738095238137	-144.9307387407217	-159.82913689335524	-146.9597976231661	51.39099312737802	-99.43027144747288	-25.88900165163696	-136.43017940253753	-171.63727197032384	-286.026447650981	-106.97475395806052	-140.7464394208404	-72.80865477671149	-378.1961878196038	-393.10938334622114	-153.51087268896865	-45.346962130670136	-247.95769197694784	-13.949415955260816	-194.9305208218704
V10A20_007_A_TACGCAGTTCTTTCCT-1	CIs	55.36615610138895	109.55225930504304	195.03892968989013	251.8915510718632	416.3755319824883	-25.160631718000417	410.6923363763416	14.581493080650954	217.5324675324593	254.7874066861532	510.5502707710236	-9.22164011547093	361.4691614691794	542.293017055143	410.6923363763422	335.05697911866025	-239.2375639237526	-493.746791730886	316.9203496545989	367.2134027183277	376.6666666666626	91.10307014516091	-398.75571985663	-386.98200083713925	231.78095426301945	-70.07855642840914	-83.31840885121171	232.8227933763453	313.1481341306375	53.96903138304152	357.7643295229703	-114.3527833668642	-84.6813217198846	-209.53045095303787	-51.17514392545753	-114.66615576204306	411.1787349146738	260.2688680597265	-8.447256880185492	222.6147010271743
V10A20_007_A_TACGCCATATTCTAAT-1	CIs	-198.68522163317678	-46.87644656055296	198.35998327639155	-18.352549090250697	628.2792352156634	15.845493304509931	205.7328711312563	181.30169437082932	-82.39113827348264	-148.42583576758926	77.08956819153681	-170.8186321679242	173.8738738738708	70.26617018343106	199.4489483061178	166.84232483587382	-173.17526731751647	-291.59083484999826	-31.929417038532694	197.2641240146744	-259.0476190476091	133.2951233996805	-217.81664900928064	-21.402442353540312	98.98337834574993	84.94399937777234	61.051081527473976	80.95211788915836	-7.077435470449996	-417.1721357797114	-82.89015220979158	-23.138832997989468	-110.70786672195948	-50.67410506740149	-88.59576235978875	-134.6712648082579	24.591656262992487	-108.9230945624548	-39.41058245278789	-84.98541332506706
V10A20_007_A_TACTTGTTAGTAGTCC-1	CIs	52.63551302513281	44.633419300360465	66.22385952179779	345.3957244940671	379.1843994156348	-39.74509097458749	392.96614968168507	-53.47439706629879	249.00687547745247	157.3839662447193	464.6483539974849	77.29249082290676	235.68953568954032	498.850733232208	321.0394022677572	362.3059526162264	-116.17852161785189	-306.3605394559043	149.99898119281383	216.1912917462659	186.96428571428007	280.2353363625322	-245.44102067037616	-115.25651991920024	248.65511714205	96.3969044100479	210.8132847790218	107.07528277653216	124.0632805994886	-94.29981539389163	185.10707663466505	182.09255533200684	21.10120282041004	120.68805206880504	183.17110807764968	44.57642813807334	152.21858094048216	269.48433513915523	233.2696555429609	433.10259423455886
V10A20_007_A_TAGAAAGGTGGCGCTA-1	CIs	77.24542332361898	46.87542919928056	31.317298666059745	22.88626673873029	16.38823604141669	-67.57791388937723	412.47393207842526	-50.061564817047255	-11.420932009161854	23.044466082438763	340.3920835114825	-84.09957589365104	212.8205128205142	427.38932561027167	344.70424130266105	204.94916891728468	-16.736401673645577	-143.21713565729624	260.46824378017016	276.4640010539551	186.6666666666644	352.4452055740645	-152.0749273042919	29.2827633901756	195.60635004282244	-42.95325503617113	243.2292599446793	232.38084715567723	28.284510382754004	44.68221376634392	183.95582452064207	-95.43535724148904	-19.597677312312435	201.4411901441284	62.86723247670137	-41.63872657023007	75.73866000831424	-25.783243041833103	131.30559369590117	316.3844217301118
V10A20_007_A_TAGAGTCTAAGCGAAC-1	CIc	58.685281537329104	136.69672969219616	241.6007320516928	208.79871494624365	581.3694975544571	6.215096379030616	165.05310260058627	53.96290050590104	253.81970970204983	26.3875365141171	306.19388627619776	-1.5503047150644391	286.83298683300194	288.9026800901095	251.11522366623436	186.5709329644543	-259.9256159925416	-447.36105277898713	100.32194306905184	95.92033902027138	169.82142857142102	-107.52413440689396	-333.7691319342417	-230.38564434819097	141.09742441209158	-181.5645173835376	-119.58490040394858	-65.60829754029619	136.01039537758152	-306.7475417247476	181.5616276463429	-180.6525427072088	54.45527443661509	-135.93677359367624	-252.21081369813143	-229.092824983238	147.61496046607223	64.88090119528579	-103.51620798757874	60.10755884133636
V10A20_007_A_TAGATATGGACTGGAA-1	CIc	-0.18816724872366963	124.93221830537993	270.5199302657445	138.8788806821522	292.4791971034889	76.28505374406696	39.561092159608926	189.16459219999996	269.55691367454654	19.117169750079324	207.74547527433816	-15.636694108844727	136.79833679833234	142.2102698478427	100.11462980099392	-20.95821531299853	-342.35239423522216	-515.6641311618718	-117.09150926095276	18.32334277496235	6.011904761907264	-197.79855538829295	-384.5997790951472	-202.28583908129556	-27.9845420811116	-121.57773975266952	-131.30559369589264	-95.99900562100169	117.881563343669	-233.73394115210047	116.8368074658133	-101.09677673886512	-82.79759435917637	-236.9130636912924	-330.37568995193834	-329.4696171408509	180.93268830627383	-89.50325336085311	-179.89970748014716	-1.666352935544812
V10A20_007_A_TAGCCGGCGGTCAGCG-1	CIs	123.03565101777319	116.92914587434672	117.36887360274116	275.6335194859625	315.1877024709558	-4.481174563136612	408.0613752814212	13.825316523462872	234.2627960274968	208.56864654332665	518.7491093060192	194.07320289390705	275.6063756063867	514.1589665793442	366.8498902040077	224.40331115649715	-82.28730822873234	-444.6466626223501	260.36636306210295	257.45998287333504	289.4047619047573	291.1527890950022	-250.2197777427177	-245.91879447467355	172.7707880464661	-65.64517383526936	-73.12996239030011	213.8674437554509	272.5001892362369	-117.86535056323788	326.8537196649929	61.01313764943685	-74.55412691828377	35.89028358903062	96.87518547094834	-122.34569083884324	318.49511027880305	237.79631381315863	24.695043082006205	400.4147677639266
V10A20_007_A_TAGCGTTGGGTCTTAC-1	CIc	-190.28338146895285	-31.180596885854783	194.49856823935107	86.80868312015532	283.1734739249471	63.487059388695485	50.844531606061885	176.8650124467937	30.366692131396977	27.783187276855955	151.43134530426454	61.5666987419347	172.76507276507348	14.940467981424185	113.02774593617428	24.976395933513917	-27.010692701060428	4.433244668444478	-6.958453043174653	75.82943591770916	-72.79761904762196	-22.497824795936676	16.78200302052319	-153.36597084463617	-9.628263399424524	-4.131990355450927	33.0726523789653	220.64165066914785	77.52378068780796	-379.4409072071997	75.57511665341883	-110.26945989661203	-17.489285220509018	125.61599256159948	-160.8552436346213	-94.80473864037944	48.29900124843705	-106.0710293232466	-92.80042982507784	-27.97047414398092
V10A20_007_A_TAGCTAAGTCCGGGAG-1	CIc	-205.9695462511419	-32.28036441880666	405.92977667686864	-164.18212934605947	570.2216858286412	126.8239956764556	47.52993495104207	242.00326561201956	149.69442322383227	-114.0863356053176	-144.15437508909758	-65.69193485155986	-29.591129591139904	-233.4160805406256	10.37192536632956	226.8844827964865	-182.24081822407163	-290.8986264719483	37.17627401837972	-91.1336539094948	-217.7976190476212	-42.993080779476976	-244.40412055089223	-99.25018654338652	25.777836330506197	-28.16559072878877	135.89238453425648	-20.28118828290338	102.71743244265664	-251.66710620505725	-9.586975568999648	36.74991123209799	-43.87875017281321	-298.00092980008003	-234.420440382231	-238.03365584186892	-2.6789429879362974	-175.10820649527057	1.6715419974940504	-272.6211610319169
V10A20_007_A_TAGGTGCTCGCCTAGC-1	CIs	148.93854790542045	132.07460310193065	122.71332444562591	311.40785444061464	404.2431556882656	-30.7752356932591	366.1386330051285	37.83559517117767	189.5721925133672	113.79422265497742	435.7319723528855	233.51687515593605	319.81981981982887	392.29071852159416	297.90627977959883	190.0950749840837	88.70292887029319	-99.31245819527877	224.1477677934556	229.47544079221615	244.16666666666515	295.73107572475595	-67.08292946825792	-115.46581251023336	367.784291768255	35.84623162479325	-29.06294151592853	147.87244327207156	304.5568087199941	163.16919715180725	279.8153921388633	81.21276679686198	-81.22494124152404	274.43049744305983	304.572971689728	107.56138838330033	240.5586766541703	307.2777825550974	152.81674725887592	253.41975474299463
V10A20_007_A_TAGGTTCGAGTTCGTC-1	CIc	-5.888709783089363	68.34582144292223	122.71332444562697	94.71266438479412	366.7979419424701	-38.06371224402884	257.99301172541544	-14.628335876225504	177.1581359816624	53.94352482959805	413.5002493943754	177.8573719662228	145.59944559944304	380.82103617893335	384.5346444404892	233.3838350569789	-244.3049744304857	-438.00457324191706	153.574994396553	176.64624640449608	89.04761904761418	-72.10628806607411	-348.93943150821343	-357.6355397018849	134.191862635317	-63.34098156646625	69.56798599088566	53.59979007554758	118.13387833370516	-129.41265116979403	188.89703934632124	-282.55809365999016	-211.40951195906095	4.044630404462074	-129.6664490474207	-40.69674617619474	58.58562213898664	35.57198956631612	59.06115057807372	245.93421036287927
V10A20_007_A_TAGTCCGCAGAGAATG-1	CIc	-190.665725337529	-34.46387604469961	246.925461673767	-151.04635801356483	606.6823350060491	14.32924998498533	-149.80595798748658	158.51602023608476	-2.444614209313473	-158.22784810125745	-271.8264571754585	-232.0200292241137	58.97435897435558	-243.94336413370792	-94.27955860620663	-93.53797510046066	-180.009298000923	-68.76973571639661	-199.2888725879748	-168.0280174779992	-229.28571428572096	-183.43530321653557	-27.71453688886377	132.4276120625357	-112.5200360099296	-210.5273391926669	-14.178258014444715	-129.0621072548254	-105.36673983801607	-247.91847191349413	-192.05534160604296	-120.80325087781814	-70.76939029447685	-116.2715016271428	-314.9890201199039	-184.5004310757752	-30.19662921348925	-151.34577349729224	-276.7794957514916	-130.48746803315055
V10A20_007_A_TAGTGCCCTCCAGAGT-1	CIs	-59.62005153878749	-33.746636349300005	144.11873752631809	170.05194259291792	400.5272184463116	-16.295862607336133	205.24258704270483	95.21801975427474	208.2123758594282	205.5826030509587	322.1239489810507	-47.23974482340524	106.58350658350636	304.7855468211395	188.7041308161008	115.846562589206	71.73407717340842	-169.10106242321092	435.8049595533319	139.8897744988295	341.72619047619065	135.87774662671626	-14.75328539549098	-161.82867126504132	147.1686098851701	-6.504238935990324	-34.62479851949011	278.1084701755548	226.1499255670696	216.27171005539324	280.9258919656671	96.85564366592028	-84.16286464813118	98.65178986518154	47.747640809544535	151.40339112941555	290.61329588013507	204.1878063461923	-37.23160806319832	295.5602949914946
V10A20_007_A_TATACACAGACGCCTT-1	CIs	30.927100315817356	69.25788582154382	14.088840155563556	224.4790728397172	65.23534269199715	-90.404131387726	285.13127183839094	10.225113091892592	141.55844155843957	50.27588445309706	428.30803762295193	121.4494458106192	222.45322245322308	389.5094929435045	342.31496954716664	153.48132534087944	-137.6569037656855	-155.70021932894923	58.66291745623972	216.9927321432561	143.6309523809439	264.6291104451521	-229.6170231950051	-125.10237137605516	80.04523197857596	-36.92541028233826	9.700913378307453	132.0797712928394	78.68442964195609	9.079606675962395	161.0020987427819	-83.71799423995039	-62.629614267930044	198.27986982799007	64.84064336162338	-151.962193058084	-2.4708697461568856	101.44179780433598	190.0085567030873	254.6459209794914
V10A20_007_A_TATCTACCACAGCGGG-1	CIc	-112.74929980400029	15.730439957878817	257.6577500453452	18.397586020535982	529.2193355777299	114.98678916711393	51.396964381898506	185.55769694048897	151.5278838808234	91.85329438493586	65.73321932449849	-168.88520617269296	122.31462231461936	86.03411023768103	50.54759898904877	12.38390092879578	-346.86192468617577	-360.7650069221272	51.39882225889711	-33.1005862591383	-125.53571428572194	-186.25271037330452	-346.07668552620373	-116.93996032540647	166.33730759941707	-163.07264525162316	136.31027003363113	5.351692515914599	-10.597229581412382	-471.5932637607423	-30.492898913945734	-100.70225273207768	-13.18609152494695	-222.54765225475407	-335.3166360021436	-333.10981256185727	-42.7460466084106	-63.39037463811497	-237.1201719300292	-36.44643711931568
V10A20_007_A_TATGCTCCCTACTTAC-1	CIc	-1.2649252305367287	63.84399782284511	252.30146646996343	250.83318321021957	306.0090198818703	209.1064673031813	67.11367685445174	81.21871570438009	158.1741787624083	-74.13177539759668	46.988563488671794	-121.11978331372296	246.8468468468716	73.2772491150713	17.905727346805364	-23.911468282719703	-287.95908879589365	-374.6247297276704	-145.1290828697738	-82.78989087236421	27.738095238096875	-165.8955625837241	-301.14059013140286	-238.0293737601707	19.03695408734673	-157.7836975966496	41.917895449030006	-180.87339621859468	64.7818736911119	-239.53584749274688	128.18631945717257	-90.46435475598844	51.30996820130287	-272.19897721988605	-372.6927414090092	-247.43749401283404	197.35746982936772	-96.5832545074091	-94.68091457226193	-126.17774727746384
V10A20_007_A_TATGGATGTGCTACGC-1	CIc	-85.28810403848114	59.010514428728065	216.5311161421839	36.41235813367886	573.7788223337358	48.45223082927677	26.08863783889199	68.23656950132315	184.64476699770296	-36.09217786432955	214.04713552800897	5.1587725863354965	6.029106029100479	-30.501540017463604	168.94775367023706	143.2931515271314	-320.50209205019536	-405.3618927621915	141.74664303033387	9.068352985092424	39.9404761904744	-107.7243912881288	-483.8153416134763	-190.83844431907423	-23.47232285971328	-122.83192035467754	-45.02218773008252	-67.29321750659743	44.35697524789681	-295.04954225219853	86.62917456241975	-121.53312029037184	-37.25978155674673	-248.72152487215004	-370.61546679329336	-161.669380847461	3.2901581356588627	18.23028635308464	21.53105287246673	-130.35588534340184
V10A20_007_A_TATGGGACCGAGCAGG-1	CIc	-71.20868326370541	140.42357836478814	43.54839982013956	74.54362577313985	582.3223019755005	-138.6311775655918	213.87434916515295	24.920367247519	-18.52559205499653	160.88932164880865	236.69748468004997	78.49531344666285	52.252252252245086	215.48751896291023	215.89072879696212	182.9040686823461	38.493723849371165	231.37648358143448	210.4753754304236	55.58483191709424	221.13095238094604	193.41362023010413	56.13912494645652	-25.442699328442878	-3.732736095559489	106.57618417981855	-18.496408174636084	154.543069040306	170.9560214972284	-82.46995441358771	237.32094463800524	4.990728685839571	-38.38310521221424	235.6113435611391	-16.588521573983783	-70.76028993836859	123.6735330836357	120.11637572734432	164.49764193183003	203.11164735692188
V10A20_007_A_TATGGGTACGTATCGT-1	CIc	-71.88815426696516	77.73835502856036	247.4737116126214	118.82994055124888	654.8624785619224	58.22524470065282	45.38925794468027	171.4580154714975	238.2352941176359	-63.29113924050524	174.31772837395397	-106.07113582094352	206.0984060984072	237.0017928561652	133.46085323243173	23.49428013086809	-307.34542073453764	-511.2386641156577	-119.48570613525412	-23.74678874909357	-57.91666666666405	-271.8590743988919	-393.7177377544118	-306.6773436220264	-70.8561140021532	-162.499027766982	-42.86311264998907	-114.78171999944864	130.0557616127864	-373.5071393588096	-42.30087413655755	-86.69665049118491	-30.830913866992503	-185.63458856345596	-354.41272479080374	-251.04575789506936	189.71077819391505	-194.62837159974495	2.0098302588909074	26.548790734452837
V10A20_007_A_TATGGTCTGAGTAACA-1	CIs	42.217860594122385	32.57539918712754	73.85597198008466	110.16033147180354	452.9632217493656	-58.285293941020406	268.5997210214828	-30.206911319894065	203.4377387318497	201.94741966894424	402.1127262363317	89.64146976014774	220.65142065142425	413.5521537259388	303.98304031381633	275.179500691668	-66.10878661087635	-104.38346788619349	250.75901134948552	219.59466877456853	171.6666666666614	173.43626997391678	-151.19581633344166	-131.74513622217776	132.4023450365647	90.70934121488996	195.27192406423416	287.3064758932301	118.10864683470211	-27.06928380364027	250.5756260569873	-188.58247524361263	-97.40080188026164	105.857740585778	-118.93880942489425	-44.57642813807168	79.24989596337056	136.38317998107874	202.9630071836557	55.251309912646974
V10A20_007_A_TATGTCTCATTGTGCC-1	CIs	106.22132184023559	69.67703866481381	198.1036074056998	136.03404791928753	132.72565584704842	-67.2851738425422	373.4514618752572	-69.39425573489495	112.6814362108477	28.98409607270129	418.97801767139896	49.11971203535259	229.1753291753353	485.1974440307302	390.75641857833966	280.5370748523549	-143.42166434216423	-105.60455457558902	140.41200562381482	246.26177458666805	229.4642857142825	337.64691259134673	-266.7312850798967	-39.80199100951669	141.48167665723042	86.30512561250072	18.72525023381936	157.0359219412587	149.21908510583543	20.83411822326179	247.213562361173	-43.67380755119006	-210.8046453753464	135.19293351929323	38.47409341800486	-259.1084714372463	202.92342904701383	90.21985266718065	196.1375440272285	277.96154466280814
V10A20_007_A_TATTCAATTCTAATCC-1	CIc	-212.29639037358845	-29.580796288663112	371.3663650634393	-142.71452591124438	166.7090135298324	188.0892331711944	-109.47145994170702	141.03027382959615	20.05347593582755	-182.53813696848857	-216.5945204503657	-197.2272711072957	-4.573804573818324	-186.5489817496715	-91.862665211925	39.66581033309872	-199.5350999534984	-290.24530620502475	-158.13925056544124	-159.65131853414542	-315.71428571427816	-164.72854834476612	-235.0945607826264	-148.9435273991328	-223.11881079420507	-252.3916932410383	122.0126161622181	-23.2367036336299	21.257537910322583	-188.9575405945011	-125.63930150578877	-148.43965755316404	-142.16092907506513	-218.73547187353296	-356.05970680754774	-167.7204074464483	34.50114440281898	-220.39728265544213	-225.73776689947852	-195.2808424460765
V10A20_007_A_TATTCCACTCAGCTCG-1	CIs	22.456773474994417	102.4643033364352	155.37955461593774	227.66918873474748	71.42857142857768	-159.8060409535716	370.1368652202315	-27.041676704405425	196.90603514132656	197.8902953586465	488.0023514322842	78.32602729961583	289.95148995150475	438.0315358801214	417.1143673954419	239.07076828492964	-185.1696885169646	-391.9610496679347	256.93298286363387	259.1616713874986	326.4880952380919	189.00796884280305	-341.27538714693384	-207.72744644840296	147.98102891772538	2.556972855249243	-28.893797385229792	152.7890949770153	399.6290969646376	247.5228873902849	311.30672208975733	-44.3642245630636	208.47158855246505	131.3342631334276	-46.36773695768623	-227.63993996871503	413.337494798152	215.78238312264077	89.38769824687485	286.0171769252468
V10A20_007_A_TATTCGTGCCAGAATA-1	CIs	-16.92370212668792	58.193573328851386	3.747031956269915	87.89707560199658	375.0873404052809	-221.5366600612492	456.6340270968649	-49.07117428197144	85.25592055003511	60.8568646543302	364.1647071398203	-11.048148544139083	72.34927234926434	279.1339125637859	246.17095032250288	138.19906462025676	-204.64900046488992	-168.07441628946555	189.1415530696554	127.61565992578872	145.7738095238033	422.5834518762352	-205.64434325900208	58.68382259268351	221.40614364447904	141.74185268724497	-57.499054782798936	247.13770768021908	156.3469835742867	-99.55543834532509	141.60401002505188	-34.87592219986743	-101.11641089450208	48.86099488609588	-10.045106534516448	-75.98109652904026	170.568039950054	125.67718634448056	113.52556066304864	253.72744463091445
V10A20_007_A_TCAAACAACCGCGTCG-1	CIc	-80.3352068922178	-11.640393311870112	186.97689461766757	94.20224584158612	240.1702343899068	23.8320422746632	-124.7462261935994	198.76736529349245	109.01451489686598	24.018175916908124	-88.22324355139259	-101.88353113081902	169.64656964657118	59.325150553953456	33.00095294653892	60.98632062007768	-187.58716875871283	-288.409787359848	-6.4999898119272	-13.60252947763455	-57.08333333332981	-272.777493888712	-106.5302166219704	-60.09427266274644	-98.79674154096308	-208.96204402271977	157.26424293076946	-42.24039112241049	144.31155854968458	-210.0177071167574	82.5131935529851	-251.43014952459228	-165.40508779205015	-262.71501627148825	-228.2479672384149	-226.26688380112824	119.16094465250627	-61.92851205319761	-121.6643782460676	33.23296484273366
V10A20_007_A_TCAAACTTAGATTGTT-1	CIs	-44.175816076386155	46.56208192810094	141.73641405096575	234.33465441660852	216.0960426856529	-8.046598210532819	260.2856077451233	-2.2350705318724717	141.13827349120942	252.4180460889412	272.95763859199815	-163.34331230620745	200.00000000000875	163.01199834506363	254.69913129947653	167.64376523286424	89.77219897721986	-24.056185542959	338.1726674409392	210.4604439760316	313.27380952380764	88.49282527933126	-47.4607217726568	-250.4231350210228	68.00166875261107	10.091778797539208	-129.0171731040883	199.86327288800976	216.8395024348252	44.49384018385454	273.78405362998706	-65.62906852882153	-88.18954790542494	100.65086006508784	-76.85916078105261	67.75872529297278	144.8839991676999	276.5500042995889	47.10166557220415	-85.00147824227128
V10A20_007_A_TCAACGAGGAGACAAA-1	CIc	-111.04675207330229	-43.31008662831437	262.56438978596907	167.46231910165776	575.8749920599809	131.86813186812802	-167.71168533428775	55.23434781444942	117.0741023682173	-165.66049983769048	-60.006056719401	-129.20096938593483	189.46638946639197	-24.89311819059599	-47.7923405195679	-88.12550776189498	-339.47001394698606	-400.7808732714691	-180.16586180899188	-23.47232285971288	-205.41666666668436	-315.280290579649	-304.9951536189847	-60.88594463755749	-2.4701930044094143	-261.84179824220377	-160.26903866435478	-165.70221111218984	-8.66701990765564	-424.91429002000456	41.54695682295178	59.67175602636778	-12.477533526884486	-173.64016736401047	-404.7272835183399	-266.819938052808	46.63441531418306	-119.90139593546796	-158.48805046464585	-156.0582779945941
V10A20_007_A_TCACAGGGAATCGCAA-1	CIc	-49.9988398311918	66.62470051427688	253.25202931360815	91.95790548249477	417.042495077197	90.73440220981068	104.51337577859164	128.43625364704442	126.92895339953844	242.6484907497594	220.9900954824068	-39.72878577283858	209.0783090783046	240.1277984645892	212.03751018550508	155.05127022813886	-170.618317061825	-548.6179165306089	75.55474050980932	164.0647300353479	269.7023809523711	-208.74362975955964	-306.5392331447314	-202.2312410140749	109.8083130228612	-125.93334370382888	-131.3652916243773	106.50213377160291	266.2806247319058	60.01582338093669	319.4266153187625	-92.00299838244648	11.734411724047366	-215.1557415155717	-30.877203394861592	-76.68359038222067	341.7602996254506	277.7108951758469	-43.4700415895562	-3.763852621990055
V10A20_007_A_TCACAGGTTATTGGGC-1	CIc	-167.41184764389254	-9.72444769999814	272.6064354287612	92.50585480093405	678.523788350399	46.17035969494723	-113.05536757495489	194.4444444444382	150.91673032849357	-141.35021097044307	-13.948268490819205	-165.63313018994583	130.2148302148314	-56.86571967085419	16.81467261452547	88.41095228685371	-156.34588563457805	-26.2339197660464	-59.68172463679197	7.904617614121951	-147.32142857143637	0.0414324581950877	-28.35696413679189	-5.177716708828838	44.93555540917538	-164.85183168702582	307.6831233956212	-125.55415912825832	-75.15201978149584	-166.08898768036804	-73.37449314342948	-37.26279244092197	138.70454859670872	-55.83449558344371	-238.18921004212152	-185.10713031261665	-72.6825842696684	-185.01160890877827	-227.4988557896988	-172.08042516152204
V10A20_007_A_TCACCCTCTTAAGATT-1	CIc	-149.7568081435577	32.70816483287176	303.9592322922979	-35.85690266017442	657.7526519722845	124.68474148802446	-161.5313436546164	182.5129152279188	110.38961038961044	-160.53229470949367	-183.79471284027483	-225.5782458391054	40.26334026333849	-58.70454649933949	-162.9400472329992	-113.31049777134102	-291.35285913527275	-312.8081882807156	-200.868023717824	-173.03427530026727	-243.9285714285651	-237.1110527987615	-255.76493925116392	-244.2990518135678	59.1748457501748	-177.66586295404662	-133.58406463295248	-137.52123413481567	-119.67299977291697	-247.91847191349288	-34.293049697406445	-158.06604331873478	-20.496336236682204	-290.6090190608877	-431.7021781708463	-331.16198869623145	-91.90334997919484	-170.034683406427	-199.83881559308924	-258.41989059553833
V10A20_007_A_TCACGCATTGTAGATC-1	CIc	-89.88629663196363	23.603544486663573	260.21756450808925	118.03428811625304	460.2998157911545	104.17792589923371	-89.68055574736869	118.00369388902106	97.86096256684569	-17.42940603700152	-53.437188257094725	-155.0928400869524	156.61815661815888	-80.9773364593486	-93.1125443672596	-144.98386140571927	-243.60762436074884	-418.3038561451417	-89.59390345782661	-184.3203126715601	-112.85714285714803	-283.17013548414013	-347.8687194283357	-55.025752088375214	-70.35109676569535	-129.56949521662145	-21.938988717088822	-136.3196928473812	1.9806726717599492	-351.5427796406069	-2.995293110820799	-164.20089162425512	10.369141435095369	-201.06927010691663	-447.4746275743686	-355.49382124723576	56.96004993757207	-92.42697853069082	-118.27154597735066	-97.61857028486948
V10A20_007_A_TCACGTGCCCGATTCA-1	CIs	-111.20064505385355	3.4920925595294525	184.8430585246735	166.45649432533946	458.0448453280925	-43.16789767608807	165.1152512878704	134.31837040605814	173.37662337661558	143.97922752352545	226.7840601396527	59.99857443244272	89.81288981288426	305.4980922171783	149.426160454111	0.5818676854866541	-139.4235239423469	-159.0134863969701	319.30435845708973	181.68544013350797	183.27380952380489	44.62966287789897	-296.1364199896165	-127.37729084389696	50.0515995872072	145.83495372170518	-79.73653314229597	332.7647879348908	257.045896096677	-27.201145311381893	317.5723862501541	77.3661577306984	-37.5190100926239	12.50581125058254	6.973707638432452	-83.06989813838844	285.6585518102222	185.04027288101076	254.701211867953	-178.70587327985172
V10A20_007_A_TCAGACGCTATAGAAG-1	CIc	-66.04542021386406	-3.7670344427674918	271.4468276443823	100.81516843811748	-17.055199136119406	116.95340178946311	-122.64698164542054	104.70033994485765	131.62719633308052	-131.2885426809408	18.308215761721712	-168.16351259843933	47.9556479556395	114.9496621155776	63.39856643694976	-94.08690687921175	-256.9967456996657	-247.95059654364755	-155.8673105528076	83.00946358386842	-115.11904761905508	-271.5483309624754	-141.3678065054316	-191.9577046972533	-17.027863777085933	-125.09722330249464	156.06033470638477	-134.35855649314783	4.150581586050254	-257.31831367969704	-20.46783625730227	-184.04544916557103	-168.98244158715647	-202.23152022314397	-308.44560508043617	-219.86461027557627	98.1975655430638	3.726316392928524	-202.3958768630688	-121.26218309120635
V10A20_007_A_TCAGCAAATGCATCTC-1	CIs	-221.65347909522026	3.0022331079725406	198.3836487413768	-153.73356152044323	135.67934955219067	22.89377289376938	96.523816758053	139.7588265210504	-46.33307868601052	1.0386238234325138	139.268918341177	13.480523183291703	-62.1621621621744	-39.258952788124525	105.79778198241344	144.698416880756	-173.91910739189947	-146.30485168076964	225.55372170261725	96.43633489230288	131.07142857142452	47.916637894129	-206.99682167570563	14.31379329171889	-98.67597654963534	7.544528272526189	98.17324338845415	221.06288066072403	-92.53652259480614	-164.2240892137214	162.00052977972	-73.1052984574114	-88.48334024608305	-37.37796373778785	-170.79648643835333	-191.52536960758084	-60.52330420308767	-35.199357927019335	75.87606710047271	39.457368634951536
V10A20_007_A_TCAGGGTGTAACGTAA-1	CIc	-224.3892734886274	-20.563669011683107	289.50357742943794	-282.74935447066224	-98.90109890109612	85.0522428391234	-224.75036943941384	52.51746567092327	-154.58365164246084	-278.90295358643925	-238.43433803623503	-230.826116397566	-242.89674289674664	-283.66202362895217	-169.45875398786728	-161.05658388776322	-298.37284983727034	-181.54525798374613	-225.8797400004088	-121.12728630085628	-339.9404761904489	-272.5358045492825	-123.93210558348991	9.982346624933411	-169.30153920471918	-114.20821342461296	-67.39896125603667	-68.08043421216628	-187.9620518254991	-376.1066947971461	-201.683069462272	-250.38466090658872	-44.48361675652751	-140.07438400743828	-446.30245118409465	-313.6954369831009	-89.31543903454686	-268.96838363859376	-68.7620639563757	-268.7431749135749
V10A20_007_A_TCAGTAGGGACTATAA-1	CIc	-241.17417241210487	-20.208864268752595	367.0829159007815	-253.15258511979604	195.48370704441015	129.22596529153896	-184.59541204579293	169.55084450868182	-92.36058059586574	-282.40830899053014	-300.9744192675189	-200.49716668446453	-212.95911295912973	-410.0813680871668	-163.21626362091718	-132.17179368949664	-103.44026034402512	-249.7394496554776	-286.86553782830606	-111.8722965109979	-336.2499999999916	-164.02419655557287	-96.62331221965457	-54.02478752251973	-205.59690841622697	-264.7293303258931	82.43288957873119	-35.29354896626545	-153.40751394040606	-304.2610104359067	-168.0522444322117	-229.77078155205595	41.20005530208935	-192.7010692700954	-229.36079292538915	-199.6200146885198	-83.29431960050923	-321.7817525152632	-181.14341432351003	-136.70715215973146
V10A20_007_A_TCCAACTTTAAATTCT-1	CIs	102.83446301928481	144.32134373075934	177.8341366443854	167.3722452410921	604.3638442482642	31.4958265777978	368.7488778709484	1.5190449423147838	132.58212375859367	20.123336579030795	323.5624198375376	68.39160340710588	162.92446292446158	378.4535466372521	232.44299584297568	149.02399929738044	-160.48349604834377	-295.62742078494983	-51.83690934653029	150.42926465099296	-100.05952380953508	169.34826743272535	-332.59698397311035	-139.74375307113854	189.875502272581	143.75437504861495	48.156328975387176	71.47789578356208	114.45007947921378	-28.877670195530172	8.445911526791988	-94.23205902079532	-211.25397483753332	5.764760576471751	19.85281025579753	-138.2795286904876	143.79161464834516	47.29555421790492	197.73943844148803	286.4617273867696
V10A20_007_A_TCCACTTTATCTAGGT-1	CIs	-131.4162453661401	-53.648257514481514	70.06160909384482	58.99087251546254	203.61430477038425	-76.46520146518228	201.29269269547905	108.22693326908944	64.51489686784817	277.4423888348056	262.5409719253171	186.99882390676945	-114.69161469162523	179.03277708822506	127.45314679520752	39.57798124849391	166.8061366806159	158.75682486350107	392.12869572302327	113.3763695847927	324.8809523809447	267.8884638225858	117.18098415345548	25.42449997270164	-18.75150956238959	158.20175779730425	118.7491294052098	272.72915602084265	219.76635631921755	35.80981803112441	262.668867290154	213.8122854775771	-32.645513618132625	156.25290562529088	128.70200011870557	-24.55535332247238	133.28391593840405	287.81494539512613	237.1102222752931	277.6599973896001
V10A20_007_A_TCCAGAGCACCGGTTC-1	CIc	-316.2698661847478	-39.20986636960677	391.1191398392095	-273.1114513901432	304.99269516612173	-15.680357893473024	-216.36029665639757	237.4728980968313	-59.05271199388231	-222.42778318723876	-384.8867037195422	-148.88271142947698	-173.04227304228888	-268.05498092218374	-166.29607634619876	-27.062336692792293	-129.24221292421367	-129.9718450075584	-206.52240356988915	-189.27167731595745	-466.1904761904462	-67.87327192121528	-107.0712079886502	-77.83864451198636	-170.0041718815311	-58.800653340600405	-1.532246831034334	-115.31343654619477	-278.78283248806906	-311.6075801529643	-288.0473541577425	-220.9926224010688	-130.08087930318246	-150.20920502090507	-275.46145171821644	-327.5217932752071	-204.05482729921843	-234.21331728151597	-125.84323323980004	-302.8339945804763
V10A20_007_A_TCCAGGCGAGTACGGT-1	CIc	11.644682605105094	90.20916947712676	277.9824402249656	208.6410856902547	554.9450549450763	74.02570107487861	175.16262239839614	175.8813137396564	223.0710466004506	125.96559558584347	278.9475559355948	-50.09087993157223	281.21968121968945	244.5179975175884	65.29755410388945	10.594383330041216	-332.403533240344	-505.20322926879976	-25.317358436739248	39.621895790795726	167.61904761904148	-187.8271437844476	-434.1230304532831	-278.04975703860384	92.70359879674906	-127.48891654352374	-38.236523192643766	-75.11014128468713	246.6883657558031	-232.18927777569127	64.45993031358896	-122.28271590326172	-62.88884280380766	-123.7099023709914	-295.4032880289692	-84.58664623048031	205.9404910528402	96.64058245191696	-105.46634031798824	119.42686184645252
V10A20_007_A_TCCCAAAGACGAAGGA-1	CIc	-108.0115457270302	58.32481293269465	211.67969581987623	182.73734462258184	561.8370069237292	-25.993814928240337	-85.25418813097717	68.87229315559844	131.74178762413823	-92.43752028561096	-5.201653128117634	-87.46747924017325	159.5980595980596	-57.27945570727165	17.760713743149964	165.45901675340087	-205.53231055321623	-207.3591861496349	-93.77101289809622	21.814548887867208	-181.66666666667447	-150.79343157429238	-140.7479205644278	-188.9730103554451	-172.28772808116577	-77.93419926888711	-105.3568941157686	-141.1396688165518	69.87863648978951	-316.46761858117634	-1.7829125659724183	-147.67033573992762	-60.78045071200625	-187.91259879124812	-285.09110332957505	-333.3652648721098	73.04671244277121	-128.94487918137276	-154.67733269654985	-118.52028686887505
V10A20_007_A_TCCCAGCTTTAGTCTG-1	CIc	-113.58649809186389	61.19809549970012	362.2985477292784	-0.1876538761701505	325.9226322810316	52.68570227586302	28.82318007927987	96.0344227629208	176.39419404125294	53.87861084063354	-94.09737067124384	-206.4310916283408	-15.176715176725594	72.74858640187817	-36.861076967697535	6.126078650949372	-273.26824732681433	-243.1284707639537	-78.1628868920192	34.62661660409289	-170.11904761906175	-70.82878727194138	-130.2436715280861	-127.52288568985657	-24.38354961245195	-65.92712141246297	-25.809404413665018	34.492521441298315	7.872227689044413	-279.1508118901379	-79.8541068117366	-294.216278060508	138.49716576800893	-84.28637842862767	-417.5618731082256	-210.4927036433897	23.48626716603684	-85.40430532863003	-20.904224623405614	-152.08842425295762
V10A20_007_A_TCCCAGGCTTAGCTAA-1	CIs	-6.770267466671504	12.229954167868929	117.14799592952986	209.72197201704245	299.91107158738663	-9.292619948349632	207.4937506042359	95.25817072191003	118.86936592818736	130.37974683543757	301.2505344164221	-15.64560390605386	162.37006237006668	111.1800671171842	199.40751584793983	166.1287135234889	268.52626685263215	335.61217664535843	315.3004462375208	191.9285071251434	230.65476190474956	263.6554476777284	162.63552960800473	-78.46652228511077	94.15277869266797	139.35988177646232	8.029371380816114	269.02095101304366	317.5005677087157	199.4499491391464	266.93766937667743	165.7395352507247	-138.7909581086579	225.15109251511475	81.47367796308687	158.61991889388605	251.11839367456312	285.192191933945	157.6323801564137	81.1142909642225
V10A20_007_A_TCCCGCGTACTCCTGG-1	CIs	16.141450223947306	-6.537817861811152	127.73434726702504	141.70119497987903	234.42164771645855	40.94607578213849	295.9106163768887	144.34942048769597	15.50802139038162	197.92275235313383	330.94627333619684	226.5405039381436	144.2827442827446	102.42265434653017	136.93427431050415	122.65331664581008	144.07252440725563	99.84133650660002	258.7668357886338	67.00261291526756	299.10714285713726	258.6697418758004	73.0338345017209	-172.46619469671305	169.94927870364708	115.95823286925292	-19.59087019680081	181.5017885011324	258.143466303325	80.75575481295631	332.86468203025737	9.5869333648946	51.2926862989155	360.018596001872	153.33254199062665	119.42395504039156	203.26154806490896	202.91225958092284	266.2527610291932	101.62080827477756
V10A20_007_A_TCCCGTCAGTCCCGCA-1	CIc	1.383141124444598	116.68421614857377	221.52452925443728	122.25274725274193	53.38880772407224	38.62667387257338	41.453174416844966	61.23691747637745	183.307868601984	48.62057773449892	201.1008978195838	-105.4118108271752	141.85724185724254	178.32023169218851	145.42792823898867	17.346244208772678	-303.7656903765522	-310.10157574629613	-40.47720928336557	101.59629361263497	68.86904761904789	-127.88128219647228	-375.54944435676987	-251.73348863450423	23.362536503968386	-223.2247024967023	-86.42270113226594	10.289060449957269	204.5769939192008	-276.94684097501903	54.088473215562914	-141.693297037119	-127.17751970135602	-234.96048349604104	-356.46032405486704	-258.0866621962469	186.0434873075223	-187.562702439306	-223.63838974786853	17.40096238157187
V10A20_007_A_TCCCGTGTGCAATTTG-1	CIc	-165.35254800367971	3.870042271362506	221.89134396172923	-43.513180808258056	-438.7664358762908	134.75800156127764	-340.0292789371153	66.23571294734873	-45.7219251336868	-268.61408633555817	-392.1993016958845	-289.47040165364024	39.50103950103909	-240.9782558727762	-284.5028795558421	-247.09615089037607	-129.89307298930106	216.10123353088264	-366.7705849990784	-256.02178161297945	-254.64285714285276	-170.197632825545	206.24168789306088	-56.85478734052855	-47.99859473464456	-264.50571673018646	58.12588303185744	-297.69911748863933	-151.36376252113496	-370.7380476962176	-298.6837011227129	-240.85690614274085	-29.724872113915968	-215.43468154346337	-442.1330642768491	-239.10336239104555	-33.330732417813266	-246.1518617249997	-227.9465902533053	-194.93921210448104
V10A20_007_A_TCCGATGACTGAGCTC-1	CIc	-238.09725566237077	-37.58997288734026	140.15871638517882	-274.1397946315991	29.88629867242766	64.95826577793422	-399.4227077492496	-21.4406167188614	-214.89686783803523	-283.31710483604576	-493.9477340743844	-278.92120175342814	-272.48787248786834	-447.5474647174975	-390.5423508776765	-369.52989482466313	-92.51510925151028	373.0614276603337	-366.8622776453181	-358.9684474013389	-447.8571428571137	-225.34423467343947	198.58891418523297	-17.580577647547965	-161.5396438530773	-190.4021155790824	-152.60780450917446	-241.25429861753503	-299.44743017179906	-281.0722224315336	-349.4814271450945	-214.8775002958857	-102.4471173786725	-136.82008368200664	-433.3491601875842	-216.86304563016668	-280.7038077403328	-395.7204689425654	-183.14329492765845	-351.79999023323603
V10A20_007_A_TCCGCGGCAGCATCTG-1	CIs	115.31882229145066	109.78498069556642	-62.76870163370686	188.12676394642895	317.79203455506206	-255.20927160271503	472.53718563124784	-134.04400546053654	41.978609625672576	52.74261603375268	426.8695667664571	74.45917530916905	129.52182952182784	476.5089872661389	369.6603919510793	267.154118086207	-11.622501162251991	-225.14660817897752	254.33502455323668	306.1502316492233	168.5714285714251	333.3172207107354	-255.37046637963357	6.615465812512945	246.25079595108627	159.3295481060914	-62.51368077527462	254.4160095018605	219.66543032320712	35.90400482236549	231.26922998551797	12.131613208667046	-68.36720586201326	223.430962343099	64.57356519674495	2.027652712588052	213.78225135246515	45.031100409894925	157.12494776431473	429.25045241137786
V10A20_007_A_TCCGCTGTCATCCCGG-1	CIc	17.162669164745125	52.10135970333879	224.8929137709192	256.71800876717714	410.4363844248487	82.57521167357034	76.3876420788066	73.86439679862939	110.962566844916	108.60110353780776	115.55418982471112	-88.59902348622118	278.51697851698333	272.46816531054213	42.61328324609566	70.1205454186214	-175.54625755462072	-486.84026319478585	-22.566579049244943	-64.32382583492715	155.77380952380605	-214.95849848772144	-238.07001329937103	-252.20667188381083	132.7865972816931	-158.18231313682767	-132.49955226553303	-199.15201568909512	216.2339464587442	-57.171382285346986	253.33659351628987	163.74718901645613	90.53988663072508	-217.71269177126564	-75.83536114903295	91.43596129897402	196.2520807323963	134.47702582623646	-85.20884325313425	-40.865549606926216
V10A20_007_A_TCCGCTTATCCCATTA-1	CIc	-196.92637159250535	-0.7406390046144906	206.8046100325652	-63.65970095477505	283.8086768722816	16.866330390919558	61.651497783365805	155.3240183088375	-10.924369747891008	-174.74845829274483	103.80148211486753	-107.1314016892881	231.87803187803289	-2.8501815841487548	282.3138646816204	314.3512724238859	-10.878661087862556	67.15976791575542	-126.8618701224506	121.64328217290016	-173.03571428573454	-49.98135539381051	-9.33210107523225	-129.90700129215648	5.445403245289507	2.7903087812090432	180.14844884882325	-68.50856961343901	-20.109504705673647	-184.7756470632481	-67.50616378343956	-196.51240777999985	-61.14337066222973	109.66992096699184	-156.71553207904202	-108.7588210875943	-46.8815022888091	-101.55645369335168	159.91085109346923	28.53106606688762
V10A20_007_A_TCCTAGCAAAGAAGCT-1	CIc	-89.35790798359228	100.87569371321185	206.48512625524452	131.68798414699518	454.2018674966826	-27.037170479790245	146.6294695264357	248.31365935918163	106.03514132926048	45.24505030833876	159.11803477269729	-134.92105919668535	102.8413028413034	-8.389647404965542	149.67475520323922	36.51494192301961	-189.86517898651127	-121.98422698212627	-121.90027915316422	188.14087785170528	-89.22619047618872	-55.18112889637752	-215.43854112661947	55.79922470744801	23.84559646927392	-80.16061289570574	69.15010049151266	-9.515654563787184	157.57071127594895	-174.62231096710883	71.12292927440375	122.9928591154804	92.5273054057808	-47.04788470478559	-27.434862603121847	-217.51764217517643	175.41874739907325	-94.94940808897356	-100.2626708853154	49.65960150157509
V10A20_007_A_TCCTCGGGCTGGGCTT-1	CIc	-157.87321265756816	4.902409620170051	239.017252123962	137.73043895994388	633.3926189417776	39.51240016813487	3.6598671399244185	235.9070103589229	145.72192513368947	-89.15936384290642	-165.9986461450975	-168.74264941728725	23.423423423421077	-199.53569622581892	-90.45396163354144	-105.76817513120253	-145.42073454206286	-411.7395429869599	-94.53511828350813	-112.89330961948497	-181.3690476190555	-62.23155219798685	-295.61796992988803	-130.68047391122283	17.81832553850461	-196.62440693787423	-1.193958569633219	-66.50600080103118	136.0734741250924	-253.5885167464072	31.440389591865895	-30.59533672624145	-57.23766072168512	-391.6782891678261	-209.96795062019552	-274.9784462113258	187.5650228880477	-64.65158941725554	-140.95675880046065	-189.03343230163068
V10A20_007_A_TCCTTTCTTACGCTTA-1	CIs	-29.446278724411716	42.468474517642406	10.20375965353581	135.81636942292204	400.65425903578	-16.453491863317684	443.8244921071407	77.17015980084993	179.1061879297136	-7.724764686790658	361.1853356135183	20.786556897964388	176.2993762993803	210.7065692088498	212.4311185382929	240.16863184244525	-182.24081822407948	-258.06150543658674	117.8861788617798	143.60055332323608	-3.333333333344331	302.1807283826444	-279.63618330590486	12.73954901996762	259.5349449970457	-49.73944154935311	-100.15322468309998	167.24902288454336	116.44336790047964	1.0548920619388438	128.7466634064771	-117.21308241606008	25.940135490119903	79.12598791259988	-145.72081429165004	-181.57869527732197	247.8672492717334	17.0263995184469	34.88348954291394	294.28497087732853
V10A20_007_A_TCGAGACCAACACCGT-1	CIc	-135.6336485655991	-14.672384237002372	130.96073899358433	-77.15576772953118	583.9738296385822	12.85804359574733	1.201541287445928	16.44851307583381	90.7181054239866	-97.2086984745188	-47.99950121135243	-129.37025553297826	26.81912681912036	-199.6046522318932	-86.27618876627659	-200.38205651801897	-111.6689911668879	126.10636676155409	-26.33616561728633	-188.37142919878917	-9.404761904761994	137.8526938003324	82.74913779500324	50.80350155604923	3.633928375381027	-145.36828186981657	-91.52687401746807	-16.92515916969519	76.84253021471555	-493.0113400897168	50.05399678057087	-172.1110979603104	-160.3069265864634	28.87029288702863	-461.2143153896643	-366.5900309735831	63.17623803578105	-54.920170837284665	-145.19531172267887	-192.9193257433952
[truncated: 18,990 more rows]
