# Supplementary material for: Spatial multi-omics identifies aggressive prostate cancer signatures highlighting pro-inflammatory chemokine activity in the tumor microenvironment
Source: Nat Commun. 2025 Nov 19;16:10160. doi: 10.1038/s41467-025-65161-9 (PMC12630738; doi:10.1038/s41467-025-65161-9)
Supplement: Supplementary file 10 — Source Data [file 41467_2025_65161_MOESM10_ESM.zip › source data/source_data_file_suppl_MSI.xlsx]

## Sheet: MSI data
ID	MSI sample ID	Sample ID	Outcome	x	y	scaled ADP RMS	scaled AMP RMS	scaled ATP RMS	scaled Aspartate RMS	scaled Citrate RMS	scaled GSH RMS	scaled Glucose RMS	scaled Glutamate RMS	scaled Glutamine RMS	scaled NAA RMS	scaled Taurine RMS	scaled Urate RMS	scaled Zinc RMS
V10A20_007_A_AAACGAGACGGTTGAT-1	P28_2	P28 - sample C1	Non-aggressive	23.3333	16.8431	0.112378	0.063056	0.0213255	0.281778	0.81932	0.116171	0.132155	0.165375	0.134239	0.0325575	0.0927851	0.0795294	0.105372
V10A20_007_A_AAAGGGATGTAGCAAG-1	P28_2	P28 - sample C1	Non-aggressive	13.6471	27.7255	0.082377	0.0657539	0.0177421	0.269291	0.815385	0.108352	0.0768809	0.137938	0.158221	0.03363	0.0599876	0.0714391	0.163194
V10A20_007_A_AAATACCTATAAGCAT-1	P28_2	P28 - sample C1	Non-aggressive	17.6471	4.96078	0.0556855	0.0320372	0.0168685	0.319245	0.756876	0.076176	0.04469	0.113459	0.0845452	0.0254631	0.0373567	0.0391946	0.226746
V10A20_007_A_AAATCGTGTACCACAA-1	P28_2	P28 - sample C1	Non-aggressive	10.2549	7.92157	0.0502736	0.0495269	0.0175882	0.279945	0.778922	0.0934143	0.0913528	0.147417	0.168669	0.0317115	0.0687158	0.0872426	0.0957259
V10A20_007_A_AAATGGTCAATGTGCC-1	P28_2	P28 - sample C1	Non-aggressive	7.39216	18.8235	0.0972189	0.0870478	0.0244066	0.196234	0.810831	0.152035	0.206946	0.16723	0.199621	0.0563213	0.11451	0.154629	0.104587
V10A20_007_A_AAATTAACGGGTAGCT-1	P28_2	P28 - sample C1	Non-aggressive	11.3922	17.8235	0.114968	0.127196	0.0244698	0.237885	0.837416	0.168743	0.233908	0.172765	0.208606	0.069709	0.12705	0.122462	0.0744892
V10A20_007_A_AACCGAGCTTGGTCAT-1	P28_2	P28 - sample C1	Non-aggressive	18.2157	27.7255	0.0958123	0.0874206	0.0221256	0.283555	0.767996	0.277731	0.276913	0.265293	0.281404	0.0561424	0.241403	0.183464	0.0497262
V10A20_007_A_AACGATATGTCAACTG-1	P28_2	P28 - sample C1	Non-aggressive	21.6275	27.7451	0.171797	0.091128	0.0401319	0.254274	0.682595	0.244081	0.128298	0.283509	0.287374	0.0541426	0.117704	0.0961854	0.110525
V10A20_007_A_AACGCGGTCTCCAGCC-1	P28_2	P28 - sample C1	Non-aggressive	15.3529	28.7255	0.108377	0.109385	0.0346874	0.249035	0.807442	0.219077	0.234658	0.253928	0.2876	0.0639499	0.172323	0.162183	0.0921303
V10A20_007_A_AACGTGCGAAAGTCTC-1	P28_2	P28 - sample C1	Non-aggressive	20.4902	15.8431	0.112119	0.0830038	0.0182053	0.269597	0.835283	0.123529	0.112614	0.148489	0.121171	0.031244	0.0746264	0.0649091	0.143458
V10A20_007_A_AACTCAAGTTAATTGC-1	P28_2	P28 - sample C1	Non-aggressive	3.41176	13.8627	0.134978	0.168744	0.0356173	0.246091	0.528675	0.614344	0.413451	0.649046	0.364286	0.182895	0.270502	0.342469	0.0440337
V10A20_007_A_AACTGGGTCCCGACGT-1	P28_2	P28 - sample C1	Non-aggressive	15.9216	31.6863	0.185973	0.164015	0.032368	0.200431	0.579134	0.30309	0.417558	0.328417	0.427127	0.0865	0.284445	0.204909	0.0359516
V10A20_007_A_AAGACTGCAAGCTACT-1	P28_2	P28 - sample C1	Non-aggressive	17.0784	15.8431	0.104342	0.0961485	0.0260098	0.283348	0.792317	0.148212	0.147543	0.199458	0.216743	0.057026	0.115628	0.104993	0.0976513
V10A20_007_A_AAGAGCTCTTTATCGG-1	P28_2	P28 - sample C1	Non-aggressive	22.1961	16.8431	0.0850248	0.063776	0.0162881	0.297296	0.786909	0.127268	0.0979537	0.155805	0.14248	0.0342048	0.0842922	0.0712089	0.172038
V10A20_007_A_AAGAGGCATGGATCGC-1	P28_2	P28 - sample C1	Non-aggressive	23.902	15.8627	0.106149	0.0973677	0.0281847	0.306192	0.790182	0.216468	0.19843	0.252119	0.236782	0.0615942	0.145083	0.119548	0.0658261
V10A20_007_A_AAGCTAGATCGAGTAA-1	P28_2	P28 - sample C1	Non-aggressive	17.0784	1.98039	0.0473656	0.0438339	0.0181302	0.327381	0.809345	0.148959	0.124821	0.217323	0.234012	0.055537	0.0916619	0.101915	0.0957525
V10A20_007_A_AAGCTCGTGCCAAGTC-1	P28_2	P28 - sample C1	Non-aggressive	19.9216	16.8431	0.0935694	0.0922814	0.0262286	0.265549	0.800624	0.165194	0.170329	0.188668	0.178418	0.0500101	0.123912	0.105176	0.0806819
V10A20_007_A_AAGGATGAGGGACCTC-1	P28_2	P28 - sample C1	Non-aggressive	27.8824	24.7647	0	0	0	0	0	0	0	0	0	0	0	0	0
V10A20_007_A_AAGGCTGTGCTCATCG-1	P28_2	P28 - sample C1	Non-aggressive	4.54902	21.7843	0.139701	0.085957	0.0488512	0.23787	0.658856	0.175865	0.189795	0.314771	0.294933	0.0778074	0.213832	0.150571	0.106145
V10A20_007_A_AAGGTATCCTAATATA-1	P28_2	P28 - sample C1	Non-aggressive	24.4706	26.7451	0.166954	0.147289	0.0370013	0.220616	0.708437	0.329338	0.234968	0.292896	0.3018	0.0597805	0.198755	0.13236	0.0568658
V10A20_007_A_AATCGCCTCAGCGCCA-1	P28_2	P28 - sample C1	Non-aggressive	23.3333	12.8824	0.104741	0.0577012	0.0223089	0.261391	0.87053	0.13316	0.168062	0.152631	0.170202	0.045646	0.108212	0.100162	0.113954
V10A20_007_A_AATGACGTAGGATGTC-1	P28_2	P28 - sample C1	Non-aggressive	22.7647	7.94118	0.121412	0.0790382	0.0322088	0.238905	0.848061	0.136138	0.142243	0.187117	0.243763	0.0449231	0.129897	0.140591	0.191713
V10A20_007_A_AATGCAACCGGGTACC-1	P28_2	P28 - sample C1	Non-aggressive	11.9412	26.7451	0.125053	0.0786834	0.0231734	0.204094	0.784917	0.166256	0.14759	0.183857	0.21646	0.0481414	0.124537	0.0995883	0.223421
V10A20_007_A_AATTAAAGGTCGGCGT-1	P28_2	P28 - sample C1	Non-aggressive	6.84314	11.8824	0.24706	0.249853	0.0644888	0.261201	0.468556	0.593707	0.54637	0.445224	0.431819	0.153967	0.338114	0.2916	0.0494286
V10A20_007_A_AATTGAACGCTCTGGT-1	P28_2	P28 - sample C1	Non-aggressive	25.6275	6.94118	0.0507307	0.0384788	0.0154587	0.296434	0.855045	0.0593016	0.0626149	0.0987122	0.0854952	0.0239852	0.0443811	0.0551694	0.184415
V10A20_007_A_ACAACAGCATGAGCTA-1	P28_2	P28 - sample C1	Non-aggressive	19.3529	19.8039	0.262811	0.183768	0.067855	0.188407	0.521766	0.54531	0.428086	0.42926	0.330694	0.13183	0.353167	0.175865	0.0719855
V10A20_007_A_ACAAGGAAATCCGCCC-1	P28_2	P28 - sample C1	Non-aggressive	21.0784	2.98039	0.0781494	0.0605622	0.0194521	0.304286	0.802551	0.120486	0.0592258	0.123193	0.164906	0.0322916	0.0484506	0.0611132	0.18403
V10A20_007_A_ACAAGGGCAGGCTCTG-1	P28_2	P28 - sample C1	Non-aggressive	21.6275	7.92157	0.132111	0.0932611	0.0294176	0.249141	0.834896	0.137402	0.134824	0.209216	0.256245	0.0531654	0.110586	0.129678	0.0899208
V10A20_007_A_ACAATTTGAGCAGTGG-1	P28_2	P28 - sample C1	Non-aggressive	25.0392	23.7843	0.0604993	0.0323345	0.0176521	0.289591	0.735072	0.109802	0.0917119	0.168441	0.0996257	0.0418537	0.0633618	0.06957	0.116048
V10A20_007_A_ACACAAAGACGGGTGG-1	P28_2	P28 - sample C1	Non-aggressive	10.2353	27.7255	0.12208	0.0837974	0.0239597	0.224011	0.807481	0.166491	0.163489	0.1551	0.214904	0.0507308	0.117934	0.118584	0.217568
V10A20_007_A_ACACGAGACTCCTTCT-1	P28_2	P28 - sample C1	Non-aggressive	18.7843	20.8039	0.183411	0.107326	0.0913295	0.179344	0.611775	0.351507	0.448998	0.336452	0.299886	0.10785	0.334092	0.211379	0.0518299
V10A20_007_A_ACACGGGAACTTAGGG-1	P28_2	P28 - sample C1	Non-aggressive	18.7843	24.7647	0.104647	0.0647834	0.0233068	0.210348	0.792993	0.172248	0.171296	0.17526	0.175299	0.0516833	0.139842	0.108898	0.141472
V10A20_007_A_ACATAATAAGGCGGTG-1	P28_2	P28 - sample C1	Non-aggressive	14.2157	30.7059	0.111189	0.0816512	0.0268736	0.248254	0.82513	0.16833	0.118201	0.183131	0.18968	0.0401677	0.108529	0.10089	0.156699
V10A20_007_A_ACATCGATCGTTTACC-1	P28_2	P28 - sample C1	Non-aggressive	13.6667	9.90196	0.0834188	0.0585494	0.0201794	0.289855	0.770699	0.153667	0.0946661	0.202165	0.178565	0.0480615	0.0943651	0.0722069	0.14121
V10A20_007_A_ACATCGTATGCAATGG-1	P28_2	P28 - sample C1	Non-aggressive	24.4902	6.94118	0.0760199	0.0517806	0.0152032	0.27097	0.834522	0.0762056	0.0744763	0.123633	0.115414	0.0296008	0.0584091	0.0597333	0.143059
V10A20_007_A_ACATTAGTTTATATCC-1	P28_2	P28 - sample C1	Non-aggressive	13.098	1	0.14122	0.204511	0.0306316	0.212188	0.457199	0.315863	0.417113	0.478905	0.493204	0.170189	0.463414	0.363747	0.0479753
V10A20_007_A_ACCACAAGTTTCTATC-1	P28_2	P28 - sample C1	Non-aggressive	9.09804	21.7843	0.094422	0.131844	0.0250874	0.215416	0.78324	0.199176	0.259756	0.231583	0.296737	0.103218	0.175873	0.203134	0.0737459
V10A20_007_A_ACCACGTGCAGCTATA-1	P28_2	P28 - sample C1	Non-aggressive	21.6471	3.96078	0.112933	0.0802729	0.0255068	0.265896	0.833978	0.135871	0.106461	0.157443	0.209327	0.0467161	0.0738565	0.0932523	0.15888
V10A20_007_A_ACCATATCCGCAATAA-1	P28_2	P28 - sample C1	Non-aggressive	10.2549	13.8627	0.0999914	0.111976	0.0312493	0.243897	0.686418	0.310711	0.25958	0.297009	0.280933	0.107545	0.202001	0.168698	0.0398673
V10A20_007_A_ACCATCGTATATGGTA-1	P28_2	P28 - sample C1	Non-aggressive	2.27451	9.90196	0.187034	0.110746	0.0386909	0.230249	0.630267	0.180799	0.115042	0.214787	0.210141	0.0492355	0.103235	0.116496	0.125465
V10A20_007_A_ACCCAACGCCCGTGGC-1	P28_2	P28 - sample C1	Non-aggressive	27.3137	21.8039	0.0967655	0.075966	0.0262667	0.215364	0.720719	0.223142	0.275189	0.238003	0.18747	0.0665628	0.245274	0.130876	0.0671957
V10A20_007_A_ACCCGGTTACACTTCC-1	P28_2	P28 - sample C1	Non-aggressive	5.70588	9.90196	0.202008	0.154366	0.0524147	0.218831	0.504696	0.539015	0.354795	0.470816	0.375605	0.163454	0.296731	0.233522	0.0533474
V10A20_007_A_ACCGACTGAGTCCCAC-1	P28_2	P28 - sample C1	Non-aggressive	15.9412	23.7647	0.252413	0.216065	0.0624843	0.207861	0.594114	0.363096	0.579223	0.335089	0.350349	0.174102	0.3202	0.312026	0.0415571
V10A20_007_A_ACGATCATACATAGAG-1	P28_2	P28 - sample C1	Non-aggressive	14.2157	26.7451	0.0858613	0.0589184	0.018643	0.235072	0.790653	0.103018	0.0761402	0.13373	0.158023	0.0300554	0.0693938	0.0659727	0.221588
V10A20_007_A_ACGATGCATATGTTAT-1	P28_2	P28 - sample C1	Non-aggressive	2.84314	14.8431	0.076635	0.152069	0.0221572	0.281384	0.667218	0.403234	0.239252	0.419782	0.334991	0.108003	0.206999	0.211501	0.0516415
V10A20_007_A_ACGCATTCGTGAGTAC-1	P28_2	P28 - sample C1	Non-aggressive	13.098	18.8235	0.152576	0.135824	0.0431438	0.248643	0.780302	0.314587	0.285547	0.230509	0.221511	0.0609413	0.184044	0.119711	0.0791173
V10A20_007_A_ACGCGAAGTCAGACGA-1	P28_2	P28 - sample C1	Non-aggressive	11.9608	2.98039	0.112649	0.07639	0.0237478	0.222701	0.699215	0.17972	0.18294	0.259328	0.259661	0.0772976	0.167424	0.166886	0.108016
V10A20_007_A_ACGCGGGCCAAGGACA-1	P28_2	P28 - sample C1	Non-aggressive	13.6667	17.8235	0.294213	0.198449	0.0540928	0.229748	0.696516	0.329164	0.352139	0.24184	0.213626	0.0725137	0.213518	0.139476	0.0787936
V10A20_007_A_ACGGCGACGATGGGAA-1	P28_2	P28 - sample C1	Non-aggressive	22.2157	2.98039	0.0697354	0.0499202	0.016903	0.273881	0.825711	0.0857542	0.0710093	0.141342	0.184614	0.031512	0.0559752	0.0723762	0.232303
V10A20_007_A_ACGTAGATTGCTGATG-1	P28_2	P28 - sample C1	Non-aggressive	16.5098	18.8235	0.248576	0.216613	0.0537281	0.180207	0.67764	0.355919	0.539765	0.245814	0.243034	0.0787337	0.245563	0.174767	0.0386763
V10A20_007_A_ACGTTAGATTTGCCCG-1	P28_2	P28 - sample C1	Non-aggressive	0.568627	12.8627	0.223226	0.152074	0.0411555	0.233935	0.581742	0.406816	0.219465	0.389336	0.283202	0.0865788	0.165845	0.156038	0.0815907
V10A20_007_A_ACTCAATAAAGGCACG-1	P28_2	P28 - sample C1	Non-aggressive	17.6471	26.7451	0.0906956	0.0363658	0.0147205	0.29461	0.765488	0.162239	0.108316	0.178576	0.14508	0.0461025	0.0860355	0.064015	0.113014
V10A20_007_A_ACTCCCTAGAATAGTA-1	P28_2	P28 - sample C1	Non-aggressive	18.2157	3.96078	0.0723656	0.0299079	0.0183555	0.312972	0.726503	0.0737808	0.0438785	0.11196	0.113616	0.0248918	0.0390069	0.0625127	0.288565
V10A20_007_A_ACTCGTCAGTAATCCC-1	P28_2	P28 - sample C1	Non-aggressive	22.7647	15.8627	0.0702552	0.0657375	0.0202246	0.315159	0.831876	0.132865	0.105778	0.173592	0.18726	0.0416183	0.10088	0.0823287	0.134415
V10A20_007_A_ACTCTCTGACTTAGGT-1	P28_2	P28 - sample C1	Non-aggressive	22.7647	9.92157	0.11622	0.214478	0.0285152	0.2418	0.642752	0.307227	0.4141	0.381444	0.37866	0.099557	0.271233	0.23389	0.0412396
V10A20_007_A_ACTCTTGTATAGTAAC-1	P28_2	P28 - sample C1	Non-aggressive	18.2157	15.8431	0.0764451	0.0940237	0.0203381	0.264693	0.797488	0.148952	0.12755	0.185857	0.196153	0.040198	0.100146	0.0912962	0.0795029
V10A20_007_A_ACTGAATGGCGAAAGT-1	P28_2	P28 - sample C1	Non-aggressive	25.6275	4.96078	0.0967074	0.0786526	0.0215745	0.26848	0.852851	0.117122	0.0885582	0.139949	0.145986	0.0513667	0.0719803	0.0822259	0.100524
V10A20_007_A_ACTGTACGATACACAT-1	P28_2	P28 - sample C1	Non-aggressive	22.7647	21.8039	0.281929	0.127489	0.057141	0.159441	0.480116	0.383216	0.63815	0.328988	0.260493	0.121446	0.345839	0.231055	0.0296956
V10A20_007_A_ACTGTCCAGGATTATA-1	P28_2	P28 - sample C1	Non-aggressive	9.66667	18.8235	0.0782912	0.0726821	0.0202804	0.232429	0.827198	0.109455	0.125711	0.143562	0.153449	0.047004	0.0925266	0.105013	0.12909
V10A20_007_A_ACTGTCTTCTTTAGAA-1	P28_2	P28 - sample C1	Non-aggressive	14.8039	21.7843	0.156167	0.143792	0.0305032	0.213775	0.650701	0.315386	0.48165	0.323365	0.360066	0.131754	0.257798	0.266009	0.0475007
V10A20_007_A_ACTTATACTTACCCGG-1	P28_2	P28 - sample C1	Non-aggressive	29.5882	15.8627	0.234507	0.106245	0.115034	0.157873	0.207227	0.413413	0.817908	0.369819	0.261828	0.126947	0.363222	0.219976	0.0278181
V10A20_007_A_ACTTATTAGGATCGGT-1	P28_2	P28 - sample C1	Non-aggressive	7.98039	13.8627	0.105144	0.120732	0.021321	0.241821	0.719942	0.33512	0.194311	0.270002	0.262119	0.105569	0.192148	0.158142	0.0592212
V10A20_007_A_ACTTCGCCATACGCAC-1	P28_2	P28 - sample C1	Non-aggressive	21.0588	24.7647	0.323012	0.121274	0.118918	0.185798	0.476301	0.284486	0.165069	0.237689	0.208014	0.0686556	0.177274	0.128513	0.134084
V10A20_007_A_ACTTGACTCCCTCTTT-1	P28_2	P28 - sample C1	Non-aggressive	19.3529	9.90196	0.0971657	0.0672779	0.0216475	0.269719	0.819012	0.109909	0.130948	0.155885	0.186014	0.0377031	0.0963518	0.101248	0.218536
V10A20_007_A_ACTTTCCTATAGCTTC-1	P28_2	P28 - sample C1	Non-aggressive	13.6667	23.7647	0.185436	0.211415	0.0406607	0.210687	0.560583	0.470295	0.410275	0.453138	0.437101	0.173247	0.347618	0.268175	0.0696301
V10A20_007_A_AGAAGGTTGCCGAATT-1	P28_2	P28 - sample C1	Non-aggressive	3.43137	9.90196	0.229724	0.143156	0.0731263	0.236127	0.655138	0.385953	0.369593	0.340998	0.333714	0.0979291	0.292235	0.205804	0.0793819
V10A20_007_A_AGACCCACCGCTGATC-1	P28_2	P28 - sample C1	Non-aggressive	15.3725	2.98039	0.094994	0.0504499	0.0257757	0.27595	0.673651	0.280137	0.188136	0.469304	0.365042	0.119228	0.201657	0.23653	0.0448691
V10A20_007_A_AGACCCGCCCTCCTCG-1	P28_2	P28 - sample C1	Non-aggressive	10.2353	25.7451	0.148317	0.0791855	0.0252129	0.243921	0.833799	0.165154	0.145673	0.153227	0.234492	0.0361881	0.106143	0.0994535	0.154275
V10A20_007_A_AGATAACTTCAGGGCC-1	P28_2	P28 - sample C1	Non-aggressive	3.41176	19.8039	0.0722855	0.0527986	0.0189414	0.247178	0.798882	0.16677	0.143561	0.176355	0.227264	0.0537354	0.111933	0.104879	0.13027
V10A20_007_A_AGATACTCAAGATCGA-1	P28_2	P28 - sample C1	Non-aggressive	25.0588	5.96078	0.0952551	0.0805306	0.0206467	0.321407	0.867174	0.0969578	0.0891981	0.145096	0.131987	0.0476107	0.0846565	0.0830372	0.0777693
V10A20_007_A_AGATCTCAGGTGTGAT-1	P28_2	P28 - sample C1	Non-aggressive	21.0588	22.7843	0.159267	0.191549	0.0361821	0.143536	0.579452	0.330714	0.640693	0.270035	0.310439	0.102264	0.378802	0.296052	0.0488287
V10A20_007_A_AGATTATAGGACGTTT-1	P28_2	P28 - sample C1	Non-aggressive	9.11765	15.8431	0.120843	0.119933	0.0219157	0.23845	0.702074	0.247678	0.162827	0.249847	0.202524	0.0814248	0.159862	0.123881	0.100522
V10A20_007_A_AGCACCAGTACTCACG-1	P28_2	P28 - sample C1	Non-aggressive	15.3725	24.7647	0.167427	0.175585	0.0318901	0.221328	0.717043	0.307376	0.252783	0.256266	0.287385	0.0873583	0.191258	0.152398	0.0899918
V10A20_007_A_AGCCACTCCCGTGCTT-1	P28_2	P28 - sample C1	Non-aggressive	24.4706	28.7255	0.173555	0.0843522	0.0514398	0.214135	0.754519	0.223831	0.136849	0.186578	0.264391	0.042086	0.11341	0.104073	0.0857466
V10A20_007_A_AGCGACCAACGATATT-1	P28_2	P28 - sample C1	Non-aggressive	9.66667	26.7451	0.179323	0.141249	0.0340199	0.250053	0.771857	0.193766	0.220009	0.211847	0.278157	0.0641879	0.159303	0.170836	0.095858
V10A20_007_A_AGCGTGGTATTCTACT-1	P28_2	P28 - sample C1	Non-aggressive	18.7843	6.94118	0.0703493	0.0304478	0.0136287	0.318816	0.782677	0.08335	0.0578671	0.122029	0.13648	0.0298683	0.0548302	0.0531511	0.159956
V10A20_007_A_AGCTCTAGACGTTCCA-1	P28_2	P28 - sample C1	Non-aggressive	21.6275	13.8627	0.107833	0.106626	0.0197624	0.269959	0.883159	0.128899	0.13133	0.124587	0.153788	0.0328001	0.0981996	0.0968123	0.102132
V10A20_007_A_AGGACAGTCGAATCCC-1	P28_2	P28 - sample C1	Non-aggressive	26.7647	8.92157	0.0720255	0.0535638	0.0206159	0.310121	0.810568	0.124039	0.128253	0.167884	0.131229	0.0474184	0.0880396	0.0672905	0.108838
V10A20_007_A_AGGACGACCCATTAGA-1	P28_2	P28 - sample C1	Non-aggressive	4	8.90196	0.184165	0.108624	0.0535766	0.235121	0.635219	0.538048	0.255004	0.479286	0.384311	0.158296	0.241715	0.215882	0.0498882
V10A20_007_A_AGGGCTGCAGTTACAG-1	P28_2	P28 - sample C1	Non-aggressive	15.3725	16.8431	0.158839	0.157498	0.0622751	0.222226	0.760877	0.293227	0.444701	0.220734	0.231066	0.0932308	0.199753	0.168306	0.0589113
V10A20_007_A_AGGGTTTAGTTCGGGA-1	P28_2	P28 - sample C1	Non-aggressive	14.2353	18.8235	0.288506	0.195674	0.11681	0.247576	0.750144	0.308168	0.441795	0.243149	0.236317	0.080088	0.224839	0.154797	0.0641734
V10A20_007_A_AGGTTGAGGCACGCTT-1	P28_2	P28 - sample C1	Non-aggressive	20.4902	29.7255	0.130622	0.0904752	0.0498734	0.243029	0.792088	0.201998	0.152898	0.185369	0.246085	0.0432543	0.106687	0.108026	0.102157
V10A20_007_A_AGGTTTCACACACCTT-1	P28_2	P28 - sample C1	Non-aggressive	16.5098	10.902	0.158677	0.0812768	0.0321997	0.239201	0.727251	0.187184	0.178389	0.24158	0.222722	0.0561819	0.181184	0.114733	0.171647
V10A20_007_A_AGTACGGGCACCTGGC-1	P28_2	P28 - sample C1	Non-aggressive	23.3333	26.7451	0.196141	0.129418	0.0359971	0.176272	0.709359	0.22634	0.189495	0.275952	0.277319	0.0630905	0.143985	0.118601	0.138884
V10A20_007_A_AGTCAACACCACCATC-1	P28_2	P28 - sample C1	Non-aggressive	5.13725	10.8824	0.557417	0.245858	0.082828	0.220271	0.395367	0.450261	0.557433	0.369041	0.37426	0.133483	0.291375	0.23989	0.0559374
V10A20_007_A_AGTCTTCTCCTCAAAT-1	P28_2	P28 - sample C1	Non-aggressive	15.9216	27.7255	0.102536	0.100455	0.0295091	0.255494	0.686842	0.268625	0.158648	0.24588	0.228516	0.0576834	0.147519	0.134654	0.110161
V10A20_007_A_AGTGACCTACTTTACG-1	P28_2	P28 - sample C1	Non-aggressive	7.98039	7.92157	0.0526168	0.0528425	0.0188152	0.333806	0.776555	0.174386	0.123269	0.219705	0.218275	0.0600918	0.100494	0.133538	0.0982342
V10A20_007_A_AGTGAGACTTCCAGTA-1	P28_2	P28 - sample C1	Non-aggressive	27.8824	16.8431	0.285375	0.181104	0.132958	0.156631	0.245082	0.467483	0.690976	0.388733	0.338196	0.127212	0.466933	0.21502	0.0497899
V10A20_007_A_AGTGATATGAGTAGTT-1	P28_2	P28 - sample C1	Non-aggressive	6.27451	6.92157	0.0777314	0.0683203	0.0296978	0.282976	0.797795	0.209497	0.175095	0.217608	0.260641	0.0593055	0.136702	0.138447	0.0805957
V10A20_007_A_AGTGATTCAAGCAGGA-1	P28_2	P28 - sample C1	Non-aggressive	27.8824	18.8235	0.2089	0.153936	0.0293104	0.186732	0.301954	0.480508	0.668151	0.434032	0.376324	0.169931	0.442429	0.267312	0.0321106
V10A20_007_A_AGTGCGTAGCTCGTAA-1	P28_2	P28 - sample C1	Non-aggressive	2.29412	5.94118	0.107835	0.0833011	0.0748363	0.23267	0.561284	0.263864	0.0973553	0.393903	0.363795	0.078555	0.156319	0.176547	0.247566
V10A20_007_A_AGTTAAACACTTGCGA-1	P28_2	P28 - sample C1	Non-aggressive	3.41176	11.8824	0.221125	0.212647	0.0437366	0.179271	0.646812	0.310129	0.41794	0.236472	0.260141	0.0928339	0.193359	0.19114	0.069121
V10A20_007_A_AGTTCCTACAGAATTA-1	P28_2	P28 - sample C1	Non-aggressive	6.82353	21.7843	0.10763	0.141896	0.0223698	0.246563	0.669755	0.436467	0.35563	0.543351	0.414016	0.134045	0.270767	0.29741	0.0370121
V10A20_007_A_AGTTCCTATTTATGTT-1	P28_2	P28 - sample C1	Non-aggressive	15.3725	8.92157	0.0832983	0.0469257	0.0269389	0.340641	0.772203	0.184021	0.151659	0.243898	0.201387	0.0686533	0.114027	0.0865142	0.0704996
V10A20_007_A_ATAAACGGACCCGTAA-1	P28_2	P28 - sample C1	Non-aggressive	13.098	4.96078	0.0970852	0.0747699	0.0280581	0.234418	0.80573	0.177653	0.230765	0.204802	0.22959	0.074801	0.128793	0.177284	0.0695574
V10A20_007_A_ATAAAGGCTCGGTCGT-1	P28_2	P28 - sample C1	Non-aggressive	6.82353	17.8235	0.171655	0.124409	0.0327047	0.224834	0.719539	0.202752	0.189346	0.211672	0.265163	0.0724954	0.169512	0.164246	0.114155
V10A20_007_A_ATAACGCCGGAGGGTC-1	P28_2	P28 - sample C1	Non-aggressive	24.4706	16.8431	0.117662	0.0727111	0.0307603	0.314566	0.760638	0.234536	0.252873	0.312344	0.235078	0.0725377	0.202897	0.111279	0.0638581
V10A20_007_A_ATAACGGAGTCCAACG-1	P28_2	P28 - sample C1	Non-aggressive	21.0588	26.7451	0.215899	0.110158	0.0814297	0.232874	0.79376	0.241797	0.20736	0.215904	0.284703	0.0600385	0.14411	0.142775	0.0747363
V10A20_007_A_ATAAGGTGGAGAACAT-1	P28_2	P28 - sample C1	Non-aggressive	19.3529	1.98039	0.0967229	0.0698636	0.0229008	0.247706	0.825992	0.145795	0.141088	0.167364	0.251537	0.0411705	0.0961516	0.113077	0.113978
V10A20_007_A_ATAAGTTACCGCGACG-1	P28_2	P28 - sample C1	Non-aggressive	7.98039	5.94118	0.0615679	0.0409745	0.0164325	0.261823	0.765464	0.118085	0.0825746	0.169288	0.172848	0.0439087	0.0781721	0.0823582	0.0994265
V10A20_007_A_ATAATAGCTGTTGAAT-1	P28_2	P28 - sample C1	Non-aggressive	14.2353	4.96078	0.0842501	0.0580585	0.0254445	0.261605	0.634373	0.327952	0.267792	0.490302	0.404813	0.136177	0.227681	0.272011	0.0330985
V10A20_007_A_ATACGCCGGCGAAACC-1	P28_2	P28 - sample C1	Non-aggressive	22.7647	11.902	0.106234	0.0577632	0.026307	0.272255	0.840195	0.135181	0.145737	0.16802	0.163112	0.0555441	0.100354	0.0974241	0.127406
V10A20_007_A_ATACTAGCATGACCCT-1	P28_2	P28 - sample C1	Non-aggressive	13.0784	30.7059	0.0794653	0.0703124	0.0202018	0.268042	0.76493	0.102408	0.0460476	0.0991841	0.119131	0.0227622	0.0396466	0.0534625	0.259093
V10A20_007_A_ATAGACGAAGAGAAAG-1	P28_2	P28 - sample C1	Non-aggressive	3.98039	18.8039	0.0764106	0.0486824	0.025837	0.239144	0.821902	0.150347	0.142379	0.173337	0.198781	0.0598305	0.1059	0.125139	0.133295
V10A20_007_A_ATAGGGATATCCTTGA-1	P28_2	P28 - sample C1	Non-aggressive	18.7843	30.7059	0.114258	0.0669615	0.050354	0.230246	0.801444	0.191259	0.176739	0.181723	0.219797	0.0598763	0.123022	0.114787	0.0718876
V10A20_007_A_ATAGGTTGGGCAGATG-1	P28_2	P28 - sample C1	Non-aggressive	14.8039	23.7647	0.176968	0.217701	0.0360405	0.205176	0.592951	0.383389	0.497048	0.340682	0.415656	0.15124	0.310196	0.287335	0.0380102
V10A20_007_A_ATAGTGAAGCGTTCTC-1	P28_2	P28 - sample C1	Non-aggressive	10.8235	10.902	0.0999157	0.112085	0.0269067	0.275111	0.752983	0.251501	0.262811	0.328507	0.323898	0.0943272	0.178029	0.177779	0.0505886
V10A20_007_A_ATATCTTAGGGCCTTC-1	P28_2	P28 - sample C1	Non-aggressive	13.098	16.8431	0.171382	0.198289	0.0498214	0.235711	0.73167	0.360132	0.375728	0.228644	0.247548	0.09383	0.284277	0.200959	0.0547352
V10A20_007_A_ATATTCAGTTAAACCT-1	P28_2	P28 - sample C1	Non-aggressive	1.13725	7.92157	0.0756388	0.0670368	0.0216866	0.267787	0.760726	0.149108	0.088077	0.189412	0.161138	0.0511599	0.0868484	0.110447	0.125327
V10A20_007_A_ATATTTAACCCTCAAG-1	P28_2	P28 - sample C1	Non-aggressive	9.66667	20.8039	0.101059	0.0909812	0.0218378	0.226509	0.81322	0.133655	0.19926	0.16532	0.163443	0.0676504	0.114693	0.131022	0.130704
V10A20_007_A_ATCACTTCATCCTCGC-1	P28_2	P28 - sample C1	Non-aggressive	16.4902	30.7059	0.156568	0.227877	0.026924	0.187594	0.573884	0.333601	0.534121	0.336855	0.423503	0.079449	0.308896	0.273079	0.034105
V10A20_007_A_ATCAGACGGCACGCCG-1	P28_2	P28 - sample C1	Non-aggressive	2.29412	7.92157	0.124789	0.112609	0.0439798	0.233024	0.697306	0.294084	0.200221	0.31012	0.26024	0.0790003	0.168262	0.157633	0.0725294
V10A20_007_A_ATCATCCAATATTTGT-1	P28_2	P28 - sample C1	Non-aggressive	11.9608	12.8824	0.146712	0.134304	0.0351431	0.220565	0.613558	0.503067	0.346783	0.44611	0.416578	0.127177	0.33399	0.253113	0.0318012
V10A20_007_A_ATCCAGGATTCGTGAA-1	P28_2	P28 - sample C1	Non-aggressive	4.54902	11.8824	0.253744	0.33154	0.0460832	0.213509	0.571935	0.353369	0.470428	0.332665	0.365953	0.103003	0.324841	0.24531	0.0667619
V10A20_007_A_ATCCTGCGTGGAATGG-1	P28_2	P28 - sample C1	Non-aggressive	5.13725	6.92157	0.0662419	0.030746	0.0244636	0.289631	0.726901	0.133104	0.0748553	0.155723	0.151702	0.054458	0.0717537	0.0779851	0.14857
V10A20_007_A_ATCGACCCAATACAGA-1	P28_2	P28 - sample C1	Non-aggressive	14.2353	8.92157	0.0707663	0.0328459	0.0189536	0.288588	0.818998	0.104454	0.071195	0.125836	0.124914	0.0382519	0.0557283	0.0504559	0.169547
V10A20_007_A_ATCGACTCTTTCCGTT-1	P28_2	P28 - sample C1	Non-aggressive	13.0784	28.7255	0.0619559	0.0843549	0.0248202	0.2431	0.888396	0.118704	0.0961205	0.119456	0.152075	0.0399398	0.0598319	0.0835366	0.153232
V10A20_007_A_ATCGCACGCCGGGAGA-1	P28_2	P28 - sample C1	Non-aggressive	10.8039	26.7451	0.136042	0.150248	0.0304757	0.223167	0.739009	0.252215	0.18841	0.239918	0.264064	0.0659283	0.167546	0.13385	0.105502
V10A20_007_A_ATCTGGTTAAGACTGT-1	P28_2	P28 - sample C1	Non-aggressive	21.6275	25.7647	0.284528	0.0765087	0.0860924	0.26121	0.657259	0.231633	0.103951	0.236779	0.247795	0.0472582	0.106023	0.116336	0.0975683
V10A20_007_A_ATGATGCAATGGTACA-1	P28_2	P28 - sample C1	Non-aggressive	6.84314	7.92157	0.101277	0.0646984	0.0455604	0.353816	0.741122	0.271859	0.224845	0.338358	0.324113	0.0864309	0.165492	0.152984	0.0934606
V10A20_007_A_ATGCCGGTCTTGCATA-1	P28_2	P28 - sample C1	Non-aggressive	21.0588	20.8039	0.147778	0.102672	0.0362567	0.227129	0.671062	0.272672	0.288505	0.297997	0.185485	0.0811948	0.25144	0.118582	0.126571
V10A20_007_A_ATGCGACAGTCCCATT-1	P28_2	P28 - sample C1	Non-aggressive	18.7843	16.8431	0.100599	0.08068	0.0282268	0.245004	0.748146	0.139194	0.102479	0.171396	0.160818	0.0419825	0.103512	0.0779317	0.166349
V10A20_007_A_ATGGAGCAGGCCGTGA-1	P28_2	P28 - sample C1	Non-aggressive	15.9412	15.8431	0.0921407	0.0634678	0.0241244	0.247153	0.790793	0.147639	0.117295	0.1446	0.142281	0.0553889	0.0985005	0.0783757	0.208845
V10A20_007_A_ATGGATTGACCAAACG-1	P28_2	P28 - sample C1	Non-aggressive	13.0784	24.7647	0.136637	0.1505	0.0364737	0.181432	0.677957	0.37492	0.259834	0.304034	0.300077	0.102485	0.225363	0.190956	0.138686
V10A20_007_A_ATGTGCATCCGACGCA-1	P28_2	P28 - sample C1	Non-aggressive	10.8039	28.7255	0.0942685	0.0786499	0.0205906	0.212458	0.88193	0.121536	0.0938879	0.129232	0.166153	0.0376272	0.0752439	0.0929166	0.220889
V10A20_007_A_ATGTGGACATCTTGAT-1	P28_2	P28 - sample C1	Non-aggressive	18.7843	4.96078	0.0726341	0.0436068	0.0157411	0.287027	0.758286	0.0728079	0.0346047	0.110739	0.109229	0.024588	0.0353714	0.0462347	0.218272
V10A20_007_A_ATTAAACATGCGGACC-1	P28_2	P28 - sample C1	Non-aggressive	11.9608	8.92157	0.0738962	0.0563927	0.0241972	0.258765	0.800976	0.131373	0.0913871	0.146857	0.137483	0.0377778	0.0708741	0.0828684	0.115436
V10A20_007_A_ATTAATACTACGCGGG-1	P28_2	P28 - sample C1	Non-aggressive	15.9216	29.7059	0.113184	0.170494	0.0247564	0.188376	0.682128	0.267622	0.34323	0.305127	0.311577	0.0849913	0.283256	0.203105	0.0515859
V10A20_007_A_ATTAATGAACCAGTCG-1	P28_2	P28 - sample C1	Non-aggressive	23.3333	28.7255	0.203603	0.0773873	0.0728769	0.240002	0.768782	0.182714	0.138477	0.178876	0.225462	0.0423584	0.0946477	0.115119	0.101587
V10A20_007_A_ATTAGGCGATGCTTTC-1	P28_2	P28 - sample C1	Non-aggressive	18.7843	14.8627	0.0825196	0.104071	0.0195979	0.230345	0.838413	0.141223	0.1478	0.147246	0.19038	0.0387667	0.101013	0.102956	0.0870838
V10A20_007_A_ATTCATATACTGTCCA-1	P28_2	P28 - sample C1	Non-aggressive	12.5294	5.94118	0.123913	0.0715132	0.01874	0.258951	0.836002	0.181826	0.187064	0.194224	0.249824	0.0572348	0.110955	0.13429	0.0702817
V10A20_007_A_ATTGAAGATCTTAGTG-1	P28_2	P28 - sample C1	Non-aggressive	6.2549	20.8039	0.0931743	0.0834955	0.0254239	0.222873	0.659671	0.334361	0.368479	0.389823	0.416153	0.116753	0.267289	0.237712	0.0566288
V10A20_007_A_ATTGCTGCTCCTCCAT-1	P28_2	P28 - sample C1	Non-aggressive	2.84314	16.8235	0.0945646	0.0725982	0.0221369	0.225669	0.790905	0.206384	0.153599	0.203367	0.252922	0.0730351	0.112263	0.156729	0.0832855
V10A20_007_A_ATTTGTCTTGGGAGCT-1	P28_2	P28 - sample C1	Non-aggressive	26.1765	11.902	0.0762573	0.0669588	0.0273707	0.257714	0.730592	0.319277	0.392882	0.340086	0.270695	0.0961212	0.323167	0.198787	0.0301232
V10A20_007_A_CAAACGAGTATCGCAG-1	P28_2	P28 - sample C1	Non-aggressive	5.13725	4.94118	0.0773971	0.0381139	0.0327114	0.26964	0.836842	0.11695	0.10005	0.195904	0.229047	0.0462906	0.0856844	0.100273	0.141921
V10A20_007_A_CAAATGTCCTTCCGTG-1	P28_2	P28 - sample C1	Non-aggressive	8.54902	6.94118	0.0638327	0.0476536	0.0210538	0.255854	0.818232	0.10904	0.0929686	0.153848	0.153701	0.044056	0.0767948	0.0927989	0.101248
V10A20_007_A_CAAGAGGGCGGAGTAC-1	P28_2	P28 - sample C1	Non-aggressive	20.4902	5.94118	0.159443	0.0862146	0.0525118	0.25123	0.691447	0.186559	0.0897253	0.237887	0.236806	0.0430927	0.0920862	0.093793	0.166764
V10A20_007_A_CAAGGATCGCATGTTC-1	P28_2	P28 - sample C1	Non-aggressive	17.0784	11.8824	0.114506	0.101459	0.0243053	0.27323	0.811259	0.212225	0.214216	0.262028	0.318206	0.0629136	0.169046	0.155391	0.0948709
V10A20_007_A_CAATAAACCTTGGCCC-1	P28_2	P28 - sample C1	Non-aggressive	20.4902	25.7647	0.189619	0.102222	0.079997	0.236463	0.777551	0.265124	0.251124	0.257497	0.330796	0.0622681	0.193791	0.168265	0.0553537
V10A20_007_A_CAATTAAGGGTGATGA-1	P28_2	P28 - sample C1	Non-aggressive	15.3725	22.7843	0.208939	0.211808	0.0466632	0.164833	0.486269	0.310023	0.559087	0.3045	0.394597	0.110366	0.298596	0.290364	0.048546
V10A20_007_A_CAATTTCGTATAAGGG-1	P28_2	P28 - sample C1	Non-aggressive	14.2353	14.8627	0.114721	0.0938244	0.0199181	0.270268	0.849343	0.154824	0.273163	0.233079	0.232741	0.101029	0.134797	0.16211	0.0425896
V10A20_007_A_CACAATGAGCTGCTAT-1	P28_2	P28 - sample C1	Non-aggressive	6.84314	9.90196	0.117861	0.111114	0.0238809	0.273779	0.762403	0.275406	0.265109	0.318192	0.326284	0.0905592	0.218733	0.164979	0.0463496
V10A20_007_A_CACACGCGCTGTCTTA-1	P28_2	P28 - sample C1	Non-aggressive	29.0196	18.8235	0.207363	0.13836	0.0543064	0.213564	0.264128	0.491168	0.673592	0.505464	0.389085	0.160668	0.475837	0.232956	0.0394768
V10A20_007_A_CACAGCACCCACGGCA-1	P28_2	P28 - sample C1	Non-aggressive	11.9608	20.8039	0.0865647	0.0889248	0.0208026	0.253322	0.796773	0.16415	0.163721	0.195837	0.164635	0.0706021	0.10916	0.111067	0.143527
V10A20_007_A_CACATATTAGCAGGAT-1	P28_2	P28 - sample C1	Non-aggressive	19.9216	4.96078	0.152986	0.0957787	0.0378605	0.247516	0.6751	0.178008	0.0920466	0.233635	0.211932	0.0469468	0.100338	0.103684	0.109423
V10A20_007_A_CACATGATTCAGCAAC-1	P28_2	P28 - sample C1	Non-aggressive	14.8039	13.8627	0.04843	0.0450186	0.0164205	0.347416	0.822639	0.157648	0.114771	0.18009	0.194518	0.0573286	0.0860638	0.0850486	0.0828686
V10A20_007_A_CACCGCCAGAAGGTTT-1	P28_2	P28 - sample C1	Non-aggressive	11.9412	24.7647	0.246405	0.166532	0.0465261	0.214894	0.742728	0.311938	0.323949	0.277834	0.341518	0.0905563	0.200735	0.20528	0.108246
V10A20_007_A_CACGCACAGCGCAGCT-1	P28_2	P28 - sample C1	Non-aggressive	19.3529	27.7255	0.214506	0.0830585	0.0611741	0.22512	0.725805	0.209247	0.201456	0.213249	0.248288	0.0450334	0.109894	0.123216	0.081737
V10A20_007_A_CACGTTCGTGCTCTAG-1	P28_2	P28 - sample C1	Non-aggressive	24.4706	14.8627	0.100688	0.0910663	0.0290548	0.230479	0.764024	0.234018	0.26671	0.311487	0.255733	0.0733046	0.202718	0.180997	0.0531703
V10A20_007_A_CACTAAAGTTGCCTAT-1	P28_2	P28 - sample C1	Non-aggressive	7.39216	16.8431	0.0892545	0.0825384	0.0235067	0.257788	0.757087	0.203747	0.173902	0.24567	0.239151	0.0758434	0.154393	0.154595	0.0883575
V10A20_007_A_CACTCAAGAGCTATGG-1	P28_2	P28 - sample C1	Non-aggressive	10.8235	12.8824	0.204061	0.151765	0.066985	0.211164	0.576167	0.388246	0.439769	0.389458	0.408751	0.134295	0.261961	0.251417	0.0360935
V10A20_007_A_CACTCGAGCTGAACAA-1	P28_2	P28 - sample C1	Non-aggressive	20.4902	3.96078	0.117729	0.118152	0.0314564	0.256497	0.772063	0.188552	0.121304	0.19866	0.25846	0.0472048	0.101647	0.109621	0.12972
V10A20_007_A_CACTTAATCAGACGGA-1	P28_2	P28 - sample C1	Non-aggressive	5.68627	17.8235	0.119339	0.122762	0.0248985	0.284358	0.690781	0.309233	0.191143	0.342228	0.369178	0.121091	0.18411	0.188877	0.0767672
V10A20_007_A_CAGAGCATGAGCTTGC-1	P28_2	P28 - sample C1	Non-aggressive	18.2157	25.7451	0.056721	0.0322847	0.0178737	0.269021	0.801448	0.131592	0.113042	0.169599	0.146218	0.0469153	0.0922322	0.0769933	0.0889951
V10A20_007_A_CAGCAGCCCGTTCCTT-1	P28_2	P28 - sample C1	Non-aggressive	22.7647	23.7843	0.242754	0.198042	0.0495474	0.178013	0.663479	0.362522	0.513323	0.305951	0.294659	0.110498	0.281701	0.221417	0.0364111
V10A20_007_A_CAGCCTCCTGCAGAGG-1	P28_2	P28 - sample C1	Non-aggressive	22.1961	28.7255	0.248001	0.173605	0.0467048	0.233816	0.642039	0.303293	0.177683	0.311429	0.335008	0.0768986	0.145105	0.139108	0.0684934
V10A20_007_A_CAGCTCACTGAGACAT-1	P28_2	P28 - sample C1	Non-aggressive	11.9608	18.8235	0.143835	0.0992938	0.0260786	0.251842	0.804558	0.183023	0.168867	0.178881	0.16695	0.0472526	0.128103	0.096585	0.120474
V10A20_007_A_CAGGATATATCGTTGT-1	P28_2	P28 - sample C1	Non-aggressive	12.5294	7.92157	0.0846418	0.0565742	0.0193246	0.254307	0.764979	0.113558	0.0842967	0.137785	0.154746	0.0299608	0.0663815	0.0729787	0.123737
V10A20_007_A_CAGGCCGTTTGGGTGT-1	P28_2	P28 - sample C1	Non-aggressive	2.84314	12.8627	0.36964	0.232464	0.0858949	0.281764	0.402591	0.568708	0.579072	0.457305	0.487706	0.155597	0.327075	0.274309	0.0417163
V10A20_007_A_CAGGCGCCATGCTAGG-1	P28_2	P28 - sample C1	Non-aggressive	19.9216	2.98039	0.0897962	0.0842817	0.0225917	0.268912	0.823451	0.141503	0.123324	0.168735	0.24106	0.0411473	0.0992329	0.104265	0.126113
V10A20_007_A_CAGTCTGTATACTGGG-1	P28_2	P28 - sample C1	Non-aggressive	15.9412	9.90196	0.219321	0.0943047	0.0682989	0.257353	0.657565	0.25176	0.182005	0.250633	0.207848	0.061526	0.152037	0.114581	0.108432
V10A20_007_A_CATACGGCGTCTGGGC-1	P28_2	P28 - sample C1	Non-aggressive	14.2353	12.8824	0.115257	0.0497944	0.0174135	0.252122	0.733072	0.126495	0.0795726	0.145075	0.117018	0.0382975	0.0728692	0.0680753	0.197279
V10A20_007_A_CATACTATGTAATTGT-1	P28_2	P28 - sample C1	Non-aggressive	5.68627	15.8431	0.124025	0.137135	0.027884	0.194769	0.738558	0.262574	0.207651	0.243059	0.266168	0.108358	0.166766	0.169442	0.102753
V10A20_007_A_CATATAGGTACAGTCA-1	P28_2	P28 - sample C1	Non-aggressive	9.68627	8.92157	0.120519	0.0544875	0.0224451	0.264371	0.770296	0.115141	0.115394	0.136318	0.153509	0.0549651	0.0801772	0.11396	0.0986617
V10A20_007_A_CATCGGACGGGTTAAT-1	P28_2	P28 - sample C1	Non-aggressive	11.3922	9.90196	0.104347	0.0754039	0.0300639	0.269187	0.784963	0.141498	0.14037	0.172044	0.194871	0.0484673	0.105098	0.10974	0.0845129
V10A20_007_A_CATGATGCACAATTCT-1	P28_2	P28 - sample C1	Non-aggressive	17.6275	30.7059	0.152851	0.0711023	0.0361194	0.206654	0.76802	0.242136	0.229735	0.218405	0.299792	0.056574	0.152295	0.159901	0.0613201
V10A20_007_A_CATGGTAAGTAGCGTT-1	P28_2	P28 - sample C1	Non-aggressive	19.9216	6.94118	0.0915327	0.0685515	0.0235045	0.258343	0.729031	0.146402	0.0842226	0.197072	0.220199	0.039023	0.0986719	0.102893	0.171089
V10A20_007_A_CATGGTCTAGATACCG-1	P28_2	P28 - sample C1	Non-aggressive	15.9412	25.7451	0.206741	0.102988	0.0403486	0.208399	0.753731	0.172118	0.189644	0.193385	0.20447	0.050068	0.1365	0.107571	0.166115
V10A20_007_A_CCAAGCGTAACTCGTA-1	P28_2	P28 - sample C1	Non-aggressive	18.7843	18.8235	0.222218	0.171271	0.0824942	0.173018	0.667216	0.400834	0.495479	0.281073	0.323826	0.0976573	0.262683	0.165463	0.0478778
V10A20_007_A_CCAATAGTGCCGTCGA-1	P28_2	P28 - sample C1	Non-aggressive	2.27451	17.8235	0.0759119	0.0636072	0.0231724	0.244959	0.795723	0.183108	0.125437	0.183404	0.239657	0.0523155	0.0969193	0.11038	0.0971274
V10A20_007_A_CCAATGTCACAGCAAG-1	P28_2	P28 - sample C1	Non-aggressive	6.2549	14.8431	0.148384	0.093087	0.0357399	0.251665	0.738932	0.269299	0.206972	0.283706	0.295023	0.117212	0.17746	0.172841	0.0701663
V10A20_007_A_CCACAATGTACGTCTT-1	P28_2	P28 - sample C1	Non-aggressive	26.7451	22.7843	0.156977	0.0982226	0.0605839	0.219173	0.716799	0.31407	0.313031	0.290108	0.23401	0.073037	0.252514	0.149345	0.0852204
V10A20_007_A_CCACCCAAGGAAAGTG-1	P28_2	P28 - sample C1	Non-aggressive	21.0588	14.8627	0.15611	0.0825468	0.0245722	0.226249	0.868951	0.0904589	0.0993706	0.115536	0.132054	0.0272721	0.0605173	0.0696725	0.145723
V10A20_007_A_CCAGCCTGGACCAATA-1	P28_2	P28 - sample C1	Non-aggressive	15.3725	14.8627	0.0575655	0.0529496	0.0166105	0.304886	0.821119	0.154126	0.147351	0.201146	0.19602	0.0656716	0.115951	0.110966	0.120615
V10A20_007_A_CCAGGGACGTGGCCTC-1	P28_2	P28 - sample C1	Non-aggressive	8.52941	24.7647	0.126097	0.0761698	0.0219922	0.218304	0.754293	0.158216	0.144471	0.172205	0.240629	0.0441484	0.119232	0.108605	0.150999
V10A20_007_A_CCATCGCAGTTAAACT-1	P28_2	P28 - sample C1	Non-aggressive	13.6667	1.98039	0.136334	0.202848	0.0594587	0.206875	0.567876	0.383905	0.367151	0.457044	0.467649	0.20942	0.368395	0.28035	0.0468807
V10A20_007_A_CCATGCCTGTTTAGTA-1	P28_2	P28 - sample C1	Non-aggressive	8.54902	16.8431	0.109711	0.108236	0.0274512	0.244934	0.703917	0.219611	0.146926	0.232618	0.205601	0.0683488	0.135032	0.127136	0.0797891
V10A20_007_A_CCCAAACATGCTGCTC-1	P28_2	P28 - sample C1	Non-aggressive	28.451	17.8431	0.229887	0.18719	0.0542479	0.187107	0.309627	0.449232	0.54557	0.508856	0.357605	0.153805	0.537099	0.250376	0.037307
V10A20_007_A_CCCAGTTAAGGCGCCG-1	P28_2	P28 - sample C1	Non-aggressive	25.0392	9.92157	0.0705494	0.0416371	0.0153945	0.322791	0.796468	0.0929485	0.104077	0.141076	0.107887	0.0341725	0.0830211	0.0542264	0.151024
V10A20_007_A_CCCGCAGCGCGAACTA-1	P28_2	P28 - sample C1	Non-aggressive	16.5098	2.98039	0.0651722	0.0455814	0.016298	0.274741	0.702427	0.255857	0.156587	0.352133	0.314944	0.0804148	0.158418	0.169959	0.040828
V10A20_007_A_CCGAACCTTCCCGGCC-1	P28_2	P28 - sample C1	Non-aggressive	18.7843	2.98039	0.067108	0.0623241	0.0258204	0.298424	0.753898	0.0998805	0.0783403	0.15093	0.169211	0.0340199	0.0622381	0.0808733	0.153368
V10A20_007_A_CCGCACAAAGACCAAC-1	P28_2	P28 - sample C1	Non-aggressive	21.6275	15.8627	0.0924158	0.0690038	0.0182078	0.291305	0.822295	0.107655	0.0765712	0.147297	0.131447	0.0331538	0.0733063	0.0804607	0.156001
V10A20_007_A_CCGCTATCAGCACCAG-1	P28_2	P28 - sample C1	Non-aggressive	14.2353	6.94118	0.0479342	0.0497027	0.0185084	0.351281	0.795742	0.164298	0.145681	0.258759	0.22904	0.06325	0.0984587	0.118906	0.0701437
V10A20_007_A_CCGGGCGGTCTCGTCA-1	P28_2	P28 - sample C1	Non-aggressive	21.6275	19.8235	0.219898	0.109903	0.0396866	0.224707	0.790568	0.249066	0.349833	0.225854	0.213458	0.0725602	0.190713	0.146909	0.0382839
V10A20_007_A_CCGGGCTGCTCCATAC-1	P28_2	P28 - sample C1	Non-aggressive	27.3137	15.8627	0.353742	0.163775	0.118923	0.149025	0.178214	0.442373	0.751037	0.340618	0.281869	0.118652	0.392857	0.204543	0.0395403
V10A20_007_A_CCGTAAGTTGGTCCCA-1	P28_2	P28 - sample C1	Non-aggressive	22.1961	18.8235	0.109039	0.0614721	0.0253987	0.356641	0.774302	0.155216	0.111151	0.199801	0.212169	0.0538825	0.143747	0.0688458	0.0882053
V10A20_007_A_CCTAAATTAACGGTTC-1	P28_2	P28 - sample C1	Non-aggressive	17.0784	9.90196	0.235277	0.1305	0.0697885	0.223102	0.717302	0.271245	0.429346	0.250839	0.273148	0.0754172	0.232721	0.190662	0.0517882
V10A20_007_A_CCTAGGCGTAGCGATC-1	P28_2	P28 - sample C1	Non-aggressive	28.451	15.8627	0.204692	0.130713	0.0526892	0.156878	0.231288	0.40217	0.773069	0.331355	0.276631	0.132086	0.45536	0.219785	0.0291024
V10A20_007_A_CCTATGGGTTACCGTC-1	P28_2	P28 - sample C1	Non-aggressive	17.6471	22.7843	0.319261	0.214537	0.0619794	0.181783	0.486485	0.471651	0.549234	0.407113	0.370613	0.15016	0.299962	0.266463	0.0524519
V10A20_007_A_CCTCGGACCGGGATAG-1	P28_2	P28 - sample C1	Non-aggressive	26.7647	10.902	0.127623	0.0562259	0.0744811	0.224787	0.691394	0.305586	0.553089	0.347033	0.28152	0.116621	0.284169	0.184852	0.0339046
V10A20_007_A_CCTCTAATCTGCCAAG-1	P28_2	P28 - sample C1	Non-aggressive	19.9216	28.7255	0.187683	0.0769918	0.0559414	0.233878	0.762271	0.191585	0.116159	0.190367	0.267654	0.0462444	0.105905	0.0974656	0.122044
V10A20_007_A_CCTGAACGATATATTC-1	P28_2	P28 - sample C1	Non-aggressive	26.7451	14.8627	0.248205	0.155935	0.104674	0.184592	0.32288	0.39266	0.672768	0.348066	0.321518	0.125642	0.41848	0.252058	0.03197
V10A20_007_A_CCTGAATATTTACATA-1	P28_2	P28 - sample C1	Non-aggressive	18.7843	28.7255	0.198697	0.102887	0.0544864	0.25449	0.788238	0.211073	0.232531	0.199563	0.250841	0.0639997	0.148567	0.118839	0.0807925
V10A20_007_A_CCTGACCACCGATGGT-1	P28_2	P28 - sample C1	Non-aggressive	13.098	6.94118	0.111473	0.065306	0.034787	0.247412	0.807845	0.14046	0.119669	0.17117	0.204234	0.0400101	0.0969882	0.0974328	0.0939905
V10A20_007_A_CCTGTAAGACATGATA-1	P28_2	P28 - sample C1	Non-aggressive	1.70588	14.8431	0.0947678	0.0824939	0.0314398	0.273847	0.731521	0.273691	0.200662	0.307739	0.323636	0.0847949	0.150967	0.178123	0.08029
V10A20_007_A_CCTGTCACCCGGGCTC-1	P28_2	P28 - sample C1	Non-aggressive	16.5098	22.7843	0.220889	0.261812	0.0407554	0.18407	0.55825	0.365583	0.57493	0.35854	0.32799	0.13855	0.315977	0.292124	0.0396097
V10A20_007_A_CCTGTCGCCCGTAAAT-1	P28_2	P28 - sample C1	Non-aggressive	13.6667	15.8431	0.195919	0.196658	0.046293	0.216344	0.675213	0.319944	0.541458	0.288593	0.358853	0.119792	0.292082	0.305246	0.0433317
V10A20_007_A_CGAACCCGCATGCGTC-1	P28_2	P28 - sample C1	Non-aggressive	6.27451	2.96078	0.0999675	0.0486462	0.0242738	0.26289	0.800381	0.106032	0.0827094	0.146426	0.184338	0.0409246	0.068245	0.103222	0.111295
V10A20_007_A_CGACAGTTCGCGTTAT-1	P28_2	P28 - sample C1	Non-aggressive	2.27451	15.8431	0.0820605	0.0749682	0.0246258	0.255718	0.786033	0.212111	0.146475	0.197854	0.229502	0.0618978	0.111238	0.115274	0.106778
V10A20_007_A_CGAGACCCTAGAGTGT-1	P28_2	P28 - sample C1	Non-aggressive	13.098	8.92157	0.0678687	0.0506701	0.0235368	0.256616	0.835435	0.103644	0.0992142	0.120195	0.130577	0.0310615	0.0551609	0.0958507	0.095879
V10A20_007_A_CGAGAGATGTGAACCT-1	P28_2	P28 - sample C1	Non-aggressive	19.9216	22.7843	0.155579	0.163535	0.0267093	0.151196	0.684884	0.27791	0.501143	0.252248	0.29043	0.100554	0.328943	0.213779	0.0643832
V10A20_007_A_CGAGGCTAAATATGGC-1	P28_2	P28 - sample C1	Non-aggressive	18.7843	22.7843	0.17439	0.19336	0.0385853	0.147191	0.62033	0.406072	0.538657	0.277769	0.288105	0.101048	0.330617	0.240331	0.0428044
V10A20_007_A_CGAGGGACTGCGGTCG-1	P28_2	P28 - sample C1	Non-aggressive	22.7647	13.8824	0.153027	0.0829545	0.0316985	0.245855	0.831772	0.123318	0.116108	0.158956	0.176955	0.0386255	0.103841	0.0880867	0.154354
V10A20_007_A_CGAGTTCTGTCCCACC-1	P28_2	P28 - sample C1	Non-aggressive	26.7451	24.7647	0.0984155	0.0520873	0.0267044	0.219104	0.796464	0.145613	0.169098	0.178698	0.184958	0.0405697	0.123703	0.108379	0.0839847
V10A20_007_A_CGATACCTCGCGGACA-1	P28_2	P28 - sample C1	Non-aggressive	5.70588	11.8824	0.308881	0.251888	0.0680035	0.21505	0.424029	0.412359	0.602892	0.367315	0.435461	0.118535	0.317605	0.288602	0.0545853
V10A20_007_A_CGATCCGACCCAGTGC-1	P28_2	P28 - sample C1	Non-aggressive	6.84314	13.8627	0.0578993	0.0842141	0.0271422	0.29919	0.647513	0.363342	0.234194	0.44004	0.344748	0.145671	0.21494	0.251993	0.0407501
V10A20_007_A_CGCACATGTCCACTAC-1	P28_2	P28 - sample C1	Non-aggressive	27.902	12.8824	0.143581	0.0887026	0.0353273	0.227589	0.604127	0.395655	0.488011	0.464368	0.367438	0.113777	0.332516	0.214682	0.0304397
V10A20_007_A_CGCATGGTGCGATGCT-1	P28_2	P28 - sample C1	Non-aggressive	15.9412	11.8824	0.105164	0.0746493	0.0446541	0.366017	0.794572	0.217494	0.208897	0.300845	0.319686	0.078541	0.128023	0.142617	0.059725
V10A20_007_A_CGCATTAGCTAATAGG-1	P28_2	P28 - sample C1	Non-aggressive	10.8039	24.7647	0.121186	0.0932675	0.0299041	0.245507	0.790873	0.141978	0.11536	0.158569	0.185659	0.0331435	0.0909788	0.0882504	0.213344
V10A20_007_A_CGCCATCCGATTATGA-1	P28_2	P28 - sample C1	Non-aggressive	23.902	27.7451	0.298897	0.128391	0.0787269	0.196075	0.651925	0.256925	0.206266	0.24079	0.268777	0.0570659	0.16112	0.147094	0.144667
V10A20_007_A_CGCCGCCCATGCCTGT-1	P28_2	P28 - sample C1	Non-aggressive	25.6078	12.8824	0.0551521	0.106248	0.0250012	0.254339	0.705727	0.340782	0.310973	0.40526	0.349504	0.107264	0.270412	0.189014	0.0363699
V10A20_007_A_CGCCTCCCTCCTCTAT-1	P28_2	P28 - sample C1	Non-aggressive	19.9216	8.92157	0.0910579	0.0514537	0.018771	0.25808	0.822704	0.0897807	0.131596	0.162687	0.195247	0.0422817	0.101623	0.100927	0.199341
V10A20_007_A_CGCGCCCGACTTAATA-1	P28_2	P28 - sample C1	Non-aggressive	21.0588	30.7059	0.113605	0.0657988	0.0343275	0.241648	0.772724	0.13062	0.105183	0.183419	0.195823	0.0460384	0.0935987	0.0952227	0.100058
V10A20_007_A_CGCGGGAATTAGGCAG-1	P28_2	P28 - sample C1	Non-aggressive	23.902	23.7843	0.0831356	0.0423948	0.0216031	0.255431	0.878687	0.100452	0.140499	0.120756	0.10135	0.0574135	0.0818703	0.064737	0.133725
V10A20_007_A_CGCGTTCATGAAATAC-1	P28_2	P28 - sample C1	Non-aggressive	7.39216	24.7647	0.0771158	0.0702226	0.0212412	0.243299	0.788435	0.164159	0.131339	0.149554	0.192016	0.0379568	0.0895327	0.0863526	0.123382
V10A20_007_A_CGCTACGGGACATTTA-1	P28_2	P28 - sample C1	Non-aggressive	5.68627	13.8627	0.154766	0.106224	0.0455206	0.231016	0.676624	0.316279	0.190551	0.264857	0.267859	0.11308	0.178214	0.156998	0.0731544
V10A20_007_A_CGCTATTCTTAGGCTC-1	P28_2	P28 - sample C1	Non-aggressive	12.5294	13.8627	0.0875904	0.117073	0.02042	0.254192	0.633346	0.378449	0.278543	0.456761	0.331359	0.114011	0.191615	0.249167	0.0372416
V10A20_007_A_CGCTTTCTTGCATTCG-1	P28_2	P28 - sample C1	Non-aggressive	26.7451	20.8039	0.218234	0.131484	0.0533531	0.160606	0.487729	0.487305	0.521568	0.367364	0.300812	0.117502	0.384982	0.206449	0.0523337
V10A20_007_A_CGGAACGTAAACATAG-1	P28_2	P28 - sample C1	Non-aggressive	4	4.94118	0.127587	0.0556411	0.0432832	0.21063	0.754964	0.161543	0.0908948	0.171943	0.221784	0.0524184	0.0819535	0.10251	0.153129
V10A20_007_A_CGGAGCATGGCGATCC-1	P28_2	P28 - sample C1	Non-aggressive	16.5098	12.8824	0.0851824	0.0756609	0.0328192	0.307444	0.886187	0.146208	0.187218	0.160197	0.206826	0.0409885	0.103267	0.13268	0.106006
V10A20_007_A_CGGCAAACATCGTGCG-1	P28_2	P28 - sample C1	Non-aggressive	15.9412	0	0.0680593	0.0351954	0.0262436	0.321632	0.726512	0.105421	0.0446819	0.124418	0.118911	0.0281934	0.0381802	0.0464527	0.261664
V10A20_007_A_CGGCCACGCACAAAGT-1	P28_2	P28 - sample C1	Non-aggressive	11.9608	16.8431	0.198929	0.164888	0.0434429	0.236077	0.758586	0.264355	0.328223	0.266197	0.26385	0.0743962	0.216041	0.170362	0.0593159
V10A20_007_A_CGGGATCAATGTAAGA-1	P28_2	P28 - sample C1	Non-aggressive	11.9412	28.7255	0.116647	0.0991648	0.0204575	0.208583	0.901692	0.142149	0.123059	0.138674	0.212549	0.0456792	0.100316	0.113659	0.149041
V10A20_007_A_CGGGCAGCTAAACCGC-1	P28_2	P28 - sample C1	Non-aggressive	10.2353	19.8039	0.0729395	0.0813719	0.0211967	0.252757	0.810766	0.119329	0.142326	0.15514	0.1768	0.0570195	0.0886889	0.105184	0.119014
V10A20_007_A_CGGGCCTTCTTTGTAA-1	P28_2	P28 - sample C1	Non-aggressive	9.68627	10.902	0.102634	0.115388	0.0195749	0.26223	0.665631	0.323179	0.271963	0.328577	0.31111	0.111542	0.221052	0.217845	0.0286847
V10A20_007_A_CGGGTGTACCCATTTA-1	P28_2	P28 - sample C1	Non-aggressive	27.3137	19.8235	0.244578	0.152223	0.0386375	0.163253	0.337488	0.423755	0.624063	0.414629	0.337826	0.151732	0.540805	0.243667	0.0394433
V10A20_007_A_CGGTCAAGTGGGAACC-1	P28_2	P28 - sample C1	Non-aggressive	23.902	25.7647	0.10949	0.0762725	0.0401494	0.256531	0.679482	0.208559	0.109577	0.231314	0.216116	0.0466275	0.114531	0.08159	0.109757
V10A20_007_A_CGTACCTGATAGGCCT-1	P28_2	P28 - sample C1	Non-aggressive	17.0588	29.7059	0.145394	0.210864	0.0300058	0.180152	0.574694	0.302605	0.592909	0.303155	0.398534	0.0893332	0.298198	0.306858	0.039291
V10A20_007_A_CGTATTAAGAGATCTA-1	P28_2	P28 - sample C1	Non-aggressive	9.09804	19.8039	0.0881832	0.093949	0.0223352	0.229421	0.856647	0.135317	0.242816	0.174816	0.235427	0.0769784	0.133996	0.148005	0.101778
V10A20_007_A_CGTCACGTCCATTGGT-1	P28_2	P28 - sample C1	Non-aggressive	7.41176	4.94118	0.0639214	0.055609	0.0177747	0.255964	0.786861	0.119338	0.108033	0.171103	0.195175	0.0444779	0.0833041	0.110597	0.0997976
V10A20_007_A_CGTGAAGTTAATTCAC-1	P28_2	P28 - sample C1	Non-aggressive	10.2549	11.8824	0.136744	0.161386	0.0345514	0.251795	0.677293	0.347521	0.363282	0.37011	0.353158	0.120163	0.261568	0.222466	0.0308498
V10A20_007_A_CGTGCAGACTGGGACA-1	P28_2	P28 - sample C1	Non-aggressive	20.4902	11.8824	0.074646	0.0908315	0.0188048	0.26521	0.809903	0.119745	0.110487	0.153923	0.159191	0.0359615	0.106759	0.076934	0.17881
V10A20_007_A_CGTGCCCTCCCGAAGA-1	P28_2	P28 - sample C1	Non-aggressive	22.1961	8.92157	0.0904712	0.091018	0.0275669	0.253782	0.76506	0.204682	0.292626	0.299979	0.295156	0.0825472	0.190295	0.246186	0.0398635
V10A20_007_A_CGTTGAGCGACCGTCG-1	P28_2	P28 - sample C1	Non-aggressive	20.4902	7.92157	0.123116	0.0753326	0.0354895	0.294322	0.822481	0.134126	0.160551	0.230852	0.278133	0.0472558	0.156043	0.159388	0.106871
V10A20_007_A_CGTTGTTTCAATTCCC-1	P28_2	P28 - sample C1	Non-aggressive	1.13725	17.8235	0.0616347	0.0365188	0.0212076	0.254441	0.856521	0.118381	0.0827028	0.129986	0.192202	0.032402	0.0487081	0.0886141	0.124923
V10A20_007_A_CGTTTCGCTCATTACA-1	P28_2	P28 - sample C1	Non-aggressive	6.2549	16.8235	0.0916983	0.0905902	0.0220513	0.221716	0.763276	0.244178	0.167273	0.237994	0.255581	0.0909369	0.181142	0.158217	0.0915632
V10A20_007_A_CTAAAGGGAAATAGGA-1	P28_2	P28 - sample C1	Non-aggressive	13.6667	7.92157	0.0930657	0.0450786	0.0389785	0.29591	0.829144	0.122248	0.113471	0.157417	0.187644	0.0356525	0.104743	0.0892723	0.128156
V10A20_007_A_CTAAGGGAATGATTGG-1	P28_2	P28 - sample C1	Non-aggressive	19.3529	7.92157	0.0729157	0.0359532	0.0168903	0.256256	0.816842	0.0733705	0.0721642	0.128396	0.109154	0.0292552	0.0493876	0.0758746	0.208796
V10A20_007_A_CTACGCACGGAGTACC-1	P28_2	P28 - sample C1	Non-aggressive	10.8235	16.8431	0.178315	0.144821	0.035112	0.251143	0.689823	0.257786	0.26858	0.24282	0.263214	0.0919577	0.209664	0.183544	0.0642658
V10A20_007_A_CTACTGCCACCTGACC-1	P28_2	P28 - sample C1	Non-aggressive	14.2353	24.7647	0.0901936	0.17258	0.0383574	0.204757	0.690178	0.342631	0.213609	0.274203	0.267905	0.0833034	0.196736	0.150498	0.0697938
V10A20_007_A_CTAGATTTACGACGGC-1	P28_2	P28 - sample C1	Non-aggressive	20.4902	9.90196	0.0603553	0.0470457	0.0211677	0.294785	0.792351	0.13361	0.15421	0.193407	0.200122	0.0465525	0.120201	0.129798	0.143421
V10A20_007_A_CTAGCATAGTATAATG-1	P28_2	P28 - sample C1	Non-aggressive	15.9412	17.8235	0.318391	0.222286	0.115718	0.20068	0.716646	0.429085	0.536926	0.27447	0.241222	0.102146	0.244989	0.189533	0.0498855
V10A20_007_A_CTAGTCACGTCTTAAG-1	P28_2	P28 - sample C1	Non-aggressive	17.6471	14.8627	0.0971657	0.106038	0.0249274	0.246922	0.820486	0.154768	0.149683	0.188208	0.219229	0.0525866	0.10968	0.126085	0.109289
V10A20_007_A_CTAGTTGGGCCCGGTA-1	P28_2	P28 - sample C1	Non-aggressive	17.0784	25.7451	0.0753326	0.0857791	0.0294306	0.254642	0.801977	0.270504	0.284825	0.280244	0.303806	0.0763217	0.199209	0.160944	0.045811
V10A20_007_A_CTATCGGGTCTCAACA-1	P28_2	P28 - sample C1	Non-aggressive	17.6471	16.8431	0.0933672	0.060603	0.0233224	0.274241	0.74866	0.129849	0.114506	0.168333	0.130942	0.0398901	0.0905149	0.0632233	0.151449
V10A20_007_A_CTATGTCACTAGCCCA-1	P28_2	P28 - sample C1	Non-aggressive	15.9412	21.7843	0.118474	0.146901	0.0209923	0.253622	0.770358	0.245769	0.285222	0.237922	0.280393	0.0896314	0.214952	0.167627	0.0507265
V10A20_007_A_CTATTTGGTTACGGAT-1	P28_2	P28 - sample C1	Non-aggressive	25.0392	15.8627	0.111494	0.144334	0.0339718	0.249385	0.575081	0.472289	0.39633	0.521528	0.359162	0.118427	0.308757	0.235412	0.027564
V10A20_007_A_CTCATTTGATGGGCGG-1	P28_2	P28 - sample C1	Non-aggressive	13.6471	29.7059	0.0757192	0.0487861	0.0170492	0.261523	0.882456	0.10019	0.0782128	0.118203	0.136785	0.0262634	0.0517671	0.0689887	0.198122
V10A20_007_A_CTCCGCCCACATGAGG-1	P28_2	P28 - sample C1	Non-aggressive	0.568627	8.90196	0.0984499	0.0815621	0.0310624	0.270955	0.686878	0.218677	0.119418	0.286431	0.219636	0.0799786	0.112185	0.123905	0.130322
V10A20_007_A_CTCGAGGTCGAACAGT-1	P28_2	P28 - sample C1	Non-aggressive	11.9412	22.7843	0.136719	0.14391	0.0338734	0.211903	0.724741	0.313541	0.395069	0.291705	0.413423	0.122728	0.241281	0.267265	0.0622578
V10A20_007_A_CTCGCACCTATATAGT-1	P28_2	P28 - sample C1	Non-aggressive	17.0784	27.7255	0.10481	0.15412	0.0313935	0.261702	0.772362	0.277922	0.374487	0.300451	0.309152	0.0804867	0.249436	0.227666	0.0577032
V10A20_007_A_CTCGGTACCACTGCTC-1	P28_2	P28 - sample C1	Non-aggressive	24.4706	10.902	0.0672306	0.0470347	0.0139679	0.312478	0.824199	0.0914792	0.149546	0.151713	0.149252	0.0420576	0.0929911	0.0718696	0.114475
V10A20_007_A_CTCTATTTGGCTGCAG-1	P28_2	P28 - sample C1	Non-aggressive	17.0784	3.96078	0.0452566	0.0512011	0.0157592	0.266124	0.732126	0.169692	0.120059	0.280593	0.214499	0.0555426	0.138805	0.155471	0.0422671
V10A20_007_A_CTCTCACAATCGATGA-1	P28_2	P28 - sample C1	Non-aggressive	18.2157	19.8039	0.200105	0.0950667	0.0566661	0.238748	0.670515	0.254705	0.229015	0.309673	0.222231	0.0827113	0.179213	0.105523	0.140849
V10A20_007_A_CTCTGGACGCCTGGTG-1	P28_2	P28 - sample C1	Non-aggressive	13.6667	19.8039	0.143522	0.101283	0.0296335	0.269552	0.720514	0.242444	0.20416	0.248713	0.16504	0.0638873	0.163373	0.108023	0.103271
V10A20_007_A_CTGAATCCGAGACCTC-1	P28_2	P28 - sample C1	Non-aggressive	8.54902	4.96078	0.0645187	0.0578093	0.0158258	0.261794	0.810349	0.115008	0.112647	0.140952	0.168379	0.0459182	0.0712588	0.0842649	0.151904
V10A20_007_A_CTGCACAACTACATAT-1	P28_2	P28 - sample C1	Non-aggressive	21.6471	1.98039	0.0718715	0.0465056	0.0158269	0.289667	0.857409	0.096509	0.071311	0.129963	0.160281	0.0264448	0.0485371	0.0587531	0.143753
V10A20_007_A_CTGCCAAGGTTGGAAG-1	P28_2	P28 - sample C1	Non-aggressive	22.1961	30.7059	0	0	0	0	0	0	0	0	0	0	0	0	0
V10A20_007_A_CTGCCATGCATCACAT-1	P28_2	P28 - sample C1	Non-aggressive	13.6667	11.8824	0.121542	0.0640001	0.0609037	0.349728	0.791868	0.185253	0.163072	0.240528	0.214607	0.0687433	0.129004	0.109707	0.082745
V10A20_007_A_CTGGAAATGGATGCTT-1	P28_2	P28 - sample C1	Non-aggressive	8.52941	22.7843	0.15141	0.176758	0.0391361	0.208788	0.729168	0.256442	0.264402	0.273013	0.356868	0.0822946	0.218393	0.192735	0.127451
V10A20_007_A_CTGGATTTACACTTGA-1	P28_2	P28 - sample C1	Non-aggressive	9.68627	2.98039	0.131395	0.0884794	0.0250252	0.267824	0.684289	0.206886	0.396525	0.269967	0.328364	0.080336	0.198845	0.272559	0.0485011
V10A20_007_A_CTGGCGCACAGGTCTG-1	P28_2	P28 - sample C1	Non-aggressive	29.0392	14.8627	0.250158	0.0850614	0.0850957	0.183137	0.686971	0.293783	0.546854	0.295083	0.261532	0.0918099	0.328316	0.145169	0.0628807
V10A20_007_A_CTGGGATAAATAATGG-1	P28_2	P28 - sample C1	Non-aggressive	26.1765	13.8824	0.112242	0.168322	0.0342051	0.21614	0.504577	0.420425	0.506029	0.461666	0.390688	0.110819	0.374039	0.240975	0.0387464
V10A20_007_A_CTGGTAACACATAGAA-1	P28_2	P28 - sample C1	Non-aggressive	28.4706	9.92157	0.373914	0.103099	0.148952	0.188925	0.267281	0.312913	0.679311	0.345394	0.263269	0.140762	0.399814	0.215246	0.0432963
V10A20_007_A_CTGTACTTCTTAGCAT-1	P28_2	P28 - sample C1	Non-aggressive	7.41176	12.8824	0.212217	0.170042	0.052897	0.22899	0.533355	0.463358	0.376056	0.419157	0.406061	0.15628	0.30416	0.230578	0.0459366
V10A20_007_A_CTGTTACCCAATCTAG-1	P28_2	P28 - sample C1	Non-aggressive	11.3922	3.96078	0.0841855	0.061885	0.025331	0.264735	0.826861	0.1026	0.139869	0.137233	0.164215	0.0476367	0.0867052	0.105822	0.142881
V10A20_007_A_CTTACACGGTATTCCA-1	P28_2	P28 - sample C1	Non-aggressive	3.98039	20.7843	0.0921152	0.0815621	0.0307343	0.250399	0.873182	0.233475	0.255721	0.259467	0.340107	0.0933967	0.298642	0.206775	0.150886
V10A20_007_A_CTTAGCCTTCCACATG-1	P28_2	P28 - sample C1	Non-aggressive	22.7647	29.7255	0.0972765	0.0816368	0.024991	0.236719	0.765213	0.193249	0.122338	0.177763	0.211524	0.0377999	0.0960414	0.0854979	0.102515
V10A20_007_A_CTTCATTGTCAGTGGA-1	P28_2	P28 - sample C1	Non-aggressive	12.5294	15.8431	0.159523	0.172722	0.0355399	0.267483	0.592963	0.331093	0.553991	0.396951	0.387917	0.13061	0.294387	0.289481	0.0279712
V10A20_007_A_CTTCGTAGATAGGTGA-1	P28_2	P28 - sample C1	Non-aggressive	3.98039	12.8627	0.309509	0.367103	0.0690714	0.235585	0.437956	0.5096	0.545331	0.379012	0.359628	0.154736	0.306759	0.234359	0.0586241
V10A20_007_A_CTTGCCCAGGCTCTAC-1	P28_2	P28 - sample C1	Non-aggressive	9.68627	6.94118	0.0621847	0.0552331	0.0204434	0.281611	0.81422	0.125387	0.111154	0.167649	0.187895	0.0483745	0.082852	0.108672	0.0769674
V10A20_007_A_CTTGTCAACATTCGAG-1	P28_2	P28 - sample C1	Non-aggressive	15.9412	1.98039	0.0664896	0.0354676	0.0149888	0.292468	0.812617	0.129904	0.0949477	0.152132	0.202268	0.0384441	0.0796874	0.0799183	0.120871
V10A20_007_A_CTTGTTGCTGAGTCAA-1	P28_2	P28 - sample C1	Non-aggressive	23.902	13.8824	0.125498	0.059371	0.0235928	0.281961	0.82062	0.131699	0.174791	0.234543	0.241837	0.0501079	0.130146	0.105062	0.0696377
V10A20_007_A_CTTTAACTTTCAAAGG-1	P28_2	P28 - sample C1	Non-aggressive	16.4902	28.7255	0.17179	0.233244	0.022867	0.227644	0.594142	0.428265	0.481029	0.400235	0.413253	0.0925979	0.345413	0.257042	0.0457629
V10A20_007_A_CTTTAATATTGGTCGA-1	P28_2	P28 - sample C1	Non-aggressive	19.9412	1	0.0882857	0.0537866	0.0241148	0.236645	0.832723	0.105739	0.106307	0.14832	0.196877	0.0320015	0.0680504	0.0874641	0.139349
V10A20_007_A_CTTTAGGAACACTGTT-1	P28_2	P28 - sample C1	Non-aggressive	27.902	10.902	0.14494	0.0928199	0.0698161	0.201723	0.396705	0.436459	0.72343	0.349164	0.306119	0.141419	0.364425	0.225747	0.0304368
V10A20_007_A_CTTTAGTGCTATTATT-1	P28_2	P28 - sample C1	Non-aggressive	14.8039	7.92157	0.0658306	0.0321768	0.0141899	0.324519	0.803361	0.0868836	0.0689492	0.120262	0.115633	0.02917	0.0466105	0.0566985	0.152708
V10A20_007_A_GAAACCGAATTACCTT-1	P28_2	P28 - sample C1	Non-aggressive	7.41176	6.92157	0.0888919	0.0569094	0.0211882	0.248771	0.812952	0.136953	0.156086	0.170328	0.20372	0.052585	0.102927	0.127781	0.135152
V10A20_007_A_GAAATGGCGGTGTTAG-1	P28_2	P28 - sample C1	Non-aggressive	7.96078	21.7843	0.146207	0.282042	0.0287095	0.245912	0.53589	0.435762	0.344492	0.457502	0.440659	0.131884	0.301234	0.246658	0.0422017
V10A20_007_A_GAAATTGTCTCTATAA-1	P28_2	P28 - sample C1	Non-aggressive	8.54902	8.92157	0.054518	0.0570729	0.0174281	0.30228	0.722602	0.212696	0.147861	0.283275	0.253956	0.0766258	0.1392	0.173604	0.0602961
V10A20_007_A_GAACGTCTCATGGTCG-1	P28_2	P28 - sample C1	Non-aggressive	27.8824	20.8039	0.250118	0.11493	0.0785374	0.163806	0.485516	0.401143	0.554065	0.353916	0.267769	0.12185	0.403529	0.181736	0.0505273
V10A20_007_A_GAAGCGTGAGGAATTT-1	P28_2	P28 - sample C1	Non-aggressive	12.5294	17.8235	0.125211	0.132039	0.0283496	0.258132	0.792937	0.238943	0.215289	0.210042	0.195898	0.0669777	0.14969	0.127445	0.0976868
V10A20_007_A_GAAGTCTCCCTAGCGA-1	P28_2	P28 - sample C1	Non-aggressive	30.1765	14.8627	0.191142	0.0728658	0.124988	0.167648	0.595967	0.291731	0.640909	0.301474	0.247678	0.0956006	0.352878	0.195387	0.0432199
V10A20_007_A_GAAGTGATTTATCGTG-1	P28_2	P28 - sample C1	Non-aggressive	5.11765	12.8627	0.357597	0.144475	0.132974	0.175752	0.484742	0.313297	0.296653	0.309088	0.285454	0.105077	0.230228	0.181569	0.122475
V10A20_007_A_GAAGTTTCCACTCAAT-1	P28_2	P28 - sample C1	Non-aggressive	4.54902	15.8431	0.0967728	0.270357	0.0212606	0.219681	0.638708	0.395376	0.240723	0.402969	0.362676	0.141155	0.212263	0.214884	0.0396454
V10A20_007_A_GAATCTGAACATTCTC-1	P28_2	P28 - sample C1	Non-aggressive	14.8039	9.90196	0.114046	0.0465012	0.0247198	0.29319	0.798198	0.166464	0.132672	0.206121	0.218864	0.0531725	0.12278	0.10786	0.099936
V10A20_007_A_GAATGTTGGGTAATCT-1	P28_2	P28 - sample C1	Non-aggressive	17.6471	28.7255	0.178324	0.200205	0.0506356	0.208955	0.662223	0.295386	0.48924	0.362779	0.377248	0.101152	0.282365	0.269035	0.0325581
V10A20_007_A_GAATTATAGTGAAAGG-1	P28_2	P28 - sample C1	Non-aggressive	17.0784	17.8235	0.121803	0.0901851	0.0253127	0.252749	0.797212	0.162334	0.169842	0.181779	0.147407	0.0422299	0.123233	0.0757516	0.186723
V10A20_007_A_GAATTCACCCGGGTGT-1	P28_2	P28 - sample C1	Non-aggressive	9.68627	4.96078	0.0579214	0.0471328	0.0171334	0.269052	0.840936	0.092835	0.0925421	0.129651	0.174356	0.0321297	0.06485	0.082608	0.148982
V10A20_007_A_GACAACGACCATTGAA-1	P28_2	P28 - sample C1	Non-aggressive	22.1961	26.7451	0.218675	0.10297	0.053862	0.23468	0.633109	0.21122	0.0986622	0.265877	0.233629	0.0520023	0.13043	0.103737	0.29754
V10A20_007_A_GACACAAGGGAAGAAA-1	P28_2	P28 - sample C1	Non-aggressive	19.3529	21.7843	0.151193	0.153108	0.0362052	0.164079	0.64914	0.313597	0.554978	0.26429	0.312197	0.102221	0.356404	0.239136	0.0317013
V10A20_007_A_GACACTGAGTTCAGTG-1	P28_2	P28 - sample C1	Non-aggressive	4.56863	7.92157	0.127483	0.0694601	0.0409022	0.285903	0.781233	0.246893	0.149639	0.274277	0.272704	0.0819526	0.109341	0.128424	0.120893
V10A20_007_A_GACAGCCAGACCTGAC-1	P28_2	P28 - sample C1	Non-aggressive	27.3333	9.92157	0.19412	0.0819447	0.0739756	0.213879	0.616514	0.344014	0.477108	0.313714	0.284029	0.113334	0.336303	0.182317	0.0397936
V10A20_007_A_GACCAGAGCCCTGTAG-1	P28_2	P28 - sample C1	Non-aggressive	5.11765	20.7843	0.0827645	0.0931175	0.0271629	0.218921	0.698942	0.316181	0.188195	0.294304	0.272082	0.0930875	0.227101	0.157422	0.0424003
V10A20_007_A_GACCGTGCTGACGGTG-1	P28_2	P28 - sample C1	Non-aggressive	7.98039	11.8824	0.198472	0.191206	0.0820649	0.211547	0.665338	0.367308	0.348898	0.376477	0.340076	0.134744	0.252237	0.232708	0.0513013
V10A20_007_A_GACGACGATCCGCGTT-1	P28_2	P28 - sample C1	Non-aggressive	18.2353	0	0.179326	0.095375	0.0671723	0.294785	0.660699	0.17367	0.0746119	0.168561	0.183182	0.0423365	0.0788308	0.0914129	0.225003
V10A20_007_A_GACTGCACCAGCCCAG-1	P28_2	P28 - sample C1	Non-aggressive	23.9216	5.96078	0.0616169	0.0526229	0.0190716	0.305151	0.871689	0.0770545	0.063894	0.11087	0.120874	0.0305977	0.0502126	0.0589617	0.130244
V10A20_007_A_GAGACTGATGGGTAGA-1	P28_2	P28 - sample C1	Non-aggressive	10.2353	23.7647	0.161856	0.0979493	0.0439085	0.218722	0.769465	0.210148	0.155192	0.216702	0.286211	0.045859	0.124361	0.122606	0.137838
V10A20_007_A_GAGAGGGCGCGAGGTT-1	P28_2	P28 - sample C1	Non-aggressive	1.13725	13.8627	0.096776	0.13817	0.0241844	0.316732	0.698877	0.428148	0.18315	0.442282	0.337543	0.0924174	0.177196	0.169547	0.0544214
V10A20_007_A_GAGATCTGCTTGGCAT-1	P28_2	P28 - sample C1	Non-aggressive	3.41176	17.8235	0.073113	0.0488386	0.0222685	0.237919	0.815445	0.131676	0.129965	0.146627	0.207034	0.0562409	0.101196	0.109249	0.133904
V10A20_007_A_GAGATCTGTCACTCCG-1	P28_2	P28 - sample C1	Non-aggressive	20.4902	21.7843	0.127914	0.099904	0.0332911	0.207757	0.725043	0.238006	0.389254	0.25972	0.230585	0.0824069	0.297477	0.20192	0.0848117
V10A20_007_A_GAGATCTTCCATGACA-1	P28_2	P28 - sample C1	Non-aggressive	22.1961	6.94118	0.150112	0.0783973	0.0405104	0.259429	0.827654	0.131828	0.0733738	0.162329	0.184449	0.0386166	0.0705769	0.093728	0.189666
V10A20_007_A_GAGATGGGAGTCGACA-1	P28_2	P28 - sample C1	Non-aggressive	19.3725	0	0.0733941	0.117398	0.0177041	0.263704	0.642674	0.141417	0.104198	0.206835	0.245393	0.0425223	0.109485	0.105832	0.10182
V10A20_007_A_GAGCTAAGGGCATATC-1	P28_2	P28 - sample C1	Non-aggressive	25.6078	22.7843	0.207916	0.138753	0.0440903	0.205382	0.611962	0.413132	0.40319	0.354644	0.281569	0.105039	0.276203	0.174019	0.0527639
V10A20_007_A_GAGTCCGCTTACCGGA-1	P28_2	P28 - sample C1	Non-aggressive	11.3922	5.94118	0.0822592	0.0546942	0.0213438	0.246933	0.82564	0.105662	0.111786	0.14527	0.173127	0.0436756	0.0749803	0.0891233	0.105982
V10A20_007_A_GATAGGTAACGTTGAC-1	P28_2	P28 - sample C1	Non-aggressive	12.5294	3.96078	0.0953695	0.0625933	0.0212651	0.226347	0.771564	0.146256	0.14991	0.172377	0.166954	0.0466248	0.112512	0.108235	0.1345
V10A20_007_A_GATATGAGACACTAAC-1	P28_2	P28 - sample C1	Non-aggressive	24.4706	12.8824	0.0572949	0.0603319	0.0168018	0.288147	0.84767	0.151623	0.239413	0.243151	0.23755	0.0810586	0.148081	0.160955	0.0450523
V10A20_007_A_GATCATTCCAAACATT-1	P28_2	P28 - sample C1	Non-aggressive	10.2353	21.7843	0.0740568	0.0859439	0.0200217	0.240676	0.825737	0.139504	0.184872	0.169354	0.199987	0.0694818	0.120353	0.138292	0.130514
V10A20_007_A_GATCCCTTTATACTGC-1	P28_2	P28 - sample C1	Non-aggressive	12.5098	23.7647	0.176941	0.18763	0.0303439	0.20939	0.718744	0.376182	0.412055	0.298976	0.400301	0.124286	0.235515	0.249193	0.0495196
V10A20_007_A_GATCCGGGAATTAACA-1	P28_2	P28 - sample C1	Non-aggressive	19.9216	12.8824	0.197648	0.154596	0.0321644	0.234443	0.707998	0.187318	0.14317	0.18398	0.231881	0.061387	0.109329	0.108242	0.105838
V10A20_007_A_GATCGCGGGCTCTCCA-1	P28_2	P28 - sample C1	Non-aggressive	7.98039	15.8431	0.143855	0.095568	0.0303133	0.233336	0.722613	0.221353	0.184554	0.215074	0.229078	0.0777271	0.141751	0.13021	0.0675152
V10A20_007_A_GATCGGTGGCCATAAC-1	P28_2	P28 - sample C1	Non-aggressive	17.0784	23.7647	0.198306	0.191403	0.0376867	0.193396	0.560478	0.326522	0.593171	0.352352	0.384174	0.135622	0.340616	0.25387	0.032601
V10A20_007_A_GATCGTGACTGATATC-1	P28_2	P28 - sample C1	Non-aggressive	19.3529	13.8627	0.0910375	0.135901	0.0250598	0.215914	0.828391	0.135536	0.160357	0.139133	0.179472	0.0402887	0.113297	0.118473	0.117066
V10A20_007_A_GATCTTGGAGGGCATA-1	P28_2	P28 - sample C1	Non-aggressive	18.2157	7.92157	0.0809105	0.0457285	0.0169541	0.302523	0.783147	0.133523	0.0756878	0.172368	0.140704	0.0434184	0.0812062	0.0620574	0.189882
V10A20_007_A_GATCTTTGCAGGGTAT-1	P28_2	P28 - sample C1	Non-aggressive	0	15.8431	0.0436897	0.0371846	0.0180057	0.259364	0.77057	0.139045	0.0681286	0.157036	0.188487	0.0258823	0.0500266	0.0693646	0.125251
V10A20_007_A_GATGCGTCCTGCATTC-1	P28_2	P28 - sample C1	Non-aggressive	10.8235	14.8627	0.111113	0.103693	0.0282261	0.234951	0.695557	0.360519	0.208083	0.354339	0.23548	0.120447	0.225567	0.173704	0.0753315
V10A20_007_A_GATGCTGTATTTCATC-1	P28_2	P28 - sample C1	Non-aggressive	21.0588	8.92157	0.070104	0.0575059	0.0238204	0.281434	0.745528	0.199795	0.16009	0.285865	0.283595	0.0750755	0.146887	0.134452	0.130342
V10A20_007_A_GATGTTCAATCCACGA-1	P28_2	P28 - sample C1	Non-aggressive	2.84314	10.8824	0.260669	0.132727	0.0383551	0.20451	0.646629	0.303015	0.219861	0.287373	0.278295	0.0763095	0.170442	0.128254	0.132135
V10A20_007_A_GATTACTGAATTTGGG-1	P28_2	P28 - sample C1	Non-aggressive	0.568627	10.8824	0.213916	0.212158	0.032001	0.2045	0.602118	0.270098	0.352568	0.317252	0.393557	0.0975216	0.299356	0.262306	0.128977
V10A20_007_A_GATTCCCTTGTCGCAG-1	P28_2	P28 - sample C1	Non-aggressive	16.5098	26.7451	0.169228	0.118164	0.0368854	0.254428	0.726671	0.221606	0.167495	0.258712	0.257414	0.0551013	0.170011	0.109119	0.158308
V10A20_007_A_GATTCGACGGTTCACG-1	P28_2	P28 - sample C1	Non-aggressive	18.7843	10.902	0.0988473	0.0776353	0.0196496	0.259617	0.829057	0.138547	0.17769	0.20036	0.199544	0.0470333	0.130914	0.118223	0.173216
V10A20_007_A_GCAAACCCTACATTAT-1	P28_2	P28 - sample C1	Non-aggressive	25.0588	3.98039	0.0645522	0.0613229	0.0172972	0.278521	0.80296	0.0840274	0.0512562	0.129032	0.150171	0.0292228	0.0577504	0.0571408	0.170579
V10A20_007_A_GCAAATATTACGCTTT-1	P28_2	P28 - sample C1	Non-aggressive	1.70588	16.8235	0.0817351	0.060454	0.0200031	0.25823	0.754804	0.167148	0.0875992	0.177247	0.212421	0.041264	0.0744228	0.0875714	0.128408
V10A20_007_A_GCAGATTAGGGATATC-1	P28_2	P28 - sample C1	Non-aggressive	13.098	14.8627	0.13239	0.175036	0.0317448	0.222193	0.658106	0.3354	0.33751	0.457741	0.331063	0.122681	0.260575	0.249494	0.0508775
V10A20_007_A_GCAGCACACAGCCCAG-1	P28_2	P28 - sample C1	Non-aggressive	2.27451	13.8627	0.102088	0.217109	0.0255693	0.232103	0.648529	0.595225	0.313588	0.563263	0.34907	0.129201	0.278673	0.294497	0.0430008
V10A20_007_A_GCATAGAGCACTCAGG-1	P28_2	P28 - sample C1	Non-aggressive	11.9608	14.8627	0.139945	0.16337	0.0276454	0.258587	0.577032	0.461342	0.345242	0.589847	0.320218	0.156678	0.27698	0.278093	0.0476872
V10A20_007_A_GCCCGTAATACCTTCT-1	P28_2	P28 - sample C1	Non-aggressive	23.3333	24.7647	0.119327	0.0740268	0.037114	0.230477	0.850663	0.175263	0.163658	0.177628	0.209993	0.0488512	0.104482	0.103757	0.0657355
V10A20_007_A_GCCGAAATTCCTACGT-1	P28_2	P28 - sample C1	Non-aggressive	3.98039	16.8235	0.103702	0.13098	0.02795	0.219747	0.744073	0.306006	0.196398	0.318233	0.329053	0.107239	0.157609	0.164191	0.0743581
V10A20_007_A_GCCGATTGGCCAAGCT-1	P28_2	P28 - sample C1	Non-aggressive	13.098	10.902	0.102359	0.076966	0.0223317	0.251153	0.755336	0.20949	0.126108	0.186089	0.184796	0.0468604	0.10835	0.0774515	0.110764
V10A20_007_A_GCCGCTTGTGAGAAAC-1	P28_2	P28 - sample C1	Non-aggressive	1.13725	15.8431	0.0768668	0.0464782	0.0237214	0.255453	0.708208	0.145557	0.0717364	0.154647	0.173961	0.0292009	0.060228	0.0733318	0.102423
V10A20_007_A_GCCGGGTTAGGGTCGC-1	P28_2	P28 - sample C1	Non-aggressive	11.9608	10.902	0.107324	0.108301	0.0334987	0.240684	0.819359	0.164533	0.208453	0.18825	0.219843	0.0618678	0.151671	0.121989	0.0506023
V10A20_007_A_GCGAAACTTAACTGGA-1	P28_2	P28 - sample C1	Non-aggressive	25.0588	7.94118	0.0749797	0.0582222	0.0267681	0.26358	0.880761	0.0873122	0.109592	0.112084	0.130454	0.0343541	0.074142	0.088812	0.10763
V10A20_007_A_GCGAAGCCATACCCGT-1	P28_2	P28 - sample C1	Non-aggressive	13.098	20.8039	0.096046	0.165664	0.0275075	0.291323	0.646904	0.33245	0.248634	0.424648	0.31913	0.125878	0.217879	0.187019	0.0484286
V10A20_007_A_GCGACGATAGTTGTAC-1	P28_2	P28 - sample C1	Non-aggressive	9.11765	3.96078	0.0584774	0.0547971	0.0162843	0.290344	0.836326	0.110092	0.104103	0.142455	0.162992	0.0415166	0.0681732	0.0798956	0.108562
V10A20_007_A_GCGAGGCCCGAGCAGA-1	P28_2	P28 - sample C1	Non-aggressive	5.11765	14.8431	0.212419	0.15545	0.0589884	0.228514	0.669894	0.351562	0.264647	0.333496	0.33597	0.122456	0.224272	0.208265	0.0986727
V10A20_007_A_GCGAGTTCTGCAAAGA-1	P28_2	P28 - sample C1	Non-aggressive	14.2353	16.8431	0.256694	0.212205	0.0652965	0.197902	0.647996	0.334275	0.586571	0.273799	0.264129	0.106146	0.25081	0.206084	0.0573241
V10A20_007_A_GCGATTGTTAACGTTA-1	P28_2	P28 - sample C1	Non-aggressive	22.1961	14.8627	0.102142	0.06503	0.0215582	0.229736	0.867895	0.107402	0.0996747	0.13383	0.158686	0.0380118	0.0762329	0.09035	0.112867
V10A20_007_A_GCGCCGTTCCACGATA-1	P28_2	P28 - sample C1	Non-aggressive	15.3725	10.902	0.118675	0.0727407	0.0462707	0.266868	0.727	0.258944	0.142466	0.257448	0.240811	0.0604919	0.124847	0.114844	0.0813907
V10A20_007_A_GCGCTAATTGAATAGA-1	P28_2	P28 - sample C1	Non-aggressive	18.2157	17.8235	0.149297	0.0982976	0.0297372	0.267872	0.708117	0.234687	0.188085	0.22572	0.178665	0.0515443	0.164954	0.100772	0.0992362
V10A20_007_A_GCGCTATGCCGAGGCA-1	P28_2	P28 - sample C1	Non-aggressive	5.13725	8.90196	0.249533	0.0804888	0.0919434	0.217303	0.645059	0.319972	0.248287	0.311049	0.289657	0.104543	0.171236	0.183361	0.166149
V10A20_007_A_GCGGAGAGGGAGAACG-1	P28_2	P28 - sample C1	Non-aggressive	22.7843	5.96078	0.0942395	0.0665133	0.0363707	0.265876	0.846671	0.104766	0.0924933	0.143043	0.167907	0.0370188	0.0674282	0.0745035	0.139489
V10A20_007_A_GCGGCTCTGACGTACC-1	P28_2	P28 - sample C1	Non-aggressive	0	13.8627	0.127293	0.0712169	0.0305004	0.249091	0.700267	0.152948	0.0744673	0.184487	0.201534	0.0326745	0.0674148	0.0983366	0.125197
V10A20_007_A_GCGGTTCCCTATCATG-1	P28_2	P28 - sample C1	Non-aggressive	6.27451	4.94118	0.113631	0.0755646	0.0240455	0.196463	0.833531	0.124078	0.126982	0.1459	0.18251	0.0492551	0.0919571	0.10274	0.103141
V10A20_007_A_GCGTCTCTGCATTGGG-1	P28_2	P28 - sample C1	Non-aggressive	1.70588	12.8627	0.233419	0.220854	0.0575818	0.295202	0.451419	0.618968	0.42424	0.556325	0.475394	0.148956	0.325687	0.27801	0.0523629
V10A20_007_A_GCTAAGTAGTTTCTCT-1	P28_2	P28 - sample C1	Non-aggressive	23.902	17.8431	0.0748716	0.0463029	0.0155824	0.273923	0.820704	0.109421	0.0956238	0.137601	0.108836	0.0382246	0.075134	0.0492321	0.096204
V10A20_007_A_GCTACGACTTATTGGG-1	P28_2	P28 - sample C1	Non-aggressive	17.6471	8.92157	0.103956	0.0785345	0.0279388	0.271183	0.811341	0.25316	0.262202	0.232516	0.210754	0.0673396	0.148789	0.113773	0.106467
V10A20_007_A_GCTAGTAGAGCTTGTA-1	P28_2	P28 - sample C1	Non-aggressive	15.3725	12.8824	0.0607078	0.0508146	0.0200998	0.326644	0.886925	0.111805	0.125974	0.139072	0.161737	0.0364089	0.089965	0.0793672	0.0911711
V10A20_007_A_GCTCTAAACCCTGACG-1	P28_2	P28 - sample C1	Non-aggressive	11.3725	27.7255	0.137556	0.102954	0.0217662	0.22521	0.840887	0.165679	0.172001	0.186264	0.254959	0.0481572	0.118597	0.115727	0.180842
V10A20_007_A_GCTCTCGGGTACCGAA-1	P28_2	P28 - sample C1	Non-aggressive	11.3725	25.7451	0.148747	0.166889	0.0402264	0.256902	0.717902	0.310049	0.247144	0.319208	0.418582	0.0717297	0.193931	0.174166	0.0825899
V10A20_007_A_GCTGAGGCGTGAGTAT-1	P28_2	P28 - sample C1	Non-aggressive	14.8039	11.8824	0.086092	0.0497002	0.023141	0.268266	0.731164	0.203092	0.118086	0.233941	0.201096	0.0558014	0.110624	0.100347	0.10203
V10A20_007_A_GCTGCACGGTTTCTTA-1	P28_2	P28 - sample C1	Non-aggressive	19.9216	10.902	0.0803954	0.0696307	0.022966	0.279051	0.846442	0.121156	0.175536	0.168602	0.225189	0.0417644	0.114548	0.128967	0.146192
V10A20_007_A_GCTGCTACTGCGTAGC-1	P28_2	P28 - sample C1	Non-aggressive	21.0784	1	0.094353	0.074127	0.0234319	0.304388	0.708228	0.12852	0.0684082	0.176526	0.167473	0.0386163	0.0690993	0.076984	0.20902
V10A20_007_A_GCTGCTCTCCGGACAC-1	P28_2	P28 - sample C1	Non-aggressive	14.2353	20.8039	0.106222	0.121741	0.0236996	0.252703	0.765816	0.242516	0.389981	0.301181	0.295334	0.115547	0.225128	0.225261	0.0341118
V10A20_007_A_GCTTAATGTAACTAAC-1	P28_2	P28 - sample C1	Non-aggressive	26.1961	9.92157	0.0894643	0.0644132	0.020138	0.27719	0.753371	0.11146	0.144725	0.180029	0.137893	0.0428436	0.110227	0.0787153	0.210119
V10A20_007_A_GCTTATGAAGCAGGAA-1	P28_2	P28 - sample C1	Non-aggressive	29.0196	16.8431	0.297306	0.130921	0.0963433	0.140254	0.229433	0.356163	0.756288	0.316992	0.276026	0.117509	0.37401	0.258233	0.0367651
V10A20_007_A_GCTTCCGTCCCTAGAC-1	P28_2	P28 - sample C1	Non-aggressive	22.1961	22.7843	0.26179	0.195454	0.099541	0.151862	0.362425	0.427928	0.713256	0.312438	0.304895	0.0999696	0.408987	0.277604	0.0523384
V10A20_007_A_GGAACCGTGTAAATTG-1	P28_2	P28 - sample C1	Non-aggressive	5.13725	2.96078	0.129869	0.0731354	0.0384276	0.190714	0.417571	0.0925011	0.0727801	0.16046	0.190316	0.0591901	0.0903915	0.126043	0.234539
V10A20_007_A_GGAATGCGCTAGCGTG-1	P28_2	P28 - sample C1	Non-aggressive	25.0392	19.8235	0.206503	0.123417	0.0649349	0.162071	0.422241	0.444747	0.657674	0.325408	0.324194	0.125252	0.381137	0.23188	0.0451714
V10A20_007_A_GGACCAACAGGATAAC-1	P28_2	P28 - sample C1	Non-aggressive	16.5098	1	0.0616686	0.0373661	0.0173614	0.323106	0.799289	0.109799	0.0628245	0.134156	0.174001	0.0283488	0.0548671	0.0565426	0.157388
V10A20_007_A_GGAGGGCTTGGTTGGC-1	P28_2	P28 - sample C1	Non-aggressive	22.7647	19.8235	0.16288	0.0864151	0.06187	0.225658	0.757584	0.18717	0.183997	0.221071	0.216777	0.0781623	0.193092	0.110224	0.0992967
V10A20_007_A_GGATCCGGAATATACT-1	P28_2	P28 - sample C1	Non-aggressive	25.0392	17.8431	0.171149	0.0914669	0.0714489	0.195928	0.654527	0.257112	0.484191	0.285438	0.227091	0.112815	0.244961	0.180964	0.0465214
V10A20_007_A_GGATGACGCGAGTTTA-1	P28_2	P28 - sample C1	Non-aggressive	3.98039	14.8431	0.105197	0.214944	0.0375826	0.241004	0.556034	0.570055	0.316394	0.524264	0.43372	0.160033	0.257525	0.268263	0.0384818
V10A20_007_A_GGATGTCCTTACCGCA-1	P28_2	P28 - sample C1	Non-aggressive	30.1569	16.8431	0.208169	0.101806	0.054951	0.117118	0.167708	0.387891	0.728746	0.25472	0.177337	0.100205	0.233401	0.199714	0.0288843
V10A20_007_A_GGATTTCACTTCTATA-1	P28_2	P28 - sample C1	Non-aggressive	25.6078	20.8039	0.261838	0.135575	0.0800907	0.172083	0.335742	0.514213	0.635566	0.423334	0.328914	0.134828	0.434236	0.227963	0.0447279
V10A20_007_A_GGCAAATTACTTTACT-1	P28_2	P28 - sample C1	Non-aggressive	8.54902	10.902	0.117624	0.112421	0.0415889	0.262212	0.75856	0.307039	0.30183	0.336027	0.341062	0.122914	0.206156	0.202698	0.0455316
V10A20_007_A_GGCAATAGTCAATGAG-1	P28_2	P28 - sample C1	Non-aggressive	18.2157	21.7843	0.177454	0.1729	0.0566091	0.185728	0.564508	0.426949	0.464412	0.374133	0.360464	0.124781	0.333071	0.265416	0.0566796
V10A20_007_A_GGCACTCCACTGGGCA-1	P28_2	P28 - sample C1	Non-aggressive	4.54902	17.8235	0.0893675	0.0783584	0.0199684	0.257589	0.767992	0.275963	0.172805	0.279099	0.299513	0.109664	0.133301	0.171526	0.0710317
V10A20_007_A_GGCGAAATCTAACTTG-1	P28_2	P28 - sample C1	Non-aggressive	27.902	8.92157	0.235108	0.0832547	0.0799893	0.198183	0.622209	0.295829	0.484941	0.309322	0.253878	0.093615	0.361948	0.18574	0.0340961
V10A20_007_A_GGCGCATGAATTGATG-1	P28_2	P28 - sample C1	Non-aggressive	9.11765	9.90196	0.0625862	0.0613799	0.0206785	0.310588	0.687698	0.28038	0.194542	0.319568	0.293369	0.0998771	0.16748	0.161874	0.0400124
V10A20_007_A_GGCGCGTTCGAGTTTA-1	P28_2	P28 - sample C1	Non-aggressive	11.9608	4.96078	0.0680121	0.0492782	0.0215256	0.237909	0.839463	0.0800194	0.135461	0.125055	0.143318	0.0462135	0.0753677	0.0986876	0.118273
V10A20_007_A_GGCGGAGTAATATTAG-1	P28_2	P28 - sample C1	Non-aggressive	4.54902	19.8039	0.119927	0.0664096	0.0189133	0.262683	0.765192	0.210221	0.157387	0.207648	0.253209	0.0707802	0.137208	0.134421	0.138384
V10A20_007_A_GGCGGTAGGATCATTG-1	P28_2	P28 - sample C1	Non-aggressive	17.6471	20.8039	0.175985	0.0805134	0.0526421	0.248607	0.691248	0.174145	0.133319	0.236818	0.163252	0.0546803	0.116904	0.121409	0.147402
V10A20_007_A_GGCTCTGCTCCAACGC-1	P28_2	P28 - sample C1	Non-aggressive	19.3529	25.7451	0.0882348	0.0535782	0.0195656	0.265331	0.768871	0.149719	0.101962	0.159584	0.143086	0.040328	0.0920477	0.0786896	0.141641
V10A20_007_A_GGCTGAAATAGCAAAG-1	P28_2	P28 - sample C1	Non-aggressive	23.3529	2.98039	0.0534827	0.029206	0.017351	0.309811	0.778059	0.0810506	0.0490148	0.120932	0.127698	0.026231	0.0447639	0.0497888	0.290373
V10A20_007_A_GGGACTGCATAGATAG-1	P28_2	P28 - sample C1	Non-aggressive	12.5294	19.8039	0.1436	0.118455	0.0275558	0.272449	0.822553	0.192476	0.2168	0.186489	0.222638	0.0574771	0.140555	0.111965	0.090095
V10A20_007_A_GGGAGGATGCCCGAAA-1	P28_2	P28 - sample C1	Non-aggressive	7.41176	14.8627	0.103291	0.0888235	0.0289102	0.237579	0.724963	0.275351	0.236122	0.283795	0.312795	0.102575	0.176453	0.160217	0.0615977
V10A20_007_A_GGGAGTTAATGAGGCG-1	P28_2	P28 - sample C1	Non-aggressive	21.0588	18.8235	0.127804	0.0843445	0.0293599	0.248021	0.822915	0.207265	0.277344	0.19057	0.168348	0.0612	0.146312	0.113826	0.0345953
V10A20_007_A_GGGATGGTCGTAACCG-1	P28_2	P28 - sample C1	Non-aggressive	2.86275	4.94118	0.0830166	0.0757721	0.0291799	0.195939	0.561685	0.219704	0.082623	0.228032	0.275258	0.0774279	0.151786	0.224448	0.221393
V10A20_007_A_GGGCCCGTCTTAAACA-1	P28_2	P28 - sample C1	Non-aggressive	7.98039	9.90196	0.0540778	0.0807052	0.025958	0.331321	0.680556	0.268766	0.145565	0.288818	0.231626	0.0836222	0.141988	0.149241	0.0820051
V10A20_007_A_GGGCCGGCCGAAGTAC-1	P28_2	P28 - sample C1	Non-aggressive	26.1765	15.8627	0.286933	0.185442	0.0964468	0.185887	0.299078	0.459961	0.719256	0.385584	0.348161	0.109946	0.513716	0.23959	0.0438762
V10A20_007_A_GGGCGATATGTGTGAA-1	P28_2	P28 - sample C1	Non-aggressive	11.3725	23.7647	0.117077	0.114642	0.0341754	0.201067	0.814247	0.231862	0.236895	0.183329	0.292161	0.0708228	0.178606	0.180567	0.134774
V10A20_007_A_GGGCGTCACCACGTAA-1	P28_2	P28 - sample C1	Non-aggressive	6.84314	3.96078	0.0905731	0.0442917	0.0223426	0.260829	0.827846	0.10073	0.119505	0.146357	0.181604	0.0373246	0.0660699	0.0977697	0.116027
V10A20_007_A_GGGCTGCCTAGGGCGA-1	P28_2	P28 - sample C1	Non-aggressive	17.6471	18.8235	0.265333	0.16287	0.0627584	0.198331	0.770134	0.352002	0.40616	0.227947	0.256282	0.0679423	0.237106	0.138861	0.0510653
V10A20_007_A_GGGCTGGTTAGTCGCG-1	P28_2	P28 - sample C1	Non-aggressive	7.39216	20.8039	0.108867	0.125258	0.0254888	0.257154	0.687562	0.387529	0.377029	0.406531	0.475126	0.123248	0.303855	0.260194	0.0465719
V10A20_007_A_GGGTACTTCATGAACT-1	P28_2	P28 - sample C1	Non-aggressive	0.568627	14.8431	0.0558107	0.0626971	0.0207451	0.252787	0.783047	0.146763	0.092261	0.147696	0.178373	0.031707	0.0660217	0.0839278	0.107714
V10A20_007_A_GGGTCACCGTGACGGT-1	P28_2	P28 - sample C1	Non-aggressive	5.11765	16.8235	0.0794466	0.184211	0.0241358	0.229375	0.684201	0.33043	0.186349	0.325297	0.338644	0.141255	0.19207	0.182858	0.0554888
V10A20_007_A_GGGTGACACCTTAACT-1	P28_2	P28 - sample C1	Non-aggressive	10.2549	5.94118	0.0750144	0.0441252	0.02	0.258676	0.802692	0.0800514	0.0918562	0.131566	0.14472	0.0410715	0.081427	0.0805858	0.136689
V10A20_007_A_GGTAGTGCTCGCACCA-1	P28_2	P28 - sample C1	Non-aggressive	19.3529	17.8235	0.126455	0.128224	0.0266157	0.276167	0.790563	0.295545	0.267309	0.258189	0.226622	0.0814351	0.208984	0.124767	0.0526376
V10A20_007_A_GGTATTGCCGAGTTTA-1	P28_2	P28 - sample C1	Non-aggressive	8.52941	18.8235	0.0886498	0.0800088	0.0250701	0.234252	0.843784	0.132388	0.17529	0.174709	0.211186	0.0598663	0.133025	0.144406	0.0883529
V10A20_007_A_GGTCAGTGGGTCCCAC-1	P28_2	P28 - sample C1	Non-aggressive	13.6667	3.96078	0.107764	0.0772663	0.0232222	0.239696	0.70116	0.3008	0.30027	0.36701	0.393251	0.116385	0.275384	0.230212	0.043265
V10A20_007_A_GGTCGGCCAGGAGCTT-1	P28_2	P28 - sample C1	Non-aggressive	26.1765	19.8235	0.272832	0.156881	0.0748214	0.152778	0.316145	0.480283	0.705243	0.326841	0.315081	0.127112	0.449138	0.245619	0.0525259
V10A20_007_A_GGTCTGAGAATCTGGA-1	P28_2	P28 - sample C1	Non-aggressive	23.902	21.8039	0.197259	0.0998353	0.0610332	0.156518	0.397206	0.361694	0.562224	0.318368	0.299308	0.116468	0.331129	0.233565	0.0309308
V10A20_007_A_GGTGATAAGGAGCAGT-1	P28_2	P28 - sample C1	Non-aggressive	23.3333	14.8627	0.100273	0.0519336	0.0211138	0.26621	0.758149	0.145116	0.100732	0.193254	0.157276	0.0390965	0.0956036	0.0904166	0.217846
V10A20_007_A_GGTGCTGGTACACATT-1	P28_2	P28 - sample C1	Non-aggressive	4.56863	9.90196	0.218979	0.192233	0.060086	0.221299	0.518536	0.444814	0.455934	0.374923	0.424076	0.145442	0.260018	0.242962	0.0455906
V10A20_007_A_GGTTTACAATCTCAAT-1	P28_2	P28 - sample C1	Non-aggressive	19.9216	26.7451	0.114326	0.0998122	0.0305846	0.264157	0.779395	0.268493	0.211246	0.236824	0.261412	0.0627583	0.134302	0.157421	0.0387674
V10A20_007_A_GTAAGCGGGCAGTCAG-1	P28_2	P28 - sample C1	Non-aggressive	14.2157	28.7255	0.0838273	0.0680687	0.0171308	0.238824	0.882895	0.11667	0.107819	0.124794	0.167851	0.0301903	0.0602652	0.0866577	0.226559
V10A20_007_A_GTAAGTAACAGTCTGG-1	P28_2	P28 - sample C1	Non-aggressive	25.0392	11.902	0.0827207	0.047315	0.0255476	0.23673	0.883047	0.125683	0.224969	0.152	0.180595	0.0550041	0.133742	0.110428	0.0837638
V10A20_007_A_GTACACTTACCTGAAG-1	P28_2	P28 - sample C1	Non-aggressive	14.8039	15.8431	0.119484	0.0848275	0.0319059	0.221875	0.740699	0.212839	0.23574	0.20815	0.220513	0.0870918	0.198226	0.147115	0.119046
V10A20_007_A_GTACAGAGGCAAGGGT-1	P28_2	P28 - sample C1	Non-aggressive	25.6078	14.8627	0.125302	0.134917	0.0356775	0.231019	0.502647	0.504649	0.444372	0.558316	0.369505	0.124703	0.346397	0.239563	0.0368026
V10A20_007_A_GTACGCTTCATTGCAC-1	P28_2	P28 - sample C1	Non-aggressive	19.3529	5.94118	0.107655	0.0637516	0.0281001	0.253961	0.707064	0.114133	0.0565156	0.149136	0.160036	0.0302346	0.0665815	0.069225	0.183581
V10A20_007_A_GTACGTTTGCCCGTCA-1	P28_2	P28 - sample C1	Non-aggressive	17.0784	7.92157	0.112326	0.0457443	0.030208	0.318466	0.793957	0.153892	0.101107	0.147242	0.13556	0.0380403	0.0857105	0.0619375	0.16839
V10A20_007_A_GTACTGGAGTTAGACC-1	P28_2	P28 - sample C1	Non-aggressive	24.4706	18.8235	0.13529	0.0952328	0.0623768	0.23602	0.783894	0.273728	0.362164	0.283019	0.255885	0.108944	0.246541	0.155992	0.0315699
V10A20_007_A_GTAGCGGCTATACACT-1	P28_2	P28 - sample C1	Non-aggressive	17.6471	12.8824	0.119343	0.139532	0.0245321	0.231403	0.853281	0.197401	0.212957	0.190459	0.257628	0.0701218	0.143382	0.149588	0.0652698
V10A20_007_A_GTAGTCGCGGGAATCA-1	P28_2	P28 - sample C1	Non-aggressive	24.4902	2.98039	0.0379045	0.0213111	0.0101193	0.337819	0.708222	0.0514345	0.0239758	0.0964455	0.0646671	0.020003	0.0205076	0.0333055	0.183067
V10A20_007_A_GTATCTTTCATAACCA-1	P28_2	P28 - sample C1	Non-aggressive	15.9412	5.94118	0.0776588	0.0735622	0.0208257	0.324466	0.749816	0.201073	0.134343	0.250988	0.230162	0.0780293	0.129281	0.119053	0.0582324
V10A20_007_A_GTCAAGCGGACTCGGG-1	P28_2	P28 - sample C1	Non-aggressive	22.1961	12.8824	0.084483	0.092134	0.0204294	0.275649	0.837238	0.127972	0.147741	0.141685	0.172936	0.0412025	0.102739	0.102869	0.100812
V10A20_007_A_GTCATGCACCTCCGTT-1	P28_2	P28 - sample C1	Non-aggressive	13.098	22.7843	0.124832	0.220216	0.0318957	0.216962	0.511621	0.373326	0.350427	0.423797	0.420479	0.177487	0.318041	0.275522	0.0577671
V10A20_007_A_GTCATGGACATGACTA-1	P28_2	P28 - sample C1	Non-aggressive	13.6471	25.7451	0.103142	0.0852806	0.0222854	0.231812	0.833927	0.152657	0.160243	0.150133	0.235485	0.0475065	0.132905	0.109964	0.207032
V10A20_007_A_GTCATTAGAGCGAACG-1	P28_2	P28 - sample C1	Non-aggressive	16.5098	14.8627	0.122524	0.0617178	0.0242232	0.27386	0.722303	0.111334	0.0850188	0.150418	0.151432	0.0362598	0.0843108	0.0725574	0.266292
V10A20_007_A_GTCCCAACGTAAAGTA-1	P28_2	P28 - sample C1	Non-aggressive	19.9216	18.8235	0.203321	0.207436	0.0549355	0.168043	0.61765	0.465454	0.508626	0.328118	0.317561	0.123514	0.346811	0.218116	0.0503515
V10A20_007_A_GTCCGGCTGAATTGCG-1	P28_2	P28 - sample C1	Non-aggressive	7.96078	23.7647	0.174988	0.128465	0.0300686	0.22176	0.648739	0.245365	0.152536	0.180495	0.215288	0.0526249	0.121099	0.138698	0.132497
V10A20_007_A_GTCGCGTAACCCGTTG-1	P28_2	P28 - sample C1	Non-aggressive	21.0588	12.8824	0.0890153	0.112406	0.0216649	0.243446	0.893649	0.109462	0.136569	0.120969	0.171047	0.0389082	0.0860523	0.099904	0.140034
V10A20_007_A_GTCGTACCATCTCGGG-1	P28_2	P28 - sample C1	Non-aggressive	13.6667	5.94118	0.113605	0.06959	0.027564	0.26154	0.791952	0.247206	0.244332	0.31717	0.300817	0.0858931	0.143431	0.198283	0.045948
V10A20_007_A_GTCGTTATTCGCTTAT-1	P28_2	P28 - sample C1	Non-aggressive	21.6275	5.94118	0.161287	0.072072	0.0314818	0.24486	0.760009	0.20165	0.11033	0.206752	0.226315	0.0458062	0.0853008	0.110447	0.0896373
V10A20_007_A_GTCTATCTGAGTTTCT-1	P28_2	P28 - sample C1	Non-aggressive	2.27451	11.8824	0.215584	0.283269	0.040509	0.223609	0.596269	0.37739	0.431534	0.398904	0.409179	0.115795	0.316068	0.255333	0.0750909
V10A20_007_A_GTGACTTCAGTAGTGC-1	P28_2	P28 - sample C1	Non-aggressive	6.84314	5.94118	0.0636085	0.0571026	0.0199211	0.260725	0.775466	0.140441	0.126685	0.198753	0.208657	0.0502821	0.0968071	0.137297	0.0637984
V10A20_007_A_GTGAGGACACTTAAGG-1	P28_2	P28 - sample C1	Non-aggressive	22.1961	10.902	0.0959701	0.100664	0.0303923	0.295149	0.795987	0.196315	0.32713	0.265026	0.284465	0.0982452	0.178394	0.193491	0.051549
V10A20_007_A_GTGATCATAGATCTGC-1	P28_2	P28 - sample C1	Non-aggressive	10.8235	6.94118	0.0654639	0.0478305	0.0177095	0.252866	0.818739	0.0994122	0.110924	0.147492	0.189297	0.0419679	0.0769998	0.101582	0.0948736
V10A20_007_A_GTGCGAAATCGAACAC-1	P28_2	P28 - sample C1	Non-aggressive	2.86275	6.92157	0.122823	0.049516	0.0408629	0.265198	0.694545	0.170568	0.0856546	0.240226	0.243805	0.0507859	0.0964541	0.116661	0.264098
V10A20_007_A_GTGCGTGTATATGAGC-1	P28_2	P28 - sample C1	Non-aggressive	25.6078	10.902	0.0621812	0.0390599	0.0229071	0.349161	0.79839	0.119138	0.101249	0.177947	0.116622	0.0349128	0.100846	0.0576583	0.108744
V10A20_007_A_GTGCTCAAGTACTGTC-1	P28_2	P28 - sample C1	Non-aggressive	7.96078	17.8235	0.0678894	0.0768066	0.0197711	0.24545	0.827183	0.17181	0.160436	0.178115	0.218433	0.0538216	0.117893	0.134996	0.0962298
V10A20_007_A_GTGGTGGCCAAGTGAA-1	P28_2	P28 - sample C1	Non-aggressive	23.3529	6.94118	0.151779	0.0608242	0.0342945	0.250394	0.82021	0.113551	0.0812693	0.160332	0.168077	0.0374801	0.0680512	0.0749323	0.130689
V10A20_007_A_GTGTACCTTGGCTACG-1	P28_2	P28 - sample C1	Non-aggressive	22.7647	25.7647	0.181695	0.10316	0.0441219	0.246913	0.697025	0.214766	0.128365	0.215964	0.22053	0.0491187	0.10291	0.106087	0.0797589
V10A20_007_A_GTGTGAATAACTTAGG-1	P28_2	P28 - sample C1	Non-aggressive	25.6078	18.8235	0.303669	0.144903	0.136087	0.164668	0.293791	0.450282	0.677299	0.416888	0.34286	0.144019	0.432954	0.228124	0.0395253
V10A20_007_A_GTGTTACTATGCGTCC-1	P28_2	P28 - sample C1	Non-aggressive	21.0588	10.902	0.078612	0.0838103	0.0247909	0.279559	0.779795	0.145996	0.161445	0.248679	0.240926	0.0554786	0.165331	0.126868	0.123552
V10A20_007_A_GTTACTTTGGGCCTAG-1	P28_2	P28 - sample C1	Non-aggressive	7.41176	8.90196	0.106484	0.0780165	0.0209703	0.252126	0.71854	0.221381	0.156609	0.232559	0.200565	0.0720697	0.131376	0.108436	0.123487
V10A20_007_A_GTTATATTATCTCCCT-1	P28_2	P28 - sample C1	Non-aggressive	10.2549	3.96078	0.0733426	0.0405743	0.0301159	0.257485	0.833118	0.106433	0.0949119	0.131319	0.134148	0.0388497	0.0636661	0.0835477	0.112031
V10A20_007_A_GTTCGCCATAAGTGCC-1	P28_2	P28 - sample C1	Non-aggressive	8.54902	14.8627	0.145033	0.0819405	0.0285053	0.251497	0.729069	0.183479	0.140718	0.165284	0.150897	0.0643359	0.130496	0.111832	0.14614
V10A20_007_A_GTTGAACCGGTTCCAT-1	P28_2	P28 - sample C1	Non-aggressive	1.13725	9.90196	0.159704	0.154302	0.0398761	0.241479	0.704623	0.25542	0.266933	0.325588	0.355655	0.0982412	0.185356	0.215631	0.0816696
V10A20_007_A_GTTGGATTGAGAACAC-1	P28_2	P28 - sample C1	Non-aggressive	28.451	19.8235	0.166892	0.129482	0.0578489	0.187251	0.283233	0.706503	0.618683	0.436466	0.340051	0.161036	0.506849	0.245111	0.0356001
V10A20_007_A_GTTGGATTTGCGTTGG-1	P28_2	P28 - sample C1	Non-aggressive	6.82353	15.8431	0.0924699	0.0958151	0.0234255	0.235465	0.768209	0.212194	0.214072	0.224508	0.247419	0.0796753	0.158733	0.154011	0.0620063
V10A20_007_A_GTTTCTGCAGTCTCCC-1	P28_2	P28 - sample C1	Non-aggressive	19.3529	11.8824	0.139103	0.100486	0.0269649	0.239099	0.803597	0.157138	0.149171	0.18644	0.204352	0.0531919	0.111199	0.11624	0.115481
V10A20_007_A_GTTTGACCAAATCCTA-1	P28_2	P28 - sample C1	Non-aggressive	11.3725	21.7843	0.0878826	0.11122	0.026872	0.258054	0.737146	0.195729	0.202264	0.264762	0.270324	0.0815403	0.18474	0.163978	0.154993
V10A20_007_A_GTTTGGCCCAAGTTAT-1	P28_2	P28 - sample C1	Non-aggressive	23.902	9.92157	0.0989795	0.0963458	0.0244076	0.266878	0.773426	0.188111	0.247506	0.295899	0.264314	0.0779868	0.191982	0.126508	0.0585154
V10A20_007_A_GTTTGGGCTTGTGAGC-1	P28_2	P28 - sample C1	Non-aggressive	15.3725	1	0.0790293	0.0403963	0.0303803	0.287187	0.804235	0.158101	0.0901449	0.15486	0.188908	0.0351758	0.0718112	0.100655	0.102546
V10A20_007_A_TAACATACAATGTGGG-1	P28_2	P28 - sample C1	Non-aggressive	18.2157	13.8627	0.172439	0.154299	0.0297356	0.213492	0.83237	0.142691	0.22178	0.154684	0.209301	0.0582233	0.118074	0.126405	0.110775
V10A20_007_A_TAACTCATCCGCGCGG-1	P28_2	P28 - sample C1	Non-aggressive	6.27451	8.90196	0.140345	0.0909047	0.0600029	0.238387	0.722559	0.267798	0.247399	0.279631	0.299984	0.100631	0.195534	0.190423	0.0689879
V10A20_007_A_TAAGGCAACATAAGAT-1	P28_2	P28 - sample C1	Non-aggressive	18.7843	26.7451	0.0597622	0.0581148	0.0256032	0.296069	0.786178	0.225757	0.14412	0.229991	0.206103	0.0567563	0.128253	0.104509	0.0598922
V10A20_007_A_TAATAGTGACGACCAG-1	P28_2	P28 - sample C1	Non-aggressive	25.6078	24.7647	0.0988498	0.0752986	0.0298328	0.228598	0.733279	0.147417	0.0965752	0.172612	0.166052	0.0419247	0.105847	0.0873313	0.114686
V10A20_007_A_TACAACGCACAACTCA-1	P28_2	P28 - sample C1	Non-aggressive	6.27451	10.8824	0.27541	0.19704	0.0717941	0.247605	0.482784	0.526804	0.532091	0.461601	0.423394	0.154392	0.327677	0.266505	0.0636494
V10A20_007_A_TACATTTCTAACGTGC-1	P28_2	P28 - sample C1	Non-aggressive	9.68627	12.8824	0.105106	0.0963965	0.0271718	0.251784	0.719669	0.342388	0.212215	0.307548	0.209379	0.101297	0.159493	0.1526	0.0541189
V10A20_007_A_TACCGTGCCTCGGACC-1	P28_2	P28 - sample C1	Non-aggressive	17.6471	1	0.0913583	0.0731645	0.0252862	0.296567	0.811016	0.174563	0.125567	0.192863	0.244044	0.048249	0.105226	0.0951869	0.102238
V10A20_007_A_TACGAACACGACTTCA-1	P28_2	P28 - sample C1	Non-aggressive	8.52941	20.8039	0.0711201	0.139508	0.0229461	0.232259	0.768509	0.243867	0.383599	0.303066	0.39346	0.119765	0.195555	0.249427	0.0414959
V10A20_007_A_TACGACGCTTGCTGCG-1	P28_2	P28 - sample C1	Non-aggressive	9.11765	5.94118	0.0601707	0.0502247	0.0176045	0.250738	0.849778	0.0932903	0.108939	0.130553	0.153375	0.0388587	0.063743	0.0883407	0.11156
V10A20_007_A_TACGACTGCCTCTTAG-1	P28_2	P28 - sample C1	Non-aggressive	15.9412	7.92157	0.0639628	0.0440874	0.0226778	0.322384	0.825407	0.13351	0.111301	0.150219	0.156902	0.0389126	0.0937213	0.0565171	0.102148
V10A20_007_A_TACGAGAACTTCACGT-1	P28_2	P28 - sample C1	Non-aggressive	0.568627	16.8235	0.0910459	0.0516462	0.0245245	0.249609	0.807833	0.145768	0.072272	0.13807	0.168295	0.0313091	0.0458963	0.082325	0.141937
V10A20_007_A_TACGCAGTTCTTTCCT-1	P28_2	P28 - sample C1	Non-aggressive	7.41176	10.902	0.257926	0.130731	0.0662742	0.201063	0.596152	0.318904	0.280088	0.376101	0.32036	0.0877799	0.226915	0.154756	0.0971249
V10A20_007_A_TACGCCATATTCTAAT-1	P28_2	P28 - sample C1	Non-aggressive	11.3922	11.8824	0.152467	0.149747	0.0431283	0.241795	0.671268	0.428917	0.385819	0.412952	0.359458	0.115987	0.235605	0.221754	0.037879
V10A20_007_A_TACTTGTTAGTAGTCC-1	P28_2	P28 - sample C1	Non-aggressive	27.8824	14.8627	0.324827	0.149334	0.0844209	0.169938	0.317788	0.433794	0.732444	0.348062	0.305159	0.122291	0.377968	0.216866	0.0375736
V10A20_007_A_TAGAAAGGTGGCGCTA-1	P28_2	P28 - sample C1	Non-aggressive	24.4706	20.8039	0.248562	0.132704	0.0952248	0.165282	0.453987	0.381738	0.672928	0.314145	0.317065	0.117515	0.356839	0.252454	0.0334832
V10A20_007_A_TAGAGTCTAAGCGAAC-1	P28_2	P28 - sample C1	Non-aggressive	9.66667	22.7843	0.144753	0.104969	0.0231955	0.234831	0.823188	0.191146	0.225329	0.218655	0.299715	0.0728359	0.145237	0.175364	0.123773
V10A20_007_A_TAGATATGGACTGGAA-1	P28_2	P28 - sample C1	Non-aggressive	8.54902	2.98039	0.0655417	0.0355001	0.0448136	0.253534	0.835179	0.0776659	0.0891708	0.128806	0.159052	0.0336095	0.0574765	0.0914234	0.10624
V10A20_007_A_TAGCCGGCGGTCAGCG-1	P28_2	P28 - sample C1	Non-aggressive	26.7451	18.8235	0.25024	0.16745	0.0674281	0.155072	0.288905	0.385595	0.712507	0.336	0.280539	0.132647	0.408466	0.243873	0.0394787
V10A20_007_A_TAGCGTTGGGTCTTAC-1	P28_2	P28 - sample C1	Non-aggressive	17.0784	13.8627	0.101722	0.0897706	0.0196667	0.255356	0.861058	0.151207	0.147851	0.168249	0.172551	0.0486115	0.0890246	0.101462	0.102759
V10A20_007_A_TAGCTAAGTCCGGGAG-1	P28_2	P28 - sample C1	Non-aggressive	10.8039	22.7843	0.106014	0.119295	0.02508	0.239216	0.784986	0.224579	0.226566	0.228963	0.318217	0.0950115	0.167247	0.165205	0.114142
V10A20_007_A_TAGGTGCTCGCCTAGC-1	P28_2	P28 - sample C1	Non-aggressive	27.3333	11.902	0.130488	0.0986009	0.0469076	0.209165	0.49479	0.451242	0.566849	0.462669	0.328178	0.146552	0.357016	0.231668	0.0269939
V10A20_007_A_TAGGTTCGAGTTCGTC-1	P28_2	P28 - sample C1	Non-aggressive	16.5098	16.8431	0.139461	0.0644847	0.0246072	0.245009	0.744527	0.126366	0.138179	0.19532	0.12537	0.0456427	0.107555	0.0914755	0.245513
V10A20_007_A_TAGTCCGCAGAGAATG-1	P28_2	P28 - sample C1	Non-aggressive	8.54902	12.8824	0.0780424	0.102106	0.0220477	0.262202	0.67794	0.233798	0.242062	0.256782	0.224974	0.0929152	0.178216	0.135939	0.0885872
V10A20_007_A_TAGTGCCCTCCAGAGT-1	P28_2	P28 - sample C1	Non-aggressive	7.96078	19.8039	0.112851	0.0882421	0.037328	0.233574	0.80498	0.221297	0.240605	0.221326	0.26713	0.0926072	0.191074	0.168147	0.0795957
V10A20_007_A_TATACACAGACGCCTT-1	P28_2	P28 - sample C1	Non-aggressive	12.5294	1.98039	0.156287	0.149136	0.0381096	0.146903	0.478324	0.225009	0.231862	0.429431	0.421256	0.107977	0.345095	0.387321	0.101865
V10A20_007_A_TATCTACCACAGCGGG-1	P28_2	P28 - sample C1	Non-aggressive	12.5294	9.90196	0.102723	0.067974	0.0308832	0.280745	0.809167	0.163814	0.149122	0.193818	0.208671	0.0524501	0.104472	0.114579	0.142304
V10A20_007_A_TATGCTCCCTACTTAC-1	P28_2	P28 - sample C1	Non-aggressive	13.0784	26.7451	0.100917	0.0704507	0.0220088	0.251115	0.789191	0.155569	0.0973672	0.160612	0.166592	0.0386315	0.0847642	0.0834044	0.195106
V10A20_007_A_TATGGATGTGCTACGC-1	P28_2	P28 - sample C1	Non-aggressive	9.09804	25.7451	0.0860101	0.0806723	0.0196744	0.246715	0.836694	0.1324	0.168102	0.140203	0.221362	0.0388703	0.0922893	0.129456	0.161388
V10A20_007_A_TATGGGACCGAGCAGG-1	P28_2	P28 - sample C1	Non-aggressive	10.2549	15.8431	0.140885	0.111194	0.0330452	0.274338	0.764747	0.272437	0.282594	0.29939	0.293065	0.111628	0.167488	0.167497	0.0697661
V10A20_007_A_TATGGGTACGTATCGT-1	P28_2	P28 - sample C1	Non-aggressive	11.3922	19.8039	0.0667545	0.0725591	0.0193003	0.242312	0.854925	0.0966827	0.131499	0.137121	0.140508	0.0468081	0.0983661	0.0920362	0.129413
V10A20_007_A_TATGGTCTGAGTAACA-1	P28_2	P28 - sample C1	Non-aggressive	11.3922	15.8431	0.185874	0.149466	0.0382875	0.272514	0.669488	0.342904	0.373442	0.390175	0.353899	0.136706	0.259313	0.221855	0.0390004
V10A20_007_A_TATGTCTCATTGTGCC-1	P28_2	P28 - sample C1	Non-aggressive	25.0392	21.8039	0.237395	0.134288	0.0952336	0.16222	0.45146	0.311838	0.624042	0.321349	0.28884	0.113878	0.357086	0.246557	0.0403618
V10A20_007_A_TATTCAATTCTAATCC-1	P28_2	P28 - sample C1	Non-aggressive	20.4902	17.8235	0.162054	0.10562	0.0336158	0.206301	0.810776	0.146432	0.184614	0.154751	0.156656	0.0521162	0.111494	0.0992202	0.077849
V10A20_007_A_TATTCCACTCAGCTCG-1	P28_2	P28 - sample C1	Non-aggressive	10.8235	2.98039	0.110583	0.112556	0.0417268	0.240112	0.731194	0.24317	0.299818	0.366848	0.396309	0.117609	0.249467	0.296315	0.0370778
V10A20_007_A_TATTCGTGCCAGAATA-1	P28_2	P28 - sample C1	Non-aggressive	14.8039	17.8235	0.204726	0.252653	0.0378359	0.222311	0.562891	0.440601	0.664854	0.299727	0.276999	0.109033	0.310495	0.218403	0.0332065
V10A20_007_A_TCAAACAACCGCGTCG-1	P28_2	P28 - sample C1	Non-aggressive	12.5098	27.7255	0.092731	0.0973055	0.0232471	0.230821	0.872564	0.146665	0.128026	0.139489	0.176584	0.0407853	0.0786754	0.112214	0.174159
V10A20_007_A_TCAAACTTAGATTGTT-1	P28_2	P28 - sample C1	Non-aggressive	15.3725	20.8039	0.107195	0.0951541	0.0267919	0.253426	0.743476	0.29158	0.199862	0.283753	0.22135	0.071649	0.199086	0.141479	0.0599828
V10A20_007_A_TCAACGAGGAGACAAA-1	P28_2	P28 - sample C1	Non-aggressive	10.2549	9.90196	0.064687	0.0869223	0.0199563	0.328451	0.730039	0.220309	0.153462	0.272954	0.242524	0.0660942	0.140553	0.146797	0.0639741
V10A20_007_A_TCACAGGGAATCGCAA-1	P28_2	P28 - sample C1	Non-aggressive	23.3529	4.96078	0.0703031	0.0477877	0.0167069	0.329174	0.808373	0.109779	0.0488426	0.148608	0.123165	0.0334688	0.0522612	0.0513398	0.135314
V10A20_007_A_TCACAGGTTATTGGGC-1	P28_2	P28 - sample C1	Non-aggressive	5.68627	19.8039	0.0648287	0.111732	0.0199499	0.256756	0.676736	0.314576	0.268188	0.349828	0.370734	0.120656	0.223619	0.206755	0.0379033
V10A20_007_A_TCACCCTCTTAAGATT-1	P28_2	P28 - sample C1	Non-aggressive	11.9608	6.94118	0.101331	0.0631502	0.0234059	0.248279	0.750163	0.127164	0.0937996	0.147883	0.176295	0.039503	0.0823563	0.0970475	0.11217
V10A20_007_A_TCACGCATTGTAGATC-1	P28_2	P28 - sample C1	Non-aggressive	6.2549	18.8235	0.13299	0.143513	0.0252616	0.229589	0.741615	0.284839	0.257542	0.319121	0.35541	0.127242	0.208289	0.205234	0.0605559
V10A20_007_A_TCACGTGCCCGATTCA-1	P28_2	P28 - sample C1	Non-aggressive	13.6667	13.8627	0.114306	0.0755296	0.0201304	0.332905	0.77423	0.239087	0.144016	0.281781	0.21114	0.078889	0.148624	0.127431	0.0950252
V10A20_007_A_TCAGACGCTATAGAAG-1	P28_2	P28 - sample C1	Non-aggressive	19.3529	3.96078	0.0835695	0.0709179	0.0281346	0.280204	0.738602	0.140052	0.0776455	0.161814	0.225028	0.0324849	0.0833833	0.0799677	0.113719
V10A20_007_A_TCAGCAAATGCATCTC-1	P28_2	P28 - sample C1	Non-aggressive	19.9216	20.8039	0.128364	0.147268	0.0386701	0.167068	0.696749	0.299933	0.442906	0.268298	0.240005	0.0833261	0.268965	0.170609	0.0639873
V10A20_007_A_TCAGGGTGTAACGTAA-1	P28_2	P28 - sample C1	Non-aggressive	19.3529	23.7647	0.121581	0.116721	0.0316422	0.151706	0.780243	0.217459	0.332325	0.234056	0.254676	0.0679699	0.292815	0.173209	0.117933
V10A20_007_A_TCAGTAGGGACTATAA-1	P28_2	P28 - sample C1	Non-aggressive	5.70588	5.94118	0.07982	0.0446918	0.025646	0.289844	0.830506	0.154744	0.130726	0.189921	0.192361	0.0548439	0.0948761	0.0945462	0.103012
V10A20_007_A_TCCAACTTTAAATTCT-1	P28_2	P28 - sample C1	Non-aggressive	1.13725	11.8824	0.248656	0.30346	0.0310194	0.249023	0.530094	0.35326	0.499057	0.343742	0.423788	0.154393	0.324732	0.297956	0.0704464
V10A20_007_A_TCCACTTTATCTAGGT-1	P28_2	P28 - sample C1	Non-aggressive	23.3333	20.8039	0.197515	0.136337	0.0737089	0.234912	0.623321	0.46479	0.363863	0.396106	0.29747	0.124927	0.32204	0.173169	0.066335
V10A20_007_A_TCCAGAGCACCGGTTC-1	P28_2	P28 - sample C1	Non-aggressive	18.2157	11.8824	0.100828	0.0927283	0.0262948	0.278529	0.849254	0.196559	0.23335	0.220852	0.244967	0.0628685	0.15528	0.154551	0.0844562
V10A20_007_A_TCCAGGCGAGTACGGT-1	P28_2	P28 - sample C1	Non-aggressive	10.8039	20.8039	0.0632811	0.0585632	0.0181654	0.23156	0.85153	0.0827349	0.149412	0.119801	0.135425	0.0466355	0.0921665	0.102665	0.164253
V10A20_007_A_TCCCAAAGACGAAGGA-1	P28_2	P28 - sample C1	Non-aggressive	12.5098	25.7451	0.105295	0.110978	0.0250198	0.235436	0.769428	0.194337	0.182186	0.205039	0.223845	0.0542609	0.13728	0.107256	0.160966
V10A20_007_A_TCCCAGCTTTAGTCTG-1	P28_2	P28 - sample C1	Non-aggressive	10.2549	17.8235	0.0901963	0.106957	0.022448	0.228451	0.805088	0.128766	0.154416	0.183406	0.17952	0.0585843	0.131101	0.125851	0.0916256
V10A20_007_A_TCCCAGGCTTAGCTAA-1	P28_2	P28 - sample C1	Non-aggressive	5.68627	21.7843	0.100069	0.0829759	0.0300734	0.277186	0.698958	0.362708	0.260243	0.368931	0.325932	0.0993846	0.206218	0.174477	0.0379177
V10A20_007_A_TCCCGCGTACTCCTGG-1	P28_2	P28 - sample C1	Non-aggressive	17.6471	24.7647	0.095954	0.0978184	0.0259645	0.207914	0.761717	0.207459	0.364266	0.208208	0.253828	0.0983201	0.226255	0.172389	0.0308536
V10A20_007_A_TCCCGTCAGTCCCGCA-1	P28_2	P28 - sample C1	Non-aggressive	21.0588	28.7255	0.208635	0.109536	0.0620385	0.24213	0.680572	0.222207	0.136183	0.211645	0.225833	0.0479704	0.102729	0.134917	0.104809
V10A20_007_A_TCCCGTGTGCAATTTG-1	P28_2	P28 - sample C1	Non-aggressive	23.9216	7.94118	0.221247	0.0975396	0.0559313	0.228198	0.786054	0.145035	0.134841	0.184676	0.209228	0.0339451	0.108253	0.124819	0.178889
V10A20_007_A_TCCGATGACTGAGCTC-1	P28_2	P28 - sample C1	Non-aggressive	21.6275	29.7255	0.164235	0.155144	0.0339637	0.188491	0.701158	0.276644	0.176771	0.269253	0.295273	0.0671205	0.152803	0.153246	0.109038
V10A20_007_A_TCCGCGGCAGCATCTG-1	P28_2	P28 - sample C1	Non-aggressive	26.1765	17.8431	0.292402	0.150712	0.0728643	0.149723	0.219451	0.438638	0.647067	0.360439	0.289115	0.142806	0.498545	0.211785	0.0535675
V10A20_007_A_TCCGCTGTCATCCCGG-1	P28_2	P28 - sample C1	Non-aggressive	24.4902	4.96078	0.0771104	0.0514902	0.0235352	0.291319	0.836419	0.0766611	0.0430317	0.127705	0.115589	0.031334	0.0453163	0.060211	0.116492
V10A20_007_A_TCCGCTTATCCCATTA-1	P28_2	P28 - sample C1	Non-aggressive	14.8039	1.98039	0.112702	0.098455	0.0385	0.217048	0.813999	0.201262	0.220971	0.192328	0.247857	0.0802868	0.167376	0.132288	0.0751832
V10A20_007_A_TCCTAGCAAAGAAGCT-1	P28_2	P28 - sample C1	Non-aggressive	1.70588	10.8824	0.163484	0.19785	0.0377097	0.216184	0.637401	0.33445	0.235214	0.355898	0.383194	0.0807891	0.224812	0.174565	0.0718436
V10A20_007_A_TCCTCGGGCTGGGCTT-1	P28_2	P28 - sample C1	Non-aggressive	21.6275	11.8824	0.0754379	0.0692588	0.015106	0.295373	0.863349	0.0829412	0.109178	0.150335	0.125899	0.0360143	0.0850985	0.0586991	0.136461
V10A20_007_A_TCCTTTCTTACGCTTA-1	P28_2	P28 - sample C1	Non-aggressive	13.6667	21.7843	0.136929	0.229648	0.0401229	0.223659	0.497295	0.410714	0.384134	0.455384	0.4232	0.166718	0.293309	0.280509	0.0628087
V10A20_007_A_TCGAGACCAACACCGT-1	P28_2	P28 - sample C1	Non-aggressive	9.68627	14.8627	0.0951847	0.0840338	0.0236041	0.252245	0.758522	0.208955	0.197801	0.228559	0.214079	0.0831728	0.156879	0.131767	0.0752071
V10A20_007_A_TCGCAAAGATGCATTT-1	P28_2	P28 - sample C1	Non-aggressive	21.0588	4.96078	0.156052	0.148415	0.0307547	0.251244	0.790473	0.222322	0.211992	0.302199	0.375641	0.0818344	0.179292	0.147743	0.0736842
V10A20_007_A_TCGCTCGATATATTCC-1	P28_2	P28 - sample C1	Non-aggressive	14.2353	22.7843	0.220073	0.214203	0.0376621	0.199142	0.540754	0.394994	0.545113	0.37578	0.419775	0.154992	0.336113	0.285975	0.0741901
V10A20_007_A_TCGCTGGGCGGATTGT-1	P28_2	P28 - sample C1	Non-aggressive	20.4902	23.7843	0.168167	0.132734	0.0432361	0.17805	0.693478	0.363805	0.281937	0.284124	0.266876	0.0937216	0.307107	0.149163	0.0990291
V10A20_007_A_TCGGACGCCCAGCCCA-1	P28_2	P28 - sample C1	Non-aggressive	23.3333	18.8235	0.125273	0.0511449	0.0267653	0.272354	0.751454	0.1479	0.0875428	0.192651	0.137215	0.0451171	0.103782	0.0589008	0.150317
V10A20_007_A_TCGGAGTACATGAGTA-1	P28_2	P28 - sample C1	Non-aggressive	20.4902	19.8039	0.226221	0.16374	0.0727935	0.179947	0.692711	0.35437	0.5321	0.291813	0.281753	0.104953	0.277473	0.164047	0.0391794
V10A20_007_A_TCGGGCCGTCGTGGTA-1	P28_2	P28 - sample C1	Non-aggressive	28.4706	11.902	0.166567	0.055744	0.067915	0.238335	0.726783	0.246333	0.434311	0.320985	0.269864	0.114957	0.260104	0.159475	0.0514308
V10A20_007_A_TCTACCGTCCACAAGC-1	P28_2	P28 - sample C1	Non-aggressive	16.5098	24.7647	0.186377	0.161669	0.0475086	0.177111	0.7019	0.296478	0.436837	0.26418	0.307685	0.103283	0.304461	0.232059	0.0837942
V10A20_007_A_TCTAGCATGCCCAGAA-1	P28_2	P28 - sample C1	Non-aggressive	15.9412	3.96078	0.0861646	0.129725	0.0236063	0.254122	0.694622	0.349008	0.248275	0.43136	0.440439	0.102714	0.261027	0.235424	0.0407113
V10A20_007_A_TCTAGTTATCAGAAGA-1	P28_2	P28 - sample C1	Non-aggressive	9.11765	17.8235	0.0804244	0.0834924	0.0239124	0.242775	0.782244	0.181982	0.146853	0.194784	0.182434	0.0622597	0.126492	0.117661	0.119187
V10A20_007_A_TCTGCCAGAAACTGCA-1	P28_2	P28 - sample C1	Non-aggressive	23.3333	10.902	0.105019	0.075508	0.0249123	0.293926	0.779374	0.171357	0.292943	0.261319	0.264759	0.0785817	0.207674	0.161458	0.0527319
V10A20_007_A_TCTGTGCCATCATAGT-1	P28_2	P28 - sample C1	Non-aggressive	23.902	19.8235	0.145395	0.100357	0.050004	0.21608	0.778982	0.282292	0.230232	0.276096	0.222943	0.0915531	0.198923	0.116032	0.0738179
V10A20_007_A_TCTTCGAATAGACGTT-1	P28_2	P28 - sample C1	Non-aggressive	18.7843	12.8824	0.100453	0.172655	0.0304787	0.243263	0.805794	0.17658	0.241417	0.208975	0.292684	0.0672063	0.183623	0.160831	0.07473
V10A20_007_A_TCTTCGATACCAATAA-1	P28_2	P28 - sample C1	Non-aggressive	15.9412	19.8039	0.233603	0.173003	0.0717199	0.170864	0.657461	0.367603	0.28585	0.255691	0.230279	0.0749274	0.268251	0.153286	0.0808787
V10A20_007_A_TCTTGATGCGTAGCGA-1	P28_2	P28 - sample C1	Non-aggressive	17.0784	19.8039	0.192164	0.0834875	0.0447368	0.240899	0.697345	0.210673	0.183358	0.227715	0.173263	0.0481699	0.158048	0.0992658	0.169433
V10A20_007_A_TCTTGGTAACACCAAA-1	P28_2	P28 - sample C1	Non-aggressive	15.3529	30.7059	0.126946	0.159301	0.0268175	0.2065	0.733245	0.256641	0.344727	0.285071	0.338947	0.0755744	0.254014	0.198074	0.086925
V10A20_007_A_TGAAAGGACCTGACTC-1	P28_2	P28 - sample C1	Non-aggressive	25.6078	16.8431	0.202463	0.129404	0.0661518	0.180171	0.41046	0.397138	0.660678	0.32968	0.301445	0.139014	0.349659	0.208774	0.0353384
V10A20_007_A_TGACCCACGTTAGACA-1	P28_2	P28 - sample C1	Non-aggressive	5.11765	18.8039	0.0827615	0.123779	0.0227283	0.296448	0.764972	0.27566	0.215496	0.299141	0.312406	0.10869	0.174521	0.178181	0.0850459
V10A20_007_A_TGACTATAATCCTTTC-1	P28_2	P28 - sample C1	Non-aggressive	17.0784	5.94118	0.0566807	0.0432558	0.0181523	0.318601	0.7685	0.116256	0.0839185	0.153656	0.163122	0.037007	0.0888025	0.0864025	0.104446
V10A20_007_A_TGAGCCATACAGTCTC-1	P28_2	P28 - sample C1	Non-aggressive	0	9.90196	0.174111	0.13668	0.0496295	0.224211	0.646052	0.244072	0.1725	0.307794	0.224851	0.0834209	0.158386	0.168064	0.123543
V10A20_007_A_TGAGTAAATTAGCGTA-1	P28_2	P28 - sample C1	Non-aggressive	10.8235	4.96078	0.0563253	0.0350787	0.0168369	0.281646	0.833147	0.0908861	0.109583	0.12978	0.148637	0.0386671	0.072801	0.0827797	0.140509
V10A20_007_A_TGAGTGCCTCTTAAAT-1	P28_2	P28 - sample C1	Non-aggressive	1.72549	6.92157	0.160804	0.0642138	0.0332653	0.245655	0.695028	0.205636	0.0793358	0.233218	0.226323	0.0379568	0.0940412	0.0859426	0.206565
V10A20_007_A_TGAGTGGTCCGTGACG-1	P28_2	P28 - sample C1	Non-aggressive	26.1765	21.8039	0.163515	0.141182	0.0425149	0.157854	0.524375	0.32992	0.531036	0.282817	0.300535	0.079613	0.443786	0.235897	0.0406188
V10A20_007_A_TGATCGGTTTGACCCT-1	P28_2	P28 - sample C1	Non-aggressive	9.09804	23.7647	0.176212	0.107387	0.0613854	0.220289	0.777428	0.176584	0.175543	0.18538	0.283101	0.0500945	0.13331	0.134	0.14862
V10A20_007_A_TGATCTCCGGCGCCAG-1	P28_2	P28 - sample C1	Non-aggressive	6.82353	23.7647	0.118391	0.101546	0.0280584	0.23248	0.759537	0.196048	0.223789	0.186181	0.221316	0.056976	0.138468	0.137383	0.114767
V10A20_007_A_TGCAAGAATGACGTAA-1	P28_2	P28 - sample C1	Non-aggressive	12.5294	21.7843	0.12473	0.282999	0.030515	0.211788	0.678516	0.296437	0.371552	0.327118	0.393591	0.146551	0.257187	0.248622	0.0463321
V10A20_007_A_TGCAGAGTACCGAGCA-1	P28_2	P28 - sample C1	Non-aggressive	4.54902	13.8627	0.27463	0.21543	0.0506932	0.24164	0.518705	0.499599	0.409052	0.404693	0.403471	0.146971	0.317624	0.238363	0.0499377
V10A20_007_A_TGCAGGATCGGCAAAG-1	P28_2	P28 - sample C1	Non-aggressive	20.4902	27.7451	0.246625	0.0892427	0.0490961	0.238244	0.733867	0.228834	0.131002	0.209529	0.228185	0.0452767	0.103858	0.119904	0.0971589
V10A20_007_A_TGCATATGTCTGTCAC-1	P28_2	P28 - sample C1	Non-aggressive	26.7451	16.8431	0.216479	0.161622	0.0883685	0.157625	0.217577	0.451163	0.77225	0.335696	0.267627	0.134858	0.442288	0.194186	0.0356359
V10A20_007_A_TGCATGTGGTAATCTA-1	P28_2	P28 - sample C1	Non-aggressive	24.4706	22.7843	0.141791	0.0991147	0.0352548	0.196301	0.760163	0.271396	0.463671	0.228262	0.22073	0.102691	0.222301	0.156102	0.0387101
V10A20_007_A_TGCCAGTACGTGGAGA-1	P28_2	P28 - sample C1	Non-aggressive	18.8039	1	0.167842	0.0847622	0.0659521	0.220854	0.810074	0.176176	0.167186	0.207813	0.278053	0.0452122	0.109957	0.113503	0.110732
V10A20_007_A_TGCCCGTACCGTTAAA-1	P28_2	P28 - sample C1	Non-aggressive	21.0588	6.94118	0.109017	0.0645428	0.030816	0.257499	0.839852	0.0932256	0.0802898	0.153278	0.176076	0.0305281	0.0541303	0.0847096	0.182066
V10A20_007_A_TGCGACACCCTAGTGC-1	P28_2	P28 - sample C1	Non-aggressive	4.56863	5.94118	0.136458	0.0358444	0.0427814	0.273009	0.719121	0.149685	0.0820316	0.205846	0.188673	0.0479008	0.0685183	0.0828077	0.145202
V10A20_007_A_TGCGCAAAGCATTTGG-1	P28_2	P28 - sample C1	Non-aggressive	16.5098	20.8039	0.213055	0.0818568	0.0358014	0.269702	0.727241	0.15822	0.138292	0.225159	0.190406	0.0453457	0.116562	0.0943559	0.227017
V10A20_007_A_TGCGGAGTAAAGGTGC-1	P28_2	P28 - sample C1	Non-aggressive	18.2157	29.7059	0.11124	0.096662	0.0314119	0.262661	0.812317	0.258532	0.252243	0.201938	0.230612	0.0615688	0.172473	0.141518	0.0990804
V10A20_007_A_TGCGTAAGAACCTGAT-1	P28_2	P28 - sample C1	Non-aggressive	2.86275	8.90196	0.170677	0.159103	0.0367007	0.228687	0.687941	0.37815	0.36407	0.334586	0.380519	0.139314	0.251463	0.213339	0.059074
V10A20_007_A_TGCGTTTGTTGACACT-1	P28_2	P28 - sample C1	Non-aggressive	21.6275	9.90196	0.125903	0.0995881	0.0325132	0.259022	0.712297	0.20705	0.326596	0.346506	0.355047	0.0869016	0.212145	0.231772	0.0566063
V10A20_007_A_TGCTGTTGAAGAACTC-1	P28_2	P28 - sample C1	Non-aggressive	15.9412	13.8627	0.0818929	0.054521	0.0221252	0.274302	0.843873	0.102579	0.115651	0.12806	0.138904	0.0314862	0.0651079	0.0745882	0.153601
V10A20_007_A_TGGACTGTTCGCTCAA-1	P28_2	P28 - sample C1	Non-aggressive	19.9216	14.8627	0.128673	0.0928978	0.0260877	0.246077	0.854378	0.117307	0.143533	0.151133	0.181694	0.0325972	0.0997105	0.0908557	0.171999
V10A20_007_A_TGGCAAACTAAATTAC-1	P28_2	P28 - sample C1	Non-aggressive	22.7843	1.98039	0.0562926	0.0428988	0.0156984	0.256593	0.813319	0.0829974	0.0445834	0.104608	0.108638	0.0259857	0.0406215	0.0613252	0.176885
V10A20_007_A_TGGCAGATTACGATCA-1	P28_2	P28 - sample C1	Non-aggressive	11.3922	7.92157	0.052527	0.0442113	0.0212322	0.25058	0.780445	0.0907182	0.074989	0.142123	0.153707	0.0374426	0.0660343	0.0834525	0.158762
V10A20_007_A_TGGCAGCAGTAATAGT-1	P28_2	P28 - sample C1	Non-aggressive	13.098	12.8824	0.0968436	0.0744463	0.0259911	0.287408	0.728045	0.310307	0.214547	0.323465	0.258266	0.0917794	0.177103	0.138074	0.0476581
V10A20_007_A_TGGCCAAACTGAAGTA-1	P28_2	P28 - sample C1	Non-aggressive	21.6275	23.7843	0.220793	0.228447	0.0364031	0.156679	0.600409	0.381871	0.540933	0.318085	0.356434	0.102923	0.34907	0.253141	0.0502949
V10A20_007_A_TGGTTCAACGGGTAAT-1	P28_2	P28 - sample C1	Non-aggressive	20.5098	1.98039	0.0883639	0.0641885	0.0258832	0.260701	0.870052	0.112286	0.102934	0.141241	0.202152	0.0310934	0.0670482	0.0853747	0.129266
V10A20_007_A_TGGTTCGTAGCAAAGG-1	P28_2	P28 - sample C1	Non-aggressive	9.66667	28.7255	0.122943	0.0854789	0.0343237	0.250658	0.726892	0.175596	0.10618	0.151924	0.189297	0.0413946	0.0837013	0.0827261	0.280328
V10A20_007_A_TGTACGAACAAATCCG-1	P28_2	P28 - sample C1	Non-aggressive	11.3922	13.8627	0.145889	0.14786	0.0285464	0.244921	0.576824	0.502956	0.346	0.47508	0.378603	0.156343	0.315767	0.232594	0.0313628
V10A20_007_A_TGTAGGAGAAATTTCC-1	P28_2	P28 - sample C1	Non-aggressive	27.3137	17.8431	0.233054	0.174607	0.045084	0.166395	0.292411	0.46175	0.712864	0.384339	0.322914	0.135891	0.428859	0.238401	0.0380303
V10A20_007_A_TGTATAACAGATCCTG-1	P28_2	P28 - sample C1	Non-aggressive	23.3333	22.7843	0.194773	0.140579	0.0673686	0.15413	0.516077	0.373561	0.650101	0.293067	0.270687	0.111385	0.310528	0.221817	0.028429
V10A20_007_A_TGTGACTACGCCAGTC-1	P28_2	P28 - sample C1	Non-aggressive	19.9216	30.7059	0.147535	0.0720158	0.0355366	0.227087	0.809497	0.188737	0.181979	0.197068	0.285152	0.0617557	0.141443	0.152777	0.0924164
V10A20_007_A_TGTTATTGTATGTGGC-1	P28_2	P28 - sample C1	Non-aggressive	27.3333	7.94118	0.0466276	0.0376196	0.0146095	0.336627	0.798306	0.0748528	0.0734633	0.117909	0.0902206	0.0302402	0.0679049	0.0411731	0.178438
V10A20_007_A_TGTTCGTATTGCGGTG-1	P28_2	P28 - sample C1	Non-aggressive	13.098	2.98039	0.070831	0.080741	0.0277767	0.263649	0.639951	0.280483	0.314138	0.424456	0.414643	0.143837	0.280393	0.233885	0.0439178
V10A20_007_A_TGTTCTTCCATTGACT-1	P28_2	P28 - sample C1	Non-aggressive	2.84314	18.8039	0.116028	0.0670898	0.0257531	0.239787	0.831902	0.127708	0.105162	0.133925	0.175971	0.0442963	0.07437	0.0925	0.152718
V10A20_007_A_TGTTGTCAAGAAGTCT-1	P28_2	P28 - sample C1	Non-aggressive	25.0392	27.7451	0.151492	0.141298	0.0325979	0.218489	0.740836	0.367859	0.295391	0.247217	0.286342	0.0630286	0.209751	0.121319	0.0518191
V10A20_007_A_TTAATGTAGACCAGGT-1	P28_2	P28 - sample C1	Non-aggressive	17.0784	21.7843	0.137246	0.121634	0.024953	0.238762	0.731636	0.262117	0.288354	0.260841	0.255942	0.0796078	0.233203	0.135381	0.0532014
V10A20_007_A_TTACTAAAGGACTTTA-1	P28_2	P28 - sample C1	Non-aggressive	22.7843	3.96078	0.0884647	0.0742275	0.0226282	0.265374	0.771205	0.168753	0.0961818	0.205044	0.241123	0.0540718	0.0890151	0.0871872	0.119904
V10A20_007_A_TTACTCCGGCCGGGAA-1	P28_2	P28 - sample C1	Non-aggressive	22.7647	17.8431	0.113985	0.054175	0.0242035	0.32739	0.785878	0.125502	0.0942934	0.165364	0.15093	0.0323213	0.0776416	0.0651777	0.09611
V10A20_007_A_TTACTGGGATATTTCA-1	P28_2	P28 - sample C1	Non-aggressive	9.11765	7.92157	0.0678587	0.0522102	0.0202501	0.248409	0.829758	0.113388	0.127063	0.150553	0.166334	0.0527612	0.0807741	0.0941252	0.103224
V10A20_007_A_TTAGAAGAACATGACT-1	P28_2	P28 - sample C1	Non-aggressive	14.8039	0	0.0965152	0.036932	0.0320538	0.28222	0.708633	0.115986	0.0703892	0.162288	0.161347	0.0477742	0.0681923	0.0729263	0.19329
V10A20_007_A_TTAGACGAGTCACCTC-1	P28_2	P28 - sample C1	Non-aggressive	23.9216	3.98039	0.0691339	0.0425048	0.0175303	0.310372	0.82262	0.115337	0.0682957	0.163557	0.168166	0.0422745	0.0674449	0.0691355	0.171045
V10A20_007_A_TTATATACGCTGTCAC-1	P28_2	P28 - sample C1	Non-aggressive	20.4902	13.8627	0.115158	0.131287	0.0266967	0.215535	0.843094	0.13312	0.150986	0.140378	0.169923	0.0419352	0.0882539	0.109595	0.120171
V10A20_007_A_TTATCTGTATCATAAC-1	P28_2	P28 - sample C1	Non-aggressive	12.5098	29.7059	0.0822097	0.0981599	0.0172622	0.220471	0.877552	0.128404	0.0935084	0.119005	0.171128	0.036705	0.0686945	0.0693071	0.165422
V10A20_007_A_TTATGAATGAAAGGGA-1	P28_2	P28 - sample C1	Non-aggressive	14.2353	10.902	0.0841236	0.0666377	0.0246397	0.328682	0.721759	0.233912	0.127662	0.24331	0.207892	0.066089	0.10214	0.101545	0.113479
V10A20_007_A_TTATGATCTTAACGAA-1	P28_2	P28 - sample C1	Non-aggressive	25.0392	13.8824	0.0763436	0.134943	0.0240674	0.287226	0.682267	0.330964	0.240244	0.441332	0.33336	0.0956263	0.247041	0.21847	0.0338805
V10A20_007_A_TTATTAGAGCGTGTTC-1	P28_2	P28 - sample C1	Non-aggressive	18.2157	5.94118	0.0683111	0.0328133	0.0184198	0.309703	0.794355	0.098151	0.0416708	0.126713	0.111779	0.02419	0.0407581	0.0482072	0.18172
V10A20_007_A_TTCAAAGTCTCTAGCC-1	P28_2	P28 - sample C1	Non-aggressive	21.0588	16.8431	0.121809	0.0748315	0.0290916	0.233862	0.83666	0.114929	0.111287	0.13691	0.127269	0.0425327	0.0824322	0.069788	0.111488
V10A20_007_A_TTCAATACTCTGAATC-1	P28_2	P28 - sample C1	Non-aggressive	27.3137	13.8824	0.100514	0.116404	0.0685431	0.242486	0.408451	0.515391	0.512474	0.686129	0.369445	0.171561	0.409808	0.239056	0.0365945
V10A20_007_A_TTCACGAAAGGATCAC-1	P28_2	P28 - sample C1	Non-aggressive	9.11765	13.8627	0.111661	0.0838105	0.0209482	0.226638	0.759686	0.150747	0.132225	0.196521	0.187937	0.0605799	0.164313	0.0925456	0.207132
V10A20_007_A_TTCCAATCTGGCTATC-1	P28_2	P28 - sample C1	Non-aggressive	4.56863	3.96078	0.113782	0.0804278	0.0322122	0.229034	0.625452	0.183585	0.0799359	0.206018	0.207014	0.0722877	0.117733	0.177703	0.238298
V10A20_007_A_TTCCGCGTGAGGCGAT-1	P28_2	P28 - sample C1	Non-aggressive	14.8039	5.94118	0.113267	0.0753242	0.0267836	0.285893	0.693014	0.321679	0.273657	0.357565	0.351857	0.121983	0.19617	0.24201	0.0271948
V10A20_007_A_TTCGGGACTAATCGCG-1	P28_2	P28 - sample C1	Non-aggressive	19.3529	15.8431	0.103179	0.095252	0.0280966	0.270126	0.827319	0.13964	0.135593	0.17098	0.192373	0.039556	0.104804	0.097687	0.121626
V10A20_007_A_TTCTAACCGAAGCTTA-1	P28_2	P28 - sample C1	Non-aggressive	29.5882	17.8431	0.242568	0.143606	0.0705532	0.169393	0.280868	0.381944	0.690709	0.377802	0.361015	0.13089	0.438484	0.26965	0.0373985
V10A20_007_A_TTCTGCGGGTTAGCGG-1	P28_2	P28 - sample C1	Non-aggressive	23.902	11.902	0.090286	0.05779	0.0244628	0.274243	0.852053	0.127099	0.223057	0.164244	0.19405	0.0569904	0.16543	0.120775	0.0652201
V10A20_007_A_TTGAAGAATTCCCAGG-1	P28_2	P28 - sample C1	Non-aggressive	6.82353	19.8039	0.156664	0.124635	0.0337815	0.198988	0.770757	0.283954	0.339215	0.213897	0.323786	0.0984119	0.220627	0.211803	0.107243
V10A20_007_A_TTGAATATGGACTTTC-1	P28_2	P28 - sample C1	Non-aggressive	21.6275	17.8431	0.102337	0.0493287	0.0244682	0.290632	0.799539	0.110293	0.0901962	0.158411	0.109842	0.0355954	0.071044	0.0570674	0.0907411
V10A20_007_A_TTGACCATGTTCTCCG-1	P28_2	P28 - sample C1	Non-aggressive	22.7647	27.7451	0.2158	0.167311	0.0360143	0.224398	0.676428	0.29066	0.161155	0.272066	0.346205	0.0624556	0.14355	0.147134	0.0566324
V10A20_007_A_TTGACTACCATATGGT-1	P28_2	P28 - sample C1	Non-aggressive	1.70588	8.90196	0.0820155	0.109354	0.02497	0.271852	0.775604	0.229206	0.191203	0.266021	0.291678	0.0947697	0.139517	0.144251	0.0773059
V10A20_007_A_TTGCACAATTCAGAAA-1	P28_2	P28 - sample C1	Non-aggressive	10.8235	8.92157	0.0801414	0.0535294	0.0207027	0.275601	0.782496	0.116965	0.0891151	0.147802	0.175712	0.0419013	0.0567189	0.0815827	0.117758
V10A20_007_A_TTGCTCCCATACCGGA-1	P28_2	P28 - sample C1	Non-aggressive	19.3529	29.7059	0.171682	0.0706465	0.049694	0.27695	0.790521	0.202166	0.149842	0.200592	0.247422	0.0446113	0.106588	0.105776	0.100705
V10A20_007_A_TTGCTGATCATGTTCG-1	P28_2	P28 - sample C1	Non-aggressive	10.8235	18.8235	0.0649041	0.0853458	0.0200507	0.24827	0.855845	0.123396	0.131571	0.142829	0.169637	0.0454647	0.0983244	0.107255	0.105425
V10A20_007_A_TTGGATATCGTCTACG-1	P28_2	P28 - sample C1	Non-aggressive	7.98039	3.96078	0.0631427	0.0419117	0.0166265	0.288825	0.803794	0.0994041	0.0657302	0.127071	0.140601	0.0285435	0.0465897	0.0680605	0.0889457
V10A20_007_A_TTGGGACACTGCCCGC-1	P28_2	P28 - sample C1	Non-aggressive	18.2157	23.7647	0.163949	0.130494	0.039643	0.169871	0.72965	0.25104	0.475153	0.224435	0.266144	0.0992607	0.232296	0.211541	0.0446454
V10A20_007_A_TTGGGCGGCGGTTGCC-1	P28_2	P28 - sample C1	Non-aggressive	21.6275	21.8039	0.199042	0.151312	0.0590889	0.170662	0.600166	0.34164	0.513903	0.285343	0.310883	0.127748	0.28907	0.203139	0.0302547
V10A20_007_A_TTGGTCACACTCGTAA-1	P28_2	P28 - sample C1	Non-aggressive	5.70588	3.96078	0.0872071	0.0676307	0.0307097	0.237477	0.795528	0.174004	0.172604	0.239402	0.263646	0.0542649	0.122018	0.155782	0.0641881
V10A20_007_A_TTGTAAGGCCAGTTGG-1	P28_2	P28 - sample C1	Non-aggressive	24.4706	24.7647	0.042896	0.0196826	0.0174604	0.324327	0.774051	0.0691719	0.0430694	0.107363	0.0800861	0.0275739	0.0355783	0.0456964	0.105273
V10A20_007_A_TTGTAATCCGTACTCG-1	P28_2	P28 - sample C1	Non-aggressive	9.68627	16.8431	0.140716	0.118992	0.0270469	0.215637	0.756077	0.255663	0.175478	0.221388	0.239392	0.0855348	0.180071	0.154394	0.0682646
V10A20_007_A_TTGTCGTTCAGTTACC-1	P28_2	P28 - sample C1	Non-aggressive	11.3725	29.7059	0.108145	0.078287	0.0319727	0.218183	0.86704	0.112619	0.0861319	0.116437	0.177924	0.0319045	0.0640478	0.0861062	0.23915
V10A20_007_A_TTGTTCAGTGTGCTAC-1	P28_2	P28 - sample C1	Non-aggressive	14.7843	27.7255	0.105709	0.0604556	0.0212949	0.280835	0.77466	0.159991	0.114388	0.199617	0.231387	0.0476987	0.0859455	0.0976648	0.220286
V10A20_007_A_TTGTTGTGTGTCAAGA-1	P28_2	P28 - sample C1	Non-aggressive	22.1961	20.8039	0.166687	0.104841	0.0640092	0.16193	0.719935	0.338787	0.383787	0.259262	0.235992	0.11331	0.273734	0.159202	0.105579
V10A20_007_B_AAACGAGACGGTTGAT-1	P27_3	P27 - sample C1	Aggressive	19.3725	20.8039	0.116481	0.137711	0.0271453	0.213785	0.112894	0.43034	0.691063	0.389765	0.460644	0.225918	0.521881	0.653505	0.027934
V10A20_007_B_AAACTGCTGGCTCCAA-1	P27_3	P27 - sample C1	Aggressive	12.549	10.902	0.178672	0.119086	0.0355772	0.28224	0.428082	0.413308	0.597382	0.46103	0.544351	0.212962	0.486329	0.640516	0.0378241
V10A20_007_B_AAAGTGTGATTTATCT-1	P27_3	P27 - sample C1	Aggressive	27.9216	11.902	0.119855	0.0858214	0.033726	0.204965	0.474984	0.24226	0.552498	0.344661	0.461238	0.142548	0.218567	0.29244	0.0343599
V10A20_007_B_AAAGTTGACTCCCGTA-1	P27_3	P27 - sample C1	Aggressive	29.0588	13.8824	0.172335	0.133119	0.030449	0.194739	0.502231	0.318838	0.347824	0.525226	0.496407	0.131099	0.119696	0.22702	0.085277
V10A20_007_B_AAATACCTATAAGCAT-1	P27_3	P27 - sample C1	Aggressive	13.6863	8.92157	0.160983	0.13754	0.0287038	0.234527	0.643011	0.266633	0.489085	0.416783	0.461512	0.164722	0.381809	0.443298	0.0319882
V10A20_007_B_AAATAGGGTGCTATTG-1	P27_3	P27 - sample C1	Aggressive	19.3725	2.98039	0.1395	0.0873644	0.0311443	0.278435	0.421902	0.452939	0.65925	0.3706	0.53396	0.18031	0.405004	0.763159	0.0434641
V10A20_007_B_AAATCGTGTACCACAA-1	P27_3	P27 - sample C1	Aggressive	6.27451	11.8824	0.194935	0.188295	0.034652	0.255825	0.157658	0.379947	0.576182	0.407782	0.396319	0.179753	0.305704	0.527539	0.0611334
V10A20_007_B_AAATGGTCAATGTGCC-1	P27_3	P27 - sample C1	Aggressive	3.41176	22.7843	0.129459	0.16449	0.0423881	0.206893	0.143137	0.453256	0.602386	0.323654	0.407156	0.189314	0.317929	0.456614	0.0255153
V10A20_007_B_AAATTAACGGGTAGCT-1	P27_3	P27 - sample C1	Aggressive	7.41176	21.7843	0.122488	0.265218	0.0282536	0.215669	0.551858	0.309948	0.351937	0.384737	0.457643	0.237517	0.261565	0.321759	0.0557735
V10A20_007_B_AACACACGCTCGCCGC-1	P27_3	P27 - sample C1	Aggressive	27.3529	4.96078	0.146731	0.0967374	0.0404695	0.269893	0.112652	0.352842	0.613039	0.504275	0.485428	0.197384	0.414381	0.651547	0.0313707
V10A20_007_B_AACCCTACTGTCAATA-1	P27_3	P27 - sample C1	Aggressive	29.0588	15.8627	0.177466	0.13495	0.0376866	0.200504	0.417683	0.270805	0.446966	0.347921	0.423662	0.108348	0.159506	0.183772	0.0842128
V10A20_007_B_AACCGAGCTTGGTCAT-1	P27_3	P27 - sample C1	Aggressive	14.2353	31.7059	0.190087	0.113685	0.0386573	0.187364	0.482953	0.225629	0.325934	0.352148	0.355829	0.135954	0.211437	0.252414	0.0564705
V10A20_007_B_AACCGCTAAGGGATGC-1	P27_3	P27 - sample C1	Aggressive	26.7843	9.92157	0.139891	0.0837602	0.0291071	0.183819	0.362285	0.204944	0.36025	0.377374	0.319029	0.157539	0.2391	0.231539	0.0926609
V10A20_007_B_AACCTTTAAATACGGT-1	P27_3	P27 - sample C1	Aggressive	13.1176	1.98039	0.160517	0.228007	0.0551905	0.27821	0.340295	0.442416	0.724721	0.360541	0.366481	0.190046	0.394351	0.559939	0.024754
V10A20_007_B_AACGATAATGCCGTAG-1	P27_3	P27 - sample C1	Aggressive	15.9608	2.98039	0.147323	0.106376	0.0350943	0.16725	0.575751	0.219457	0.447157	0.244987	0.233748	0.133299	0.220718	0.41023	0.0772313
V10A20_007_B_AACGATATGTCAACTG-1	P27_3	P27 - sample C1	Aggressive	17.6471	31.7059	0.138652	0.138868	0.0374037	0.236266	0.094652	0.507394	0.743659	0.375275	0.472137	0.187482	0.439165	0.555648	0.0264238
V10A20_007_B_AACGGACGTACGTATA-1	P27_3	P27 - sample C1	Aggressive	26.7843	5.96078	0.128618	0.0735455	0.0387392	0.244665	0.0974403	0.328451	0.645411	0.395617	0.508086	0.155698	0.431782	0.614807	0.0248917
V10A20_007_B_AACGTGCGAAAGTCTC-1	P27_3	P27 - sample C1	Aggressive	16.5098	19.8235	0.178643	0.259577	0.0419434	0.203642	0.294333	0.328224	0.477625	0.32115	0.328609	0.277528	0.307185	0.440192	0.0406437
V10A20_007_B_AACTAGGCTTGGGTGT-1	P27_3	P27 - sample C1	Aggressive	9.13725	0.980392	0.189918	0.176001	0.0706658	0.286927	0.249726	0.541162	0.661495	0.317291	0.352255	0.162631	0.443645	0.528067	0.0957926
V10A20_007_B_AACTCTCAATAGAGCG-1	P27_3	P27 - sample C1	Aggressive	27.3333	20.8235	0.182778	0.0788356	0.0346509	0.23655	0.726753	0.243802	0.385788	0.364338	0.463184	0.131145	0.0782043	0.158829	0.0787887
V10A20_007_B_AAGACTGCAAGCTACT-1	P27_3	P27 - sample C1	Aggressive	13.098	19.8235	0.180923	0.216535	0.0429974	0.271283	0.252739	0.556944	0.56403	0.414141	0.480943	0.260817	0.381668	0.472161	0.0386757
V10A20_007_B_AAGAGCTCTTTATCGG-1	P27_3	P27 - sample C1	Aggressive	18.2353	20.8039	0.122319	0.226648	0.0383575	0.262695	0.206152	0.448894	0.523628	0.56001	0.513401	0.354669	0.457849	0.519895	0.0324623
V10A20_007_B_AAGAGGCATGGATCGC-1	P27_3	P27 - sample C1	Aggressive	19.9412	19.8235	0.112999	0.142558	0.0359954	0.245933	0.0811465	0.441461	0.744787	0.430606	0.434202	0.210039	0.50708	0.670719	0.030292
V10A20_007_B_AAGATTGGCGGAACGT-1	P27_3	P27 - sample C1	Aggressive	25.6275	29.7255	0.175138	0.229352	0.033974	0.242881	0.188954	0.384122	0.663105	0.339719	0.479288	0.154208	0.281373	0.454737	0.0468544
V10A20_007_B_AAGCATACTCTCCTGA-1	P27_3	P27 - sample C1	Aggressive	13.6863	2.98039	0.180966	0.209617	0.0570151	0.219994	0.365702	0.433795	0.667167	0.328176	0.394886	0.170774	0.323269	0.598894	0.0339012
V10A20_007_B_AAGCTAGATCGAGTAA-1	P27_3	P27 - sample C1	Aggressive	13.1176	5.94118	0.169986	0.140832	0.0410195	0.174642	0.555581	0.269286	0.470429	0.266976	0.347543	0.131555	0.248444	0.377116	0.0441641
V10A20_007_B_AAGCTCGTGCCAAGTC-1	P27_3	P27 - sample C1	Aggressive	15.9412	20.8039	0.192125	0.280611	0.0324494	0.320804	0.412373	0.397961	0.563041	0.485464	0.560828	0.359228	0.400146	0.459259	0.0304569
V10A20_007_B_AAGGATGAGGGACCTC-1	P27_3	P27 - sample C1	Aggressive	23.9216	28.7451	0.198474	0.103608	0.0397378	0.256604	0.646554	0.250034	0.467313	0.393753	0.421574	0.122588	0.129027	0.195851	0.0390925
V10A20_007_B_AAGGGACAGATTCTGT-1	P27_3	P27 - sample C1	Aggressive	26.7647	29.7255	0	0	0	0	0	0	0	0	0	0	0	0	0
V10A20_007_B_AAGGTATCCTAATATA-1	P27_3	P27 - sample C1	Aggressive	20.4902	30.7255	0.127101	0.187721	0.0307225	0.280194	0.281063	0.546615	0.634838	0.417847	0.574318	0.215562	0.436428	0.522909	0.032867
V10A20_007_B_AAGGTGATAAACCAGC-1	P27_3	P27 - sample C1	Aggressive	26.7843	11.902	0.146127	0.068452	0.0418337	0.171872	0.387726	0.201806	0.32656	0.365077	0.341346	0.121406	0.184078	0.207593	0.0711798
V10A20_007_B_AAGTCAATTGTCGTCA-1	P27_3	P27 - sample C1	Aggressive	31.902	10.9216	0.121737	0.0872263	0.0304681	0.19087	0.69242	0.207482	0.340489	0.522924	0.412339	0.106297	0.0740118	0.197264	0.0702719
V10A20_007_B_AAGTGTTTGGAGACGG-1	P27_3	P27 - sample C1	Aggressive	19.9412	3.96078	0.164325	0.105588	0.026996	0.301369	0.289528	0.502338	0.640404	0.486936	0.59185	0.227072	0.435119	0.774069	0.0428952
V10A20_007_B_AATAGAATCTGTTTCA-1	P27_3	P27 - sample C1	Aggressive	23.3529	7.94118	0.121749	0.219988	0.0301396	0.243514	0.111277	0.379042	0.681234	0.313458	0.388443	0.256251	0.482043	0.760421	0.0319305
V10A20_007_B_AATCGCCTCAGCGCCA-1	P27_3	P27 - sample C1	Aggressive	19.3725	16.8431	0.14736	0.17186	0.0303702	0.287816	0.122257	0.46256	0.667325	0.469379	0.524597	0.253492	0.462758	0.659038	0.0322494
V10A20_007_B_AATCTGCGTTGGGACG-1	P27_3	P27 - sample C1	Aggressive	26.7647	23.7843	0.150033	0.0849539	0.0330815	0.230228	0.609636	0.207565	0.397733	0.359677	0.401973	0.167946	0.0866847	0.160633	0.0940834
V10A20_007_B_AATGACGTAGGATGTC-1	P27_3	P27 - sample C1	Aggressive	18.8039	11.902	0.182769	0.260337	0.0350499	0.229311	0.327342	0.300851	0.523016	0.28843	0.402471	0.316992	0.346737	0.447251	0.0575812
V10A20_007_B_AATTAGCGCTGCAGCG-1	P27_3	P27 - sample C1	Aggressive	10.2745	4.96078	0.0773609	0.0495424	0.0244426	0.193812	0.849041	0.0783045	0.231401	0.188689	0.187251	0.108108	0.111965	0.149421	0.116726
V10A20_007_B_AATTCTAGAGTTAGGC-1	P27_3	P27 - sample C1	Aggressive	10.2745	6.94118	0.119143	0.121719	0.0346445	0.183477	0.700418	0.249167	0.45307	0.286002	0.346905	0.136369	0.234278	0.455726	0.0345637
V10A20_007_B_AATTGAACGCTCTGGT-1	P27_3	P27 - sample C1	Aggressive	21.6471	10.902	0.14835	0.185299	0.0338667	0.258542	0.210848	0.347532	0.613171	0.357314	0.493873	0.247967	0.405052	0.686318	0.0396836
V10A20_007_B_ACAAATCGCACCGAAT-1	P27_3	P27 - sample C1	Aggressive	21.0784	5.94118	0.147277	0.104386	0.0355785	0.333025	0.155935	0.381605	0.552128	0.417273	0.523813	0.226062	0.404741	0.741181	0.0373922
V10A20_007_B_ACAACAGCATGAGCTA-1	P27_3	P27 - sample C1	Aggressive	15.3725	23.7843	0.135152	0.199314	0.0268661	0.340107	0.295865	0.442071	0.625947	0.615912	0.586056	0.366454	0.429483	0.600255	0.0295963
V10A20_007_B_ACAAGGAAATCCGCCC-1	P27_3	P27 - sample C1	Aggressive	17.098	6.94118	0.189844	0.135654	0.0329162	0.269238	0.226232	0.429783	0.564305	0.472499	0.561397	0.209075	0.443426	0.577021	0.0317801
V10A20_007_B_ACAAGGGCAGGCTCTG-1	P27_3	P27 - sample C1	Aggressive	17.6667	11.902	0.197029	0.268458	0.0386441	0.240386	0.343823	0.285496	0.512941	0.33828	0.423314	0.3192	0.308163	0.453637	0.0731659
V10A20_007_B_ACAATTTGAGCAGTGG-1	P27_3	P27 - sample C1	Aggressive	21.0588	27.7451	0.19969	0.214553	0.0424424	0.227967	0.340481	0.431169	0.674573	0.400139	0.462982	0.160493	0.257411	0.357404	0.0282447
V10A20_007_B_ACACACCAGGACCAGT-1	P27_3	P27 - sample C1	Aggressive	25.6275	11.902	0.151421	0.0816326	0.0310195	0.179557	0.328956	0.233667	0.501129	0.280843	0.372971	0.139703	0.28973	0.304006	0.072015
V10A20_007_B_ACACGAGACTCCTTCT-1	P27_3	P27 - sample C1	Aggressive	14.8039	24.7647	0.105395	0.233514	0.0233698	0.387224	0.271977	0.426251	0.68702	0.655618	0.617341	0.426675	0.451594	0.578655	0.0270334
V10A20_007_B_ACACGGGAACTTAGGG-1	P27_3	P27 - sample C1	Aggressive	14.8039	28.7255	0.124055	0.242297	0.0363965	0.244296	0.107683	0.373253	0.742425	0.404342	0.496516	0.256351	0.493444	0.703812	0.0201744
V10A20_007_B_ACAGGCTTGCCCGACT-1	P27_3	P27 - sample C1	Aggressive	23.9412	2.98039	0.211419	0.130269	0.0472429	0.249508	0.174282	0.281489	0.495821	0.397034	0.410501	0.170078	0.513357	0.517801	0.0609259
V10A20_007_B_ACATCCTGGTAACTGT-1	P27_3	P27 - sample C1	Aggressive	32.4706	13.8824	0.110854	0.0464236	0.0282256	0.202083	0.781934	0.161185	0.263801	0.461885	0.404741	0.140256	0.0740563	0.121147	0.0521068
V10A20_007_B_ACATCGATCGTTTACC-1	P27_3	P27 - sample C1	Aggressive	9.68627	13.8627	0.153126	0.110724	0.0357708	0.275086	0.161417	0.503271	0.737742	0.42219	0.51897	0.207959	0.397914	0.685151	0.031168
V10A20_007_B_ACATGGCGCCAAAGTA-1	P27_3	P27 - sample C1	Aggressive	33.6078	15.8627	0.243054	0.176243	0.0323573	0.178778	0.431008	0.276826	0.487082	0.398717	0.414459	0.107367	0.170623	0.211806	0.114539
V10A20_007_B_ACATTAGTTTATATCC-1	P27_3	P27 - sample C1	Aggressive	9.13725	4.94118	0.123047	0.0622522	0.0314697	0.189262	0.799003	0.0729854	0.22175	0.169498	0.16562	0.0891783	0.116283	0.147465	0.100598
V10A20_007_B_ACCAATATGCAAGTTA-1	P27_3	P27 - sample C1	Aggressive	18.8039	0	0.135629	0.136922	0.0322641	0.211981	0.120801	0.377632	0.699758	0.334493	0.360072	0.162269	0.395845	0.623065	0.0308659
V10A20_007_B_ACCACAAGTTTCTATC-1	P27_3	P27 - sample C1	Aggressive	5.11765	25.7647	0.138493	0.176865	0.0335004	0.159905	0.681527	0.208634	0.261068	0.297558	0.323181	0.155101	0.18833	0.226676	0.065307
V10A20_007_B_ACCACGTGCAGCTATA-1	P27_3	P27 - sample C1	Aggressive	17.6667	7.92157	0.156548	0.11381	0.0283	0.336357	0.190425	0.478258	0.714237	0.461337	0.551488	0.223812	0.492868	0.655164	0.0342917
V10A20_007_B_ACCAGTGCGGGAGACG-1	P27_3	P27 - sample C1	Aggressive	27.9216	7.94118	0.105882	0.105573	0.0359825	0.185283	0.219623	0.293613	0.659206	0.303981	0.444777	0.175501	0.373538	0.5697	0.0238887
V10A20_007_B_ACCATATCCGCAATAA-1	P27_3	P27 - sample C1	Aggressive	6.27451	17.8235	0.113203	0.189312	0.0315504	0.297736	0.16615	0.477831	0.643941	0.426877	0.542465	0.224163	0.478784	0.657714	0.0306469
V10A20_007_B_ACCCAACGCCCGTGGC-1	P27_3	P27 - sample C1	Aggressive	23.3529	25.7647	0.189019	0.0830386	0.0554648	0.215251	0.689751	0.177439	0.376524	0.442051	0.330341	0.133676	0.0855347	0.166612	0.0630054
V10A20_007_B_ACCCGGATGACGCATC-1	P27_3	P27 - sample C1	Aggressive	31.3333	17.8431	0.175781	0.239931	0.0266198	0.239038	0.243508	0.46214	0.782891	0.432594	0.45658	0.147246	0.253286	0.35777	0.0232363
V10A20_007_B_ACCCGGTTACACTTCC-1	P27_3	P27 - sample C1	Aggressive	1.72549	13.8627	0.16888	0.163779	0.0315614	0.26387	0.25742	0.375599	0.633269	0.424931	0.544012	0.208848	0.365943	0.574245	0.0354817
V10A20_007_B_ACCCTCCCTTGCTATT-1	P27_3	P27 - sample C1	Aggressive	22.2157	7.94118	0.14378	0.23055	0.035805	0.300386	0.15321	0.446179	0.650282	0.384789	0.448867	0.263857	0.399972	0.69855	0.0345763
V10A20_007_B_ACCGACTGAGTCCCAC-1	P27_3	P27 - sample C1	Aggressive	11.9608	27.7451	0.156456	0.131395	0.0407202	0.278772	0.181265	0.477282	0.665576	0.470619	0.541628	0.267344	0.376575	0.765774	0.03965
V10A20_007_B_ACCGATGGTAGCATCG-1	P27_3	P27 - sample C1	Aggressive	26.7647	19.8235	0.175172	0.0555811	0.0286574	0.25846	0.714817	0.182363	0.355953	0.309408	0.418951	0.13241	0.0773239	0.173205	0.0361594
V10A20_007_B_ACCGCAATAACTGCCT-1	P27_3	P27 - sample C1	Aggressive	19.3725	4.96078	0.165686	0.096152	0.0291179	0.34943	0.224805	0.462737	0.602839	0.535685	0.562031	0.243042	0.474614	0.675114	0.0335639
V10A20_007_B_ACCGGGCCTTTGTTGA-1	P27_3	P27 - sample C1	Aggressive	30.1961	9.92157	0.123277	0.114297	0.0322683	0.207345	0.237944	0.516577	0.743336	0.352877	0.487948	0.177915	0.340989	0.578072	0.0268823
V10A20_007_B_ACGATCATACATAGAG-1	P27_3	P27 - sample C1	Aggressive	10.2549	30.7059	0.176448	0.169119	0.0450208	0.2644	0.281483	0.583416	0.654859	0.405606	0.606849	0.227244	0.423889	0.534853	0.0448947
V10A20_007_B_ACGATCATCTTGTAAA-1	P27_3	P27 - sample C1	Aggressive	32.4706	19.8235	0.165419	0.217092	0.0344641	0.221722	0.233395	0.410698	0.584279	0.404461	0.421001	0.116517	0.215633	0.241038	0.0497635
V10A20_007_B_ACGCATTCGTGAGTAC-1	P27_3	P27 - sample C1	Aggressive	9.11765	22.7843	0.14774	0.192809	0.0313661	0.185412	0.650355	0.280965	0.367146	0.299884	0.364474	0.235732	0.202935	0.285859	0.0442536
V10A20_007_B_ACGCCGCTAGACGACC-1	P27_3	P27 - sample C1	Aggressive	14.8235	12.8824	0.177107	0.227967	0.0359617	0.305483	0.172092	0.587382	0.641823	0.44762	0.55591	0.237537	0.557569	0.699737	0.0538153
V10A20_007_B_ACGCGAAGTCAGACGA-1	P27_3	P27 - sample C1	Aggressive	7.98039	6.94118	0.0900041	0.0809487	0.0253261	0.171849	0.787141	0.140067	0.302205	0.175267	0.219866	0.0997712	0.154667	0.291622	0.0748462
V10A20_007_B_ACGCGGGCCAAGGACA-1	P27_3	P27 - sample C1	Aggressive	9.68627	21.8039	0.19502	0.196236	0.0307188	0.1856	0.613379	0.240912	0.299254	0.319875	0.366492	0.202231	0.252005	0.263585	0.0854683
V10A20_007_B_ACGGCACTTGCTTGGG-1	P27_3	P27 - sample C1	Aggressive	8.56863	3.96078	0.145386	0.159905	0.0337037	0.176687	0.646389	0.253531	0.466956	0.226234	0.297425	0.156807	0.252488	0.370841	0.0495405
V10A20_007_B_ACGGCGACGATGGGAA-1	P27_3	P27 - sample C1	Aggressive	18.2353	6.94118	0.176173	0.142463	0.0356008	0.332881	0.177404	0.387301	0.578324	0.547537	0.63261	0.232193	0.451023	0.649485	0.0520355
V10A20_007_B_ACGTAGATTGCTGATG-1	P27_3	P27 - sample C1	Aggressive	12.5294	22.7843	0.117961	0.232279	0.0307282	0.274065	0.379527	0.443708	0.608156	0.376528	0.518503	0.266548	0.390984	0.508464	0.0343821
V10A20_007_B_ACGTATTACTCCGATC-1	P27_3	P27 - sample C1	Aggressive	29.6275	14.8824	0.14346	0.113588	0.0311411	0.219247	0.562757	0.248692	0.392533	0.473086	0.435797	0.117941	0.0936943	0.187428	0.0467508
V10A20_007_B_ACGTTAATGTCGAAGA-1	P27_3	P27 - sample C1	Aggressive	13.6667	14.8627	0.159662	0.189101	0.0316199	0.299987	0.182511	0.534163	0.627184	0.450021	0.551075	0.238453	0.488792	0.614915	0.0343173
V10A20_007_B_ACTCAATAAAGGCACG-1	P27_3	P27 - sample C1	Aggressive	13.6667	30.7255	0.175831	0.109673	0.0447619	0.196275	0.274785	0.231306	0.386001	0.383121	0.378137	0.141178	0.33129	0.318905	0.0648342
V10A20_007_B_ACTCGTCAGTAATCCC-1	P27_3	P27 - sample C1	Aggressive	18.8039	19.8235	0.161563	0.181365	0.0491313	0.208236	0.120076	0.387822	0.553099	0.302979	0.406279	0.279033	0.411155	0.563007	0.0477917
V10A20_007_B_ACTCTCTGACTTAGGT-1	P27_3	P27 - sample C1	Aggressive	18.8039	13.8824	0.193326	0.2733	0.0349015	0.241109	0.303978	0.273053	0.33351	0.393741	0.391588	0.398545	0.295977	0.29651	0.0874518
V10A20_007_B_ACTCTTGTATAGTAAC-1	P27_3	P27 - sample C1	Aggressive	14.2353	19.8235	0.149146	0.317977	0.0359066	0.241507	0.31489	0.445671	0.635577	0.329235	0.452624	0.276013	0.395611	0.567873	0.0439277
V10A20_007_B_ACTGAATGGCGAAAGT-1	P27_3	P27 - sample C1	Aggressive	21.6471	8.92157	0.134142	0.320684	0.0267253	0.259697	0.242811	0.517809	0.579944	0.340425	0.425851	0.254296	0.526039	0.730511	0.0352116
V10A20_007_B_ACTGTACGATACACAT-1	P27_3	P27 - sample C1	Aggressive	18.7843	25.7647	0.115361	0.125945	0.020587	0.209948	0.115381	0.441626	0.757332	0.374668	0.434872	0.170239	0.404411	0.691572	0.0337413
V10A20_007_B_ACTGTCCAGGATTATA-1	P27_3	P27 - sample C1	Aggressive	5.70588	22.7843	0.140025	0.173816	0.0277405	0.192556	0.510435	0.282625	0.341991	0.383426	0.433618	0.234831	0.235057	0.280775	0.0653491
V10A20_007_B_ACTGTCTTCTTTAGAA-1	P27_3	P27 - sample C1	Aggressive	10.8235	25.7647	0.135536	0.159245	0.0326099	0.18678	0.560714	0.290604	0.357415	0.368126	0.423182	0.184389	0.300686	0.284878	0.0562694
V10A20_007_B_ACTTATACTTACCCGG-1	P27_3	P27 - sample C1	Aggressive	25.6275	19.8235	0.14291	0.065482	0.0365409	0.221626	0.70525	0.214635	0.361029	0.281545	0.361514	0.0965156	0.0838799	0.164807	0.0970788
V10A20_007_B_ACTTATTAGGATCGGT-1	P27_3	P27 - sample C1	Aggressive	4	17.8235	0.157242	0.102893	0.0314592	0.340775	0.182898	0.42926	0.74234	0.522614	0.555477	0.238296	0.36393	0.612045	0.0352331
V10A20_007_B_ACTTATTTATGTGCCA-1	P27_3	P27 - sample C1	Aggressive	25.6471	9.92157	0.129061	0.132312	0.0299401	0.200202	0.336364	0.331485	0.630033	0.3239	0.415351	0.145279	0.342889	0.402566	0.0408191
V10A20_007_B_ACTTCAGGCTGATCCC-1	P27_3	P27 - sample C1	Aggressive	20.5098	4.96078	0.160445	0.086389	0.0342248	0.26487	0.167988	0.347861	0.540015	0.434939	0.481253	0.204062	0.423299	0.642655	0.044062
V10A20_007_B_ACTTCGCCATACGCAC-1	P27_3	P27 - sample C1	Aggressive	17.0784	28.7451	0.145119	0.125378	0.0228626	0.244336	0.0871802	0.449478	0.743372	0.425234	0.465083	0.196174	0.439748	0.588155	0.0285248
V10A20_007_B_ACTTGACTCCCTCTTT-1	P27_3	P27 - sample C1	Aggressive	15.3922	13.8824	0.230568	0.294267	0.0451517	0.251818	0.204815	0.403935	0.485542	0.424001	0.450561	0.206418	0.452168	0.540247	0.0885827
V10A20_007_B_ACTTTCCTATAGCTTC-1	P27_3	P27 - sample C1	Aggressive	9.68627	27.7451	0.140807	0.135392	0.031225	0.181185	0.628966	0.213796	0.320624	0.399051	0.375372	0.191316	0.271973	0.237081	0.0766669
V10A20_007_B_AGAACGTGGTACATTC-1	P27_3	P27 - sample C1	Aggressive	15.9412	28.7451	0.0959035	0.132995	0.0289644	0.197299	0.0810494	0.341362	0.667263	0.351958	0.399393	0.16158	0.38436	0.550308	0.0264689
V10A20_007_B_AGAATTATGGATTCGA-1	P27_3	P27 - sample C1	Aggressive	30.1765	23.7843	0.267416	0.254823	0.0379339	0.236693	0.316566	0.349021	0.392712	0.330428	0.498708	0.0979917	0.0972252	0.178865	0.080046
V10A20_007_B_AGACCCACCGCTGATC-1	P27_3	P27 - sample C1	Aggressive	11.4118	6.94118	0.106402	0.11331	0.0233567	0.184072	0.694889	0.277357	0.477126	0.263127	0.308462	0.135885	0.271195	0.370386	0.0444195
V10A20_007_B_AGACGAAGTGCCGGTC-1	P27_3	P27 - sample C1	Aggressive	29.6275	6.94118	0.157716	0.059758	0.0319557	0.108446	0.473393	0.0949427	0.244447	0.176718	0.214642	0.118612	0.100957	0.160616	0.12335
V10A20_007_B_AGAGAACCGTCTAGGA-1	P27_3	P27 - sample C1	Aggressive	24.4902	29.7255	0.117112	0.244628	0.0302556	0.287957	0.39642	0.334389	0.49915	0.546883	0.605797	0.145699	0.273944	0.293008	0.0587941
V10A20_007_B_AGATACTCAAGATCGA-1	P27_3	P27 - sample C1	Aggressive	21.0784	9.92157	0.194269	0.174822	0.0363713	0.246237	0.233471	0.302631	0.46645	0.369461	0.377872	0.229517	0.392469	0.408265	0.0560908
V10A20_007_B_AGATCTCAGGTGTGAT-1	P27_3	P27 - sample C1	Aggressive	17.0784	26.7647	0.14731	0.133036	0.0277795	0.208106	0.0986707	0.375281	0.739928	0.345138	0.452882	0.169826	0.444278	0.615199	0.0300377
V10A20_007_B_AGATTATAGGACGTTT-1	P27_3	P27 - sample C1	Aggressive	5.13725	19.8039	0.216352	0.255535	0.0419556	0.269867	0.117968	0.527428	0.703373	0.452241	0.520123	0.200742	0.41812	0.489673	0.0367155
V10A20_007_B_AGCAACATATCTTATT-1	P27_3	P27 - sample C1	Aggressive	27.3333	14.8824	0.13234	0.204731	0.0318024	0.216369	0.203963	0.492969	0.73587	0.360534	0.427589	0.153359	0.309133	0.438031	0.0293433
V10A20_007_B_AGCACCAGTACTCACG-1	P27_3	P27 - sample C1	Aggressive	11.3922	28.7255	0.131578	0.118175	0.0284137	0.293706	0.165446	0.431162	0.714282	0.496466	0.579051	0.260019	0.395691	0.67405	0.0324264
V10A20_007_B_AGCACTACCTCACCAG-1	P27_3	P27 - sample C1	Aggressive	20.5098	2.98039	0.1626	0.0988224	0.0265711	0.296492	0.226308	0.438431	0.664165	0.461678	0.560682	0.180478	0.407539	0.75999	0.0311852
V10A20_007_B_AGCATATCAATATGCT-1	P27_3	P27 - sample C1	Aggressive	28.4902	4.96078	0.151184	0.0980229	0.0287992	0.189772	0.129244	0.307823	0.642691	0.297937	0.435288	0.19312	0.412836	0.813124	0.0411504
V10A20_007_B_AGCGTGGTATTCTACT-1	P27_3	P27 - sample C1	Aggressive	14.8235	10.902	0.206428	0.168783	0.0382818	0.314074	0.177278	0.472053	0.559146	0.541375	0.605566	0.22421	0.517208	0.631549	0.0445087
V10A20_007_B_AGCTCCTTCGCACATC-1	P27_3	P27 - sample C1	Aggressive	23.3725	3.98039	0.141438	0.0843889	0.0358032	0.245617	0.140869	0.29315	0.50998	0.345968	0.366346	0.16602	0.427856	0.541751	0.0566532
V10A20_007_B_AGCTCTAGACGTTCCA-1	P27_3	P27 - sample C1	Aggressive	17.6667	17.8431	0.132365	0.237219	0.0400452	0.2527	0.205002	0.47502	0.630122	0.315385	0.455446	0.277247	0.424016	0.60203	0.032519
V10A20_007_B_AGCTCTTTACTCAGTT-1	P27_3	P27 - sample C1	Aggressive	0	14.8431	0.175257	0.158348	0.0535255	0.212236	0.364952	0.187091	0.341084	0.423164	0.417654	0.20101	0.330702	0.387356	0.247845
V10A20_007_B_AGGACAGTCGAATCCC-1	P27_3	P27 - sample C1	Aggressive	22.7843	12.8824	0.165771	0.19999	0.0372796	0.175176	0.221539	0.295708	0.541774	0.335111	0.365509	0.163497	0.320967	0.345631	0.0458565
V10A20_007_B_AGGACGACCCATTAGA-1	P27_3	P27 - sample C1	Aggressive	0.0196078	12.8627	0.109804	0.125916	0.0341179	0.219848	0.259151	0.205279	0.390918	0.390546	0.48528	0.187926	0.483586	0.588201	0.192807
V10A20_007_B_AGGATAAAGTCGGGAT-1	P27_3	P27 - sample C1	Aggressive	11.4118	2.98039	0.11818	0.119795	0.0220945	0.169303	0.790859	0.130785	0.382253	0.196931	0.24885	0.113361	0.247037	0.276728	0.104253
V10A20_007_B_AGGATATAGGGATTTA-1	P27_3	P27 - sample C1	Aggressive	29.0588	9.92157	0.137086	0.128982	0.0336891	0.205013	0.209777	0.430167	0.759254	0.341199	0.506143	0.176563	0.321483	0.577771	0.0250197
V10A20_007_B_AGGCAGATGCGTAAAC-1	P27_3	P27 - sample C1	Aggressive	23.3529	29.7255	0.191176	0.217104	0.0373582	0.253109	0.409651	0.32652	0.602078	0.430121	0.493798	0.167735	0.245733	0.337739	0.0441787
V10A20_007_B_AGGGCTGCAGTTACAG-1	P27_3	P27 - sample C1	Aggressive	11.3922	20.8039	0.159864	0.19974	0.0377681	0.211844	0.355868	0.368594	0.486538	0.369172	0.444219	0.206229	0.406741	0.471019	0.04922
V10A20_007_B_AGGGTCGATGCGAACT-1	P27_3	P27 - sample C1	Aggressive	29.6078	18.8431	0.138335	0.107015	0.0366005	0.187776	0.600727	0.221685	0.311999	0.369501	0.38303	0.105232	0.10716	0.169899	0.0856708
V10A20_007_B_AGGGTGCTCTCGAGGG-1	P27_3	P27 - sample C1	Aggressive	26.7647	21.8039	0.169889	0.121074	0.0287889	0.235773	0.680928	0.28307	0.36079	0.394638	0.46762	0.126477	0.0885837	0.181982	0.0524131
V10A20_007_B_AGGGTTCCCTTTGGTT-1	P27_3	P27 - sample C1	Aggressive	24.4902	25.7647	0.188452	0.0748574	0.058984	0.226365	0.668127	0.203281	0.348409	0.443941	0.371986	0.131463	0.0911291	0.146997	0.104044
V10A20_007_B_AGGGTTTAGTTCGGGA-1	P27_3	P27 - sample C1	Aggressive	10.2549	22.7843	0.132276	0.188648	0.0254237	0.20961	0.574583	0.296738	0.361642	0.367621	0.47052	0.207379	0.308416	0.281347	0.067277
V10A20_007_B_AGGTTTCACACACCTT-1	P27_3	P27 - sample C1	Aggressive	12.5294	14.8627	0.153165	0.169099	0.0432444	0.27025	0.12735	0.505139	0.614613	0.47471	0.527001	0.202955	0.450936	0.634425	0.034449
V10A20_007_B_AGTACGGGCACCTGGC-1	P27_3	P27 - sample C1	Aggressive	19.3529	30.7255	0.148752	0.237839	0.0399138	0.2663	0.166549	0.516216	0.57592	0.404908	0.429629	0.214679	0.423556	0.472019	0.0304683
V10A20_007_B_AGTCAAGATGACACTT-1	P27_3	P27 - sample C1	Aggressive	25.6471	7.94118	0.107007	0.0893706	0.0312355	0.267462	0.147326	0.373278	0.739215	0.436447	0.474181	0.204646	0.393112	0.664766	0.0226441
V10A20_007_B_AGTCCATTGGCTGATG-1	P27_3	P27 - sample C1	Aggressive	31.3333	13.8824	0.191293	0.0805153	0.0316249	0.198761	0.64481	0.206926	0.318479	0.518369	0.47916	0.162848	0.0885892	0.169367	0.0409083
V10A20_007_B_AGTCGACGGTCTCAAG-1	P27_3	P27 - sample C1	Aggressive	25.6275	17.8431	0.113702	0.139736	0.033031	0.258776	0.424095	0.419747	0.59986	0.366115	0.479907	0.141201	0.35269	0.393207	0.0288688
V10A20_007_B_AGTGAACAAACTTCTC-1	P27_3	P27 - sample C1	Aggressive	32.4706	11.902	0.140171	0.0592179	0.0311797	0.186223	0.699527	0.161343	0.302926	0.545943	0.434241	0.125384	0.0448288	0.176043	0.0491532
V10A20_007_B_AGTGACCTACTTTACG-1	P27_3	P27 - sample C1	Aggressive	4	11.8824	0.127491	0.110246	0.0269445	0.267218	0.160539	0.450753	0.718635	0.386152	0.490282	0.190719	0.3999	0.752504	0.0373401
V10A20_007_B_AGTGATATGAGTAGTT-1	P27_3	P27 - sample C1	Aggressive	2.29412	10.8824	0.158706	0.106109	0.039044	0.279758	0.371337	0.384669	0.675142	0.389746	0.475904	0.239584	0.298498	0.684137	0.0360918
V10A20_007_B_AGTGATTCAAGCAGGA-1	P27_3	P27 - sample C1	Aggressive	23.9216	22.8039	0.130853	0.0768429	0.0359507	0.208771	0.61894	0.194641	0.318324	0.345009	0.352156	0.0859649	0.0836536	0.116793	0.0683707
V10A20_007_B_AGTGCTTGCACGAATA-1	P27_3	P27 - sample C1	Aggressive	25.0588	14.8627	0.156014	0.205803	0.0354032	0.212532	0.12968	0.46392	0.763568	0.358997	0.424733	0.155052	0.352549	0.45287	0.0366403
V10A20_007_B_AGTTCCTATTTATGTT-1	P27_3	P27 - sample C1	Aggressive	11.3922	12.8824	0.207366	0.140168	0.0368453	0.290342	0.201255	0.521095	0.655586	0.453369	0.562478	0.204497	0.466595	0.697278	0.0401964
V10A20_007_B_ATAAACGGACCCGTAA-1	P27_3	P27 - sample C1	Aggressive	9.11765	8.92157	0.157709	0.135343	0.0255764	0.215881	0.569673	0.329278	0.618714	0.324144	0.421411	0.173972	0.33325	0.4967	0.0402946
V10A20_007_B_ATAAAGGCTCGGTCGT-1	P27_3	P27 - sample C1	Aggressive	2.84314	21.7843	0.152727	0.167404	0.0574513	0.190574	0.0759204	0.512699	0.762652	0.352958	0.367373	0.178114	0.305107	0.523437	0.0239259
V10A20_007_B_ATAACGCCGGAGGGTC-1	P27_3	P27 - sample C1	Aggressive	20.5098	20.8039	0.143409	0.132842	0.0264968	0.152167	0.0549316	0.298135	0.537103	0.342721	0.315005	0.129337	0.410609	0.408051	0.0229238
V10A20_007_B_ATAACGGAGTCCAACG-1	P27_3	P27 - sample C1	Aggressive	17.0784	30.7255	0.129427	0.109714	0.0211586	0.239722	0.0871455	0.47018	0.784794	0.440001	0.423396	0.196011	0.380639	0.596707	0.0221082
V10A20_007_B_ATAAGGTGGAGAACAT-1	P27_3	P27 - sample C1	Aggressive	15.3922	5.94118	0.135932	0.141834	0.0324418	0.17172	0.473021	0.326679	0.503083	0.262941	0.356011	0.127187	0.344609	0.464005	0.0527822
V10A20_007_B_ATAAGTTACCGCGACG-1	P27_3	P27 - sample C1	Aggressive	4	9.90196	0.122552	0.112403	0.0271998	0.234099	0.637541	0.332838	0.48168	0.347944	0.392253	0.167982	0.262612	0.482928	0.0374274
V10A20_007_B_ATAATAGCTGTTGAAT-1	P27_3	P27 - sample C1	Aggressive	10.2549	8.92157	0.131681	0.123907	0.0261696	0.170302	0.685792	0.203501	0.366334	0.284974	0.319339	0.121198	0.309461	0.297029	0.122614
V10A20_007_B_ATACAGGCCCTCCAAT-1	P27_3	P27 - sample C1	Aggressive	15.3922	0	0.287925	0.320583	0.0676715	0.338715	0.224108	0.659058	0.561512	0.431796	0.408132	0.15612	0.441087	0.497187	0.117585
V10A20_007_B_ATACGCCGGCGAAACC-1	P27_3	P27 - sample C1	Aggressive	18.8039	15.8627	0.159763	0.219962	0.0436123	0.227172	0.193989	0.390669	0.507718	0.317417	0.436006	0.233014	0.353297	0.440816	0.0435984
V10A20_007_B_ATACGTACTTAGCCAC-1	P27_3	P27 - sample C1	Aggressive	18.2353	1	0.0938489	0.140784	0.0303096	0.197318	0.161433	0.311083	0.621616	0.292532	0.353166	0.162771	0.374992	0.635977	0.0217094
V10A20_007_B_ATACGTCCACTCCTGT-1	P27_3	P27 - sample C1	Aggressive	27.3529	8.92157	0.142499	0.0964281	0.0342247	0.190937	0.204589	0.327781	0.678277	0.346038	0.451555	0.159737	0.317831	0.469754	0.0341631
V10A20_007_B_ATAGACAACGGGACCT-1	P27_3	P27 - sample C1	Aggressive	26.7647	27.7451	0.211579	0.116177	0.0359039	0.222817	0.489703	0.249489	0.44649	0.28496	0.374117	0.151838	0.106078	0.168484	0.123761
V10A20_007_B_ATAGAGTTATCAACTT-1	P27_3	P27 - sample C1	Aggressive	27.3333	28.7451	0	0	0	0	0	0	0	0	0	0	0	0	0
V10A20_007_B_ATAGGTTGGGCAGATG-1	P27_3	P27 - sample C1	Aggressive	10.8235	27.7451	0.186118	0.15104	0.0364902	0.216184	0.352661	0.403059	0.489443	0.35685	0.507867	0.191064	0.384825	0.553427	0.0272284
V10A20_007_B_ATAGTGAAGCGTTCTC-1	P27_3	P27 - sample C1	Aggressive	6.84314	14.8627	0.163585	0.143512	0.0280161	0.279234	0.164605	0.513562	0.64268	0.494849	0.530472	0.202258	0.459526	0.624197	0.0400269
V10A20_007_B_ATATAAATGTAGCTGC-1	P27_3	P27 - sample C1	Aggressive	16.5294	1.98039	0.132636	0.0903237	0.0302771	0.215177	0.464196	0.345506	0.65298	0.326333	0.374898	0.157378	0.317191	0.599355	0.0307994
V10A20_007_B_ATATCTTAGGGCCTTC-1	P27_3	P27 - sample C1	Aggressive	9.11765	20.8039	0.148467	0.147551	0.0270066	0.181066	0.544879	0.203029	0.319507	0.319822	0.352352	0.179704	0.288391	0.281835	0.131647
V10A20_007_B_ATATGTCTCCCTAGCC-1	P27_3	P27 - sample C1	Aggressive	29.6078	20.8235	0.199137	0.107942	0.0422528	0.301136	0.607543	0.260622	0.375864	0.386585	0.478784	0.11792	0.0813825	0.182677	0.0711272
V10A20_007_B_ATATTCCACATAGTGA-1	P27_3	P27 - sample C1	Aggressive	18.2353	4.96078	0.161007	0.123508	0.0259433	0.268196	0.334409	0.423802	0.600391	0.405596	0.465132	0.203554	0.365815	0.638736	0.0306035
V10A20_007_B_ATATTTAACCCTCAAG-1	P27_3	P27 - sample C1	Aggressive	5.68627	24.7647	0.103909	0.178573	0.0231771	0.196106	0.721812	0.300376	0.295757	0.331312	0.425882	0.235107	0.224667	0.24437	0.0583966
V10A20_007_B_ATCAATCTGGGCTGCA-1	P27_3	P27 - sample C1	Aggressive	11.3922	22.7843	0.142088	0.23097	0.033179	0.223325	0.410446	0.38777	0.404544	0.392859	0.487816	0.238333	0.444782	0.447281	0.0441337
V10A20_007_B_ATCATCCAATATTTGT-1	P27_3	P27 - sample C1	Aggressive	7.98039	16.8431	0.175189	0.171347	0.0325137	0.281071	0.145358	0.50103	0.564942	0.491436	0.537413	0.170703	0.481917	0.609333	0.041534
V10A20_007_B_ATCCAGAGCAACAACC-1	P27_3	P27 - sample C1	Aggressive	4	5.94118	0.0851699	0.0564486	0.0277653	0.185997	0.850563	0.0760868	0.259118	0.1591	0.180564	0.0929962	0.0953008	0.194707	0.0595243
V10A20_007_B_ATCCAGGATTCGTGAA-1	P27_3	P27 - sample C1	Aggressive	0.568627	15.8431	0.16774	0.179092	0.0415584	0.234731	0.498016	0.340695	0.515309	0.394192	0.401137	0.153978	0.282463	0.347615	0.0391581
V10A20_007_B_ATCCTACCTAAGCTCT-1	P27_3	P27 - sample C1	Aggressive	1.72549	11.8824	0.107485	0.143461	0.0235506	0.279456	0.226387	0.499713	0.721142	0.434789	0.504966	0.238692	0.44231	0.82327	0.0259015
V10A20_007_B_ATCCTGCGTGGAATGG-1	P27_3	P27 - sample C1	Aggressive	1.15686	10.8824	0.174204	0.14415	0.0384261	0.222094	0.294862	0.328444	0.551145	0.421759	0.443072	0.175689	0.319377	0.632017	0.0358954
V10A20_007_B_ATCGACCCAATACAGA-1	P27_3	P27 - sample C1	Aggressive	10.2549	12.8824	0.160265	0.121224	0.0284309	0.284621	0.198449	0.462722	0.648128	0.458545	0.497725	0.183565	0.433359	0.612796	0.0332751
V10A20_007_B_ATCGGAGACAGACGGC-1	P27_3	P27 - sample C1	Aggressive	17.6667	3.96078	0.152296	0.0925707	0.0326238	0.203567	0.521907	0.226327	0.482242	0.283071	0.385823	0.132315	0.257264	0.492638	0.0566018
V10A20_007_B_ATCTAATATCCTACGG-1	P27_3	P27 - sample C1	Aggressive	12.549	0.980392	0.222378	0.162856	0.0622824	0.300972	0.362055	0.431327	0.721758	0.30577	0.372347	0.158744	0.390389	0.460506	0.0401023
V10A20_007_B_ATCTGGTTAAGACTGT-1	P27_3	P27 - sample C1	Aggressive	17.6471	29.7255	0.162917	0.124824	0.0341541	0.248842	0.0900007	0.43118	0.759546	0.423398	0.436017	0.173385	0.492351	0.630914	0.0404788
V10A20_007_B_ATGACTATGCGACATT-1	P27_3	P27 - sample C1	Aggressive	24.5098	7.94118	0.127168	0.107883	0.0339356	0.312316	0.116493	0.391429	0.670962	0.417266	0.542466	0.261716	0.439362	0.723366	0.0364908
V10A20_007_B_ATGATGCAATGGTACA-1	P27_3	P27 - sample C1	Aggressive	2.86275	11.8824	0.11239	0.130523	0.0328475	0.261765	0.171804	0.396854	0.691343	0.380253	0.497605	0.197839	0.338585	0.723156	0.0349662
V10A20_007_B_ATGCATGATCCAGGAT-1	P27_3	P27 - sample C1	Aggressive	11.3922	30.7059	0.164197	0.134916	0.0256337	0.265612	0.175896	0.459442	0.668828	0.491989	0.537294	0.200043	0.42597	0.606799	0.0244283
V10A20_007_B_ATGCCATTTGCGACCA-1	P27_3	P27 - sample C1	Aggressive	26.1961	12.8824	0.145526	0.079554	0.0318704	0.14796	0.27968	0.205965	0.434928	0.271731	0.296401	0.110262	0.239548	0.264947	0.100165
V10A20_007_B_ATGCCGGTCTTGCATA-1	P27_3	P27 - sample C1	Aggressive	17.0784	24.7647	0.133029	0.160729	0.0332461	0.185891	0.256358	0.245954	0.571257	0.321408	0.333246	0.163393	0.359167	0.443605	0.0598746
V10A20_007_B_ATGCGACAGTCCCATT-1	P27_3	P27 - sample C1	Aggressive	14.8039	20.8039	0.178553	0.222023	0.0343751	0.2422	0.309058	0.293531	0.533249	0.298184	0.397943	0.248683	0.37522	0.43225	0.0454893
V10A20_007_B_ATGGAGCAGGCCGTGA-1	P27_3	P27 - sample C1	Aggressive	11.9608	19.8235	0.13541	0.215598	0.0371737	0.214664	0.249026	0.249827	0.448378	0.40513	0.405057	0.190531	0.423501	0.376097	0.055653
V10A20_007_B_ATGGATTGACCAAACG-1	P27_3	P27 - sample C1	Aggressive	9.11765	28.7255	0.132888	0.111248	0.0334955	0.202182	0.593934	0.181104	0.27076	0.392522	0.381217	0.178449	0.225578	0.227437	0.0873932
V10A20_007_B_ATGGGCCTCGGCCTCT-1	P27_3	P27 - sample C1	Aggressive	26.2157	10.902	0.136672	0.0652983	0.035272	0.169126	0.405004	0.178621	0.363523	0.331847	0.347282	0.12833	0.204224	0.229856	0.0705483
V10A20_007_B_ATGTGGACATCTTGAT-1	P27_3	P27 - sample C1	Aggressive	14.8235	8.92157	0.164226	0.138897	0.0272331	0.267734	0.418884	0.405332	0.539387	0.448199	0.501359	0.197194	0.360632	0.568989	0.039685
V10A20_007_B_ATTAAACATGCGGACC-1	P27_3	P27 - sample C1	Aggressive	7.98039	12.8824	0.206956	0.166685	0.0405762	0.239148	0.152168	0.430341	0.67021	0.394896	0.389745	0.184271	0.416762	0.7033	0.0709478
V10A20_007_B_ATTAGGCGATGCTTTC-1	P27_3	P27 - sample C1	Aggressive	14.8039	18.8235	0.168037	0.272738	0.0410961	0.247296	0.34759	0.398884	0.559994	0.345359	0.418735	0.247593	0.339012	0.430504	0.0397604
V10A20_007_B_ATTCACTGATGTTGGA-1	P27_3	P27 - sample C1	Aggressive	13.1176	0	0	0	0	0	0	0	0	0	0	0	0	0	0
V10A20_007_B_ATTCATATACTGTCCA-1	P27_3	P27 - sample C1	Aggressive	8.54902	9.90196	0.204376	0.128254	0.0346214	0.157033	0.321037	0.208012	0.407449	0.259117	0.310398	0.125112	0.314535	0.47307	0.104118
V10A20_007_B_ATTGATGAGTCCTAAC-1	P27_3	P27 - sample C1	Aggressive	30.7451	22.8039	0.189519	0.157256	0.0375194	0.307814	0.460857	0.361534	0.354084	0.410902	0.624909	0.107664	0.0971375	0.166078	0.126874
V10A20_007_B_ATTGTACAACTCGGCT-1	P27_3	P27 - sample C1	Aggressive	33.0392	20.8235	0.204056	0.168043	0.032736	0.169405	0.244734	0.221375	0.18556	0.29502	0.361202	0.0761692	0.0933166	0.139913	0.0853086
V10A20_007_B_ATTTGTCTTGGGAGCT-1	P27_3	P27 - sample C1	Aggressive	22.2157	15.8627	0.0940588	0.157946	0.0271562	0.258205	0.125325	0.518496	0.756502	0.456359	0.464318	0.208348	0.495058	0.630465	0.0205696
V10A20_007_B_CAAATGTCCTTCCGTG-1	P27_3	P27 - sample C1	Aggressive	4.56863	10.902	0.182877	0.121463	0.0406992	0.25433	0.303996	0.443035	0.612889	0.396211	0.543066	0.19762	0.410453	0.700128	0.0388296
V10A20_007_B_CAAGAGGGCGGAGTAC-1	P27_3	P27 - sample C1	Aggressive	16.5294	9.90196	0.23789	0.199743	0.0421341	0.298705	0.166096	0.463131	0.57312	0.500125	0.587074	0.229749	0.63374	0.695149	0.0376934
V10A20_007_B_CAAGATATTATAACGT-1	P27_3	P27 - sample C1	Aggressive	25.0588	10.902	0.140429	0.127674	0.0278893	0.194027	0.268924	0.320872	0.641386	0.362891	0.473989	0.167636	0.387411	0.465539	0.028411
V10A20_007_B_CAAGCGGCACATAATT-1	P27_3	P27 - sample C1	Aggressive	15.3922	1.98039	0.186423	0.193746	0.0617921	0.255593	0.169354	0.451627	0.70593	0.352632	0.355031	0.189319	0.370465	0.570789	0.0428017
V10A20_007_B_CAAGGATCGCATGTTC-1	P27_3	P27 - sample C1	Aggressive	13.098	15.8627	0.155441	0.188433	0.0405416	0.31503	0.185709	0.529885	0.604201	0.48043	0.593614	0.260147	0.490462	0.629008	0.0390782
V10A20_007_B_CAAGTGTGGTTGCAAA-1	P27_3	P27 - sample C1	Aggressive	27.902	15.8627	0.178537	0.200536	0.0329978	0.242087	0.294236	0.422309	0.668795	0.378692	0.437172	0.138156	0.272147	0.337661	0.0500927
V10A20_007_B_CAATAAACCTTGGCCC-1	P27_3	P27 - sample C1	Aggressive	16.5098	29.7255	0.107525	0.090142	0.0250409	0.196239	0.078863	0.371727	0.744233	0.407055	0.436021	0.16807	0.412826	0.621007	0.0255423
V10A20_007_B_CAATGCGAGAAGTATC-1	P27_3	P27 - sample C1	Aggressive	21.098	1.98039	0.179197	0.0810411	0.026295	0.295163	0.220497	0.468094	0.685781	0.463679	0.603174	0.216769	0.449037	0.746783	0.0320916
V10A20_007_B_CAATGGATCTCTACCA-1	P27_3	P27 - sample C1	Aggressive	23.3529	27.7451	0.163211	0.0648334	0.0676818	0.221968	0.665111	0.160317	0.396364	0.427144	0.356015	0.146512	0.0917775	0.196432	0.0628474
V10A20_007_B_CAATTAAGGGTGATGA-1	P27_3	P27 - sample C1	Aggressive	11.3922	26.7451	0.125803	0.154642	0.0366839	0.281171	0.320504	0.412143	0.53456	0.448509	0.563227	0.251202	0.393057	0.581317	0.0300939
V10A20_007_B_CAATTTCGTATAAGGG-1	P27_3	P27 - sample C1	Aggressive	10.2549	18.8235	0.1645	0.265363	0.033839	0.256195	0.308359	0.409984	0.551537	0.36922	0.506857	0.235402	0.428754	0.529629	0.040293
V10A20_007_B_CACAATGAGCTGCTAT-1	P27_3	P27 - sample C1	Aggressive	2.86275	13.8627	0.15475	0.151457	0.0336627	0.246339	0.345361	0.37382	0.583811	0.449136	0.501254	0.203156	0.441606	0.456313	0.0394802
V10A20_007_B_CACACGCGCTGTCTTA-1	P27_3	P27 - sample C1	Aggressive	25.0588	22.8039	0.127294	0.0662284	0.0384803	0.185538	0.57789	0.208824	0.254259	0.40226	0.373276	0.0889799	0.0480327	0.131361	0.0977824
V10A20_007_B_CACAGCACCCACGGCA-1	P27_3	P27 - sample C1	Aggressive	7.98039	24.7647	0.0910923	0.286103	0.0253115	0.190138	0.681416	0.306586	0.46282	0.299566	0.469804	0.422557	0.202597	0.287396	0.0519196
V10A20_007_B_CACATATTAGCAGGAT-1	P27_3	P27 - sample C1	Aggressive	15.9608	8.92157	0.141592	0.136781	0.0312363	0.307987	0.271609	0.591276	0.616054	0.485649	0.599787	0.2243	0.504454	0.72316	0.0270638
V10A20_007_B_CACATGATTCAGCAAC-1	P27_3	P27 - sample C1	Aggressive	10.8235	17.8235	0.159807	0.215692	0.0395535	0.265863	0.200758	0.432345	0.598056	0.423447	0.497934	0.219688	0.39634	0.570138	0.0343363
V10A20_007_B_CACCCTAACAAGATCT-1	P27_3	P27 - sample C1	Aggressive	19.9608	0	0.170794	0.117988	0.0315901	0.233192	0.137703	0.392518	0.708502	0.382422	0.411893	0.180785	0.315992	0.736095	0.0284769
V10A20_007_B_CACCGCCAGAAGGTTT-1	P27_3	P27 - sample C1	Aggressive	7.96078	28.7255	0.111995	0.0850027	0.0311649	0.182493	0.748396	0.161736	0.241245	0.303471	0.311479	0.161533	0.136654	0.167863	0.0695687
V10A20_007_B_CACCTTGGCGCCTTTG-1	P27_3	P27 - sample C1	Aggressive	33.0392	12.902	0.138659	0.0524233	0.0307459	0.217176	0.793242	0.128874	0.253575	0.340345	0.276353	0.106972	0.0375582	0.174412	0.0562676
V10A20_007_B_CACGCACAGCGCAGCT-1	P27_3	P27 - sample C1	Aggressive	15.3725	31.7059	0.132135	0.134795	0.0248117	0.20982	0.210873	0.414882	0.727418	0.428017	0.525162	0.14919	0.461417	0.530017	0.0214814
V10A20_007_B_CACGCGGAACTGTTGC-1	P27_3	P27 - sample C1	Aggressive	30.1961	13.8824	0.156405	0.0903567	0.0360321	0.205623	0.608953	0.248776	0.328037	0.589939	0.473266	0.123643	0.0744348	0.180329	0.0657378
V10A20_007_B_CACGTTCGTGCTCTAG-1	P27_3	P27 - sample C1	Aggressive	20.5098	18.8235	0.13064	0.173272	0.0485657	0.242535	0.069114	0.354174	0.672911	0.375016	0.474232	0.219074	0.469383	0.669693	0.03623
V10A20_007_B_CACTAAAGTTGCCTAT-1	P27_3	P27 - sample C1	Aggressive	3.41176	20.8039	0.153678	0.221278	0.0464135	0.204186	0.0875193	0.439619	0.760582	0.366657	0.400034	0.19146	0.309435	0.498086	0.0383046
V10A20_007_B_CACTCAAGAGCTATGG-1	P27_3	P27 - sample C1	Aggressive	6.84314	16.8431	0.157614	0.133683	0.0323981	0.243422	0.139797	0.418266	0.631789	0.383003	0.467222	0.182982	0.424683	0.605374	0.0245576
V10A20_007_B_CACTCGAGCTGAACAA-1	P27_3	P27 - sample C1	Aggressive	16.5294	7.92157	0.161873	0.12485	0.0293148	0.296186	0.24061	0.376929	0.561835	0.460753	0.492784	0.186392	0.377052	0.558343	0.0426308
V10A20_007_B_CACTTAATCAGACGGA-1	P27_3	P27 - sample C1	Aggressive	1.70588	21.7843	0.176141	0.210724	0.0619806	0.258897	0.242946	0.441002	0.697061	0.429828	0.471552	0.173116	0.406104	0.374016	0.0438345
V10A20_007_B_CAGAACTTAGCCCTCT-1	P27_3	P27 - sample C1	Aggressive	22.8039	2.98039	0.184098	0.0896699	0.0379135	0.288334	0.1414	0.267962	0.457829	0.528946	0.483202	0.185917	0.481843	0.562815	0.0543434
V10A20_007_B_CAGAGACGGTCACCCA-1	P27_3	P27 - sample C1	Aggressive	6.84314	4.94118	0.11061	0.0822324	0.0207585	0.154762	0.825162	0.132364	0.337625	0.190658	0.240904	0.138474	0.194767	0.291296	0.102428
V10A20_007_B_CAGAGCATGAGCTTGC-1	P27_3	P27 - sample C1	Aggressive	14.2353	29.7255	0.131896	0.196034	0.0419074	0.263984	0.13941	0.438655	0.735176	0.437665	0.560651	0.241666	0.498683	0.641681	0.0297283
V10A20_007_B_CAGCAGCCCGTTCCTT-1	P27_3	P27 - sample C1	Aggressive	18.7843	27.7451	0.112807	0.123629	0.0303931	0.214031	0.122562	0.434076	0.728192	0.393665	0.428434	0.181758	0.409287	0.507999	0.0440777
V10A20_007_B_CAGCTCACTGAGACAT-1	P27_3	P27 - sample C1	Aggressive	7.98039	22.7843	0.148162	0.216105	0.0289529	0.189974	0.610665	0.297417	0.328778	0.290514	0.420051	0.255144	0.23586	0.243097	0.0807506
V10A20_007_B_CAGCTCGACAAGTTAA-1	P27_3	P27 - sample C1	Aggressive	25.6275	27.7451	0.279182	0.167981	0.0610155	0.311925	0.511846	0.266143	0.49969	0.487766	0.490697	0.184743	0.149951	0.240409	0.0493339
V10A20_007_B_CAGGATATATCGTTGT-1	P27_3	P27 - sample C1	Aggressive	8.54902	11.8824	0.33941	0.119238	0.0449824	0.144114	0.118059	0.201534	0.338248	0.248459	0.266977	0.0759374	0.337818	0.383905	0.141574
V10A20_007_B_CAGGCGCCATGCTAGG-1	P27_3	P27 - sample C1	Aggressive	15.9608	6.94118	0.156731	0.147403	0.0299112	0.284016	0.428601	0.408853	0.680092	0.449065	0.517146	0.203059	0.349828	0.574639	0.0339243
V10A20_007_B_CAGTAGCCCACGCGGT-1	P27_3	P27 - sample C1	Aggressive	26.1961	30.7255	0.127965	0.247146	0.0257061	0.232067	0.221988	0.280758	0.549286	0.321262	0.47213	0.130886	0.33215	0.313436	0.0743535
V10A20_007_B_CAGTCTGTATACTGGG-1	P27_3	P27 - sample C1	Aggressive	11.9608	13.8627	0.167594	0.142066	0.0245012	0.341075	0.166693	0.567582	0.704355	0.464492	0.583415	0.245907	0.450898	0.722693	0.0283973
V10A20_007_B_CAGTGAATAAATGACT-1	P27_3	P27 - sample C1	Aggressive	21.6275	30.7255	0.16487	0.174482	0.0342295	0.253985	0.294426	0.320494	0.556369	0.381268	0.523129	0.172918	0.323816	0.388986	0.0377339
V10A20_007_B_CAGTGTCGGCTGGCCC-1	P27_3	P27 - sample C1	Aggressive	26.7843	3.98039	0.183386	0.0853188	0.0472536	0.260848	0.121196	0.336087	0.538545	0.596305	0.544419	0.2314	0.416665	0.590397	0.0352791
V10A20_007_B_CATAACGGACAGTCGT-1	P27_3	P27 - sample C1	Aggressive	27.902	19.8235	0.187933	0.0641285	0.0311224	0.225434	0.768112	0.190023	0.294603	0.316559	0.436724	0.127364	0.088958	0.153722	0.0685826
V10A20_007_B_CATACGGCGTCTGGGC-1	P27_3	P27 - sample C1	Aggressive	10.2549	16.8431	0.148547	0.178487	0.0347449	0.249597	0.129411	0.382647	0.597519	0.343535	0.414473	0.214223	0.406185	0.558587	0.0385428
V10A20_007_B_CATACTATGTAATTGT-1	P27_3	P27 - sample C1	Aggressive	1.70588	19.8039	0.110901	0.108659	0.0321648	0.315503	0.256562	0.436464	0.686474	0.495125	0.516739	0.217301	0.370317	0.641811	0.0304276
V10A20_007_B_CATATAGGTACAGTCA-1	P27_3	P27 - sample C1	Aggressive	5.70588	12.8824	0.154429	0.199108	0.0397002	0.286754	0.207462	0.547789	0.678713	0.446937	0.594918	0.214343	0.531596	0.795982	0.0446624
V10A20_007_B_CATCGGACGGGTTAAT-1	P27_3	P27 - sample C1	Aggressive	7.41176	13.8627	0.182573	0.0973982	0.0283302	0.297719	0.167754	0.543972	0.704386	0.488916	0.574555	0.192892	0.466475	0.72076	0.0378371
V10A20_007_B_CATCTTACACCACCTC-1	P27_3	P27 - sample C1	Aggressive	30.7647	18.8431	0.117687	0.176869	0.0249076	0.231124	0.43568	0.364018	0.598441	0.382496	0.45138	0.103465	0.234019	0.268896	0.0421131
V10A20_007_B_CATGGTAAGTAGCGTT-1	P27_3	P27 - sample C1	Aggressive	15.9608	10.902	0.160246	0.206373	0.0400887	0.314339	0.170273	0.530908	0.575444	0.460192	0.529563	0.244611	0.466961	0.609646	0.0458121
V10A20_007_B_CATGGTCTAGATACCG-1	P27_3	P27 - sample C1	Aggressive	11.9608	29.7255	0.143748	0.125267	0.0326956	0.22783	0.128605	0.424896	0.680569	0.381165	0.485831	0.219466	0.39875	0.690756	0.0317734
V10A20_007_B_CATGTCTCATTTATGG-1	P27_3	P27 - sample C1	Aggressive	22.7843	6.94118	0.164676	0.180309	0.0512176	0.242252	0.120612	0.365134	0.534325	0.302688	0.356558	0.228766	0.359933	0.672358	0.039486
V10A20_007_B_CATTTAGCGGACCATG-1	P27_3	P27 - sample C1	Aggressive	22.7647	30.7255	0.120484	0.183381	0.0441533	0.26525	0.292141	0.420123	0.585475	0.406504	0.566883	0.207788	0.25643	0.442115	0.0331235
V10A20_007_B_CCAAGCGTAACTCGTA-1	P27_3	P27 - sample C1	Aggressive	14.8039	22.7843	0.174932	0.197481	0.0368497	0.277879	0.309614	0.36323	0.539968	0.403904	0.508777	0.307036	0.382256	0.438953	0.0270786
V10A20_007_B_CCAATGTCACAGCAAG-1	P27_3	P27 - sample C1	Aggressive	2.27451	18.8235	0.141419	0.11057	0.0326781	0.286892	0.208902	0.372139	0.596161	0.440753	0.523387	0.183764	0.446596	0.567284	0.0302151
V10A20_007_B_CCACAATGTACGTCTT-1	P27_3	P27 - sample C1	Aggressive	22.7843	26.7647	0.228565	0.0852131	0.0581514	0.200664	0.648135	0.211918	0.418817	0.386543	0.341625	0.121443	0.103659	0.185612	0.0682081
V10A20_007_B_CCACACTGAGATATTA-1	P27_3	P27 - sample C1	Aggressive	2.29412	16.8431	0.136452	0.275045	0.0347599	0.20251	0.212652	0.406271	0.686787	0.335267	0.41558	0.175616	0.2724	0.383442	0.0356441
V10A20_007_B_CCACAGTACCCATCCT-1	P27_3	P27 - sample C1	Aggressive	26.7843	7.94118	0.122002	0.107317	0.0345795	0.190734	0.141465	0.352671	0.603083	0.318376	0.45293	0.1527	0.378513	0.541314	0.0346321
V10A20_007_B_CCACCCAAGGAAAGTG-1	P27_3	P27 - sample C1	Aggressive	17.098	18.8235	0.15694	0.228778	0.0370081	0.282681	0.28265	0.418529	0.587821	0.410176	0.490372	0.347342	0.40272	0.559613	0.036963
V10A20_007_B_CCAGCCTGGACCAATA-1	P27_3	P27 - sample C1	Aggressive	11.3922	18.8235	0.104751	0.238681	0.036341	0.272597	0.272973	0.459123	0.560937	0.463048	0.5254	0.216553	0.458036	0.472152	0.0416856
V10A20_007_B_CCAGTAGTCTGATCCA-1	P27_3	P27 - sample C1	Aggressive	26.1961	28.7451	0.145662	0.153635	0.0296479	0.289551	0.397578	0.295115	0.561211	0.317506	0.451145	0.137947	0.192045	0.267856	0.0946498
V10A20_007_B_CCATCGCAGTTAAACT-1	P27_3	P27 - sample C1	Aggressive	9.70588	5.94118	0.108641	0.0578444	0.0289279	0.158001	0.811325	0.113204	0.30016	0.18116	0.208554	0.103415	0.12991	0.264454	0.0842204
V10A20_007_B_CCATCTCACCAGTGAA-1	P27_3	P27 - sample C1	Aggressive	30.1961	17.8431	0.174027	0.174853	0.0301663	0.23517	0.384078	0.388801	0.624578	0.371612	0.469927	0.12102	0.192788	0.232352	0.0426733
V10A20_007_B_CCATGCCTGTTTAGTA-1	P27_3	P27 - sample C1	Aggressive	4.56863	20.8039	0.174838	0.247392	0.050194	0.229556	0.103535	0.461169	0.714422	0.388422	0.461917	0.169224	0.344061	0.516599	0.0480863
V10A20_007_B_CCATTTCTACCTATTA-1	P27_3	P27 - sample C1	Aggressive	14.8235	1	0.170017	0.211588	0.0628354	0.273114	0.116885	0.434937	0.728653	0.324881	0.348286	0.155828	0.38689	0.510219	0.0529828
V10A20_007_B_CCCAAACATGCTGCTC-1	P27_3	P27 - sample C1	Aggressive	24.4902	21.8039	0.189147	0.0919248	0.030495	0.185416	0.629322	0.184425	0.328838	0.311371	0.296418	0.0744107	0.0972511	0.137683	0.0645884
V10A20_007_B_CCCAGTTAAGGCGCCG-1	P27_3	P27 - sample C1	Aggressive	21.0784	13.8824	0.202988	0.184538	0.0402664	0.23023	0.210886	0.409713	0.699945	0.421271	0.517614	0.313042	0.377399	0.629043	0.0423241
V10A20_007_B_CCCGCAGCGCGAACTA-1	P27_3	P27 - sample C1	Aggressive	12.549	6.94118	0.117291	0.119672	0.0298476	0.171544	0.731833	0.235838	0.476985	0.237635	0.30742	0.118744	0.226971	0.354462	0.0390988
V10A20_007_B_CCCTTTGACAGGTCTT-1	P27_3	P27 - sample C1	Aggressive	6.27451	5.94118	0.0758737	0.0728546	0.0240935	0.237988	0.836766	0.156694	0.320326	0.229945	0.252967	0.120928	0.171143	0.289834	0.0715693
V10A20_007_B_CCGATCTCAACCTTAT-1	P27_3	P27 - sample C1	Aggressive	31.902	18.8431	0.139766	0.279621	0.0252391	0.219071	0.124528	0.546199	0.780962	0.385957	0.4332	0.147794	0.352517	0.381948	0.0223042
V10A20_007_B_CCGCACAAAGACCAAC-1	P27_3	P27 - sample C1	Aggressive	17.6667	19.8235	0.200517	0.210471	0.0375357	0.224951	0.25868	0.336584	0.588909	0.328528	0.332408	0.368333	0.325391	0.414734	0.0360162
V10A20_007_B_CCGCTATCAGCACCAG-1	P27_3	P27 - sample C1	Aggressive	10.2549	10.902	0.227597	0.133071	0.0327203	0.197583	0.440864	0.25904	0.419606	0.334001	0.31481	0.123843	0.378485	0.354067	0.111326
V10A20_007_B_CCGGGCGGTCTCGTCA-1	P27_3	P27 - sample C1	Aggressive	17.6471	23.7843	0.139508	0.18743	0.0349246	0.220065	0.285362	0.298236	0.626537	0.348167	0.39384	0.186181	0.385446	0.392543	0.0336921
V10A20_007_B_CCGGGCTGCTCCATAC-1	P27_3	P27 - sample C1	Aggressive	23.3529	19.8235	0.153611	0.228878	0.0268285	0.226279	0.217958	0.511131	0.769021	0.396129	0.435578	0.148459	0.327152	0.469478	0.0227727
V10A20_007_B_CCGTAAGTTGGTCCCA-1	P27_3	P27 - sample C1	Aggressive	18.2157	22.7843	0.124441	0.194311	0.030934	0.233939	0.224538	0.320898	0.54522	0.457779	0.433626	0.216399	0.463046	0.559182	0.0410993
V10A20_007_B_CCTAAATTAACGGTTC-1	P27_3	P27 - sample C1	Aggressive	13.098	13.8627	0.154697	0.192944	0.0351927	0.310454	0.15716	0.571089	0.694869	0.434043	0.569059	0.236903	0.468549	0.73627	0.04976
V10A20_007_B_CCTAACCCAAACAAGT-1	P27_3	P27 - sample C1	Aggressive	25.0784	6.94118	0.131006	0.0791826	0.0314674	0.252956	0.113301	0.384832	0.736054	0.348383	0.428084	0.213714	0.364379	0.760625	0.0205317
V10A20_007_B_CCTATAATGAGTGCCC-1	P27_3	P27 - sample C1	Aggressive	20.5294	1	0.167425	0.0840397	0.023131	0.282802	0.218445	0.313067	0.451466	0.509332	0.585886	0.194694	0.434922	0.767326	0.194003
V10A20_007_B_CCTATGGGTTACCGTC-1	P27_3	P27 - sample C1	Aggressive	13.6667	26.7451	0.146813	0.162775	0.0429523	0.268019	0.103084	0.418592	0.653329	0.437498	0.497363	0.251392	0.396954	0.597029	0.0481161
V10A20_007_B_CCTCGGACCGGGATAG-1	P27_3	P27 - sample C1	Aggressive	22.7843	14.8627	0.113472	0.142063	0.0333422	0.253178	0.133917	0.456153	0.749273	0.479593	0.515822	0.21657	0.397361	0.586192	0.0240325
V10A20_007_B_CCTCTGTACTATTCTA-1	P27_3	P27 - sample C1	Aggressive	9.13725	2.96078	0.207773	0.205318	0.0444412	0.19277	0.600454	0.190477	0.550298	0.227318	0.247623	0.13946	0.241843	0.314365	0.0866881
V10A20_007_B_CCTGAACGATATATTC-1	P27_3	P27 - sample C1	Aggressive	22.7843	18.8235	0.181717	0.206541	0.0226838	0.216977	0.109892	0.505903	0.802425	0.377343	0.419038	0.138204	0.359081	0.496543	0.0231399
V10A20_007_B_CCTGTCACCCGGGCTC-1	P27_3	P27 - sample C1	Aggressive	12.5294	26.7451	0.142275	0.180173	0.0274272	0.282455	0.160122	0.519937	0.610154	0.416602	0.559608	0.24025	0.490971	0.64477	0.0399955
V10A20_007_B_CCTGTCGCCCGTAAAT-1	P27_3	P27 - sample C1	Aggressive	9.68627	19.8039	0.148292	0.182643	0.0356861	0.220512	0.347416	0.256571	0.315717	0.385784	0.369792	0.17839	0.342869	0.299116	0.0691787
V10A20_007_B_CGAACAGTATGGGCGT-1	P27_3	P27 - sample C1	Aggressive	29.0588	5.96078	0.147668	0.107696	0.0375381	0.176629	0.234189	0.371136	0.494753	0.258592	0.461916	0.197592	0.383453	0.747259	0.0511624
V10A20_007_B_CGACACGCTCCGACAG-1	P27_3	P27 - sample C1	Aggressive	27.9216	9.92157	0.151811	0.128242	0.038532	0.227867	0.238343	0.386069	0.670727	0.411598	0.589432	0.162829	0.395052	0.582566	0.026353
V10A20_007_B_CGAGACCCTAGAGTGT-1	P27_3	P27 - sample C1	Aggressive	9.11765	12.8824	0.16343	0.140818	0.0394463	0.314498	0.173901	0.508992	0.696756	0.452164	0.52126	0.209724	0.462189	0.68263	0.0287628
V10A20_007_B_CGAGAGATGTGAACCT-1	P27_3	P27 - sample C1	Aggressive	15.9412	26.7451	0.119068	0.22795	0.0318913	0.269365	0.118603	0.423037	0.706037	0.518187	0.54996	0.20354	0.52957	0.681408	0.0284097
V10A20_007_B_CGAGGCTAAATATGGC-1	P27_3	P27 - sample C1	Aggressive	14.8039	26.7451	0.162597	0.255674	0.0369056	0.232889	0.119507	0.382317	0.622162	0.372721	0.44068	0.237617	0.429704	0.577013	0.030318
V10A20_007_B_CGAGGGACTGCGGTCG-1	P27_3	P27 - sample C1	Aggressive	18.8039	17.8431	0.18318	0.227727	0.041927	0.244046	0.117798	0.342453	0.545875	0.389339	0.419542	0.233199	0.3913	0.561533	0.0419303
V10A20_007_B_CGAGTTCTGTCCCACC-1	P27_3	P27 - sample C1	Aggressive	22.7843	28.7451	0.254229	0.139718	0.0570355	0.216552	0.525749	0.230682	0.447329	0.412699	0.331097	0.143811	0.151477	0.212148	0.0509608
V10A20_007_B_CGAGTTTATCGGACTG-1	P27_3	P27 - sample C1	Aggressive	27.3333	18.8431	0.119433	0.0650274	0.0331093	0.247205	0.690025	0.221104	0.28677	0.417288	0.374668	0.0984495	0.0946508	0.142298	0.100863
V10A20_007_B_CGATACCTCGCGGACA-1	P27_3	P27 - sample C1	Aggressive	1.72549	15.8431	0.142985	0.214062	0.0472059	0.186567	0.31631	0.411853	0.614199	0.319007	0.389139	0.146375	0.367246	0.443127	0.0437493
V10A20_007_B_CGATCCGACCCAGTGC-1	P27_3	P27 - sample C1	Aggressive	2.86275	17.8235	0.158125	0.158558	0.0392271	0.230834	0.203204	0.509505	0.634562	0.359468	0.434346	0.170015	0.448447	0.565416	0.0406678
V10A20_007_B_CGCACATGTCCACTAC-1	P27_3	P27 - sample C1	Aggressive	23.9216	16.8431	0.182948	0.228269	0.0263356	0.223676	0.137402	0.480051	0.802207	0.38588	0.395915	0.161085	0.368897	0.531636	0.0277941
V10A20_007_B_CGCACGTGCGCTATCA-1	P27_3	P27 - sample C1	Aggressive	30.7647	16.8627	0.152389	0.169744	0.0310973	0.216415	0.358294	0.29063	0.457215	0.462503	0.444587	0.114142	0.176618	0.206445	0.103706
V10A20_007_B_CGCATTAGCTAATAGG-1	P27_3	P27 - sample C1	Aggressive	6.82353	28.7255	0.10946	0.0957914	0.026507	0.206806	0.808466	0.207621	0.265325	0.354307	0.356601	0.178289	0.144886	0.172833	0.0519769
V10A20_007_B_CGCCGCCCATGCCTGT-1	P27_3	P27 - sample C1	Aggressive	21.6471	16.8431	0.127249	0.176014	0.0336193	0.238557	0.0990378	0.507547	0.748457	0.40011	0.485517	0.192645	0.587821	0.68478	0.0305915
V10A20_007_B_CGCCTCCCTCCTCTAT-1	P27_3	P27 - sample C1	Aggressive	15.9608	12.8824	0.205031	0.22494	0.0350578	0.215512	0.179128	0.350633	0.425792	0.327289	0.389215	0.196736	0.450928	0.485708	0.0720357
V10A20_007_B_CGCGCATGTTTGATTG-1	P27_3	P27 - sample C1	Aggressive	5.13725	5.94118	0.0822033	0.0727538	0.0197832	0.175806	0.863129	0.0968941	0.259244	0.159038	0.208633	0.0988602	0.129633	0.243842	0.0631205
V10A20_007_B_CGCGGCTCAACTTGAA-1	P27_3	P27 - sample C1	Aggressive	29.6275	12.902	0.218868	0.137739	0.0419975	0.186587	0.68715	0.384448	0.358526	0.363655	0.440916	0.216412	0.143274	0.275515	0.224996
V10A20_007_B_CGCGGGAATTAGGCAG-1	P27_3	P27 - sample C1	Aggressive	19.9216	27.7451	0.114483	0.107864	0.0382379	0.219778	0.216671	0.463995	0.676937	0.375233	0.445137	0.203048	0.334877	0.614889	0.028917
V10A20_007_B_CGCTACGGGACATTTA-1	P27_3	P27 - sample C1	Aggressive	1.70588	17.8235	0.157323	0.197285	0.0630839	0.234618	0.310646	0.419316	0.749961	0.334968	0.448761	0.157819	0.271328	0.432839	0.0292754
V10A20_007_B_CGCTAGAGACCGCTGC-1	P27_3	P27 - sample C1	Aggressive	31.902	16.8627	0.158471	0.207353	0.0246092	0.238644	0.225756	0.401459	0.595516	0.374073	0.548661	0.130121	0.336456	0.27052	0.044358
V10A20_007_B_CGCTATTCTTAGGCTC-1	P27_3	P27 - sample C1	Aggressive	8.54902	17.8235	0.152884	0.193143	0.0299572	0.321873	0.205158	0.569601	0.656999	0.475958	0.548203	0.238654	0.451926	0.815303	0.0245281
V10A20_007_B_CGCTGGTGACTACCCT-1	P27_3	P27 - sample C1	Aggressive	30.1961	7.94118	0.13521	0.104488	0.0352754	0.20646	0.525769	0.200581	0.318974	0.36325	0.361767	0.207035	0.11112	0.163957	0.0800571
V10A20_007_B_CGCTTTCTTGCATTCG-1	P27_3	P27 - sample C1	Aggressive	22.7843	24.7843	0.247857	0.140263	0.0387008	0.191132	0.491272	0.237508	0.348174	0.488594	0.433063	0.105233	0.141888	0.164419	0.110192
V10A20_007_B_CGGAGCAATTTAATCG-1	P27_3	P27 - sample C1	Aggressive	8.56863	1.98039	0.192973	0.193472	0.0464857	0.264982	0.172774	0.416619	0.731009	0.363545	0.330352	0.18734	0.343095	0.4836	0.033614
V10A20_007_B_CGGAGCATGGCGATCC-1	P27_3	P27 - sample C1	Aggressive	12.5294	16.8431	0.157416	0.193979	0.0389683	0.275981	0.155909	0.423927	0.639152	0.402263	0.501276	0.209077	0.422709	0.581827	0.0273273
V10A20_007_B_CGGCAAACATCGTGCG-1	P27_3	P27 - sample C1	Aggressive	11.9804	3.96078	0.0831968	0.0914545	0.0254448	0.151669	0.746031	0.172178	0.330945	0.192878	0.240121	0.108749	0.234749	0.331927	0.0940416
V10A20_007_B_CGGCAGGGTCGGGTTG-1	P27_3	P27 - sample C1	Aggressive	27.902	23.7843	0.200531	0.113718	0.0489413	0.211489	0.438064	0.206865	0.380964	0.331807	0.346508	0.154168	0.0986131	0.180015	0.0909948
V10A20_007_B_CGGCCACGCACAAAGT-1	P27_3	P27 - sample C1	Aggressive	7.98039	20.8039	0.156434	0.142767	0.0367187	0.1913	0.517647	0.214161	0.314764	0.324587	0.376823	0.20173	0.206034	0.254262	0.0724227
V10A20_007_B_CGGGAATTTATGTAAA-1	P27_3	P27 - sample C1	Aggressive	11.3922	10.902	0.149865	0.126615	0.0326163	0.255651	0.499047	0.344616	0.491783	0.360842	0.450486	0.169553	0.38913	0.492541	0.0600649
V10A20_007_B_CGGGAGCTTCAGTGTA-1	P27_3	P27 - sample C1	Aggressive	26.2157	6.94118	0.131236	0.0760297	0.027588	0.259783	0.113677	0.40648	0.73679	0.467911	0.517172	0.207554	0.454234	0.735612	0.0345266
V10A20_007_B_CGGGCAGCTAAACCGC-1	P27_3	P27 - sample C1	Aggressive	6.27451	23.7647	0.114556	0.166058	0.024843	0.189694	0.713738	0.243474	0.304282	0.34408	0.387003	0.355077	0.194517	0.244982	0.0929181
V10A20_007_B_CGGGCCTTCTTTGTAA-1	P27_3	P27 - sample C1	Aggressive	5.70588	14.8627	0.1752	0.121191	0.032344	0.282215	0.207684	0.521016	0.719655	0.400759	0.533716	0.209836	0.462351	0.705251	0.0459855
V10A20_007_B_CGGGTGTACCCATTTA-1	P27_3	P27 - sample C1	Aggressive	23.3529	23.7843	0.15373	0.20572	0.0297808	0.217566	0.553677	0.44564	0.315961	0.56175	0.512183	0.120123	0.210994	0.219462	0.213921
V10A20_007_B_CGGTACTAGAATCAAA-1	P27_3	P27 - sample C1	Aggressive	21.6471	12.8824	0.166227	0.182035	0.0348004	0.225251	0.212612	0.376354	0.49611	0.367969	0.480837	0.215503	0.401875	0.434458	0.0499463
V10A20_007_B_CGGTCAAGTGGGAACC-1	P27_3	P27 - sample C1	Aggressive	19.9216	29.7255	0.176894	0.163063	0.0353847	0.193043	0.281779	0.244771	0.467977	0.264086	0.289524	0.140819	0.280771	0.341245	0.0582096
V10A20_007_B_CGTATTAAGAGATCTA-1	P27_3	P27 - sample C1	Aggressive	5.11765	23.7647	0.175512	0.127327	0.0362697	0.184338	0.592284	0.230712	0.249323	0.310569	0.370419	0.19149	0.132362	0.194527	0.0682143
V10A20_007_B_CGTCACGTCCATTGGT-1	P27_3	P27 - sample C1	Aggressive	3.43137	8.90196	0.114324	0.0591756	0.0267384	0.167076	0.78902	0.112255	0.358826	0.209078	0.241597	0.114424	0.206016	0.275139	0.0945533
V10A20_007_B_CGTCGGATAGTGTTGA-1	P27_3	P27 - sample C1	Aggressive	29.0392	21.8039	0.206421	0.136096	0.0374104	0.303631	0.508272	0.299427	0.370401	0.397946	0.506706	0.153901	0.108985	0.19049	0.102292
V10A20_007_B_CGTCGTCCTTCGCGAA-1	P27_3	P27 - sample C1	Aggressive	17.6667	0	0.192322	0.144522	0.0421053	0.22802	0.111255	0.428437	0.687231	0.352659	0.336725	0.158638	0.316332	0.631511	0.0312961
V10A20_007_B_CGTGAAGTTAATTCAC-1	P27_3	P27 - sample C1	Aggressive	6.27451	15.8431	0.155333	0.0866282	0.0328931	0.248917	0.129289	0.372364	0.585428	0.357097	0.430476	0.185702	0.453657	0.627489	0.0317656
V10A20_007_B_CGTGCAGACTGGGACA-1	P27_3	P27 - sample C1	Aggressive	16.5294	15.8627	0.218317	0.357163	0.0368279	0.239052	0.287771	0.3232	0.402234	0.393849	0.418908	0.233856	0.593547	0.381882	0.0959359
V10A20_007_B_CGTGCCCTCCCGAAGA-1	P27_3	P27 - sample C1	Aggressive	18.2353	12.8824	0.185983	0.227393	0.0404759	0.217829	0.329932	0.227587	0.39516	0.325431	0.332514	0.328854	0.299913	0.28969	0.100226
V10A20_007_B_CGTTGAGCGACCGTCG-1	P27_3	P27 - sample C1	Aggressive	16.5294	11.902	0.177308	0.249332	0.0415734	0.234318	0.217475	0.384335	0.473448	0.380172	0.419588	0.205599	0.359116	0.486816	0.0467966
V10A20_007_B_CGTTTCGCTCATTACA-1	P27_3	P27 - sample C1	Aggressive	2.27451	20.8039	0.100221	0.154553	0.0335993	0.22849	0.12288	0.41546	0.737057	0.354024	0.406283	0.191319	0.390241	0.619262	0.0211283
V10A20_007_B_CTAAAGGGAAATAGGA-1	P27_3	P27 - sample C1	Aggressive	9.68627	11.8824	0.19041	0.125312	0.0396306	0.261623	0.286546	0.408899	0.638851	0.375291	0.454143	0.174321	0.399094	0.618852	0.04491
V10A20_007_B_CTAAATCCTATTCCGG-1	P27_3	P27 - sample C1	Aggressive	22.1961	29.7255	0.138446	0.183461	0.0328119	0.281762	0.299176	0.441914	0.683243	0.458095	0.551516	0.192282	0.296643	0.457213	0.0287265
V10A20_007_B_CTAACGAAACTTGCTG-1	P27_3	P27 - sample C1	Aggressive	27.902	25.7647	0.134254	0.0702129	0.0249174	0.180045	0.622872	0.194047	0.35267	0.287088	0.339823	0.0985908	0.0840418	0.124597	0.149756
V10A20_007_B_CTAAGGGAATGATTGG-1	P27_3	P27 - sample C1	Aggressive	15.3922	11.8824	0.217123	0.21434	0.0447608	0.294015	0.186146	0.544316	0.58431	0.453	0.548736	0.244247	0.556924	0.680311	0.0706903
V10A20_007_B_CTACCCTAAGGTCATA-1	P27_3	P27 - sample C1	Aggressive	26.1961	24.7843	0.198045	0.0738045	0.0432344	0.219324	0.586534	0.243211	0.378705	0.436891	0.438909	0.17821	0.071335	0.157347	0.063289
V10A20_007_B_CTACGCACGGAGTACC-1	P27_3	P27 - sample C1	Aggressive	6.84314	20.8039	0.176598	0.199442	0.040845	0.242946	0.409571	0.323265	0.426075	0.455237	0.523054	0.214539	0.271852	0.356431	0.0605872
V10A20_007_B_CTACTATCTTTCAGAG-1	P27_3	P27 - sample C1	Aggressive	27.3333	26.7647	0.141722	0.0751673	0.0341271	0.183684	0.628014	0.182197	0.38297	0.272262	0.340068	0.117947	0.0871144	0.13604	0.136837
V10A20_007_B_CTACTGCCACCTGACC-1	P27_3	P27 - sample C1	Aggressive	10.2549	28.7255	0.134997	0.1479	0.0352423	0.274309	0.316526	0.466971	0.601536	0.458392	0.636466	0.249327	0.370944	0.547479	0.0270497
V10A20_007_B_CTAGATTTACGACGGC-1	P27_3	P27 - sample C1	Aggressive	16.5294	13.8824	0.164138	0.327176	0.0324181	0.243236	0.283693	0.391761	0.465279	0.35882	0.438739	0.22457	0.355307	0.418908	0.0614098
V10A20_007_B_CTAGCATAGTATAATG-1	P27_3	P27 - sample C1	Aggressive	11.9608	21.8039	0.141258	0.174098	0.0520047	0.256805	0.375324	0.375516	0.574141	0.432546	0.512972	0.266943	0.361472	0.512164	0.0335692
V10A20_007_B_CTAGGCGCCCTATCAG-1	P27_3	P27 - sample C1	Aggressive	26.2157	4.96078	0.148314	0.0676186	0.036553	0.197757	0.110432	0.173252	0.354177	0.355454	0.359405	0.177083	0.35264	0.559763	0.0588485
V10A20_007_B_CTAGGTCTGAAGGAAT-1	P27_3	P27 - sample C1	Aggressive	33.6078	19.8235	0	0	0	0	0	0	0	0	0	0	0	0	0
V10A20_007_B_CTAGTCACGTCTTAAG-1	P27_3	P27 - sample C1	Aggressive	13.6667	18.8235	0.165741	0.221006	0.0350715	0.244052	0.265972	0.464552	0.603313	0.347548	0.410229	0.210711	0.371101	0.502228	0.0256886
V10A20_007_B_CTAGTTACAACCCGGT-1	P27_3	P27 - sample C1	Aggressive	12.549	2.98039	0.258972	0.174724	0.0379798	0.160403	0.565761	0.175923	0.448997	0.199234	0.247338	0.111915	0.290837	0.393235	0.0842526
V10A20_007_B_CTAGTTGGGCCCGGTA-1	P27_3	P27 - sample C1	Aggressive	13.098	29.7255	0.150808	0.165305	0.0270248	0.243941	0.127621	0.478935	0.71158	0.404543	0.496565	0.207347	0.426259	0.752876	0.0271443
V10A20_007_B_CTATCGGGTCTCAACA-1	P27_3	P27 - sample C1	Aggressive	13.6667	20.8039	0.192297	0.250053	0.0479787	0.152206	0.20986	0.281929	0.330823	0.271392	0.277181	0.201217	0.228167	0.327505	0.0699298
V10A20_007_B_CTATGTCACTAGCCCA-1	P27_3	P27 - sample C1	Aggressive	11.9608	25.7647	0.167221	0.146992	0.0326709	0.294376	0.279051	0.436863	0.696561	0.459714	0.679502	0.298529	0.382792	0.649915	0.0277183
V10A20_007_B_CTATTCATGTGTCCCA-1	P27_3	P27 - sample C1	Aggressive	9.70588	3.96078	0.0837563	0.0733711	0.0274254	0.164111	0.780635	0.0921089	0.258126	0.184159	0.208325	0.0923497	0.159161	0.204899	0.113562
V10A20_007_B_CTCGAGGTCGAACAGT-1	P27_3	P27 - sample C1	Aggressive	7.98039	26.7451	0.118675	0.115377	0.0260341	0.208312	0.701133	0.210348	0.177143	0.350227	0.347911	0.229898	0.13986	0.145933	0.0880872
V10A20_007_B_CTCGCACCTATATAGT-1	P27_3	P27 - sample C1	Aggressive	13.098	31.7059	0.137452	0.11141	0.0338667	0.197989	0.355531	0.250668	0.42622	0.38342	0.390195	0.141149	0.254622	0.279114	0.0440243
V10A20_007_B_CTCGGTACCACTGCTC-1	P27_3	P27 - sample C1	Aggressive	20.5098	14.8627	0.116822	0.13756	0.0259038	0.274983	0.172448	0.413486	0.71319	0.481614	0.595041	0.258367	0.467021	0.676316	0.0261065
V10A20_007_B_CTCTATTTGGCTGCAG-1	P27_3	P27 - sample C1	Aggressive	13.1176	7.92157	0.119163	0.0759204	0.0398226	0.131071	0.535256	0.104116	0.248558	0.234725	0.243289	0.0879814	0.177639	0.263476	0.0943692
V10A20_007_B_CTCTCACAATCGATGA-1	P27_3	P27 - sample C1	Aggressive	14.2353	23.7843	0.152711	0.369583	0.0324023	0.264316	0.346718	0.485394	0.592641	0.331882	0.488075	0.342896	0.486675	0.519123	0.0274542
V10A20_007_B_CTCTGGACGCCTGGTG-1	P27_3	P27 - sample C1	Aggressive	9.68627	23.7843	0.172367	0.163974	0.0366099	0.198341	0.594054	0.233291	0.294181	0.362391	0.379341	0.208783	0.181458	0.218739	0.0614357
V10A20_007_B_CTCTTCTATTGACTGG-1	P27_3	P27 - sample C1	Aggressive	31.3333	9.92157	0.140959	0.118118	0.022005	0.205433	0.344723	0.402589	0.689231	0.393251	0.551819	0.163137	0.244054	0.426958	0.0247282
V10A20_007_B_CTCTTGTCCCGCTTGG-1	P27_3	P27 - sample C1	Aggressive	7.43137	1.98039	0.194787	0.225529	0.0503777	0.22477	0.351865	0.400173	0.538014	0.348583	0.461507	0.166776	0.398753	0.477684	0.10062
V10A20_007_B_CTGAATCCGAGACCTC-1	P27_3	P27 - sample C1	Aggressive	4.56863	8.90196	0.0962946	0.0573242	0.0245318	0.163333	0.710267	0.115356	0.307645	0.187297	0.212494	0.10913	0.13942	0.233786	0.0738737
V10A20_007_B_CTGCACAACTACATAT-1	P27_3	P27 - sample C1	Aggressive	17.6667	5.94118	0.188728	0.138283	0.0255421	0.313465	0.269431	0.427161	0.531087	0.526718	0.592378	0.219883	0.51932	0.709479	0.0424347
V10A20_007_B_CTGCCATGCATCACAT-1	P27_3	P27 - sample C1	Aggressive	9.68627	15.8431	0.174701	0.16134	0.0340302	0.292488	0.140547	0.479233	0.657034	0.42591	0.531437	0.185793	0.500111	0.731144	0.0368707
V10A20_007_B_CTGCTTGGCGATAGCT-1	P27_3	P27 - sample C1	Aggressive	17.098	2.98039	0.176158	0.0861498	0.0432521	0.17798	0.605608	0.222265	0.357981	0.316239	0.301752	0.125615	0.263298	0.372318	0.0675214
V10A20_007_B_CTGGAAATGGATGCTT-1	P27_3	P27 - sample C1	Aggressive	4.54902	26.7451	0.129949	0.194805	0.0269899	0.194406	0.647237	0.260754	0.35829	0.283339	0.378815	0.160309	0.17373	0.291571	0.064164
V10A20_007_B_CTGGAAGACACGGTGG-1	P27_3	P27 - sample C1	Aggressive	24.5098	5.96078	0.153291	0.13334	0.0363935	0.265031	0.143695	0.398421	0.654002	0.365021	0.430137	0.207247	0.448897	0.682208	0.0290646
V10A20_007_B_CTGGATTTACACTTGA-1	P27_3	P27 - sample C1	Aggressive	5.70588	6.92157	0.0695868	0.0582188	0.0214843	0.206767	0.85157	0.103262	0.269132	0.190973	0.219268	0.115463	0.154831	0.280969	0.0398038
V10A20_007_B_CTGGCGCACAGGTCTG-1	P27_3	P27 - sample C1	Aggressive	25.0588	18.8431	0.179805	0.164271	0.0301696	0.256658	0.480215	0.30964	0.492487	0.446477	0.449396	0.13507	0.255134	0.252724	0.0726873
V10A20_007_B_CTGGGATAAATAATGG-1	P27_3	P27 - sample C1	Aggressive	22.2157	17.8431	0.192993	0.175714	0.0260573	0.203608	0.0833082	0.381144	0.756186	0.357675	0.424185	0.149734	0.417746	0.556373	0.0312378
V10A20_007_B_CTGGGTAGGCAGTTAA-1	P27_3	P27 - sample C1	Aggressive	19.3725	12.8824	0.181269	0.390341	0.0259948	0.271643	0.40454	0.533361	0.59022	0.346745	0.48794	0.564238	0.349748	0.454129	0.0354078
V10A20_007_B_CTGGTAACACATAGAA-1	P27_3	P27 - sample C1	Aggressive	24.4902	13.8824	0.122008	0.145415	0.0254972	0.178562	0.135675	0.412319	0.700667	0.326299	0.415271	0.147685	0.39928	0.577565	0.0322896
V10A20_007_B_CTGGTTTCGAGCAAGA-1	P27_3	P27 - sample C1	Aggressive	24.4902	9.92157	0.121052	0.193052	0.0326408	0.225967	0.177999	0.47033	0.664966	0.402149	0.496677	0.191632	0.481608	0.713092	0.0277269
V10A20_007_B_CTGTACTTCTTAGCAT-1	P27_3	P27 - sample C1	Aggressive	3.43137	16.8431	0.166756	0.157099	0.0472729	0.21257	0.192232	0.556147	0.718256	0.306698	0.418475	0.156978	0.482101	0.608218	0.0243743
V10A20_007_B_CTGTGCAGGGTAGGTC-1	P27_3	P27 - sample C1	Aggressive	14.2549	13.8627	0.155086	0.202212	0.0366816	0.319389	0.172209	0.537838	0.644869	0.435815	0.531003	0.25933	0.510199	0.606919	0.0452097
V10A20_007_B_CTGTTACCCAATCTAG-1	P27_3	P27 - sample C1	Aggressive	7.41176	7.92157	0.12324	0.104445	0.0318797	0.196824	0.697476	0.177221	0.417954	0.262612	0.323545	0.125312	0.245031	0.403673	0.0658539
V10A20_007_B_CTTCATTGTCAGTGGA-1	P27_3	P27 - sample C1	Aggressive	8.54902	19.8039	0.13505	0.158103	0.0368914	0.209752	0.396793	0.316441	0.417596	0.366661	0.46128	0.175036	0.351506	0.403353	0.0423929
V10A20_007_B_CTTCGTAGATAGGTGA-1	P27_3	P27 - sample C1	Aggressive	0	16.8431	0.183474	0.190843	0.0590184	0.228575	0.333676	0.351683	0.463399	0.570164	0.526218	0.187169	0.307836	0.348988	0.0857691
V10A20_007_B_CTTGAGTTAGGGTAAT-1	P27_3	P27 - sample C1	Aggressive	27.3333	16.8627	0.133864	0.230833	0.0325079	0.283906	0.340567	0.501749	0.593114	0.464313	0.530904	0.143861	0.312375	0.376591	0.0386945
V10A20_007_B_CTTGCCCAGGCTCTAC-1	P27_3	P27 - sample C1	Aggressive	5.70588	10.902	0.176204	0.128056	0.0358074	0.27107	0.213998	0.388951	0.665967	0.432347	0.501599	0.200759	0.358854	0.751509	0.0420688
V10A20_007_B_CTTGTCAACATTCGAG-1	P27_3	P27 - sample C1	Aggressive	11.9804	5.94118	0.169296	0.132023	0.0341795	0.151519	0.537874	0.20391	0.330436	0.222432	0.34021	0.104624	0.242769	0.462335	0.0536274
V10A20_007_B_CTTGTTGCTGAGTCAA-1	P27_3	P27 - sample C1	Aggressive	19.9412	17.8431	0.131563	0.248818	0.0366945	0.260726	0.0951958	0.493491	0.55084	0.480097	0.51928	0.260347	0.54875	0.638506	0.0335608
V10A20_007_B_CTTTAATATTGGTCGA-1	P27_3	P27 - sample C1	Aggressive	15.9608	4.96078	0.111669	0.145733	0.0380041	0.213347	0.554118	0.384834	0.523789	0.356049	0.439395	0.158462	0.288926	0.57402	0.0289323
V10A20_007_B_CTTTAGGAACACTGTT-1	P27_3	P27 - sample C1	Aggressive	23.9216	14.8627	0.110098	0.140559	0.0325127	0.209838	0.141618	0.481612	0.73015	0.376623	0.402859	0.137737	0.420999	0.56053	0.0356317
V10A20_007_B_CTTTAGTGCTATTATT-1	P27_3	P27 - sample C1	Aggressive	10.8235	11.8824	0.159673	0.154556	0.0325684	0.275678	0.285782	0.472544	0.668693	0.379129	0.438452	0.185618	0.44604	0.54926	0.0285724
V10A20_007_B_CTTTCTGTGCGGGCTT-1	P27_3	P27 - sample C1	Aggressive	11.9804	1.98039	0.197481	0.112454	0.0293145	0.164243	0.543192	0.184014	0.391502	0.19427	0.230175	0.108242	0.183568	0.304116	0.0778584
V10A20_007_B_GAAACAGATGACCACC-1	P27_3	P27 - sample C1	Aggressive	26.7647	15.8627	0.162937	0.188485	0.0338283	0.237472	0.152483	0.5381	0.743747	0.387875	0.487599	0.168163	0.397957	0.467123	0.0339798
V10A20_007_B_GAAACCGAATTACCTT-1	P27_3	P27 - sample C1	Aggressive	3.43137	10.8824	0.151731	0.125031	0.0337535	0.309237	0.340842	0.432138	0.641146	0.4658	0.565266	0.222462	0.398387	0.620331	0.0305517
V10A20_007_B_GAAAGAACAGCGTTAT-1	P27_3	P27 - sample C1	Aggressive	33.0392	18.8431	0.15557	0.337098	0.0343325	0.159962	0.0604647	0.494402	0.66953	0.324336	0.251715	0.168415	0.275911	0.258091	0.0286496
V10A20_007_B_GAAATGGCGGTGTTAG-1	P27_3	P27 - sample C1	Aggressive	3.98039	25.7451	0.154656	0.164909	0.0263733	0.220068	0.635408	0.255223	0.363531	0.342793	0.414591	0.16365	0.233136	0.267673	0.0598467
V10A20_007_B_GAAATTGTCTCTATAA-1	P27_3	P27 - sample C1	Aggressive	4.56863	12.8824	0.154052	0.183715	0.0296245	0.266183	0.292021	0.483635	0.651148	0.388231	0.541446	0.204093	0.553122	0.918443	0.0342265
V10A20_007_B_GAACGTCTCATGGTCG-1	P27_3	P27 - sample C1	Aggressive	23.9216	24.7843	0.177505	0.0811075	0.0649902	0.208166	0.696097	0.194457	0.343658	0.409752	0.348157	0.118583	0.0733774	0.135983	0.0830655
V10A20_007_B_GAAGCGTGAGGAATTT-1	P27_3	P27 - sample C1	Aggressive	8.54902	21.8039	0.132697	0.178602	0.0283045	0.205499	0.655515	0.301547	0.383173	0.325129	0.384979	0.250889	0.224665	0.313207	0.0577497
V10A20_007_B_GAAGTCAGTTGCACTA-1	P27_3	P27 - sample C1	Aggressive	7.41176	3.96078	0.0941979	0.18432	0.01984	0.21539	0.666518	0.321172	0.513673	0.292182	0.357882	0.180616	0.266114	0.509486	0.0336669
V10A20_007_B_GAAGTCTCCCTAGCGA-1	P27_3	P27 - sample C1	Aggressive	26.1961	18.8431	0.163589	0.057587	0.0331198	0.236217	0.655558	0.207356	0.349178	0.354212	0.375529	0.11533	0.102966	0.152769	0.0745167
V10A20_007_B_GAATAGACGCGACCCA-1	P27_3	P27 - sample C1	Aggressive	26.7647	13.8824	0.138007	0.168207	0.0319193	0.20736	0.242206	0.415689	0.772834	0.369743	0.438029	0.187094	0.291113	0.475734	0.0221257
V10A20_007_B_GAATCTGAACATTCTC-1	P27_3	P27 - sample C1	Aggressive	10.8235	13.8627	0.150995	0.132786	0.0254651	0.272733	0.172671	0.431338	0.657515	0.442461	0.512471	0.232782	0.450649	0.729902	0.0299393
V10A20_007_B_GAATGTGGTCCGGATT-1	P27_3	P27 - sample C1	Aggressive	20.5098	12.8824	0.186592	0.256336	0.034943	0.217258	0.217893	0.366639	0.531433	0.36563	0.42173	0.349342	0.373358	0.490216	0.0469146
V10A20_007_B_GAATTATAGTGAAAGG-1	P27_3	P27 - sample C1	Aggressive	13.098	21.8039	0.164335	0.253139	0.0390745	0.26486	0.32049	0.518634	0.595294	0.329824	0.457349	0.251689	0.430949	0.535668	0.0282981
V10A20_007_B_GAATTCACCCGGGTGT-1	P27_3	P27 - sample C1	Aggressive	5.70588	8.90196	0.0993186	0.0672759	0.0289945	0.235881	0.62562	0.307511	0.530251	0.318624	0.456384	0.157681	0.280277	0.519201	0.0285966
V10A20_007_B_GACAAACATATGCAGG-1	P27_3	P27 - sample C1	Aggressive	31.3333	11.902	0.177532	0.0765047	0.0452246	0.154143	0.721609	0.170537	0.33879	0.422359	0.367641	0.121815	0.0607988	0.185384	0.0879106
V10A20_007_B_GACAACGACCATTGAA-1	P27_3	P27 - sample C1	Aggressive	18.2157	30.7255	0.13628	0.18939	0.0390912	0.267832	0.1102	0.566725	0.753724	0.416021	0.437836	0.245169	0.460001	0.625327	0.0189232
V10A20_007_B_GACACAAGGGAAGAAA-1	P27_3	P27 - sample C1	Aggressive	15.3725	25.7647	0.137935	0.276262	0.0300593	0.271057	0.228141	0.452228	0.6412	0.463282	0.529392	0.254378	0.462735	0.644023	0.0227865
V10A20_007_B_GACACTGAGTTCAGTG-1	P27_3	P27 - sample C1	Aggressive	0.588235	11.8824	0.130974	0.158291	0.0257847	0.227433	0.31641	0.36961	0.658195	0.383316	0.518202	0.182685	0.350789	0.666001	0.069556
V10A20_007_B_GACAGCCAGACCTGAC-1	P27_3	P27 - sample C1	Aggressive	23.3529	13.8824	0.101099	0.121095	0.0279658	0.1965	0.155104	0.383178	0.786847	0.320103	0.432695	0.151839	0.381091	0.528478	0.0263463
V10A20_007_B_GACCGTGCTGACGGTG-1	P27_3	P27 - sample C1	Aggressive	4	15.8431	0.170862	0.114151	0.0304771	0.243922	0.322827	0.366991	0.62312	0.354463	0.432915	0.175291	0.381471	0.52863	0.0399444
V10A20_007_B_GACGACGATCCGCGTT-1	P27_3	P27 - sample C1	Aggressive	14.2549	3.96078	0.195269	0.115918	0.0470508	0.185615	0.545429	0.271081	0.451688	0.267771	0.299271	0.132097	0.258284	0.444831	0.074034
V10A20_007_B_GACTGCACCAGCCCAG-1	P27_3	P27 - sample C1	Aggressive	19.9412	9.92157	0.158773	0.242219	0.0474965	0.234121	0.23692	0.267091	0.379176	0.366558	0.320569	0.212508	0.299509	0.47589	0.0570824
V10A20_007_B_GAGACTGATGGGTAGA-1	P27_3	P27 - sample C1	Aggressive	6.2549	27.7451	0.143735	0.13368	0.0266306	0.206676	0.759828	0.192243	0.204737	0.331736	0.329884	0.158567	0.140407	0.170218	0.0790872
V10A20_007_B_GAGACTTCGCGACCGA-1	P27_3	P27 - sample C1	Aggressive	6.84314	2.96078	0.135241	0.09279	0.0449157	0.1874	0.593046	0.199769	0.388299	0.24269	0.244003	0.147801	0.225479	0.3899	0.0682404
V10A20_007_B_GAGATCTGTCACTCCG-1	P27_3	P27 - sample C1	Aggressive	16.5098	25.7647	0.138044	0.251728	0.028834	0.252938	0.243228	0.410933	0.634839	0.438403	0.52616	0.215901	0.493036	0.609668	0.0361091
V10A20_007_B_GAGATGGGAGTCGACA-1	P27_3	P27 - sample C1	Aggressive	15.3922	3.96078	0.163687	0.125315	0.0366225	0.218689	0.628898	0.367532	0.497526	0.318583	0.391776	0.144383	0.31831	0.445171	0.0395666
V10A20_007_B_GAGCCAGCTACCTGTG-1	P27_3	P27 - sample C1	Aggressive	25.0784	2.98039	0.218162	0.259074	0.044837	0.270451	0.200538	0.422807	0.564557	0.382442	0.445716	0.198293	0.468246	0.526933	0.0593221
V10A20_007_B_GAGCGCGCACGAGTAG-1	P27_3	P27 - sample C1	Aggressive	27.3529	6.94118	0.127292	0.0941861	0.0430619	0.222499	0.114784	0.359596	0.645621	0.385861	0.508433	0.172615	0.490179	0.729545	0.0334674
V10A20_007_B_GAGCTAAGGGCATATC-1	P27_3	P27 - sample C1	Aggressive	21.6471	26.7647	0.315903	0.172414	0.0710736	0.211236	0.350446	0.295605	0.440633	0.471812	0.449408	0.137483	0.224472	0.252386	0.086491
V10A20_007_B_GAGGGCGCAGCTCTGC-1	P27_3	P27 - sample C1	Aggressive	25.0588	28.7451	0.150932	0.136288	0.0377542	0.236128	0.50883	0.212662	0.486908	0.323788	0.40025	0.132162	0.101213	0.196706	0.0540108
V10A20_007_B_GAGTCCGCTTACCGGA-1	P27_3	P27 - sample C1	Aggressive	7.41176	9.90196	0.136398	0.137605	0.032363	0.252479	0.313221	0.405056	0.629811	0.397525	0.470127	0.191964	0.486391	0.727763	0.0569859
V10A20_007_B_GAGTGTGCGGTACCCA-1	P27_3	P27 - sample C1	Aggressive	24.4902	11.902	0.138468	0.131079	0.0303891	0.197412	0.17805	0.365608	0.679451	0.339308	0.412393	0.165345	0.364285	0.54787	0.0252997
V10A20_007_B_GATAACTCGCACTGTG-1	P27_3	P27 - sample C1	Aggressive	25.0588	16.8627	0.237681	0.195408	0.0375013	0.226582	0.147118	0.433772	0.544396	0.335984	0.373511	0.149864	0.401387	0.378669	0.0448036
V10A20_007_B_GATAGGTAACGTTGAC-1	P27_3	P27 - sample C1	Aggressive	8.54902	7.92157	0.11912	0.128229	0.0240683	0.206919	0.644424	0.296344	0.482798	0.296887	0.405001	0.153197	0.295307	0.508832	0.0475946
V10A20_007_B_GATATTGAGATTGGCG-1	P27_3	P27 - sample C1	Aggressive	31.3137	21.8039	0.183415	0.0855807	0.0409705	0.256017	0.619884	0.259629	0.361413	0.293915	0.426129	0.106568	0.0733148	0.158193	0.100574
V10A20_007_B_GATCATTCCAAACATT-1	P27_3	P27 - sample C1	Aggressive	6.2549	25.7647	0.0990803	0.196013	0.0226001	0.21294	0.748957	0.279715	0.278974	0.383073	0.415722	0.365588	0.238587	0.249807	0.086452
V10A20_007_B_GATCCCTTTATACTGC-1	P27_3	P27 - sample C1	Aggressive	8.54902	27.7451	0.118328	0.0784539	0.0290702	0.190675	0.793583	0.153355	0.200806	0.287921	0.274908	0.190726	0.112537	0.137557	0.0706294
V10A20_007_B_GATCCGGGAATTAACA-1	P27_3	P27 - sample C1	Aggressive	15.9608	16.8431	0.152269	0.229383	0.0426876	0.208324	0.329184	0.320052	0.461967	0.264728	0.324263	0.245276	0.263045	0.399586	0.046179
V10A20_007_B_GATCGCGGGCTCTCCA-1	P27_3	P27 - sample C1	Aggressive	4	19.8039	0.163442	0.167899	0.0556593	0.231808	0.108626	0.364753	0.746477	0.358144	0.419399	0.162012	0.300533	0.497828	0.0235513
V10A20_007_B_GATCGGTGGCCATAAC-1	P27_3	P27 - sample C1	Aggressive	13.098	27.7451	0.136088	0.139361	0.0271944	0.29345	0.100826	0.431706	0.710828	0.455786	0.577527	0.250108	0.369656	0.67977	0.0216398
V10A20_007_B_GATCGTGACTGATATC-1	P27_3	P27 - sample C1	Aggressive	15.3725	17.8431	0.127501	0.275889	0.0266679	0.277802	0.34786	0.364662	0.57046	0.346163	0.4272	0.254479	0.355753	0.409214	0.0419974
V10A20_007_B_GATCTTGGAGGGCATA-1	P27_3	P27 - sample C1	Aggressive	14.2549	11.8824	0.183679	0.178946	0.0356881	0.3187	0.165046	0.471605	0.604114	0.512723	0.527179	0.243576	0.584674	0.637706	0.0691519
V10A20_007_B_GATGCGTCCTGCATTC-1	P27_3	P27 - sample C1	Aggressive	6.84314	18.8235	0.125561	0.150645	0.0350695	0.261116	0.15678	0.430818	0.64588	0.444606	0.480805	0.239824	0.386022	0.596676	0.0327315
V10A20_007_B_GATGCTGTATTTCATC-1	P27_3	P27 - sample C1	Aggressive	17.098	12.8824	0.15567	0.252677	0.0440564	0.244584	0.319301	0.245593	0.368487	0.358209	0.444304	0.294461	0.367303	0.311567	0.0670706
V10A20_007_B_GATTCCCTTGTCGCAG-1	P27_3	P27 - sample C1	Aggressive	12.5294	30.7059	0.136953	0.114452	0.0302816	0.243894	0.202565	0.466247	0.697242	0.376429	0.515622	0.187021	0.402437	0.652707	0.0276614
V10A20_007_B_GATTCGACGGTTCACG-1	P27_3	P27 - sample C1	Aggressive	14.8235	14.8627	0.12533	0.27774	0.0389779	0.2664	0.222794	0.435015	0.600556	0.362632	0.482148	0.236895	0.501398	0.564924	0.0344692
V10A20_007_B_GCAAACCCTACATTAT-1	P27_3	P27 - sample C1	Aggressive	21.0784	7.94118	0.184619	0.176201	0.0320186	0.339292	0.151302	0.521521	0.570013	0.472789	0.516559	0.267576	0.548753	0.569818	0.0454438
V10A20_007_B_GCAGACCCAGCACGTA-1	P27_3	P27 - sample C1	Aggressive	33.0392	16.8627	0.213993	0.247142	0.0261084	0.24002	0.216784	0.54376	0.759226	0.457317	0.420783	0.149818	0.282663	0.286192	0.048166
V10A20_007_B_GCAGATCCATAAGACT-1	P27_3	P27 - sample C1	Aggressive	22.8039	4.96078	0.124628	0.128846	0.0324722	0.284429	0.144132	0.332061	0.608434	0.403207	0.42584	0.212787	0.466227	0.656947	0.0342502
V10A20_007_B_GCAGATTAGGGATATC-1	P27_3	P27 - sample C1	Aggressive	9.11765	18.8235	0.137092	0.221927	0.0382205	0.237965	0.253929	0.41359	0.587604	0.364637	0.488379	0.225896	0.425891	0.664883	0.0351348
V10A20_007_B_GCATAGAGCACTCAGG-1	P27_3	P27 - sample C1	Aggressive	7.98039	18.8235	0.174017	0.135424	0.0381125	0.235178	0.221774	0.340862	0.624999	0.380619	0.510946	0.206403	0.364093	0.64705	0.0339567
V10A20_007_B_GCATGAGGGACGCGGC-1	P27_3	P27 - sample C1	Aggressive	25.6275	25.7647	0.154778	0.10461	0.0384182	0.227572	0.663889	0.272448	0.406853	0.467255	0.435491	0.131327	0.0824922	0.158006	0.0763795
V10A20_007_B_GCCCGATCTGTGGTCG-1	P27_3	P27 - sample C1	Aggressive	10.2745	2.96078	0.164707	0.0986126	0.0365312	0.161142	0.676571	0.137387	0.373831	0.191027	0.218495	0.117508	0.181984	0.214221	0.0888801
V10A20_007_B_GCCCGTAATACCTTCT-1	P27_3	P27 - sample C1	Aggressive	19.3529	28.7451	0.126208	0.137538	0.0328649	0.246012	0.235383	0.511123	0.681715	0.376071	0.413106	0.179057	0.475178	0.56459	0.0296742
V10A20_007_B_GCCGATTGGCCAAGCT-1	P27_3	P27 - sample C1	Aggressive	9.11765	14.8627	0.196866	0.123122	0.0263765	0.304289	0.157681	0.484173	0.720553	0.448205	0.53231	0.197183	0.406472	0.692423	0.0308693
V10A20_007_B_GCCGGGTTAGGGTCGC-1	P27_3	P27 - sample C1	Aggressive	7.98039	14.8627	0.140102	0.112573	0.0285712	0.291108	0.156412	0.527468	0.73241	0.389999	0.542999	0.203086	0.463953	0.722181	0.0295757
V10A20_007_B_GCCTATAGTGTCAGGG-1	P27_3	P27 - sample C1	Aggressive	26.1961	26.7647	0.132213	0.0853458	0.0482367	0.243625	0.615613	0.243141	0.450126	0.320316	0.386128	0.16278	0.0866052	0.159167	0.105683
V10A20_007_B_GCCTCATCTGGAAATA-1	P27_3	P27 - sample C1	Aggressive	28.4902	14.8824	0.154211	0.217985	0.0357068	0.238059	0.496439	0.352387	0.635518	0.393059	0.523886	0.14542	0.240104	0.305697	0.030484
V10A20_007_B_GCCTCTATACATAGCA-1	P27_3	P27 - sample C1	Aggressive	17.098	1	0.182425	0.161115	0.0556346	0.261218	0.209729	0.350767	0.73051	0.359655	0.451594	0.176186	0.427398	0.677863	0.0402631
V10A20_007_B_GCGAAACTTAACTGGA-1	P27_3	P27 - sample C1	Aggressive	21.0784	11.902	0.13961	0.219446	0.0306632	0.208463	0.226932	0.429947	0.595952	0.289174	0.465128	0.292422	0.474103	0.717573	0.04194
V10A20_007_B_GCGAAGCCATACCCGT-1	P27_3	P27 - sample C1	Aggressive	9.11765	24.7647	0.103926	0.153275	0.0384075	0.201614	0.667807	0.225817	0.285301	0.396982	0.413826	0.261091	0.168273	0.214248	0.0707804
V10A20_007_B_GCGACGATAGTTGTAC-1	P27_3	P27 - sample C1	Aggressive	5.13725	7.92157	0.0822788	0.0515051	0.0198459	0.18522	0.855524	0.110222	0.282442	0.22715	0.269311	0.108413	0.190393	0.232828	0.0758543
V10A20_007_B_GCGAGGCCCGAGCAGA-1	P27_3	P27 - sample C1	Aggressive	1.13725	18.8235	0.182376	0.141949	0.0404513	0.221979	0.39353	0.346878	0.549127	0.318447	0.419587	0.16514	0.314143	0.441322	0.0522675
V10A20_007_B_GCGAGTTCTGCAAAGA-1	P27_3	P27 - sample C1	Aggressive	10.2549	20.8039	0.135898	0.155879	0.0375889	0.197426	0.483737	0.187235	0.316139	0.312603	0.328	0.159362	0.211154	0.314751	0.062717
V10A20_007_B_GCGATTGTTAACGTTA-1	P27_3	P27 - sample C1	Aggressive	18.2353	18.8235	0.167288	0.349988	0.0347385	0.292555	0.211728	0.583805	0.51294	0.549684	0.552831	0.438384	0.511	0.659385	0.0332204
V10A20_007_B_GCGCAAGAGCGCGCTG-1	P27_3	P27 - sample C1	Aggressive	31.3333	15.8627	0.214631	0.149959	0.0422049	0.186314	0.441234	0.229495	0.397224	0.345915	0.371083	0.101642	0.10105	0.179185	0.103929
V10A20_007_B_GCGCCGTTCCACGATA-1	P27_3	P27 - sample C1	Aggressive	11.3922	14.8627	0.156695	0.145659	0.0294971	0.307991	0.158269	0.519634	0.689232	0.467121	0.571042	0.249238	0.413921	0.730359	0.0350117
V10A20_007_B_GCGCTAATTGAATAGA-1	P27_3	P27 - sample C1	Aggressive	14.2353	21.8039	0.1842	0.215686	0.0357856	0.221089	0.312696	0.313538	0.513991	0.326145	0.40787	0.244005	0.367346	0.417942	0.040736
V10A20_007_B_GCGCTATGCCGAGGCA-1	P27_3	P27 - sample C1	Aggressive	1.15686	12.8627	0.120459	0.18456	0.0321211	0.291332	0.269157	0.448746	0.663063	0.445837	0.534585	0.203336	0.403085	0.701638	0.0307548
V10A20_007_B_GCGCTGCTTTGCATTT-1	P27_3	P27 - sample C1	Aggressive	27.902	27.7451	0	0	0	0	0	0	0	0	0	0	0	0	0
V10A20_007_B_GCGGAGAGGGAGAACG-1	P27_3	P27 - sample C1	Aggressive	18.8039	9.92157	0.151575	0.314268	0.0448924	0.313357	0.33005	0.451064	0.57768	0.373649	0.476553	0.284171	0.429845	0.593706	0.0323613
V10A20_007_B_GCGGTTCCCTATCATG-1	P27_3	P27 - sample C1	Aggressive	2.29412	8.90196	0.11566	0.0849086	0.0259456	0.191985	0.703124	0.2259	0.462485	0.255089	0.298158	0.144292	0.200699	0.383588	0.0669443
V10A20_007_B_GCGTAAATGGCCATAA-1	P27_3	P27 - sample C1	Aggressive	32.4706	21.8039	0.131499	0.104109	0.0389085	0.211934	0.559724	0.300198	0.289531	0.387184	0.52122	0.0932272	0.0865624	0.124685	0.159447
V10A20_007_B_GCGTCGCCAGGGTGAT-1	P27_3	P27 - sample C1	Aggressive	9.70588	1.98039	0.19993	0.179296	0.0550059	0.259699	0.381764	0.46891	0.708484	0.318742	0.331984	0.174938	0.321743	0.52467	0.0368616
V10A20_007_B_GCGTGGTACTGGGTTA-1	P27_3	P27 - sample C1	Aggressive	28.4706	20.8235	0.182638	0.0736462	0.0307239	0.243279	0.67319	0.217631	0.390333	0.358286	0.462248	0.150628	0.0771862	0.13837	0.0787862
V10A20_007_B_GCTAAGTAGTTTCTCT-1	P27_3	P27 - sample C1	Aggressive	19.9412	21.8039	0.169389	0.11105	0.0231537	0.199507	0.0863121	0.366763	0.703293	0.35213	0.452642	0.173379	0.347558	0.542928	0.0384357
V10A20_007_B_GCTACGACTTATTGGG-1	P27_3	P27 - sample C1	Aggressive	13.6863	12.8824	0.189218	0.149106	0.0336623	0.275837	0.159048	0.435606	0.499904	0.386874	0.562594	0.226518	0.502319	0.700009	0.0507395
V10A20_007_B_GCTACTATAGTAGAGT-1	P27_3	P27 - sample C1	Aggressive	27.9216	5.96078	0.139973	0.0700649	0.0278716	0.214089	0.105768	0.308982	0.682217	0.32475	0.537998	0.173712	0.358831	0.702512	0.0216893
V10A20_007_B_GCTAGGCACCACGGAG-1	P27_3	P27 - sample C1	Aggressive	22.2353	1.98039	0.198427	0.0833689	0.032289	0.280827	0.213865	0.403579	0.563295	0.482472	0.569969	0.200312	0.459635	0.804289	0.044347
V10A20_007_B_GCTAGTAGAGCTTGTA-1	P27_3	P27 - sample C1	Aggressive	11.3922	16.8431	0.156271	0.234917	0.0333459	0.297109	0.176981	0.534123	0.615353	0.424524	0.538684	0.224231	0.413771	0.669371	0.0472408
V10A20_007_B_GCTATACGTCTCGGAC-1	P27_3	P27 - sample C1	Aggressive	24.5098	3.98039	0.199781	0.136126	0.0407579	0.28747	0.145262	0.3698	0.321545	0.494316	0.438502	0.193215	0.586989	0.448629	0.0696489
V10A20_007_B_GCTATCATACTCATGG-1	P27_3	P27 - sample C1	Aggressive	18.8039	1.98039	0.165883	0.0931122	0.0493342	0.266373	0.368301	0.398266	0.576419	0.440535	0.519739	0.183509	0.40889	0.657049	0.0486155
V10A20_007_B_GCTCGCTCATGTCCAA-1	P27_3	P27 - sample C1	Aggressive	30.7647	14.8824	0.168546	0.0924397	0.0336327	0.207035	0.566407	0.255464	0.362962	0.476491	0.472358	0.139398	0.0890085	0.198651	0.0636478
V10A20_007_B_GCTGAGGCGTGAGTAT-1	P27_3	P27 - sample C1	Aggressive	10.8235	15.8431	0.187126	0.236849	0.0306124	0.294854	0.183768	0.694417	0.618874	0.459139	0.55935	0.231555	0.530282	0.83667	0.0390859
V10A20_007_B_GCTGCACGGTTTCTTA-1	P27_3	P27 - sample C1	Aggressive	15.9608	14.8627	0.184995	0.423866	0.0321398	0.211158	0.216224	0.31919	0.33526	0.385023	0.403236	0.215769	0.475692	0.361963	0.0715185
V10A20_007_B_GCTGCTACTGCGTAGC-1	P27_3	P27 - sample C1	Aggressive	17.098	4.96078	0.138404	0.112053	0.0300345	0.225959	0.498335	0.428832	0.642321	0.360721	0.417612	0.209111	0.336901	0.684722	0.0280295
V10A20_007_B_GCTGCTCTCCGGACAC-1	P27_3	P27 - sample C1	Aggressive	10.2549	24.7647	0.12316	0.126872	0.0318649	0.199213	0.6862	0.231706	0.307991	0.34006	0.361273	0.203252	0.175881	0.220297	0.0466987
V10A20_007_B_GCTGGCGGCGCATGCT-1	P27_3	P27 - sample C1	Aggressive	10.8431	1.98039	0.182444	0.119261	0.0336125	0.194873	0.517681	0.180681	0.475532	0.225345	0.252778	0.0976295	0.211017	0.338503	0.0790628
V10A20_007_B_GCTGTTGCTACCGAAC-1	P27_3	P27 - sample C1	Aggressive	28.4706	16.8627	0.194262	0.141124	0.0341063	0.230897	0.433106	0.254977	0.515467	0.337088	0.406333	0.126181	0.14624	0.204411	0.0641559
V10A20_007_B_GCTTAATGTAACTAAC-1	P27_3	P27 - sample C1	Aggressive	22.2157	13.8824	0.168874	0.170548	0.0386359	0.213497	0.187558	0.32644	0.615782	0.350211	0.430252	0.189759	0.327765	0.399803	0.0617506
V10A20_007_B_GCTTATGAAGCAGGAA-1	P27_3	P27 - sample C1	Aggressive	25.0588	20.8235	0.150449	0.113474	0.0415912	0.215721	0.669213	0.21039	0.395645	0.330334	0.369854	0.110066	0.120978	0.158055	0.0710173
V10A20_007_B_GCTTCCGTCCCTAGAC-1	P27_3	P27 - sample C1	Aggressive	18.2157	26.7647	0.156793	0.128163	0.0353251	0.244576	0.0986078	0.39241	0.783302	0.438082	0.444707	0.193383	0.386899	0.601705	0.0367957
V10A20_007_B_GCTTGGATCGATTAGG-1	P27_3	P27 - sample C1	Aggressive	29.6078	24.7843	0	0	0	0	0	0	0	0	0	0	0	0	0
V10A20_007_B_GCTTTCAGAGGAGGTG-1	P27_3	P27 - sample C1	Aggressive	28.4706	22.8039	0.179775	0.13947	0.0275485	0.348691	0.503275	0.362933	0.4937	0.55451	0.589875	0.142043	0.153528	0.181566	0.0531083
V10A20_007_B_GGAATGCGCTAGCGTG-1	P27_3	P27 - sample C1	Aggressive	21.0784	23.7843	0.133665	0.128159	0.0339441	0.183528	0.178156	0.382433	0.646989	0.310469	0.346313	0.159975	0.369912	0.357381	0.053629
V10A20_007_B_GGACCAACAGGATAAC-1	P27_3	P27 - sample C1	Aggressive	12.549	4.96078	0.140231	0.143703	0.0259656	0.177642	0.587303	0.236158	0.52582	0.286026	0.377312	0.145609	0.327503	0.40004	0.0469698
V10A20_007_B_GGAGACGACACCTTTG-1	P27_3	P27 - sample C1	Aggressive	12.5294	12.8824	0.16763	0.141442	0.0336784	0.286597	0.167183	0.502536	0.669901	0.401019	0.541003	0.225488	0.48878	0.795394	0.0451792
V10A20_007_B_GGAGCACCAAGAACTA-1	P27_3	P27 - sample C1	Aggressive	21.0588	29.7255	0.142377	0.195973	0.0299724	0.242075	0.26488	0.416332	0.64167	0.43219	0.514061	0.201193	0.345378	0.518747	0.0402731
V10A20_007_B_GGAGGGCTTGGTTGGC-1	P27_3	P27 - sample C1	Aggressive	18.7843	23.7843	0.170074	0.162414	0.0368025	0.229204	0.123182	0.353623	0.710159	0.414512	0.402036	0.182775	0.39572	0.564548	0.0410411
V10A20_007_B_GGATCCGGAATATACT-1	P27_3	P27 - sample C1	Aggressive	21.0784	21.8039	0.15308	0.172832	0.0295808	0.199562	0.0864006	0.392313	0.791187	0.411536	0.379688	0.174297	0.329411	0.50387	0.0241069
V10A20_007_B_GGATGAAGATCGCTGA-1	P27_3	P27 - sample C1	Aggressive	27.9216	13.8824	0.129472	0.233512	0.0302947	0.224132	0.365635	0.473504	0.545993	0.393093	0.472466	0.161821	0.3231	0.375576	0.0344178
V10A20_007_B_GGATGTCCTTACCGCA-1	P27_3	P27 - sample C1	Aggressive	26.1961	20.8235	0.230435	0.0656382	0.0324841	0.219154	0.693049	0.212343	0.379543	0.351063	0.371168	0.107163	0.0776591	0.165743	0.1112
V10A20_007_B_GGCAAATTACTTTACT-1	P27_3	P27 - sample C1	Aggressive	4.56863	14.8627	0.124145	0.0956863	0.0300503	0.236932	0.29213	0.403759	0.657914	0.369106	0.437119	0.199073	0.363137	0.637946	0.0345532
V10A20_007_B_GGCAAGGCGAAATAGC-1	P27_3	P27 - sample C1	Aggressive	13.6863	10.902	0.202046	0.165097	0.0431516	0.290516	0.274528	0.526298	0.583789	0.487021	0.593792	0.211182	0.536822	0.581811	0.0382053
V10A20_007_B_GGCAATAGTCAATGAG-1	P27_3	P27 - sample C1	Aggressive	14.2353	25.7647	0.163097	0.211509	0.0264532	0.296829	0.158226	0.518764	0.672506	0.466934	0.563397	0.318315	0.511792	0.603881	0.0206407
V10A20_007_B_GGCGAAATCTAACTTG-1	P27_3	P27 - sample C1	Aggressive	23.9216	12.8824	0.133188	0.15137	0.0349708	0.172835	0.154911	0.343053	0.661366	0.328388	0.407829	0.158293	0.480934	0.558206	0.0442272
V10A20_007_B_GGCGCATGAATTGATG-1	P27_3	P27 - sample C1	Aggressive	5.13725	13.8627	0.125772	0.130097	0.0305616	0.250747	0.23337	0.408111	0.651704	0.375	0.487808	0.175945	0.400116	0.741785	0.0394871
V10A20_007_B_GGCGCGTTCGAGTTTA-1	P27_3	P27 - sample C1	Aggressive	7.98039	8.92157	0.131024	0.103891	0.0260716	0.23081	0.481233	0.342418	0.609994	0.343966	0.419181	0.162075	0.337186	0.566128	0.0437691
V10A20_007_B_GGCGGTAGGATCATTG-1	P27_3	P27 - sample C1	Aggressive	13.6667	24.7647	0.128857	0.299408	0.0272883	0.249362	0.273887	0.456946	0.631318	0.32737	0.355435	0.365655	0.377778	0.478127	0.0232988
V10A20_007_B_GGCTCGCGTTGAGGTA-1	P27_3	P27 - sample C1	Aggressive	27.3333	24.7843	0.115861	0.101706	0.0376364	0.222068	0.614517	0.237036	0.343983	0.442619	0.534223	0.131243	0.11409	0.139974	0.0937454
V10A20_007_B_GGCTCTGCTCCAACGC-1	P27_3	P27 - sample C1	Aggressive	15.3725	29.7255	0.118093	0.149152	0.0237522	0.245802	0.113912	0.458271	0.728047	0.486507	0.553565	0.213254	0.445593	0.596431	0.0293821
V10A20_007_B_GGCTGAAATAGCAAAG-1	P27_3	P27 - sample C1	Aggressive	19.3725	6.94118	0.138638	0.116601	0.0371036	0.272914	0.131872	0.461255	0.560958	0.410024	0.442018	0.178967	0.534596	0.576614	0.030866
V10A20_007_B_GGGACTGCATAGATAG-1	P27_3	P27 - sample C1	Aggressive	8.54902	23.7843	0.125492	0.247238	0.0260368	0.18313	0.659362	0.284969	0.413735	0.270623	0.379506	0.342843	0.218092	0.260706	0.0704797
V10A20_007_B_GGGAGAACTCACAGTA-1	P27_3	P27 - sample C1	Aggressive	10.8235	23.7843	0.147139	0.127606	0.0283844	0.215895	0.512947	0.239782	0.386125	0.406589	0.392388	0.199016	0.266325	0.233236	0.0759493
V10A20_007_B_GGGAGGATGCCCGAAA-1	P27_3	P27 - sample C1	Aggressive	3.43137	18.8235	0.123522	0.102761	0.0321362	0.274325	0.165974	0.423785	0.673103	0.490229	0.452046	0.189502	0.409288	0.583163	0.0204134
V10A20_007_B_GGGAGTTAATGAGGCG-1	P27_3	P27 - sample C1	Aggressive	17.0784	22.7843	0.139753	0.245823	0.0362863	0.22462	0.376248	0.354466	0.555127	0.435652	0.454432	0.249009	0.419644	0.484602	0.0376645
V10A20_007_B_GGGATTTACCGCACCT-1	P27_3	P27 - sample C1	Aggressive	25.6275	13.8824	0.148586	0.153975	0.0337563	0.174902	0.181913	0.470596	0.782102	0.321475	0.351761	0.152435	0.376941	0.445924	0.0298218
V10A20_007_B_GGGCCCGTCTTAAACA-1	P27_3	P27 - sample C1	Aggressive	4	13.8627	0.128966	0.131256	0.0370206	0.22418	0.342999	0.320147	0.548157	0.389401	0.422232	0.159379	0.376908	0.437823	0.0447622
V10A20_007_B_GGGCCGGCCGAAGTAC-1	P27_3	P27 - sample C1	Aggressive	22.2157	19.8235	0.187022	0.204025	0.0221721	0.220517	0.0970751	0.529512	0.79524	0.45396	0.384502	0.17517	0.370326	0.492769	0.0306058
V10A20_007_B_GGGCGATATGTGTGAA-1	P27_3	P27 - sample C1	Aggressive	7.39216	27.7451	0.0837945	0.0651326	0.0250597	0.236218	0.824974	0.148829	0.190042	0.373185	0.299857	0.188781	0.0932024	0.155909	0.0515062
V10A20_007_B_GGGCGTCACCACGTAA-1	P27_3	P27 - sample C1	Aggressive	2.86275	7.92157	0.112545	0.0691875	0.0297099	0.16958	0.797782	0.0943731	0.313205	0.172468	0.208828	0.112055	0.167341	0.280446	0.0603915
V10A20_007_B_GGGCTCATCGAACCCA-1	P27_3	P27 - sample C1	Aggressive	25.0588	30.7255	0.17774	0.219208	0.031549	0.207809	0.287332	0.360156	0.518951	0.29121	0.363558	0.106179	0.204518	0.245005	0.0489915
V10A20_007_B_GGGCTGCCTAGGGCGA-1	P27_3	P27 - sample C1	Aggressive	13.6667	22.7843	0.202183	0.26512	0.0352313	0.224936	0.279488	0.270578	0.429604	0.329974	0.387525	0.258398	0.281906	0.313642	0.0642281
V10A20_007_B_GGGTCACCGTGACGGT-1	P27_3	P27 - sample C1	Aggressive	1.13725	20.8039	0.157263	0.137774	0.0377879	0.222349	0.231041	0.381043	0.622678	0.397575	0.417765	0.157291	0.323788	0.464527	0.0334711
V10A20_007_B_GGGTGACACCTTAACT-1	P27_3	P27 - sample C1	Aggressive	6.27451	9.90196	0.203414	0.116719	0.0310636	0.278353	0.38261	0.434314	0.678755	0.384394	0.470112	0.187094	0.363698	0.708994	0.0396463
V10A20_007_B_GGTACAAACATGCTAT-1	P27_3	P27 - sample C1	Aggressive	5.13725	15.8431	0.125733	0.104859	0.0243785	0.274098	0.210526	0.530054	0.722028	0.429404	0.529277	0.208533	0.410308	0.687322	0.0316734
V10A20_007_B_GGTAGAAGACCGCCTG-1	P27_3	P27 - sample C1	Aggressive	14.8235	2.98039	0.143489	0.154043	0.0366956	0.203337	0.419605	0.353107	0.593595	0.294334	0.358095	0.146087	0.369612	0.541782	0.0430135
V10A20_007_B_GGTAGTGCTCGCACCA-1	P27_3	P27 - sample C1	Aggressive	15.3725	21.8039	0.147458	0.220797	0.0356211	0.272008	0.417005	0.544311	0.551644	0.438304	0.517651	0.313278	0.427874	0.540848	0.0334823
V10A20_007_B_GGTATTGCCGAGTTTA-1	P27_3	P27 - sample C1	Aggressive	4.54902	22.7843	0.133603	0.168832	0.0346846	0.229554	0.437885	0.2957	0.492096	0.364229	0.461782	0.197745	0.268424	0.430743	0.0341824
V10A20_007_B_GGTCAGTGGGTCCCAC-1	P27_3	P27 - sample C1	Aggressive	9.68627	7.92157	0.163583	0.118759	0.0266737	0.199462	0.609594	0.313669	0.529569	0.319038	0.382164	0.138158	0.242212	0.485241	0.0337599
V10A20_007_B_GGTCGGCCAGGAGCTT-1	P27_3	P27 - sample C1	Aggressive	22.2157	23.7843	0.177005	0.133407	0.0355308	0.17885	0.274244	0.270493	0.51752	0.350148	0.34996	0.113464	0.257191	0.246983	0.0479909
V10A20_007_B_GGTCTGAGAATCTGGA-1	P27_3	P27 - sample C1	Aggressive	19.9216	25.7647	0.113705	0.11053	0.0309431	0.234856	0.107526	0.486145	0.783776	0.455807	0.422891	0.19197	0.338372	0.634976	0.0259286
V10A20_007_B_GGTGATAAGGAGCAGT-1	P27_3	P27 - sample C1	Aggressive	19.3725	18.8235	0.165392	0.228312	0.0347127	0.246678	0.118003	0.560918	0.587808	0.42368	0.49827	0.26724	0.446706	0.69073	0.0344331
V10A20_007_B_GGTGCTGGTACACATT-1	P27_3	P27 - sample C1	Aggressive	0.588235	13.8627	0.162282	0.203453	0.0463803	0.228706	0.295251	0.394119	0.540707	0.428584	0.439158	0.163489	0.328142	0.541701	0.0521322
V10A20_007_B_GGTGGACTGCTCTGGC-1	P27_3	P27 - sample C1	Aggressive	22.8039	1	0	0	0	0	0	0	0	0	0	0	0	0	0
V10A20_007_B_GGTTAGCTATATGTCT-1	P27_3	P27 - sample C1	Aggressive	23.9216	8.92157	0.158785	0.112757	0.0248759	0.26437	0.138037	0.554872	0.747799	0.397695	0.525196	0.237344	0.452	0.930213	0.0230581
V10A20_007_B_GGTTCTACTCGTCTGA-1	P27_3	P27 - sample C1	Aggressive	34.1765	16.8627	0	0	0	0	0	0	0	0	0	0	0	0	0
V10A20_007_B_GGTTTACAATCTCAAT-1	P27_3	P27 - sample C1	Aggressive	15.9412	30.7255	0.131024	0.138459	0.0243651	0.208358	0.0934597	0.418137	0.750841	0.432099	0.4642	0.157937	0.435061	0.491666	0.0201111
V10A20_007_B_GGTTTCAATCGGTCAG-1	P27_3	P27 - sample C1	Aggressive	26.1961	22.8039	0.127809	0.0598956	0.0429321	0.21777	0.672562	0.198341	0.334195	0.430243	0.368413	0.105561	0.063181	0.145724	0.0532159
V10A20_007_B_GTAAGTAACAGTCTGG-1	P27_3	P27 - sample C1	Aggressive	21.0784	15.8627	0.18747	0.249359	0.0431932	0.25336	0.13882	0.442871	0.474017	0.451836	0.470577	0.246437	0.398361	0.545073	0.0334956
V10A20_007_B_GTACACTTACCTGAAG-1	P27_3	P27 - sample C1	Aggressive	10.8235	19.8235	0.119792	0.224193	0.0354471	0.239997	0.36644	0.317293	0.45116	0.464882	0.425402	0.194893	0.420543	0.420493	0.0609938
V10A20_007_B_GTACAGAGGCAAGGGT-1	P27_3	P27 - sample C1	Aggressive	21.6471	18.8235	0.110106	0.186787	0.0254367	0.229487	0.079614	0.445713	0.741571	0.486559	0.486512	0.171715	0.465743	0.559027	0.0322325
V10A20_007_B_GTACGCTTCATTGCAC-1	P27_3	P27 - sample C1	Aggressive	15.3922	9.90196	0.190641	0.155831	0.040461	0.287735	0.211008	0.474365	0.61335	0.46369	0.554453	0.217112	0.43726	0.581934	0.0407537
V10A20_007_B_GTACGTTTGCCCGTCA-1	P27_3	P27 - sample C1	Aggressive	13.1176	11.8824	0.20556	0.153095	0.032889	0.274159	0.225627	0.487339	0.650468	0.40052	0.533813	0.203064	0.45452	0.68135	0.0527153
V10A20_007_B_GTACTGGAGTTAGACC-1	P27_3	P27 - sample C1	Aggressive	20.5098	22.8039	0.163038	0.153684	0.0258747	0.231154	0.104573	0.477862	0.727538	0.469684	0.48736	0.167231	0.496175	0.581956	0.0437919
V10A20_007_B_GTAGCCAAACATGGGA-1	P27_3	P27 - sample C1	Aggressive	14.2549	5.94118	0.133476	0.15146	0.0353067	0.169745	0.674191	0.263867	0.451671	0.25034	0.31458	0.130324	0.289044	0.414531	0.0438855
V10A20_007_B_GTAGCGGCTATACACT-1	P27_3	P27 - sample C1	Aggressive	13.6667	16.8431	0.145748	0.244279	0.0400542	0.311522	0.245586	0.475886	0.624685	0.505701	0.585691	0.251673	0.490816	0.575267	0.0242012
V10A20_007_B_GTAGCTTCCTCTTGTT-1	P27_3	P27 - sample C1	Aggressive	25.0588	24.7843	0.169406	0.0792974	0.0486698	0.238108	0.574494	0.223348	0.364631	0.495769	0.385907	0.134654	0.0798115	0.168047	0.0708172
V10A20_007_B_GTATCTTTCATAACCA-1	P27_3	P27 - sample C1	Aggressive	11.9804	9.90196	0.15533	0.120573	0.0277625	0.216271	0.6575	0.276209	0.396158	0.301133	0.375611	0.136061	0.349206	0.432161	0.0840639
V10A20_007_B_GTATGTGGGTCTAGTT-1	P27_3	P27 - sample C1	Aggressive	26.7647	17.8431	0.191796	0.122217	0.0363465	0.252815	0.578251	0.284777	0.40308	0.421937	0.453514	0.1084	0.2219	0.27321	0.0817453
V10A20_007_B_GTCAAGCGGACTCGGG-1	P27_3	P27 - sample C1	Aggressive	18.2353	16.8431	0.178433	0.304928	0.0292198	0.230388	0.176493	0.432815	0.609493	0.323473	0.439363	0.312739	0.485585	0.790904	0.0306967
V10A20_007_B_GTCATGCACCTCCGTT-1	P27_3	P27 - sample C1	Aggressive	9.11765	26.7451	0.0817894	0.0870723	0.0218705	0.206908	0.817375	0.207783	0.261851	0.321557	0.371461	0.17511	0.147437	0.189061	0.0458325
V10A20_007_B_GTCATGGACATGACTA-1	P27_3	P27 - sample C1	Aggressive	9.68627	29.7255	0.133908	0.229187	0.0392543	0.28094	0.300119	0.499355	0.559172	0.505686	0.640377	0.223343	0.447103	0.474188	0.023386
V10A20_007_B_GTCATTAGAGCGAACG-1	P27_3	P27 - sample C1	Aggressive	12.5294	18.8235	0.182261	0.235583	0.053506	0.258116	0.239014	0.373506	0.489737	0.444716	0.490915	0.23678	0.465675	0.530218	0.0490089
V10A20_007_B_GTCCCAACGTAAAGTA-1	P27_3	P27 - sample C1	Aggressive	15.9412	22.7843	0.150856	0.137712	0.0397199	0.239311	0.366014	0.274788	0.506338	0.382232	0.415594	0.239921	0.384167	0.454782	0.0441068
V10A20_007_B_GTCCGGACCTGAAATT-1	P27_3	P27 - sample C1	Aggressive	24.5098	2	0.158333	0.131033	0.0395159	0.16558	0.102304	0.163878	0.350627	0.280324	0.306071	0.1521	0.250668	0.349354	0.0604436
V10A20_007_B_GTCCTACGAATAGTCT-1	P27_3	P27 - sample C1	Aggressive	26.2157	2.98039	0.174441	0.0823549	0.0334973	0.168831	0.131893	0.260838	0.457556	0.27837	0.38651	0.146229	0.390054	0.535242	0.0637414
V10A20_007_B_GTCGCGTAACCCGTTG-1	P27_3	P27 - sample C1	Aggressive	17.098	16.8431	0.160049	0.408996	0.0393487	0.274193	0.269078	0.49214	0.604567	0.345329	0.477803	0.31327	0.458284	0.556078	0.0596055
V10A20_007_B_GTCGTACCATCTCGGG-1	P27_3	P27 - sample C1	Aggressive	9.68627	9.90196	0.164138	0.126025	0.0331033	0.158282	0.48357	0.16482	0.270297	0.295192	0.253526	0.104214	0.214238	0.290512	0.157563
V10A20_007_B_GTCGTTATTCGCTTAT-1	P27_3	P27 - sample C1	Aggressive	17.6667	9.90196	0.146017	0.19247	0.0307158	0.266685	0.154689	0.464666	0.52547	0.337795	0.464377	0.222978	0.471981	0.568111	0.0264069
V10A20_007_B_GTCTATTGGTTCCGGT-1	P27_3	P27 - sample C1	Aggressive	25.6471	5.96078	0.157347	0.0822868	0.0328524	0.285313	0.135735	0.375518	0.70657	0.388679	0.536228	0.196468	0.525449	0.744129	0.0357157
V10A20_007_B_GTGACCGCACACTACG-1	P27_3	P27 - sample C1	Aggressive	26.1961	16.8627	0.183116	0.160728	0.0350271	0.250181	0.245481	0.445947	0.677501	0.363809	0.471022	0.160366	0.441794	0.431157	0.0474974
V10A20_007_B_GTGACTTCAGTAGTGC-1	P27_3	P27 - sample C1	Aggressive	2.86275	9.90196	0.150107	0.118761	0.0353568	0.195921	0.513026	0.215363	0.496902	0.269008	0.361035	0.151371	0.302015	0.48953	0.0340108
V10A20_007_B_GTGAGGACACTTAAGG-1	P27_3	P27 - sample C1	Aggressive	18.2353	14.8627	0.198628	0.276758	0.0387378	0.262016	0.318604	0.30667	0.412005	0.447203	0.452159	0.287363	0.326515	0.333773	0.0670508
V10A20_007_B_GTGAGTGGTACAACGC-1	P27_3	P27 - sample C1	Aggressive	6.27451	3.96078	0.110062	0.060027	0.0244266	0.167972	0.846835	0.163712	0.361784	0.198564	0.250946	0.131616	0.153191	0.27836	0.0955899
V10A20_007_B_GTGATCACTAACGCCT-1	P27_3	P27 - sample C1	Aggressive	29.6275	8.92157	0.147242	0.0968639	0.0327225	0.198626	0.29996	0.24923	0.529599	0.285866	0.468907	0.204453	0.32793	0.376621	0.0272823
V10A20_007_B_GTGATCATAGATCTGC-1	P27_3	P27 - sample C1	Aggressive	6.84314	10.902	0.192012	0.176681	0.0292854	0.236106	0.181613	0.414968	0.614787	0.368656	0.466943	0.196389	0.397615	0.670389	0.0415055
V10A20_007_B_GTGCCCGTTCGGATTC-1	P27_3	P27 - sample C1	Aggressive	22.7843	16.8431	0.120595	0.14813	0.0234307	0.210472	0.104371	0.470727	0.794201	0.424687	0.418964	0.188465	0.424126	0.553845	0.0285858
V10A20_007_B_GTGCGACAGGGAGTGT-1	P27_3	P27 - sample C1	Aggressive	31.3333	19.8235	0.215571	0.0884731	0.0455878	0.241702	0.575236	0.254856	0.422783	0.33579	0.389177	0.0980133	0.0885118	0.178876	0.0716159
V10A20_007_B_GTGCGTGTATATGAGC-1	P27_3	P27 - sample C1	Aggressive	21.6471	14.8627	0.12324	0.198222	0.0390057	0.239652	0.156695	0.418954	0.635342	0.374064	0.460602	0.225608	0.397048	0.549812	0.032383
V10A20_007_B_GTGGTGGCCAAGTGAA-1	P27_3	P27 - sample C1	Aggressive	19.3725	10.902	0.162202	0.287886	0.0355001	0.269991	0.300961	0.376005	0.489587	0.399769	0.424857	0.331398	0.371264	0.469071	0.0673495
V10A20_007_B_GTGTCGTATAGCGTTC-1	P27_3	P27 - sample C1	Aggressive	17.6667	1.98039	0.130602	0.11935	0.0324297	0.197104	0.38918	0.362252	0.571058	0.319033	0.345242	0.172209	0.286359	0.649119	0.0296397
V10A20_007_B_GTGTGAATAACTTAGG-1	P27_3	P27 - sample C1	Aggressive	21.6471	22.8039	0.138702	0.150312	0.0295342	0.207846	0.15433	0.412611	0.750825	0.343045	0.401954	0.142694	0.36657	0.462441	0.040205
V10A20_007_B_GTGTTACTATGCGTCC-1	P27_3	P27 - sample C1	Aggressive	17.098	14.8627	0.176332	0.43295	0.032137	0.28919	0.329898	0.388226	0.425423	0.454544	0.5839	0.291332	0.469208	0.396478	0.0687822
V10A20_007_B_GTTAAAGTAGGACTGG-1	P27_3	P27 - sample C1	Aggressive	21.6471	6.94118	0.125601	0.156413	0.0414282	0.28471	0.149231	0.462732	0.59584	0.360573	0.429957	0.247068	0.432376	0.695	0.0367983
V10A20_007_B_GTTAACATCACTTAAA-1	P27_3	P27 - sample C1	Aggressive	15.9608	1	0.163868	0.202634	0.0474379	0.286302	0.148367	0.550406	0.742192	0.382621	0.400846	0.182658	0.470925	0.685327	0.0308847
V10A20_007_B_GTTACCTACAACTTGC-1	P27_3	P27 - sample C1	Aggressive	12.549	8.92157	0.133096	0.104169	0.0322337	0.155434	0.687745	0.144116	0.273482	0.286566	0.269802	0.109321	0.244651	0.258003	0.144329
V10A20_007_B_GTTATATTATCTCCCT-1	P27_3	P27 - sample C1	Aggressive	6.27451	7.92157	0.0978656	0.0934164	0.0301796	0.170096	0.756936	0.111362	0.309172	0.234974	0.259758	0.104497	0.205622	0.273618	0.0943962
V10A20_007_B_GTTCGCCATAAGTGCC-1	P27_3	P27 - sample C1	Aggressive	4.56863	18.8235	0.159967	0.197771	0.0290622	0.255846	0.150653	0.426951	0.590444	0.505064	0.478963	0.187232	0.440339	0.522015	0.0326155
V10A20_007_B_GTTCGTCTAAAGAACT-1	P27_3	P27 - sample C1	Aggressive	25.0784	4.96078	0.115324	0.0903526	0.0284632	0.393144	0.252883	0.425712	0.537615	0.600486	0.583694	0.297376	0.615007	0.986709	0.0783421
V10A20_007_B_GTTGAGTCCCGCCGGT-1	P27_3	P27 - sample C1	Aggressive	18.8039	3.96078	0.132169	0.080467	0.0354175	0.223736	0.352647	0.19178	0.493682	0.367897	0.38646	0.148038	0.369842	0.548983	0.0411453
V10A20_007_B_GTTGGATTGAGAACAC-1	P27_3	P27 - sample C1	Aggressive	24.4902	23.7843	0.137247	0.0889502	0.0328973	0.220245	0.581373	0.250297	0.297746	0.456883	0.411225	0.123867	0.0829379	0.144895	0.108548
V10A20_007_B_GTTGGATTTGCGTTGG-1	P27_3	P27 - sample C1	Aggressive	2.84314	19.8039	0.151345	0.126973	0.0334409	0.234396	0.171117	0.348588	0.609472	0.364819	0.462302	0.168767	0.366772	0.556973	0.0503731
V10A20_007_B_GTTGGTCATGCTATCC-1	P27_3	P27 - sample C1	Aggressive	10.2745	0.980392	0.212632	0.170954	0.0609996	0.265177	0.196975	0.480061	0.735832	0.347731	0.330975	0.170102	0.390705	0.595318	0.0426843
V10A20_007_B_GTTTACGTTCCATCTG-1	P27_3	P27 - sample C1	Aggressive	10.8431	7.92157	0.120056	0.104571	0.025206	0.189037	0.691051	0.283933	0.50183	0.280156	0.356203	0.154607	0.30757	0.459773	0.0385684
V10A20_007_B_GTTTCTGCAGTCTCCC-1	P27_3	P27 - sample C1	Aggressive	15.3922	15.8627	0.178347	0.207035	0.0437467	0.209429	0.257046	0.272971	0.415164	0.337236	0.366551	0.221808	0.308773	0.356586	0.0540146
V10A20_007_B_GTTTGACCAAATCCTA-1	P27_3	P27 - sample C1	Aggressive	7.41176	25.7647	0.0831298	0.15623	0.0233635	0.209026	0.762073	0.244606	0.257695	0.352293	0.401355	0.340813	0.198909	0.201687	0.105745
V10A20_007_B_GTTTGGCCCAAGTTAT-1	P27_3	P27 - sample C1	Aggressive	19.9412	13.8824	0.14691	0.189077	0.0359951	0.214121	0.233297	0.214614	0.35411	0.33196	0.391522	0.322366	0.265177	0.308986	0.0760452
V10A20_007_B_GTTTGGGCTTGTGAGC-1	P27_3	P27 - sample C1	Aggressive	11.4118	4.96078	0.0939754	0.0828641	0.0272458	0.189687	0.793875	0.135845	0.340461	0.230771	0.261309	0.114186	0.165151	0.271412	0.0836878
V10A20_007_B_GTTTGGTAGGGTCAAC-1	P27_3	P27 - sample C1	Aggressive	8	2.96078	0.171483	0.28631	0.0349618	0.272833	0.34193	0.43261	0.682777	0.341288	0.399349	0.174416	0.345953	0.522751	0.0415215
V10A20_007_B_TAAAGCGTTAGGAGAA-1	P27_3	P27 - sample C1	Aggressive	24.4902	27.7451	0.167904	0.0808817	0.0625162	0.238667	0.663296	0.175944	0.461959	0.356379	0.358864	0.145473	0.0775074	0.194198	0.0496228
V10A20_007_B_TAACATACAATGTGGG-1	P27_3	P27 - sample C1	Aggressive	14.2353	17.8431	0.135667	0.24445	0.0313396	0.288857	0.338844	0.489251	0.573885	0.435157	0.512732	0.303628	0.479304	0.536636	0.037302
V10A20_007_B_TAACCTACCGTCCGAG-1	P27_3	P27 - sample C1	Aggressive	31.8824	22.8039	0	0	0	0	0	0	0	0	0	0	0	0	0
V10A20_007_B_TAACTCATCCGCGCGG-1	P27_3	P27 - sample C1	Aggressive	2.29412	12.8627	0.135911	0.16778	0.0356591	0.274822	0.178581	0.436065	0.684861	0.404601	0.450289	0.205634	0.359443	0.731475	0.031028
V10A20_007_B_TAAGGCAACATAAGAT-1	P27_3	P27 - sample C1	Aggressive	14.8039	30.7255	0.177822	0.157012	0.0494094	0.166963	0.182744	0.308723	0.533207	0.447503	0.388577	0.136836	0.396406	0.362878	0.045224
V10A20_007_B_TAAGGCTGAATCCCTC-1	P27_3	P27 - sample C1	Aggressive	29.6275	10.902	0.163262	0.148604	0.0341892	0.196704	0.384762	0.456992	0.683155	0.377392	0.532198	0.149837	0.271118	0.42966	0.0354742
V10A20_007_B_TACAACGCACAACTCA-1	P27_3	P27 - sample C1	Aggressive	2.29412	14.8627	0.0853611	0.1336	0.0280444	0.234862	0.396603	0.405044	0.666493	0.402547	0.45053	0.193726	0.337625	0.62636	0.0203507
V10A20_007_B_TACATAGGCATACACC-1	P27_3	P27 - sample C1	Aggressive	8.54902	15.8431	0.152464	0.155484	0.0274855	0.269455	0.124919	0.493325	0.693316	0.399985	0.52745	0.174434	0.48333	0.708321	0.0407713
V10A20_007_B_TACATTTCTAACGTGC-1	P27_3	P27 - sample C1	Aggressive	5.70588	16.8431	0.214326	0.108659	0.0445286	0.248979	0.13964	0.434576	0.643947	0.436965	0.507747	0.171094	0.445514	0.53151	0.0410606
V10A20_007_B_TACCAATAAAGTACCA-1	P27_3	P27 - sample C1	Aggressive	21.6667	1	0.13557	0.0522431	0.0313455	0.156758	0.0833112	0.164842	0.29721	0.364198	0.404128	0.107719	0.291199	0.424283	0.0323726
V10A20_007_B_TACCAGAAGTAGGTTC-1	P27_3	P27 - sample C1	Aggressive	3.43137	6.92157	0.0986109	0.0396626	0.0264119	0.189944	0.831963	0.0684681	0.219232	0.145982	0.147888	0.0651736	0.0971828	0.214056	0.0756384
V10A20_007_B_TACCGCGGACTTGCAG-1	P27_3	P27 - sample C1	Aggressive	29.6078	22.8039	0.231826	0.145518	0.0405176	0.211205	0.40061	0.284724	0.395464	0.256356	0.397176	0.130441	0.111862	0.161456	0.0806018
V10A20_007_B_TACCGGCTCACTGCCC-1	P27_3	P27 - sample C1	Aggressive	11.4118	8.92157	0.131619	0.101277	0.0291452	0.125325	0.585273	0.12696	0.221082	0.237398	0.210807	0.0906276	0.188599	0.200733	0.178485
V10A20_007_B_TACCGTGCCTCGGACC-1	P27_3	P27 - sample C1	Aggressive	13.6863	4.96078	0.165495	0.148297	0.0292056	0.202001	0.575703	0.308356	0.512252	0.353898	0.413731	0.15331	0.249899	0.462622	0.0395907
V10A20_007_B_TACGAACACGACTTCA-1	P27_3	P27 - sample C1	Aggressive	4.54902	24.7647	0.131579	0.126109	0.0311544	0.183536	0.619863	0.187148	0.265998	0.322859	0.384283	0.19509	0.194885	0.206114	0.0794981
V10A20_007_B_TACGACGCTTGCTGCG-1	P27_3	P27 - sample C1	Aggressive	5.13725	9.90196	0.155804	0.0976564	0.0353002	0.253576	0.506861	0.387186	0.551251	0.335669	0.439638	0.195897	0.308189	0.629229	0.0363547
V10A20_007_B_TACGACTGCCTCTTAG-1	P27_3	P27 - sample C1	Aggressive	11.9608	11.8824	0.179518	0.125158	0.0271048	0.315787	0.277602	0.522118	0.62394	0.441035	0.53212	0.20019	0.417203	0.630451	0.047049
V10A20_007_B_TACGCAGTTCTTTCCT-1	P27_3	P27 - sample C1	Aggressive	3.43137	14.8627	0.177288	0.101087	0.0476954	0.199478	0.393826	0.254125	0.467008	0.333052	0.295047	0.14756	0.318044	0.368232	0.0831848
V10A20_007_B_TACGCCATATTCTAAT-1	P27_3	P27 - sample C1	Aggressive	7.41176	15.8431	0.189885	0.136071	0.034171	0.242172	0.13947	0.427522	0.614594	0.40725	0.46501	0.197597	0.433912	0.670637	0.0443405
V10A20_007_B_TACTTGTTAGTAGTCC-1	P27_3	P27 - sample C1	Aggressive	23.9216	18.8431	0.196338	0.211827	0.0303987	0.241695	0.302897	0.466325	0.633669	0.39285	0.419961	0.162984	0.352488	0.360843	0.0482262
V10A20_007_B_TAGAAAGGTGGCGCTA-1	P27_3	P27 - sample C1	Aggressive	20.5098	24.7843	0.132513	0.11768	0.0288602	0.212054	0.124096	0.436441	0.768229	0.422046	0.43185	0.172695	0.297876	0.52772	0.0195756
V10A20_007_B_TAGACGCCCGTACCGG-1	P27_3	P27 - sample C1	Aggressive	25.6275	23.7843	0.161384	0.0659103	0.0338197	0.224879	0.632702	0.196721	0.360732	0.452915	0.412417	0.12663	0.0610895	0.146472	0.0788295
V10A20_007_B_TAGACTACCTAGCGTT-1	P27_3	P27 - sample C1	Aggressive	33.6078	17.8431	0.161621	0.415978	0.0325995	0.189078	0.0874156	0.471681	0.771009	0.415808	0.291255	0.180971	0.313333	0.319271	0.0255347
V10A20_007_B_TAGAGTCTAAGCGAAC-1	P27_3	P27 - sample C1	Aggressive	5.68627	26.7451	0.118129	0.193457	0.028802	0.208932	0.752016	0.259286	0.287248	0.338197	0.371734	0.193636	0.173905	0.215444	0.0485079
V10A20_007_B_TAGATATGGACTGGAA-1	P27_3	P27 - sample C1	Aggressive	4.56863	6.92157	0.0896072	0.0431448	0.0207817	0.174583	0.84154	0.0751039	0.228203	0.15088	0.176369	0.0896204	0.126944	0.219706	0.0645074
V10A20_007_B_TAGCCGGCGGTCAGCG-1	P27_3	P27 - sample C1	Aggressive	22.7843	22.8039	0.147051	0.192603	0.0342505	0.215427	0.454897	0.347185	0.536476	0.390316	0.451972	0.126009	0.253734	0.268727	0.0460521
V10A20_007_B_TAGCGTCCGGTGTGGT-1	P27_3	P27 - sample C1	Aggressive	18.2353	2.98039	0.160713	0.0721334	0.0255957	0.177497	0.558538	0.151981	0.36407	0.282618	0.333483	0.138195	0.239487	0.274185	0.0793972
V10A20_007_B_TAGCGTTGGGTCTTAC-1	P27_3	P27 - sample C1	Aggressive	13.098	17.8431	0.13289	0.202862	0.0355934	0.295865	0.240966	0.438317	0.663119	0.508347	0.535086	0.246707	0.445326	0.594611	0.0286618
V10A20_007_B_TAGCTAAGTCCGGGAG-1	P27_3	P27 - sample C1	Aggressive	6.82353	26.7451	0.109643	0.141772	0.0255886	0.226414	0.707001	0.214759	0.195307	0.373731	0.303163	0.196639	0.122308	0.166583	0.0701131
V10A20_007_B_TAGCTCGCCTGATAAC-1	P27_3	P27 - sample C1	Aggressive	7.41176	5.94118	0.111206	0.0580498	0.0278233	0.157818	0.784252	0.0989403	0.263634	0.154368	0.177646	0.0937375	0.117191	0.244281	0.0780592
V10A20_007_B_TAGGGAGCTTGGGATG-1	P27_3	P27 - sample C1	Aggressive	29.0392	19.8235	0.142845	0.0660413	0.0394242	0.208029	0.748372	0.151542	0.367212	0.264106	0.336348	0.148053	0.0696713	0.149099	0.0954786
V10A20_007_B_TAGGTCGCCGGAACTG-1	P27_3	P27 - sample C1	Aggressive	31.3137	23.7843	0	0	0	0	0	0	0	0	0	0	0	0	0
V10A20_007_B_TAGGTGCTCGCCTAGC-1	P27_3	P27 - sample C1	Aggressive	23.3529	15.8627	0.127859	0.137244	0.0324272	0.171572	0.12916	0.430413	0.725659	0.314365	0.352973	0.131526	0.394167	0.590996	0.0382205
V10A20_007_B_TAGGTTCGAGTTCGTC-1	P27_3	P27 - sample C1	Aggressive	12.5294	20.8039	0.226807	0.196427	0.0374177	0.302654	0.283741	0.495859	0.62147	0.42576	0.546436	0.238447	0.393428	0.589724	0.0320011
V10A20_007_B_TAGTCCGCAGAGAATG-1	P27_3	P27 - sample C1	Aggressive	4.56863	16.8431	0.132564	0.101375	0.0379569	0.274422	0.200225	0.437218	0.705479	0.421546	0.440104	0.188657	0.366168	0.679048	0.0418165
V10A20_007_B_TAGTCGATCACGGGTT-1	P27_3	P27 - sample C1	Aggressive	29.0588	7.94118	0.116971	0.0478812	0.039942	0.113425	0.372786	0.0911892	0.223769	0.16365	0.172618	0.0955699	0.095235	0.157722	0.113961
V10A20_007_B_TAGTGCCCTCCAGAGT-1	P27_3	P27 - sample C1	Aggressive	3.98039	23.7647	0.13826	0.128598	0.0336757	0.234417	0.569878	0.314493	0.441742	0.351262	0.440797	0.181429	0.237062	0.352302	0.0557844
V10A20_007_B_TATACACAGACGCCTT-1	P27_3	P27 - sample C1	Aggressive	8.54902	5.94118	0.100972	0.0662429	0.028884	0.170048	0.786902	0.074832	0.221733	0.145007	0.16561	0.0941432	0.102742	0.238768	0.0971578
V10A20_007_B_TATAGATGGTCGCAGT-1	P27_3	P27 - sample C1	Aggressive	32.4706	15.8627	0.207002	0.108962	0.0422686	0.215615	0.366799	0.202964	0.445171	0.361774	0.332321	0.116855	0.138968	0.176399	0.0627976
V10A20_007_B_TATATCCCTGGGAGGA-1	P27_3	P27 - sample C1	Aggressive	30.1765	19.8235	0.155786	0.0731681	0.0273779	0.260895	0.684951	0.201176	0.408179	0.349624	0.432086	0.16071	0.0874039	0.165203	0.105185
V10A20_007_B_TATCCAATTGGTTATC-1	P27_3	P27 - sample C1	Aggressive	19.3725	1	0.122995	0.0745357	0.0401651	0.265	0.186492	0.408039	0.577299	0.468631	0.433733	0.176483	0.354314	0.662309	0.0543802
V10A20_007_B_TATCTACCACAGCGGG-1	P27_3	P27 - sample C1	Aggressive	8.54902	13.8627	0.186294	0.0998818	0.0249688	0.274862	0.155531	0.427384	0.632587	0.402759	0.529294	0.205224	0.499263	0.773685	0.039707
V10A20_007_B_TATGGGACCGAGCAGG-1	P27_3	P27 - sample C1	Aggressive	6.27451	19.8039	0.150349	0.185942	0.0402019	0.242284	0.196192	0.451403	0.686592	0.44291	0.51324	0.21986	0.342325	0.686765	0.0242024
V10A20_007_B_TATGGGTACGTATCGT-1	P27_3	P27 - sample C1	Aggressive	7.41176	23.7843	0.127684	0.19141	0.0391972	0.173074	0.580427	0.241392	0.414216	0.301364	0.374126	0.390129	0.171051	0.273269	0.0498479
V10A20_007_B_TATGGTCTGAGTAACA-1	P27_3	P27 - sample C1	Aggressive	7.41176	19.8039	0.139167	0.182952	0.0354457	0.251368	0.275409	0.401364	0.596669	0.446597	0.539511	0.220623	0.376397	0.539183	0.0294261
V10A20_007_B_TATTACCATCCTGCTT-1	P27_3	P27 - sample C1	Aggressive	29.0392	17.8431	0.135771	0.15548	0.0267774	0.213359	0.438385	0.346389	0.608671	0.359403	0.507608	0.120695	0.217657	0.280812	0.0502289
V10A20_007_B_TATTCAATTCTAATCC-1	P27_3	P27 - sample C1	Aggressive	16.5098	21.8039	0.185298	0.149917	0.0363144	0.179597	0.329006	0.18705	0.370068	0.322281	0.298242	0.195567	0.253743	0.276446	0.0806934
V10A20_007_B_TATTCCACTCAGCTCG-1	P27_3	P27 - sample C1	Aggressive	6.84314	6.92157	0.0943488	0.0648822	0.0211885	0.193091	0.862849	0.139285	0.282278	0.190348	0.237407	0.105585	0.160313	0.264999	0.0585174
V10A20_007_B_TATTCCGAGCTGTTAT-1	P27_3	P27 - sample C1	Aggressive	23.3725	1.98039	0.232981	0.0964239	0.0357367	0.236731	0.166372	0.283029	0.497776	0.398211	0.392001	0.163767	0.366042	0.563416	0.0753408
V10A20_007_B_TATTCGTGCCAGAATA-1	P27_3	P27 - sample C1	Aggressive	10.8235	21.8039	0.203775	0.192796	0.0380933	0.206269	0.427298	0.215953	0.453328	0.34275	0.396946	0.213206	0.309086	0.291148	0.0556851
V10A20_007_B_TCAAACTTAGATTGTT-1	P27_3	P27 - sample C1	Aggressive	11.3922	24.7647	0.14547	0.190966	0.0364676	0.211352	0.445665	0.407486	0.483923	0.399112	0.539992	0.236697	0.362746	0.419588	0.039922
V10A20_007_B_TCAACGAGGAGACAAA-1	P27_3	P27 - sample C1	Aggressive	6.27451	13.8627	0.14803	0.115002	0.0306479	0.312576	0.177385	0.544669	0.683256	0.48658	0.533127	0.205156	0.42508	0.71813	0.0325059
V10A20_007_B_TCACAGGGAATCGCAA-1	P27_3	P27 - sample C1	Aggressive	19.3725	8.92157	0.170511	0.23679	0.036662	0.283394	0.161063	0.43504	0.524595	0.375621	0.419283	0.227017	0.428396	0.555072	0.0321729
V10A20_007_B_TCACCGCTCGGCACTC-1	P27_3	P27 - sample C1	Aggressive	26.7647	25.7647	0.196614	0.0744029	0.0472589	0.186576	0.539535	0.165734	0.405679	0.297928	0.383275	0.16214	0.050702	0.151824	0.0986424
V10A20_007_B_TCACGCATTGTAGATC-1	P27_3	P27 - sample C1	Aggressive	2.27451	22.7843	0.16034	0.195543	0.0453613	0.225621	0.219513	0.499776	0.734618	0.364358	0.454434	0.1506	0.370426	0.360153	0.0259083
V10A20_007_B_TCACGTGCCCGATTCA-1	P27_3	P27 - sample C1	Aggressive	9.68627	17.8235	0.164495	0.195009	0.026403	0.282808	0.19957	0.457509	0.667102	0.421291	0.549148	0.216856	0.369341	0.714607	0.0313184
V10A20_007_B_TCAGACGCTATAGAAG-1	P27_3	P27 - sample C1	Aggressive	15.3922	7.92157	0.169364	0.165234	0.026577	0.27994	0.455716	0.422397	0.595462	0.448312	0.540567	0.187641	0.482589	0.631511	0.036578
V10A20_007_B_TCAGCAAATGCATCTC-1	P27_3	P27 - sample C1	Aggressive	15.9412	24.7647	0.146613	0.252626	0.0304641	0.266612	0.266185	0.398225	0.566731	0.536051	0.5254	0.272574	0.364446	0.467781	0.0338497
V10A20_007_B_TCAGGGTGTAACGTAA-1	P27_3	P27 - sample C1	Aggressive	15.3725	27.7451	0.0969808	0.251889	0.0310261	0.244964	0.0865238	0.384254	0.725646	0.378276	0.46262	0.210513	0.397937	0.661917	0.0328662
V10A20_007_B_TCAGTAGGGACTATAA-1	P27_3	P27 - sample C1	Aggressive	1.72549	9.90196	0.128312	0.0944667	0.0273264	0.21459	0.576632	0.208727	0.500395	0.30304	0.382367	0.155928	0.287736	0.474797	0.0557986
V10A20_007_B_TCATTTAAGTCTCCGA-1	P27_3	P27 - sample C1	Aggressive	30.7451	20.8235	0.186205	0.117919	0.0448414	0.267152	0.646572	0.225221	0.419721	0.336821	0.494005	0.179183	0.0988664	0.157997	0.100447
V10A20_007_B_TCCACTTTATCTAGGT-1	P27_3	P27 - sample C1	Aggressive	19.3529	24.7843	0.14197	0.11388	0.0369677	0.188644	0.0955698	0.418265	0.732264	0.386033	0.396441	0.189269	0.338673	0.603878	0.0300112
V10A20_007_B_TCCAGAGCACCGGTTC-1	P27_3	P27 - sample C1	Aggressive	14.2353	15.8627	0.15744	0.251962	0.0426776	0.280193	0.187125	0.355507	0.479305	0.464563	0.488187	0.221224	0.409449	0.494688	0.0370591
V10A20_007_B_TCCAGGCGAGTACGGT-1	P27_3	P27 - sample C1	Aggressive	6.84314	24.7647	0.0904402	0.229371	0.0200138	0.163527	0.585626	0.279938	0.338914	0.244125	0.361116	0.399482	0.21714	0.247729	0.0490889
V10A20_007_B_TCCCAAAGACGAAGGA-1	P27_3	P27 - sample C1	Aggressive	8.52941	29.7255	0.128808	0.190662	0.0289837	0.204233	0.576165	0.295399	0.431751	0.352513	0.460721	0.196111	0.311309	0.360522	0.0522516
V10A20_007_B_TCCCAGCTTTAGTCTG-1	P27_3	P27 - sample C1	Aggressive	6.27451	21.7843	0.15779	0.229368	0.0282447	0.219738	0.586277	0.388818	0.463418	0.320092	0.513685	0.254113	0.315432	0.361056	0.0627425
V10A20_007_B_TCCCGCGTACTCCTGG-1	P27_3	P27 - sample C1	Aggressive	13.6667	28.7255	0.151968	0.281298	0.0418816	0.182808	0.0778234	0.317598	0.473394	0.315227	0.391267	0.15821	0.368845	0.475167	0.044485
V10A20_007_B_TCCCGTGTGCAATTTG-1	P27_3	P27 - sample C1	Aggressive	19.9412	11.902	0.131499	0.228768	0.035011	0.256343	0.299763	0.367901	0.509549	0.314732	0.38552	0.416077	0.240744	0.487957	0.03326
V10A20_007_B_TCCGCCTGTCTACAAG-1	P27_3	P27 - sample C1	Aggressive	16.5294	0	0.255551	0.162005	0.0974522	0.225326	0.107774	0.42314	0.714816	0.30655	0.333303	0.134919	0.349842	0.605085	0.0420871
V10A20_007_B_TCCGCGGCAGCATCTG-1	P27_3	P27 - sample C1	Aggressive	22.2157	21.8039	0.133018	0.240922	0.0326977	0.19397	0.185292	0.477318	0.692633	0.387479	0.413918	0.128311	0.312597	0.430649	0.0318629
V10A20_007_B_TCCGCTGTCATCCCGG-1	P27_3	P27 - sample C1	Aggressive	20.5098	8.92157	0.158499	0.20037	0.0466129	0.281046	0.21146	0.344641	0.497554	0.373055	0.411044	0.215102	0.418741	0.526798	0.0466077
V10A20_007_B_TCCGCTTATCCCATTA-1	P27_3	P27 - sample C1	Aggressive	10.8431	5.94118	0.122774	0.0848469	0.0256859	0.170767	0.731929	0.159896	0.346416	0.253098	0.289963	0.117823	0.192934	0.287778	0.101143
V10A20_007_B_TCCGGTTCGTCCGGTC-1	P27_3	P27 - sample C1	Aggressive	4.56863	4.94118	0.114367	0.0790852	0.0339623	0.144324	0.765454	0.083446	0.187884	0.151482	0.19226	0.0961611	0.134641	0.204344	0.122117
V10A20_007_B_TCCGTTTAGCCTTGAA-1	P27_3	P27 - sample C1	Aggressive	25.0588	26.7647	0.206826	0.0895686	0.0620969	0.232045	0.658896	0.204377	0.416153	0.429478	0.38589	0.128438	0.0754286	0.180824	0.0493065
V10A20_007_B_TCCTAAATTGGGAAGC-1	P27_3	P27 - sample C1	Aggressive	14.2549	0	0.172632	0.120953	0.041756	0.269916	0.313016	0.374981	0.672141	0.30359	0.350356	0.162558	0.275832	0.552593	0.057083
V10A20_007_B_TCCTACATCCACGGCC-1	P27_3	P27 - sample C1	Aggressive	22.2157	9.92157	0.220454	0.219164	0.0373514	0.212326	0.144928	0.37149	0.572232	0.326575	0.397513	0.209207	0.375531	0.544256	0.0348165
V10A20_007_B_TCCTCGGGCTGGGCTT-1	P27_3	P27 - sample C1	Aggressive	17.6667	15.8627	0.146441	0.330026	0.0365121	0.227131	0.261167	0.387643	0.475268	0.34557	0.409967	0.280656	0.387027	0.511501	0.0443611
V10A20_007_B_TCCTTACGACGGTCCG-1	P27_3	P27 - sample C1	Aggressive	28.4902	6.94118	0.119004	0.0706905	0.0297175	0.198515	0.316204	0.228275	0.514936	0.345773	0.431028	0.162407	0.339524	0.388478	0.0698028
V10A20_007_B_TCCTTTCTTACGCTTA-1	P27_3	P27 - sample C1	Aggressive	9.68627	25.7647	0.140418	0.107081	0.0314678	0.203259	0.763231	0.212982	0.259658	0.330816	0.390839	0.219873	0.149961	0.186122	0.0609902
V10A20_007_B_TCGAAGAACCGAGCAC-1	P27_3	P27 - sample C1	Aggressive	30.7647	10.9216	0.115393	0.113835	0.0261047	0.184342	0.710009	0.243294	0.460831	0.416016	0.423561	0.102775	0.146323	0.220748	0.0679417
V10A20_007_B_TCGAGACCAACACCGT-1	P27_3	P27 - sample C1	Aggressive	5.70588	18.8235	0.209001	0.185547	0.0585113	0.247257	0.127228	0.411097	0.709873	0.414785	0.482808	0.203932	0.343841	0.549569	0.0410091
V10A20_007_B_TCGCAAAGATGCATTT-1	P27_3	P27 - sample C1	Aggressive	17.098	8.92157	0.191849	0.144849	0.0451751	0.338973	0.190658	0.516261	0.643651	0.447736	0.570991	0.242578	0.442878	0.745844	0.030793
V10A20_007_B_TCGCACCAGGAGGCAG-1	P27_3	P27 - sample C1	Aggressive	19.9412	5.94118	0.179857	0.0844941	0.0342909	0.355366	0.14739	0.39227	0.588994	0.589146	0.636402	0.280327	0.488516	0.681246	0.0370374
V10A20_007_B_TCGCTCGATATATTCC-1	P27_3	P27 - sample C1	Aggressive	10.2549	26.7451	0.132505	0.0970227	0.0322559	0.180158	0.58156	0.215693	0.286908	0.353782	0.429611	0.179504	0.198888	0.221916	0.063947
V10A20_007_B_TCGCTGGGCGGATTGT-1	P27_3	P27 - sample C1	Aggressive	16.5098	27.7451	0.126593	0.11638	0.0297937	0.208053	0.0647009	0.344496	0.733114	0.422486	0.456827	0.156805	0.429141	0.532651	0.0279663
V10A20_007_B_TCGCTTTAAACGTTTG-1	P27_3	P27 - sample C1	Aggressive	23.9216	30.7255	0.129912	0.225565	0.0272362	0.278109	0.27168	0.43855	0.641059	0.398849	0.60199	0.175288	0.295023	0.424075	0.040302
V10A20_007_B_TCGGACGCCCAGCCCA-1	P27_3	P27 - sample C1	Aggressive	19.3725	22.7843	0.160287	0.137627	0.0380387	0.181113	0.0874036	0.340492	0.664448	0.319562	0.39994	0.155507	0.454309	0.529756	0.0208287
V10A20_007_B_TCGGAGTACATGAGTA-1	P27_3	P27 - sample C1	Aggressive	16.5098	23.7843	0.156233	0.206735	0.0472063	0.219157	0.2798	0.238467	0.414478	0.367242	0.365173	0.195152	0.332296	0.325665	0.0584678
V10A20_007_B_TCGGGCCGTCGTGGTA-1	P27_3	P27 - sample C1	Aggressive	24.4902	15.8627	0.185729	0.202814	0.028593	0.201146	0.152426	0.498055	0.743374	0.371344	0.364108	0.151951	0.378128	0.517007	0.0317418
V10A20_007_B_TCGTAAGACGACATTG-1	P27_3	P27 - sample C1	Aggressive	18.2157	28.7451	0.236384	0.134724	0.0357153	0.259458	0.131087	0.451696	0.710074	0.426348	0.479147	0.216152	0.344434	0.637421	0.0493177
V10A20_007_B_TCGTCTTAGGCGTTAA-1	P27_3	P27 - sample C1	Aggressive	21.6667	2.98039	0.19085	0.0736028	0.0305536	0.283941	0.189469	0.416853	0.605693	0.455478	0.508921	0.188932	0.506006	0.613159	0.0530571
V10A20_007_B_TCGTTAGGAGTCCCTA-1	P27_3	P27 - sample C1	Aggressive	5.13725	3.96078	0.0868257	0.0870346	0.0303161	0.209779	0.75272	0.151903	0.238861	0.230908	0.339915	0.154249	0.200516	0.378973	0.10309
V10A20_007_B_TCTACCGTCCACAAGC-1	P27_3	P27 - sample C1	Aggressive	12.5294	28.7255	0.144162	0.157671	0.026089	0.271209	0.111806	0.429774	0.692441	0.487501	0.560379	0.234061	0.455764	0.714564	0.0239837
V10A20_007_B_TCTAGCATGCCCAGAA-1	P27_3	P27 - sample C1	Aggressive	11.9804	7.92157	0.130575	0.111114	0.033481	0.143726	0.675618	0.129757	0.268007	0.231296	0.23141	0.102751	0.230029	0.259819	0.159835
V10A20_007_B_TCTAGTGATATCGTGG-1	P27_3	P27 - sample C1	Aggressive	30.1961	11.902	0.286119	0.116975	0.067517	0.143544	0.505082	0.265795	0.263452	0.437721	0.39898	0.138745	0.178268	0.207215	0.160823
V10A20_007_B_TCTAGTTATCAGAAGA-1	P27_3	P27 - sample C1	Aggressive	5.13725	21.7843	0.115986	0.197713	0.0281262	0.194513	0.277095	0.369189	0.549274	0.353837	0.40587	0.211987	0.333136	0.534372	0.0310074
V10A20_007_B_TCTCATGAGATAGGGT-1	P27_3	P27 - sample C1	Aggressive	23.9412	6.94118	0.142206	0.18142	0.0303867	0.262398	0.135663	0.397878	0.653097	0.354136	0.409029	0.263409	0.377712	0.754636	0.0338664
V10A20_007_B_TCTCCCTGGGCAGCGT-1	P27_3	P27 - sample C1	Aggressive	19.9412	1.98039	0.141897	0.0664423	0.025427	0.279054	0.214054	0.427521	0.7029	0.400104	0.47977	0.186166	0.402396	0.763521	0.0331424
V10A20_007_B_TCTGAACTCGTACCCG-1	P27_3	P27 - sample C1	Aggressive	28.4902	8.92157	0.139796	0.124059	0.0277	0.224691	0.255652	0.457909	0.715364	0.373563	0.518025	0.236679	0.32903	0.724917	0.0206874
V10A20_007_B_TCTGAATTCCGTACAA-1	P27_3	P27 - sample C1	Aggressive	27.902	21.8039	0.213929	0.135008	0.0443762	0.238072	0.513908	0.298672	0.411798	0.403807	0.471176	0.0979521	0.0861535	0.170864	0.0808146
V10A20_007_B_TCTGATGTATTCTGTC-1	P27_3	P27 - sample C1	Aggressive	21.6471	4.96078	0.141983	0.102719	0.0267249	0.31534	0.160917	0.3938	0.554992	0.440737	0.505406	0.22061	0.55887	0.713349	0.0423909
V10A20_007_B_TCTGCCAGAAACTGCA-1	P27_3	P27 - sample C1	Aggressive	19.3725	14.8627	0.201337	0.207522	0.0336983	0.250781	0.26135	0.288368	0.448865	0.412609	0.469229	0.27951	0.392271	0.379851	0.0613417
V10A20_007_B_TCTGGGAACCTTTGAA-1	P27_3	P27 - sample C1	Aggressive	30.1961	15.8627	0.159319	0.179074	0.0336905	0.213542	0.43939	0.289431	0.454135	0.406699	0.499679	0.101299	0.129359	0.184791	0.0687044
V10A20_007_B_TCTTACTTATGCCTCT-1	P27_3	P27 - sample C1	Aggressive	27.3529	10.902	0.163465	0.0786676	0.0368034	0.186125	0.441693	0.200836	0.451095	0.357519	0.384801	0.146439	0.241865	0.265	0.0515675
V10A20_007_B_TCTTAGAGTGAACTCT-1	P27_3	P27 - sample C1	Aggressive	30.7647	12.902	0.156013	0.0701311	0.035923	0.161578	0.498639	0.242172	0.254855	0.594557	0.454709	0.0993351	0.0759641	0.153175	0.106116
V10A20_007_B_TCTTCCCATGGGCACA-1	P27_3	P27 - sample C1	Aggressive	29.0392	23.7843	0.31797	0.182663	0.0348271	0.195008	0.435936	0.315064	0.487517	0.269707	0.381761	0.160883	0.0994947	0.268874	0.078934
V10A20_007_B_TCTTCGAATAGACGTT-1	P27_3	P27 - sample C1	Aggressive	14.8039	16.8431	0.165386	0.222203	0.0245743	0.263046	0.284759	0.324082	0.450631	0.416389	0.41145	0.25217	0.353595	0.3639	0.0601228
V10A20_007_B_TCTTCGATACCAATAA-1	P27_3	P27 - sample C1	Aggressive	11.9608	23.7843	0.123032	0.201635	0.0410919	0.229931	0.403309	0.392333	0.5691	0.411595	0.516622	0.250834	0.352441	0.516188	0.0219075
V10A20_007_B_TCTTGATGCGTAGCGA-1	P27_3	P27 - sample C1	Aggressive	13.098	23.7843	0.191527	0.310978	0.0273507	0.211445	0.358416	0.435242	0.441011	0.378785	0.403073	0.329249	0.4321	0.409241	0.0774846
V10A20_007_B_TCTTTAAGACTATGAA-1	P27_3	P27 - sample C1	Aggressive	30.1765	21.8039	0.218479	0.128641	0.0358398	0.294016	0.582903	0.259236	0.385897	0.372153	0.514168	0.146718	0.12607	0.179775	0.15731
V10A20_007_B_TGAAAGGACCTGACTC-1	P27_3	P27 - sample C1	Aggressive	21.6471	20.8235	0.148824	0.240342	0.0324964	0.197018	0.092642	0.494196	0.746684	0.351037	0.407157	0.143811	0.394786	0.457032	0.0443791
V10A20_007_B_TGACATCGAGCGGACC-1	P27_3	P27 - sample C1	Aggressive	31.902	20.8235	0.191251	0.0851478	0.041093	0.24772	0.69658	0.2415	0.393817	0.313677	0.402457	0.136655	0.0776643	0.166351	0.075444
V10A20_007_B_TGACGATGCACTAGAA-1	P27_3	P27 - sample C1	Aggressive	28.4706	18.8431	0.163519	0.109573	0.0298986	0.229864	0.549904	0.275275	0.240261	0.477636	0.501129	0.104151	0.13937	0.168473	0.11457
V10A20_007_B_TGACTATAATCCTTTC-1	P27_3	P27 - sample C1	Aggressive	13.1176	9.90196	0.174857	0.136519	0.0390932	0.256513	0.628984	0.426703	0.452734	0.394622	0.516292	0.151428	0.384536	0.557934	0.0457694
V10A20_007_B_TGAGAGATTTACCACG-1	P27_3	P27 - sample C1	Aggressive	26.1961	14.8627	0.180224	0.184025	0.0307884	0.236022	0.136431	0.530805	0.75543	0.416177	0.431957	0.187516	0.363528	0.462113	0.0320942
V10A20_007_B_TGAGCGGAAAGTGTTC-1	P27_3	P27 - sample C1	Aggressive	11.4118	0.980392	0.254696	0.238583	0.0487488	0.225408	0.369128	0.359158	0.565686	0.2638	0.311052	0.134768	0.316808	0.492776	0.106271
V10A20_007_B_TGAGTAAATTAGCGTA-1	P27_3	P27 - sample C1	Aggressive	6.84314	8.92157	0.136084	0.108781	0.0245042	0.253217	0.588542	0.378701	0.533111	0.375393	0.465694	0.193245	0.346312	0.640703	0.0374112
V10A20_007_B_TGAGTGGTCCGTGACG-1	P27_3	P27 - sample C1	Aggressive	22.2157	25.7647	0.279071	0.165668	0.046827	0.192624	0.497037	0.247349	0.378684	0.530866	0.427352	0.108936	0.188734	0.211774	0.133128
V10A20_007_B_TGCAAGAATGACGTAA-1	P27_3	P27 - sample C1	Aggressive	8.54902	25.7647	0.113302	0.0821124	0.0295237	0.173142	0.696677	0.158255	0.222179	0.288369	0.267745	0.190378	0.10282	0.16785	0.074976
V10A20_007_B_TGCAGAGTACCGAGCA-1	P27_3	P27 - sample C1	Aggressive	0.568627	17.8235	0.147508	0.182528	0.0516057	0.22377	0.481512	0.330011	0.559655	0.343716	0.406917	0.164471	0.307242	0.392643	0.0649389
V10A20_007_B_TGCAGGATCGGCAAAG-1	P27_3	P27 - sample C1	Aggressive	16.5098	31.7059	0.128143	0.113735	0.0230287	0.260244	0.113948	0.42463	0.766853	0.465894	0.505652	0.176597	0.434243	0.630749	0.031885
V10A20_007_B_TGCAGTTTCCTCCCAT-1	P27_3	P27 - sample C1	Aggressive	25.6275	15.8627	0.177231	0.21967	0.0319962	0.176978	0.110152	0.482197	0.721674	0.303272	0.346423	0.138884	0.336521	0.355891	0.0340627
V10A20_007_B_TGCATATGTCTGTCAC-1	P27_3	P27 - sample C1	Aggressive	22.7843	20.8235	0.189424	0.238406	0.0268344	0.229098	0.203939	0.471148	0.685707	0.415427	0.425994	0.133916	0.302451	0.371507	0.0269296
V10A20_007_B_TGCCAGTACGTGGAGA-1	P27_3	P27 - sample C1	Aggressive	14.8235	4.96078	0.189037	0.172655	0.0289929	0.220062	0.560003	0.306508	0.432353	0.337692	0.393029	0.138496	0.27453	0.366591	0.0799338
V10A20_007_B_TGCCCGTACCGTTAAA-1	P27_3	P27 - sample C1	Aggressive	17.098	10.902	0.142278	0.241854	0.0363168	0.236376	0.188613	0.392061	0.457908	0.398494	0.437606	0.227444	0.407394	0.515215	0.0516127
V10A20_007_B_TGCCTTGGCCAGGCAA-1	P27_3	P27 - sample C1	Aggressive	21.0784	3.96078	0.167834	0.0825181	0.0301022	0.319704	0.187401	0.456973	0.622904	0.491244	0.543055	0.204377	0.447683	0.661743	0.0382173
V10A20_007_B_TGCGCAAAGCATTTGG-1	P27_3	P27 - sample C1	Aggressive	12.5294	24.7647	0.169243	0.219575	0.0315144	0.243676	0.280119	0.445521	0.625852	0.358554	0.459528	0.298786	0.322607	0.545399	0.0299137
V10A20_007_B_TGCGTTTGTTGACACT-1	P27_3	P27 - sample C1	Aggressive	17.6667	13.8824	0.218671	0.16834	0.0370171	0.205461	0.33617	0.228919	0.357405	0.371835	0.384422	0.273079	0.240034	0.273798	0.0649388
V10A20_007_B_TGCTAAGTGTCTATTT-1	P27_3	P27 - sample C1	Aggressive	25.6471	3.98039	0.170125	0.101425	0.0382754	0.276848	0.153631	0.321307	0.527884	0.448479	0.510754	0.205558	0.551883	0.788003	0.10041
V10A20_007_B_TGCTCCACAGTTCTTA-1	P27_3	P27 - sample C1	Aggressive	28.4902	10.902	0.144478	0.110991	0.0311305	0.237063	0.36848	0.383206	0.582346	0.441237	0.536346	0.17699	0.340893	0.374917	0.0409665
V10A20_007_B_TGCTGTTGAAGAACTC-1	P27_3	P27 - sample C1	Aggressive	11.9608	17.8431	0.160639	0.226656	0.0349803	0.241627	0.192502	0.366339	0.537138	0.456943	0.439223	0.197479	0.427583	0.482153	0.0518868
V10A20_007_B_TGGACTGTTCGCTCAA-1	P27_3	P27 - sample C1	Aggressive	15.9412	18.8235	0.152669	0.190265	0.0338753	0.236891	0.342779	0.296899	0.569002	0.349648	0.41046	0.300094	0.349314	0.403381	0.0583355
V10A20_007_B_TGGCAAACTAAATTAC-1	P27_3	P27 - sample C1	Aggressive	18.8039	5.94118	0.221315	0.0897519	0.0314375	0.31845	0.178243	0.314364	0.517138	0.554907	0.589619	0.222418	0.435241	0.621867	0.0494216
V10A20_007_B_TGGCAGATTACGATCA-1	P27_3	P27 - sample C1	Aggressive	7.41176	11.8824	0.157629	0.152397	0.028433	0.230868	0.129274	0.313149	0.58925	0.358479	0.398655	0.156843	0.420086	0.485222	0.0776539
V10A20_007_B_TGGCAGCAGTAATAGT-1	P27_3	P27 - sample C1	Aggressive	9.11765	16.8431	0.176163	0.158042	0.0281171	0.293109	0.131626	0.462263	0.604024	0.464761	0.545265	0.201915	0.428116	0.608389	0.0293085
V10A20_007_B_TGGCCAAACTGAAGTA-1	P27_3	P27 - sample C1	Aggressive	17.6471	27.7451	0.119577	0.174913	0.0267148	0.218972	0.112312	0.555052	0.776325	0.404235	0.413073	0.179296	0.421947	0.640211	0.0278849
V10A20_007_B_TGGCGATCAAGTTATG-1	P27_3	P27 - sample C1	Aggressive	5.70588	4.94118	0.0961538	0.0698869	0.0259397	0.179799	0.865886	0.113637	0.267697	0.190101	0.230179	0.135543	0.15744	0.228164	0.0450384
V10A20_007_B_TGGGCCCATACTAATT-1	P27_3	P27 - sample C1	Aggressive	25.0784	8.92157	0.123838	0.127157	0.0303891	0.231317	0.165962	0.371582	0.726672	0.363124	0.467589	0.205432	0.359675	0.58594	0.0270601
V10A20_007_B_TGGTAGAATATATGGG-1	P27_3	P27 - sample C1	Aggressive	31.3333	7.94118	0	0	0	0	0	0	0	0	0	0	0	0	0
V10A20_007_B_TGGTCCCACGCTACGG-1	P27_3	P27 - sample C1	Aggressive	16.5294	3.96078	0.158182	0.112193	0.0300402	0.201915	0.650443	0.237131	0.424413	0.359575	0.365816	0.134844	0.276134	0.339309	0.0550552
V10A20_007_B_TGGTTCAACGGGTAAT-1	P27_3	P27 - sample C1	Aggressive	16.5294	5.94118	0.161652	0.175019	0.0307539	0.248096	0.34916	0.436727	0.648855	0.388356	0.495551	0.203302	0.332306	0.705603	0.0316585
V10A20_007_B_TGTACGAACAAATCCG-1	P27_3	P27 - sample C1	Aggressive	7.41176	17.8235	0.226564	0.175745	0.0396762	0.244618	0.130838	0.435923	0.601263	0.402121	0.497171	0.191968	0.451192	0.725723	0.036026
V10A20_007_B_TGTAGGAGAAATTTCC-1	P27_3	P27 - sample C1	Aggressive	23.3529	21.8039	0.167778	0.203564	0.028763	0.231727	0.541859	0.312805	0.454758	0.396341	0.401069	0.113097	0.210101	0.19665	0.0567347
V10A20_007_B_TGTATAACAGATCCTG-1	P27_3	P27 - sample C1	Aggressive	19.3529	26.7647	0.13963	0.0946004	0.0288797	0.22226	0.12182	0.437325	0.773402	0.386643	0.425627	0.174836	0.366723	0.581043	0.0263791
V10A20_007_B_TGTATGGCGCAGACAG-1	P27_3	P27 - sample C1	Aggressive	27.3529	12.8824	0.131097	0.122601	0.0294807	0.182462	0.37787	0.33389	0.510209	0.316766	0.380713	0.130474	0.304159	0.328315	0.0270498
V10A20_007_B_TGTGGCAAAGCGTATG-1	P27_3	P27 - sample C1	Aggressive	23.9216	26.7647	0.149698	0.0392384	0.0732291	0.198195	0.765472	0.170915	0.367679	0.354648	0.323814	0.120427	0.0653921	0.138387	0.057216
V10A20_007_B_TGTTATTGTATGTGGC-1	P27_3	P27 - sample C1	Aggressive	23.3529	11.902	0.208442	0.150184	0.0499711	0.12722	0.100717	0.174066	0.286337	0.31855	0.264808	0.116377	0.216087	0.216872	0.0548737
V10A20_007_B_TGTTCGTATTGCGGTG-1	P27_3	P27 - sample C1	Aggressive	9.11765	6.94118	0.115912	0.080138	0.025066	0.161647	0.721703	0.149152	0.385933	0.226185	0.27705	0.126524	0.238535	0.342936	0.0862623
V10A20_007_B_TTAAACTCGAATTCAT-1	P27_3	P27 - sample C1	Aggressive	28.4706	24.7843	0.190656	0.131012	0.0416485	0.143224	0.346976	0.236821	0.285585	0.269576	0.310649	0.0722006	0.0783926	0.119628	0.17546
V10A20_007_B_TTAAGATAGGATTGAC-1	P27_3	P27 - sample C1	Aggressive	31.902	12.902	0.163845	0.0551455	0.0327412	0.156439	0.713139	0.170915	0.279101	0.434593	0.406677	0.114641	0.0550846	0.152286	0.0598585
V10A20_007_B_TTAATGTAGACCAGGT-1	P27_3	P27 - sample C1	Aggressive	13.098	25.7647	0.168275	0.193397	0.0356795	0.272071	0.17524	0.455796	0.63398	0.431529	0.52801	0.308461	0.409862	0.589062	0.0284602
V10A20_007_B_TTACATGCCACAACTA-1	P27_3	P27 - sample C1	Aggressive	33.0392	14.8824	0.115918	0.0722536	0.0294092	0.203874	0.73398	0.191349	0.355402	0.357956	0.388194	0.131826	0.0740912	0.150237	0.0615009
V10A20_007_B_TTACGGATGGTTCGAG-1	P27_3	P27 - sample C1	Aggressive	27.3333	22.8039	0.209191	0.130688	0.031782	0.300272	0.519919	0.296151	0.429926	0.469631	0.499971	0.151653	0.106691	0.188929	0.0844117
V10A20_007_B_TTACTAAAGGACTTTA-1	P27_3	P27 - sample C1	Aggressive	18.8039	7.92157	0.179161	0.148355	0.0474777	0.283927	0.13273	0.406076	0.487574	0.430232	0.428228	0.215358	0.433556	0.563778	0.0462071
V10A20_007_B_TTACTCCGGCCGGGAA-1	P27_3	P27 - sample C1	Aggressive	18.8039	21.8039	0.141886	0.141984	0.0362049	0.240061	0.176253	0.364968	0.693399	0.41751	0.458063	0.27059	0.424649	0.540571	0.0318645
V10A20_007_B_TTACTGGGATATTTCA-1	P27_3	P27 - sample C1	Aggressive	5.13725	11.8824	0.139851	0.158244	0.033995	0.247409	0.171109	0.409587	0.657235	0.363017	0.449008	0.171808	0.401137	0.667902	0.0440915
V10A20_007_B_TTAGAAGAACATGACT-1	P27_3	P27 - sample C1	Aggressive	10.8431	3.96078	0.100367	0.0613173	0.0265581	0.159781	0.794959	0.0803839	0.243265	0.149016	0.167913	0.0848821	0.122106	0.197722	0.0983967
V10A20_007_B_TTAGAGTTTAGAAGGA-1	P27_3	P27 - sample C1	Aggressive	23.3529	9.92157	0.100388	0.0900862	0.0458741	0.228667	0.114456	0.354947	0.655245	0.317396	0.42968	0.250129	0.405015	0.872494	0.0299604
V10A20_007_B_TTAGTTATTCGTGGCA-1	P27_3	P27 - sample C1	Aggressive	26.2157	8.92157	0.161852	0.0900881	0.0289353	0.181672	0.248328	0.220739	0.506993	0.263144	0.360888	0.147233	0.237389	0.384666	0.0513207
V10A20_007_B_TTATATACGCTGTCAC-1	P27_3	P27 - sample C1	Aggressive	16.5294	17.8431	0.143006	0.272448	0.0376002	0.254648	0.300278	0.343653	0.461071	0.322961	0.411501	0.253864	0.347566	0.441742	0.0604719
V10A20_007_B_TTATATTTGGCAATCC-1	P27_3	P27 - sample C1	Aggressive	10.8235	29.7255	0.148926	0.137134	0.0327127	0.266325	0.185201	0.480053	0.621866	0.449333	0.562832	0.229504	0.391676	0.605144	0.0333905
V10A20_007_B_TTATGAATGAAAGGGA-1	P27_3	P27 - sample C1	Aggressive	10.2549	14.8627	0.180162	0.152556	0.028793	0.322284	0.16941	0.44018	0.690758	0.495026	0.598411	0.249111	0.472433	0.834219	0.0444427
V10A20_007_B_TTATGATCTTAACGAA-1	P27_3	P27 - sample C1	Aggressive	21.0784	17.8431	0.122407	0.159707	0.0259588	0.268347	0.0817928	0.470065	0.754525	0.485098	0.505386	0.225823	0.472898	0.65526	0.0227081
V10A20_007_B_TTATTAGAGCGTGTTC-1	P27_3	P27 - sample C1	Aggressive	14.2549	9.90196	0.179235	0.152518	0.0271226	0.29316	0.373235	0.423179	0.549044	0.463594	0.501751	0.223617	0.492252	0.646616	0.0391111
V10A20_007_B_TTCAAAGTCTCTAGCC-1	P27_3	P27 - sample C1	Aggressive	17.0784	20.8039	0.20177	0.169011	0.0398179	0.220499	0.289005	0.237273	0.509814	0.336179	0.380692	0.269054	0.362449	0.316227	0.0658241
V10A20_007_B_TTCAATACTCTGAATC-1	P27_3	P27 - sample C1	Aggressive	23.3529	17.8431	0.20581	0.175563	0.0349757	0.23008	0.119867	0.492668	0.804995	0.439413	0.428794	0.190351	0.340147	0.453009	0.0301784
V10A20_007_B_TTCACGAAAGGATCAC-1	P27_3	P27 - sample C1	Aggressive	5.13725	17.8235	0.146002	0.158515	0.0463024	0.295373	0.174423	0.581536	0.643819	0.532206	0.598716	0.199495	0.499706	0.655897	0.0341382
V10A20_007_B_TTCACTCGAGCACCTA-1	P27_3	P27 - sample C1	Aggressive	13.6863	1	0.15686	0.167918	0.0439218	0.260056	0.164713	0.483061	0.809275	0.360303	0.350965	0.158436	0.322825	0.559191	0.0296443
V10A20_007_B_TTCAGCCCTGGTCCAC-1	P27_3	P27 - sample C1	Aggressive	22.7843	8.92157	0.131422	0.238782	0.0325285	0.263961	0.109517	0.376414	0.613858	0.352697	0.414387	0.222383	0.40866	0.672508	0.0331424
V10A20_007_B_TTCCGCGTGAGGCGAT-1	P27_3	P27 - sample C1	Aggressive	10.8235	9.90196	0.157996	0.0995682	0.0361298	0.180084	0.621322	0.169582	0.278891	0.329277	0.255242	0.108575	0.347669	0.243121	0.158257
V10A20_007_B_TTCCGGTTACCCACTT-1	P27_3	P27 - sample C1	Aggressive	23.9216	10.902	0.136402	0.154567	0.0328215	0.236612	0.145567	0.359507	0.622392	0.404374	0.496242	0.208814	0.383815	0.528362	0.0336953
V10A20_007_B_TTCCTCGGACTAACCA-1	P27_3	P27 - sample C1	Aggressive	23.3725	5.96078	0.152212	0.136998	0.0400104	0.30321	0.132196	0.361237	0.609595	0.367299	0.445293	0.242197	0.513963	0.703396	0.0294467
V10A20_007_B_TTCGACAGAGCCCGTG-1	P27_3	P27 - sample C1	Aggressive	13.1176	3.96078	0.11768	0.155039	0.0225998	0.198203	0.550138	0.321932	0.595765	0.313815	0.366293	0.20304	0.327234	0.631203	0.0460284
V10A20_007_B_TTCGGGACTAATCGCG-1	P27_3	P27 - sample C1	Aggressive	15.3725	19.8235	0.166675	0.20653	0.0364846	0.125663	0.223485	0.198884	0.324984	0.176996	0.213818	0.180215	0.15174	0.287843	0.0253629
V10A20_007_B_TTCTAACCGAAGCTTA-1	P27_3	P27 - sample C1	Aggressive	25.6275	21.8039	0.151105	0.121143	0.0325053	0.248453	0.624678	0.242765	0.26876	0.502663	0.546896	0.0897152	0.102583	0.137069	0.08155
V10A20_007_B_TTCTGACCGGGCTCAA-1	P27_3	P27 - sample C1	Aggressive	22.2353	3.96078	0.156554	0.0822962	0.0399887	0.295893	0.1435	0.35202	0.477035	0.426416	0.487877	0.205895	0.496232	0.534763	0.0431616
V10A20_007_B_TTCTGCCGCGCCTAGA-1	P27_3	P27 - sample C1	Aggressive	13.6863	6.94118	0.12512	0.127669	0.0272998	0.166072	0.684712	0.196673	0.369604	0.251345	0.286326	0.104515	0.201012	0.31734	0.0576148
V10A20_007_B_TTCTGCGGGTTAGCGG-1	P27_3	P27 - sample C1	Aggressive	19.9412	15.8627	0.11527	0.137747	0.0305053	0.278795	0.138504	0.443042	0.7086	0.392797	0.503924	0.245119	0.441206	0.671121	0.0234841
V10A20_007_B_TTGAAGAATTCCCAGG-1	P27_3	P27 - sample C1	Aggressive	2.84314	23.7647	0.159651	0.153741	0.0539364	0.248476	0.255932	0.480838	0.719647	0.358993	0.455929	0.167823	0.348124	0.456358	0.0230604
V10A20_007_B_TTGAATATGGACTTTC-1	P27_3	P27 - sample C1	Aggressive	17.6471	21.8039	0.193984	0.231836	0.0274151	0.22619	0.359338	0.317125	0.456063	0.432895	0.430754	0.27796	0.443293	0.34484	0.0832363
V10A20_007_B_TTGAATTCACGTGAGG-1	P27_3	P27 - sample C1	Aggressive	29.6275	16.8627	0.126567	0.102471	0.0315822	0.213987	0.438052	0.222694	0.452441	0.34957	0.381526	0.0960137	0.150603	0.172466	0.101866
V10A20_007_B_TTGACAGGAGCTCCCG-1	P27_3	P27 - sample C1	Aggressive	30.7647	8.92157	0.114251	0.0775704	0.041129	0.210825	0.389488	0.319862	0.560698	0.254687	0.43676	0.178076	0.281746	0.385103	0.0544106
V10A20_007_B_TTGACCATGTTCTCCG-1	P27_3	P27 - sample C1	Aggressive	18.7843	31.7059	0.13187	0.227212	0.0339375	0.247321	0.102999	0.481719	0.634616	0.347318	0.399805	0.196172	0.469704	0.497252	0.0352144
V10A20_007_B_TTGACGCTCCATGAGC-1	P27_3	P27 - sample C1	Aggressive	31.902	14.8824	0.166096	0.0929567	0.0243157	0.235154	0.619853	0.240341	0.319359	0.497455	0.486921	0.140373	0.144024	0.175877	0.0665525
V10A20_007_B_TTGCACAATTCAGAAA-1	P27_3	P27 - sample C1	Aggressive	6.84314	12.8824	0.170905	0.138533	0.0282747	0.296664	0.188215	0.443635	0.639236	0.452761	0.499484	0.225154	0.454687	0.643451	0.0466982
V10A20_007_B_TTGCTGATCATGTTCG-1	P27_3	P27 - sample C1	Aggressive	6.84314	22.7843	0.144087	0.170613	0.0417907	0.211518	0.668189	0.269027	0.316642	0.406025	0.397046	0.314624	0.180703	0.242562	0.0889782
V10A20_007_B_TTGGATATCGTCTACG-1	P27_3	P27 - sample C1	Aggressive	4	7.92157	0.0963405	0.0505263	0.0264825	0.189064	0.843901	0.0894238	0.243588	0.160237	0.185608	0.0930015	0.102798	0.20413	0.0568614
V10A20_007_B_TTGGGACACTGCCCGC-1	P27_3	P27 - sample C1	Aggressive	14.2353	27.7451	0.154362	0.299667	0.034485	0.210257	0.0870216	0.343923	0.567164	0.300263	0.328108	0.209178	0.305249	0.467575	0.0337535
V10A20_007_B_TTGGGCGGCGGTTGCC-1	P27_3	P27 - sample C1	Aggressive	17.6471	25.7647	0.126145	0.151431	0.0264264	0.258323	0.202679	0.461563	0.717429	0.453643	0.537276	0.208347	0.467753	0.729051	0.0312954
V10A20_007_B_TTGGTCACACTCGTAA-1	P27_3	P27 - sample C1	Aggressive	1.72549	7.92157	0.136827	0.153238	0.0291173	0.191692	0.569755	0.2498	0.406612	0.337699	0.40289	0.157113	0.258693	0.518348	0.118521
V10A20_007_B_TTGTAAGGCCAGTTGG-1	P27_3	P27 - sample C1	Aggressive	20.4902	28.7451	0.150018	0.124152	0.0421345	0.190099	0.301289	0.276542	0.4323	0.367498	0.30489	0.153176	0.249525	0.273652	0.0728934
V10A20_007_B_TTGTAATCCGTACTCG-1	P27_3	P27 - sample C1	Aggressive	5.70588	20.8039	0.139566	0.134885	0.0300216	0.228444	0.208589	0.362339	0.629015	0.380185	0.485571	0.229547	0.269962	0.505258	0.023166
V10A20_007_B_TTGTGTTTCCCGAAAG-1	P27_3	P27 - sample C1	Aggressive	7.98039	4.94118	0.106947	0.0641948	0.0309765	0.14455	0.78004	0.0851428	0.233525	0.145757	0.171805	0.103845	0.118217	0.20959	0.0878873
V10A20_007_B_TTGTTGTGTGTCAAGA-1	P27_3	P27 - sample C1	Aggressive	18.2157	24.7647	0.144902	0.14856	0.0378912	0.192393	0.149982	0.325984	0.686152	0.346148	0.350797	0.187626	0.37178	0.578526	0.025671
V10A20_007_C_AAACGAGACGGTTGAT-1	P22_3	P22 - sample C1	Aggressive	20.4902	18.8039	0.150624	0.197239	0.0616638	0.121153	0.397505	0.398206	0.766604	0.258127	0.182497	0.0885381	0.363359	0.452718	0.020217
V10A20_007_C_AAACTGCTGGCTCCAA-1	P22_3	P22 - sample C1	Aggressive	13.6667	8.90196	0.217609	0.080214	0.0896859	0.10307	0.408157	0.41653	0.665963	0.221521	0.205618	0.0719255	0.349936	0.321227	0.0309207
V10A20_007_C_AAAGGGATGTAGCAAG-1	P22_3	P22 - sample C1	Aggressive	10.8039	29.7059	0.152288	0.0524531	0.0816739	0.10914	0.279686	0.491952	0.79143	0.296994	0.185882	0.0805163	0.366137	0.299893	0.0248441
V10A20_007_C_AAAGTGTGATTTATCT-1	P22_3	P22 - sample C1	Aggressive	29.0196	9.90196	0.0802829	0.0638478	0.0204487	0.15556	0.874022	0.215303	0.4247	0.157449	0.10763	0.0608683	0.163004	0.156837	0.0169426
V10A20_007_C_AAAGTTGACTCCCGTA-1	P22_3	P22 - sample C1	Aggressive	30.1569	11.8824	0.110136	0.038341	0.0491408	0.170625	0.891222	0.128917	0.335537	0.0930859	0.0866067	0.0356336	0.0830395	0.0822578	0.0231166
V10A20_007_C_AAATAGGGTGCTATTG-1	P22_3	P22 - sample C1	Aggressive	20.4902	0.980392	0.0577635	0.0286522	0.0207412	0.187338	0.836645	0.104487	0.159532	0.0944535	0.107158	0.0521249	0.136874	0.113108	0.213285
V10A20_007_C_AAATCGTGTACCACAA-1	P22_3	P22 - sample C1	Aggressive	7.39216	9.88235	0.309713	0.121434	0.0979816	0.103016	0.637549	0.337273	0.419027	0.172631	0.252779	0.0624657	0.368978	0.28885	0.127943
V10A20_007_C_AAATGGTCAATGTGCC-1	P22_3	P22 - sample C1	Aggressive	4.54902	20.7843	0.332967	0.0959625	0.0954866	0.099834	0.468656	0.303699	0.67512	0.276155	0.173086	0.107563	0.278297	0.231751	0.0312363
V10A20_007_C_AAATTAACGGGTAGCT-1	P22_3	P22 - sample C1	Aggressive	8.52941	19.8039	0.121115	0.0948725	0.0453367	0.128227	0.683485	0.376456	0.621638	0.25002	0.175983	0.078943	0.260631	0.26207	0.0174498
V10A20_007_C_AACCCTACTGTCAATA-1	P22_3	P22 - sample C1	Aggressive	30.1569	13.8627	0.206232	0.0579448	0.185766	0.11591	0.617999	0.281992	0.651858	0.239232	0.146963	0.057401	0.188281	0.211702	0.0302335
V10A20_007_C_AACCGAGCTTGGTCAT-1	P22_3	P22 - sample C1	Aggressive	15.3529	29.7059	0.206955	0.0882788	0.125499	0.173985	0.396496	0.465921	0.717038	0.341113	0.194375	0.144091	0.389406	0.376171	0.0302897
V10A20_007_C_AACCGCTAAGGGATGC-1	P22_3	P22 - sample C1	Aggressive	27.8824	7.92157	0.134162	0.0961193	0.0466171	0.1334	0.513103	0.427984	0.700106	0.330754	0.162997	0.114271	0.361366	0.329948	0.0236582
V10A20_007_C_AACGATAATGCCGTAG-1	P22_3	P22 - sample C1	Aggressive	17.0784	0.980392	0.0917087	0.0327244	0.0428847	0.20197	0.897437	0.142063	0.353776	0.122578	0.0724284	0.0361492	0.125488	0.114583	0.01864
V10A20_007_C_AACGATATGTCAACTG-1	P22_3	P22 - sample C1	Aggressive	18.7647	29.7059	0.20611	0.0584403	0.131616	0.147119	0.447567	0.434235	0.690873	0.274007	0.163064	0.122626	0.334492	0.293329	0.0334759
V10A20_007_C_AACGCGGTCTCCAGCC-1	P22_3	P22 - sample C1	Aggressive	12.5098	30.6863	0.225158	0.0772095	0.0813972	0.141627	0.365091	0.498811	0.796339	0.307177	0.205541	0.111155	0.368281	0.333483	0.0253083
V10A20_007_C_AACGTGCGAAAGTCTC-1	P22_3	P22 - sample C1	Aggressive	17.6275	17.8235	0.140475	0.112855	0.0350351	0.137463	0.393021	0.422102	0.776409	0.367402	0.224738	0.10439	0.350987	0.375922	0.01846
V10A20_007_C_AACTCAAGTTAATTGC-1	P22_3	P22 - sample C1	Aggressive	0.568627	15.8235	0.127062	0.0601223	0.0292637	0.176371	0.831397	0.140591	0.438555	0.14368	0.118066	0.0656993	0.160015	0.235544	0.035072
V10A20_007_C_AACTCTCAATAGAGCG-1	P22_3	P22 - sample C1	Aggressive	28.451	18.8235	0.126869	0.0435139	0.0627017	0.142446	0.643586	0.353492	0.657054	0.325603	0.191638	0.13144	0.283477	0.375758	0.0241522
V10A20_007_C_AAGACTGCAAGCTACT-1	P22_3	P22 - sample C1	Aggressive	14.2157	17.8235	0.172812	0.126061	0.0521895	0.0992589	0.544401	0.337029	0.682462	0.23488	0.157438	0.083719	0.290047	0.263087	0.0206511
V10A20_007_C_AAGAGCTCTTTATCGG-1	P22_3	P22 - sample C1	Aggressive	19.3333	18.8039	0.179748	0.1646	0.042318	0.133221	0.424959	0.409262	0.739917	0.296731	0.186586	0.112068	0.319677	0.431825	0.0207173
V10A20_007_C_AAGAGGCATGGATCGC-1	P22_3	P22 - sample C1	Aggressive	21.0588	17.8235	0.110054	0.30079	0.0299564	0.15069	0.382563	0.416679	0.774896	0.364703	0.236983	0.104512	0.370891	0.394118	0.0241422
V10A20_007_C_AAGATTGGCGGAACGT-1	P22_3	P22 - sample C1	Aggressive	26.7255	27.7255	0.147652	0.0670537	0.0920241	0.092506	0.384837	0.469061	0.752243	0.245451	0.154068	0.088157	0.375434	0.314537	0.036704
V10A20_007_C_AAGCTAGATCGAGTAA-1	P22_3	P22 - sample C1	Aggressive	14.2353	3.96078	0.0787458	0.0259166	0.0180123	0.323229	0.948036	0.0701602	0.204603	0.122796	0.0666782	0.0374228	0.0787263	0.100171	0.00929625
V10A20_007_C_AAGCTCGTGCCAAGTC-1	P22_3	P22 - sample C1	Aggressive	17.0588	18.8039	0.152895	0.108175	0.0535304	0.0955388	0.408131	0.254972	0.654069	0.226498	0.153342	0.0752486	0.272784	0.266771	0.0292933
V10A20_007_C_AAGGATGAGGGACCTC-1	P22_3	P22 - sample C1	Aggressive	25.0196	26.7451	0.187835	0.0541352	0.132666	0.149397	0.458363	0.518861	0.736243	0.384169	0.183548	0.12822	0.430174	0.294456	0.022211
V10A20_007_C_AAGGTATCCTAATATA-1	P22_3	P22 - sample C1	Aggressive	21.6078	28.7255	0.241135	0.0605163	0.102029	0.133044	0.508007	0.343756	0.643624	0.270865	0.17695	0.086192	0.275467	0.288221	0.0672565
V10A20_007_C_AAGGTGATAAACCAGC-1	P22_3	P22 - sample C1	Aggressive	27.8824	9.90196	0.136897	0.0799905	0.0327363	0.129029	0.632652	0.401565	0.628121	0.289464	0.183541	0.0867404	0.370624	0.342087	0.0168434
V10A20_007_C_AAGTGTTTGGAGACGG-1	P22_3	P22 - sample C1	Aggressive	21.0588	1.98039	0.087669	0.0274758	0.0319614	0.139724	0.937538	0.0968983	0.23906	0.0562189	0.0555754	0.0321094	0.0755699	0.0711417	0.0647582
V10A20_007_C_AATAGAATCTGTTTCA-1	P22_3	P22 - sample C1	Aggressive	24.4706	5.94118	0.115481	0.0572741	0.0537779	0.100892	0.763965	0.3387	0.588385	0.173289	0.127814	0.0594008	0.218333	0.207138	0.021025
V10A20_007_C_AATCGCCTCAGCGCCA-1	P22_3	P22 - sample C1	Aggressive	20.4902	14.8431	0.141269	0.30535	0.0294231	0.13955	0.399646	0.312486	0.752924	0.329958	0.193551	0.118876	0.236023	0.420772	0.0240562
V10A20_007_C_AATCTGCGTTGGGACG-1	P22_3	P22 - sample C1	Aggressive	27.8824	21.7843	0.166723	0.0694973	0.0791187	0.157954	0.563145	0.44747	0.668524	0.348668	0.203529	0.141729	0.376553	0.391167	0.0212349
V10A20_007_C_AATGACGTAGGATGTC-1	P22_3	P22 - sample C1	Aggressive	19.9216	9.90196	0.184042	0.0822415	0.124791	0.113106	0.473917	0.332991	0.722698	0.299382	0.200811	0.0772545	0.277621	0.285333	0.0202478
V10A20_007_C_AATGCAACCGGGTACC-1	P22_3	P22 - sample C1	Aggressive	9.09804	28.7059	0.147714	0.0483261	0.0781355	0.116495	0.667824	0.326325	0.652845	0.226662	0.154116	0.0731027	0.227938	0.185541	0.0245735
V10A20_007_C_AATTCTAGAGTTAGGC-1	P22_3	P22 - sample C1	Aggressive	11.3922	4.94118	0.107849	0.0631768	0.0355818	0.296119	0.850419	0.15234	0.215645	0.176255	0.157741	0.052959	0.25169	0.220334	0.0364753
V10A20_007_C_ACAAATCGCACCGAAT-1	P22_3	P22 - sample C1	Aggressive	22.1961	3.96078	0.154201	0.0555371	0.0781015	0.0839519	0.568232	0.355912	0.711788	0.247954	0.153967	0.0957388	0.28958	0.278105	0.0301979
V10A20_007_C_ACAAATGGTAGTGTTT-1	P22_3	P22 - sample C1	Aggressive	23.3333	9.90196	0.157254	0.0707916	0.0399768	0.109404	0.710593	0.291958	0.611158	0.224934	0.154934	0.0638877	0.271231	0.214818	0.0156794
V10A20_007_C_ACAACAGCATGAGCTA-1	P22_3	P22 - sample C1	Aggressive	16.4902	21.7843	0.200991	0.111837	0.0526729	0.121831	0.523739	0.483037	0.702825	0.280219	0.216045	0.0865692	0.352628	0.418389	0.0283923
V10A20_007_C_ACAAGGAAATCCGCCC-1	P22_3	P22 - sample C1	Aggressive	18.2157	4.94118	0.173389	0.0903492	0.0428593	0.0993271	0.550564	0.312825	0.625675	0.236454	0.170865	0.0736291	0.279631	0.345031	0.0259032
V10A20_007_C_ACAATTTGAGCAGTGG-1	P22_3	P22 - sample C1	Aggressive	22.1765	25.7451	0.199289	0.0502441	0.0751935	0.143802	0.479893	0.482131	0.731347	0.315075	0.208067	0.100848	0.307303	0.399411	0.0239248
V10A20_007_C_ACACACCAGGACCAGT-1	P22_3	P22 - sample C1	Aggressive	26.7451	9.90196	0.149786	0.0751837	0.065966	0.135881	0.552432	0.388927	0.679673	0.346969	0.166724	0.118435	0.413648	0.363225	0.0173176
V10A20_007_C_ACACGAGACTCCTTCT-1	P22_3	P22 - sample C1	Aggressive	15.9216	22.7647	0.15184	0.103766	0.0528547	0.120473	0.53579	0.445805	0.680255	0.261104	0.249855	0.0973319	0.35258	0.397847	0.0274498
V10A20_007_C_ACATCGATCGTTTACC-1	P22_3	P22 - sample C1	Aggressive	10.8039	11.8824	0.139046	0.0913426	0.0902453	0.0988013	0.531628	0.351644	0.665745	0.224845	0.207189	0.0680051	0.356571	0.289499	0.0349204
V10A20_007_C_ACATCGTATGCAATGG-1	P22_3	P22 - sample C1	Aggressive	21.6275	8.90196	0.131007	0.0841912	0.0763742	0.122339	0.639332	0.306264	0.641005	0.268489	0.180075	0.0734756	0.303545	0.267349	0.020444
V10A20_007_C_ACCACAAGTTTCTATC-1	P22_3	P22 - sample C1	Aggressive	6.2549	23.7451	0.171175	0.0661322	0.0521564	0.113613	0.692323	0.250496	0.592655	0.214393	0.114531	0.0652424	0.216846	0.167505	0.0180877
V10A20_007_C_ACCACGTGCAGCTATA-1	P22_3	P22 - sample C1	Aggressive	18.7843	5.94118	0.225899	0.0824574	0.064306	0.0976832	0.405273	0.221511	0.666309	0.239189	0.165752	0.0764131	0.332777	0.284537	0.0309037
V10A20_007_C_ACCCAACGCCCGTGGC-1	P22_3	P22 - sample C1	Aggressive	24.4706	23.7647	0.139514	0.0841149	0.0650054	0.150321	0.554907	0.412505	0.681158	0.3397	0.181458	0.116801	0.316152	0.327417	0.03161
V10A20_007_C_ACCCGGTTACACTTCC-1	P22_3	P22 - sample C1	Aggressive	2.84314	11.8627	0.127366	0.0565066	0.107551	0.0950299	0.607081	0.378041	0.668207	0.205962	0.183058	0.0703583	0.274537	0.332561	0.0222326
V10A20_007_C_ACCCTCCCTTGCTATT-1	P22_3	P22 - sample C1	Aggressive	23.3333	5.94118	0.0905993	0.0301811	0.0464522	0.144133	0.790171	0.154056	0.474199	0.130886	0.116158	0.0454973	0.179365	0.160017	0.0179329
V10A20_007_C_ACCGACTGAGTCCCAC-1	P22_3	P22 - sample C1	Aggressive	13.0784	25.7451	0.247946	0.108109	0.0988189	0.116329	0.367725	0.501523	0.736519	0.266441	0.177751	0.0950564	0.403252	0.282884	0.0369323
V10A20_007_C_ACCGATGGTAGCATCG-1	P22_3	P22 - sample C1	Aggressive	27.8824	17.8235	0.0956216	0.0393509	0.0629741	0.138476	0.689633	0.303937	0.632385	0.296322	0.169271	0.106463	0.297883	0.32318	0.016038
V10A20_007_C_ACCGCAATAACTGCCT-1	P22_3	P22 - sample C1	Aggressive	20.4902	2.96078	0.149155	0.0486233	0.0768329	0.127368	0.790168	0.285274	0.48982	0.155102	0.125373	0.0731053	0.224187	0.179715	0.0367673
V10A20_007_C_ACGATCATACATAGAG-1	P22_3	P22 - sample C1	Aggressive	11.3725	28.7059	0.259254	0.0724063	0.1593	0.111009	0.323187	0.503539	0.753942	0.286512	0.17317	0.115688	0.388713	0.305919	0.0306091
V10A20_007_C_ACGCATTCGTGAGTAC-1	P22_3	P22 - sample C1	Aggressive	10.2353	20.7843	0.110775	0.0389416	0.0360688	0.160746	0.84915	0.135446	0.374664	0.117333	0.0859694	0.0466929	0.16146	0.107779	0.0247833
V10A20_007_C_ACGCCGCTAGACGACC-1	P22_3	P22 - sample C1	Aggressive	15.9412	10.8824	0.187024	0.152918	0.0419367	0.134109	0.504268	0.404649	0.540504	0.338789	0.300954	0.0787232	0.648163	0.455685	0.0948243
V10A20_007_C_ACGCGGGCCAAGGACA-1	P22_3	P22 - sample C1	Aggressive	10.8039	19.8039	0.145122	0.0685354	0.05789	0.126972	0.735957	0.261297	0.503604	0.204227	0.13368	0.0654047	0.215098	0.172328	0.0221392
V10A20_007_C_ACGGCGACGATGGGAA-1	P22_3	P22 - sample C1	Aggressive	19.3529	4.94118	0.141547	0.087648	0.0453372	0.108141	0.505666	0.308468	0.695729	0.247965	0.166187	0.0808236	0.269222	0.330722	0.01353
V10A20_007_C_ACGTAGATTGCTGATG-1	P22_3	P22 - sample C1	Aggressive	13.6471	20.7843	0.11141	0.0843025	0.0657054	0.121391	0.612528	0.367423	0.65027	0.260996	0.206482	0.0786539	0.296974	0.306963	0.0177311
V10A20_007_C_ACGTATTACTCCGATC-1	P22_3	P22 - sample C1	Aggressive	30.7255	12.8824	0.121021	0.0437862	0.063988	0.154369	0.736869	0.164875	0.521477	0.14928	0.116824	0.0390533	0.230954	0.191298	0.0262133
V10A20_007_C_ACGTTAATGTCGAAGA-1	P22_3	P22 - sample C1	Aggressive	14.7843	12.8627	0.163722	0.122712	0.0726966	0.122804	0.522155	0.342774	0.670217	0.326498	0.204526	0.0887534	0.393477	0.327253	0.0213306
V10A20_007_C_ACTCAATAAAGGCACG-1	P22_3	P22 - sample C1	Aggressive	14.7843	28.7059	0.187082	0.0815716	0.0809315	0.15177	0.475086	0.451432	0.699217	0.273212	0.208382	0.0991969	0.368268	0.359164	0.0226732
V10A20_007_C_ACTCGTCAGTAATCCC-1	P22_3	P22 - sample C1	Aggressive	19.9216	17.8235	0.134081	0.242557	0.0297574	0.129787	0.462268	0.366145	0.701463	0.275277	0.193303	0.0868858	0.388871	0.484598	0.0319891
V10A20_007_C_ACTCTCTGACTTAGGT-1	P22_3	P22 - sample C1	Aggressive	19.9216	11.8824	0.179032	0.0912432	0.117519	0.125286	0.489023	0.377811	0.697431	0.310103	0.197747	0.0955531	0.295477	0.325164	0.0272802
V10A20_007_C_ACTCTTGTATAGTAAC-1	P22_3	P22 - sample C1	Aggressive	15.3529	17.8235	0.113541	0.0886356	0.0527536	0.1299	0.540442	0.388982	0.681428	0.272808	0.245083	0.0837005	0.394482	0.332121	0.0335812
V10A20_007_C_ACTGAATGGCGAAAGT-1	P22_3	P22 - sample C1	Aggressive	22.7647	6.92157	0.106191	0.0277012	0.089413	0.167461	0.723086	0.26893	0.60722	0.243516	0.154038	0.0631814	0.186668	0.228697	0.0133183
V10A20_007_C_ACTGTACGATACACAT-1	P22_3	P22 - sample C1	Aggressive	19.902	23.7647	0.26386	0.0611953	0.105381	0.115614	0.461555	0.33494	0.738031	0.281908	0.196691	0.107443	0.388275	0.288369	0.0353173
V10A20_007_C_ACTGTCCAGGATTATA-1	P22_3	P22 - sample C1	Aggressive	6.82353	20.7843	0.184655	0.137364	0.0411188	0.110789	0.503524	0.41914	0.717182	0.328873	0.197293	0.11445	0.315171	0.311442	0.0216471
V10A20_007_C_ACTGTCTTCTTTAGAA-1	P22_3	P22 - sample C1	Aggressive	11.9412	23.7647	0.20347	0.0723777	0.114441	0.100596	0.563124	0.492035	0.683976	0.259848	0.168558	0.095087	0.363054	0.239891	0.0321937
V10A20_007_C_ACTTATACTTACCCGG-1	P22_3	P22 - sample C1	Aggressive	26.7451	17.8235	0.121213	0.0597618	0.0705394	0.134016	0.674571	0.275515	0.58693	0.288508	0.157789	0.122559	0.296598	0.317101	0.0211778
V10A20_007_C_ACTTATTAGGATCGGT-1	P22_3	P22 - sample C1	Aggressive	5.11765	15.8235	0.180568	0.0631646	0.0686334	0.130082	0.777189	0.274618	0.526431	0.210261	0.151856	0.0813357	0.218076	0.25863	0.0286752
V10A20_007_C_ACTTATTTATGTGCCA-1	P22_3	P22 - sample C1	Aggressive	26.7451	7.92157	0.190521	0.0692156	0.0652829	0.119731	0.499059	0.395564	0.722433	0.318165	0.157669	0.130982	0.35803	0.294993	0.0299636
V10A20_007_C_ACTTCAGGCTGATCCC-1	P22_3	P22 - sample C1	Aggressive	21.6275	2.96078	0.163102	0.042209	0.0867206	0.098787	0.601894	0.397954	0.689578	0.241947	0.152284	0.0848596	0.303304	0.217479	0.0318997
V10A20_007_C_ACTTCGCCATACGCAC-1	P22_3	P22 - sample C1	Aggressive	18.1961	26.7255	0.182476	0.0516965	0.0942581	0.14899	0.420074	0.446898	0.753161	0.325128	0.189293	0.102263	0.326392	0.358009	0.0269999
V10A20_007_C_ACTTGACTCCCTCTTT-1	P22_3	P22 - sample C1	Aggressive	16.5098	11.8824	0.191811	0.121046	0.0496547	0.10068	0.47404	0.370787	0.7099	0.243777	0.183253	0.0588056	0.338417	0.32597	0.0212764
V10A20_007_C_ACTTGGGACCCGGTGG-1	P22_3	P22 - sample C1	Aggressive	3.41176	24.7451	0.11023	0.0519933	0.110364	0.129727	0.815838	0.21876	0.46673	0.153853	0.118414	0.0533332	0.170156	0.176038	0.0216347
V10A20_007_C_ACTTTCCTATAGCTTC-1	P22_3	P22 - sample C1	Aggressive	10.8039	25.7451	0.204173	0.0598929	0.103064	0.101021	0.499417	0.407551	0.743513	0.266801	0.157358	0.0855947	0.281701	0.207829	0.0277632
V10A20_007_C_AGAACGTGGTACATTC-1	P22_3	P22 - sample C1	Aggressive	17.0588	26.7255	0.175047	0.102075	0.0719502	0.130747	0.390623	0.436068	0.724809	0.261894	0.176907	0.0944759	0.332043	0.295784	0.0269887
V10A20_007_C_AGAAGGTTGCCGAATT-1	P22_3	P22 - sample C1	Aggressive	0.568627	11.8627	0.184833	0.0653883	0.107725	0.15226	0.596792	0.327602	0.663046	0.271815	0.216177	0.0985691	0.334476	0.280612	0.0189908
V10A20_007_C_AGAATTATGGATTCGA-1	P22_3	P22 - sample C1	Aggressive	31.2941	21.7843	0	0	0	0	0	0	0	0	0	0	0	0	0
V10A20_007_C_AGACCCACCGCTGATC-1	P22_3	P22 - sample C1	Aggressive	12.5294	4.94118	0.124694	0.0535867	0.030674	0.290145	0.864959	0.0955821	0.28532	0.196881	0.125474	0.0566531	0.201765	0.229853	0.0493776
V10A20_007_C_AGACCCGCCCTCCTCG-1	P22_3	P22 - sample C1	Aggressive	7.39216	27.7255	0.212228	0.0488746	0.101587	0.123655	0.471036	0.454415	0.718838	0.320543	0.18746	0.112334	0.30076	0.291263	0.0233627
V10A20_007_C_AGAGAACCGTCTAGGA-1	P22_3	P22 - sample C1	Aggressive	25.5882	27.7255	0.133318	0.0476583	0.0461384	0.111641	0.459071	0.565984	0.746333	0.271866	0.164091	0.116566	0.321836	0.301574	0.0242033
V10A20_007_C_AGATACTCAAGATCGA-1	P22_3	P22 - sample C1	Aggressive	22.1961	7.92157	0.100204	0.0418175	0.0307378	0.140844	0.651434	0.306983	0.649802	0.234052	0.171195	0.0632233	0.259116	0.25665	0.0123758
V10A20_007_C_AGATCTCAGGTGTGAT-1	P22_3	P22 - sample C1	Aggressive	18.1961	24.7451	0.248545	0.0896779	0.0980898	0.116703	0.459222	0.340392	0.693212	0.253934	0.174754	0.0970852	0.340042	0.255861	0.0473741
V10A20_007_C_AGCACCAGTACTCACG-1	P22_3	P22 - sample C1	Aggressive	12.5098	26.7255	0.309036	0.133657	0.100959	0.111931	0.401023	0.467051	0.729528	0.27068	0.176268	0.0992895	0.489078	0.26754	0.0771736
V10A20_007_C_AGCGTGGTATTCTACT-1	P22_3	P22 - sample C1	Aggressive	15.9412	8.90196	0.140306	0.0977815	0.0470293	0.109064	0.456787	0.411492	0.701715	0.251128	0.220368	0.0680865	0.367776	0.379093	0.0168347
V10A20_007_C_AGCTCTAGACGTTCCA-1	P22_3	P22 - sample C1	Aggressive	18.7843	15.8431	0.184088	0.114729	0.0715694	0.151806	0.399455	0.372975	0.773147	0.370852	0.231178	0.129128	0.340669	0.359732	0.0253758
V10A20_007_C_AGGACAGTCGAATCCC-1	P22_3	P22 - sample C1	Aggressive	23.902	10.8824	0.24332	0.127961	0.0504152	0.111067	0.620618	0.382331	0.647896	0.2723	0.16645	0.100958	0.34292	0.355042	0.0327562
V10A20_007_C_AGGCAGATGCGTAAAC-1	P22_3	P22 - sample C1	Aggressive	24.451	27.7255	0.156582	0.0501821	0.0779672	0.137218	0.537728	0.451808	0.698059	0.298664	0.163738	0.112846	0.375627	0.280336	0.0273356
V10A20_007_C_AGGGCTGCAGTTACAG-1	P22_3	P22 - sample C1	Aggressive	12.5098	18.8039	0.161708	0.0915764	0.0652941	0.112789	0.671017	0.187292	0.523048	0.149157	0.124706	0.0527398	0.206409	0.198163	0.0436837
V10A20_007_C_AGGGTCGATGCGAACT-1	P22_3	P22 - sample C1	Aggressive	30.7255	16.8431	0.125821	0.0543652	0.0487932	0.112759	0.686162	0.349794	0.625375	0.284073	0.171334	0.0850472	0.314107	0.317418	0.022439
V10A20_007_C_AGGGTGCTCTCGAGGG-1	P22_3	P22 - sample C1	Aggressive	27.8824	19.8039	0.141186	0.0631369	0.0881188	0.155406	0.552638	0.394035	0.643122	0.33511	0.184552	0.166498	0.388126	0.405382	0.0246453
V10A20_007_C_AGGGTTCCCTTTGGTT-1	P22_3	P22 - sample C1	Aggressive	25.6078	23.7647	0.198495	0.0485899	0.164257	0.148139	0.519656	0.366785	0.740831	0.331246	0.190869	0.11741	0.318	0.299783	0.0283367
V10A20_007_C_AGGGTTTAGTTCGGGA-1	P22_3	P22 - sample C1	Aggressive	11.3725	20.7843	0.129221	0.0593704	0.057712	0.125235	0.773618	0.252169	0.538852	0.173336	0.133931	0.057413	0.191897	0.170468	0.015103
V10A20_007_C_AGTACGGGCACCTGGC-1	P22_3	P22 - sample C1	Aggressive	20.4706	28.7059	0.197992	0.0600083	0.0684581	0.170313	0.563076	0.428378	0.645102	0.325434	0.179132	0.10861	0.382232	0.353168	0.0327201
V10A20_007_C_AGTCAACACCACCATC-1	P22_3	P22 - sample C1	Aggressive	2.27451	12.8627	0.167018	0.0698188	0.0601134	0.11189	0.700005	0.303343	0.561415	0.196525	0.142703	0.0784302	0.202859	0.302487	0.0260447
V10A20_007_C_AGTCAAGATGACACTT-1	P22_3	P22 - sample C1	Aggressive	26.7451	5.94118	0.181372	0.0537086	0.0936774	0.0928199	0.465593	0.374263	0.749649	0.229809	0.149508	0.133136	0.287385	0.302322	0.0315928
V10A20_007_C_AGTCGACGGTCTCAAG-1	P22_3	P22 - sample C1	Aggressive	26.7451	15.8431	0.138522	0.0495664	0.0456292	0.139165	0.823025	0.142734	0.394173	0.137617	0.0860867	0.0586079	0.148837	0.135706	0.0503888
V10A20_007_C_AGTCTTCTCCTCAAAT-1	P22_3	P22 - sample C1	Aggressive	13.0784	29.7059	0.221531	0.108385	0.091096	0.132935	0.385418	0.480544	0.714131	0.296354	0.196683	0.0907115	0.404628	0.38369	0.0307494
V10A20_007_C_AGTGAGACTTCCAGTA-1	P22_3	P22 - sample C1	Aggressive	25.0392	18.8235	0.228804	0.070554	0.11888	0.118708	0.519956	0.367112	0.708853	0.309254	0.149568	0.117956	0.30299	0.294726	0.0266585
V10A20_007_C_AGTGATTCAAGCAGGA-1	P22_3	P22 - sample C1	Aggressive	25.0392	20.8039	0.229027	0.0767935	0.08314	0.152244	0.447804	0.39141	0.683294	0.325838	0.188616	0.117843	0.443704	0.384891	0.0380379
V10A20_007_C_AGTGCTTGCACGAATA-1	P22_3	P22 - sample C1	Aggressive	26.1765	12.8824	0.146245	0.0826469	0.0539305	0.124941	0.705903	0.28262	0.590087	0.230471	0.153859	0.0726752	0.26083	0.331525	0.0265255
V10A20_007_C_AGTTAAACACTTGCGA-1	P22_3	P22 - sample C1	Aggressive	0.568627	13.8431	0.147496	0.0741088	0.0260755	0.160369	0.748977	0.279357	0.555133	0.227632	0.15399	0.0989461	0.219234	0.264714	0.0266671
V10A20_007_C_AGTTCCTACAGAATTA-1	P22_3	P22 - sample C1	Aggressive	3.98039	23.7451	0.109687	0.0521736	0.0523548	0.13955	0.759287	0.25955	0.558149	0.229724	0.149358	0.075571	0.225403	0.185154	0.012193
V10A20_007_C_AGTTCCTATTTATGTT-1	P22_3	P22 - sample C1	Aggressive	12.5098	10.8824	0.22743	0.102364	0.104728	0.121958	0.458772	0.454916	0.729588	0.327629	0.221561	0.0962862	0.315164	0.348941	0.0266943
V10A20_007_C_ATAAACGGACCCGTAA-1	P22_3	P22 - sample C1	Aggressive	10.2353	6.92157	0.172233	0.129259	0.0376406	0.105136	0.634723	0.327871	0.579737	0.175227	0.17333	0.0701725	0.258633	0.26038	0.0287895
V10A20_007_C_ATAAAGGCTCGGTCGT-1	P22_3	P22 - sample C1	Aggressive	3.98039	19.7843	0.209887	0.082217	0.0994313	0.114823	0.598208	0.343203	0.606019	0.25901	0.203487	0.0973997	0.305978	0.331266	0.0252789
V10A20_007_C_ATAACGCCGGAGGGTC-1	P22_3	P22 - sample C1	Aggressive	21.6275	18.8039	0.228443	0.140373	0.0814739	0.155756	0.348504	0.495643	0.766628	0.392595	0.229598	0.126707	0.396652	0.349011	0.0294932
V10A20_007_C_ATAACGGAGTCCAACG-1	P22_3	P22 - sample C1	Aggressive	18.1961	28.7059	0.22987	0.0601634	0.121443	0.168613	0.395442	0.555456	0.733729	0.371565	0.200824	0.12288	0.354113	0.306446	0.0276876
V10A20_007_C_ATAAGGTGGAGAACAT-1	P22_3	P22 - sample C1	Aggressive	16.5098	3.96078	0.133648	0.0828857	0.0230743	0.183854	0.827774	0.242298	0.47377	0.201654	0.12442	0.0617303	0.215954	0.261926	0.0192198
V10A20_007_C_ATAATAGCTGTTGAAT-1	P22_3	P22 - sample C1	Aggressive	11.3725	6.92157	0.198346	0.120305	0.0550794	0.137424	0.689991	0.394416	0.550809	0.277902	0.193187	0.106616	0.32211	0.324802	0.0254634
V10A20_007_C_ATACGCCGGCGAAACC-1	P22_3	P22 - sample C1	Aggressive	19.9216	13.8627	0.189796	0.14963	0.0363648	0.131736	0.402186	0.373543	0.770565	0.331354	0.228203	0.100517	0.349142	0.40418	0.0208912
V10A20_007_C_ATACGTCCACTCCTGT-1	P22_3	P22 - sample C1	Aggressive	28.451	6.94118	0.0880175	0.0619929	0.0396474	0.0987604	0.391492	0.195547	0.458221	0.178941	0.16844	0.0608534	0.489051	0.352426	0.159413
V10A20_007_C_ATAGACAACGGGACCT-1	P22_3	P22 - sample C1	Aggressive	27.8824	25.7451	0.118221	0.0433607	0.0460448	0.155487	0.749046	0.32995	0.566384	0.228094	0.123948	0.107343	0.224786	0.211612	0.0258181
V10A20_007_C_ATAGGTTGGGCAGATG-1	P22_3	P22 - sample C1	Aggressive	11.9412	25.7451	0.327317	0.0663665	0.190301	0.102015	0.314003	0.535497	0.804254	0.290722	0.167653	0.101109	0.380566	0.258462	0.0361581
V10A20_007_C_ATAGTGAAGCGTTCTC-1	P22_3	P22 - sample C1	Aggressive	7.96078	12.8627	0.145056	0.0877044	0.0420194	0.149642	0.709413	0.353806	0.437434	0.242596	0.217502	0.0852853	0.326199	0.286428	0.102503
V10A20_007_C_ATATCTTAGGGCCTTC-1	P22_3	P22 - sample C1	Aggressive	10.2353	18.8039	0.149726	0.0769913	0.0617462	0.119209	0.659166	0.293843	0.607043	0.2161	0.159413	0.0673435	0.2709	0.259305	0.0174849
V10A20_007_C_ATATGTCTCCCTAGCC-1	P22_3	P22 - sample C1	Aggressive	30.7255	18.8235	0.177418	0.0519365	0.0786337	0.120267	0.595398	0.336222	0.650584	0.239016	0.150823	0.0961226	0.284423	0.325791	0.0334135
V10A20_007_C_ATATTCCACATAGTGA-1	P22_3	P22 - sample C1	Aggressive	19.3529	2.96078	0.119103	0.0453418	0.0341297	0.114993	0.734439	0.2678	0.584276	0.199859	0.148347	0.0788725	0.236593	0.222326	0.0218178
V10A20_007_C_ATATTTAACCCTCAAG-1	P22_3	P22 - sample C1	Aggressive	6.82353	22.7647	0.178062	0.118774	0.0723322	0.13274	0.534396	0.391626	0.72306	0.350994	0.181318	0.134401	0.333798	0.270379	0.0173692
V10A20_007_C_ATCAATCTGGGCTGCA-1	P22_3	P22 - sample C1	Aggressive	12.5098	20.7843	0.121789	0.0741314	0.0464709	0.107081	0.690706	0.339374	0.630988	0.217729	0.191708	0.0692892	0.295805	0.262789	0.0311578
V10A20_007_C_ATCATCCAATATTTGT-1	P22_3	P22 - sample C1	Aggressive	9.09804	14.8431	0.163872	0.0662734	0.0643452	0.103613	0.5836	0.403454	0.65717	0.2593	0.18036	0.0879489	0.297789	0.358735	0.0232863
V10A20_007_C_ATCCAGAGCAACAACC-1	P22_3	P22 - sample C1	Aggressive	5.11765	3.94118	0.195514	0.134393	0.0633404	0.130215	0.664626	0.342802	0.49105	0.190675	0.195366	0.0751105	0.371153	0.228787	0.102265
V10A20_007_C_ATCCAGGATTCGTGAA-1	P22_3	P22 - sample C1	Aggressive	1.70588	13.8431	0.164507	0.072902	0.0428435	0.164599	0.743728	0.184786	0.48818	0.178781	0.126538	0.069595	0.173883	0.244454	0.0238068
V10A20_007_C_ATCCTGCGTGGAATGG-1	P22_3	P22 - sample C1	Aggressive	2.27451	8.90196	0.213257	0.0544492	0.155208	0.0996667	0.520652	0.25687	0.584614	0.187003	0.161998	0.0726046	0.277554	0.238562	0.0286155
V10A20_007_C_ATCGACCCAATACAGA-1	P22_3	P22 - sample C1	Aggressive	11.3725	10.8824	0.225927	0.0998419	0.0973705	0.0968749	0.444842	0.390153	0.658107	0.257678	0.19887	0.0702561	0.330878	0.289058	0.0364286
V10A20_007_C_ATCGACTCTTTCCGTT-1	P22_3	P22 - sample C1	Aggressive	10.2353	30.6863	0.16168	0.0701989	0.0341623	0.11115	0.347007	0.411473	0.807374	0.268145	0.176698	0.0949732	0.337535	0.342998	0.0282154
V10A20_007_C_ATCGCACGCCGGGAGA-1	P22_3	P22 - sample C1	Aggressive	7.96078	28.7059	0.115671	0.057508	0.0399199	0.110588	0.633464	0.378813	0.685415	0.214812	0.174466	0.0936064	0.253737	0.257673	0.0180526
V10A20_007_C_ATCGGAGACAGACGGC-1	P22_3	P22 - sample C1	Aggressive	18.7843	1.98039	0.152457	0.0767707	0.0639176	0.0889416	0.713941	0.211404	0.5397	0.181065	0.152357	0.113204	0.248319	0.284147	0.0386449
V10A20_007_C_ATCTGGTTAAGACTGT-1	P22_3	P22 - sample C1	Aggressive	18.7647	27.7255	0.248326	0.0552454	0.083029	0.201091	0.423188	0.480484	0.730505	0.443397	0.212316	0.142339	0.361253	0.300314	0.0205739
V10A20_007_C_ATGACTATGCGACATT-1	P22_3	P22 - sample C1	Aggressive	25.6078	5.94118	0.186152	0.0556125	0.0763096	0.0937242	0.496906	0.396252	0.764015	0.267349	0.15525	0.0936112	0.296816	0.321028	0.0284022
V10A20_007_C_ATGCATGATCCAGGAT-1	P22_3	P22 - sample C1	Aggressive	12.5098	28.7059	0.227624	0.0831143	0.0701385	0.132054	0.399822	0.382801	0.757162	0.275565	0.172571	0.109038	0.338544	0.301063	0.0331043
V10A20_007_C_ATGCCATTTGCGACCA-1	P22_3	P22 - sample C1	Aggressive	27.3137	10.902	0.167743	0.0685284	0.109591	0.140047	0.637013	0.364128	0.659922	0.313951	0.183766	0.0945098	0.279506	0.310057	0.0201425
V10A20_007_C_ATGCCGGTCTTGCATA-1	P22_3	P22 - sample C1	Aggressive	18.1961	22.7647	0.126816	0.0772358	0.0587433	0.161571	0.467416	0.415022	0.725257	0.35846	0.20272	0.126631	0.363548	0.287812	0.0171066
V10A20_007_C_ATGGAGCAGGCCGTGA-1	P22_3	P22 - sample C1	Aggressive	13.0784	17.8235	0.172592	0.0749149	0.0578176	0.092709	0.613502	0.213582	0.612382	0.151964	0.125447	0.0608311	0.216083	0.196623	0.0353172
V10A20_007_C_ATGGATTGACCAAACG-1	P22_3	P22 - sample C1	Aggressive	10.2353	26.7255	0.144732	0.0442959	0.109762	0.143798	0.743916	0.346161	0.568828	0.203211	0.151603	0.0629825	0.297911	0.14214	0.0537053
V10A20_007_C_ATGGGCCTCGGCCTCT-1	P22_3	P22 - sample C1	Aggressive	27.3137	8.92157	0.1291	0.0819655	0.0609387	0.118577	0.526629	0.321806	0.681846	0.250203	0.143246	0.0865202	0.346352	0.298258	0.0270586
V10A20_007_C_ATGTGGACATCTTGAT-1	P22_3	P22 - sample C1	Aggressive	15.9412	6.92157	0.196944	0.15203	0.0405181	0.10834	0.464917	0.333583	0.673585	0.250587	0.162086	0.0809879	0.29246	0.282399	0.0215781
V10A20_007_C_ATTAAACATGCGGACC-1	P22_3	P22 - sample C1	Aggressive	9.09804	10.8824	0.20337	0.0906629	0.130413	0.0980484	0.657641	0.378596	0.546846	0.20206	0.177686	0.0625254	0.271569	0.229939	0.0776753
V10A20_007_C_ATTAATGAACCAGTCG-1	P22_3	P22 - sample C1	Aggressive	20.4706	30.7059	0.145582	0.0526737	0.0510865	0.145422	0.549896	0.45586	0.674891	0.293516	0.200159	0.0949112	0.373756	0.38437	0.0302822
V10A20_007_C_ATTAGGCGATGCTTTC-1	P22_3	P22 - sample C1	Aggressive	15.9216	16.8235	0.273094	0.143928	0.0657873	0.119226	0.399443	0.399695	0.704711	0.293809	0.188607	0.0867049	0.298342	0.35794	0.0338248
V10A20_007_C_ATTCATATACTGTCCA-1	P22_3	P22 - sample C1	Aggressive	9.66667	7.90196	0.227299	0.156351	0.0592915	0.118274	0.607312	0.449118	0.587432	0.256278	0.223609	0.0934625	0.392826	0.332168	0.0353142
V10A20_007_C_ATTGAAGATCTTAGTG-1	P22_3	P22 - sample C1	Aggressive	3.41176	22.7647	0.14223	0.0611643	0.0714626	0.123552	0.622763	0.349716	0.63649	0.219877	0.143004	0.0731279	0.240788	0.243904	0.018569
V10A20_007_C_ATTTGTCTTGGGAGCT-1	P22_3	P22 - sample C1	Aggressive	23.3333	13.8627	0.202347	0.108761	0.0619426	0.125177	0.537705	0.337533	0.726253	0.290397	0.188373	0.10239	0.314467	0.354024	0.0348862
V10A20_007_C_CAAACGAGTATCGCAG-1	P22_3	P22 - sample C1	Aggressive	2.27451	6.92157	0.131389	0.0946784	0.0530783	0.137037	0.701063	0.314705	0.60894	0.193955	0.22241	0.0811514	0.325613	0.230707	0.031948
V10A20_007_C_CAAATGTCCTTCCGTG-1	P22_3	P22 - sample C1	Aggressive	5.68627	8.90196	0.18771	0.108384	0.0691462	0.0799513	0.540061	0.316439	0.665224	0.193516	0.145599	0.0739424	0.331918	0.317229	0.0351317
V10A20_007_C_CAAGAGGGCGGAGTAC-1	P22_3	P22 - sample C1	Aggressive	17.6471	7.92157	0.247168	0.121595	0.0608785	0.134516	0.420354	0.373498	0.716203	0.353369	0.222011	0.0999828	0.318868	0.299088	0.0265796
V10A20_007_C_CAAGATATTATAACGT-1	P22_3	P22 - sample C1	Aggressive	26.1765	8.92157	0.105585	0.0601253	0.0318471	0.129168	0.500196	0.403954	0.749616	0.349494	0.16369	0.101633	0.414265	0.337562	0.0204359
V10A20_007_C_CAAGCGGCACATAATT-1	P22_3	P22 - sample C1	Aggressive	16.5098	0	0.0361908	0.0336279	0.0166439	0.140029	0.721743	0.0456505	0.103746	0.0678733	0.0331899	0.0281301	0.1096	0.0655462	0.0932021
V10A20_007_C_CAAGGATCGCATGTTC-1	P22_3	P22 - sample C1	Aggressive	14.2157	13.8627	0.202981	0.10124	0.087617	0.134804	0.522608	0.388919	0.701242	0.320588	0.200165	0.0807784	0.337621	0.349029	0.0252074
V10A20_007_C_CAAGTGTGGTTGCAAA-1	P22_3	P22 - sample C1	Aggressive	29.0196	13.8627	0.0488735	0.0208055	0.042571	0.302304	0.944217	0.0910982	0.226323	0.13197	0.064687	0.0350414	0.0809775	0.127268	0.0119048
V10A20_007_C_CAATAAACCTTGGCCC-1	P22_3	P22 - sample C1	Aggressive	17.6275	27.7255	0.192464	0.0574746	0.113372	0.133768	0.397072	0.454879	0.718419	0.298212	0.184954	0.103254	0.332998	0.310429	0.0258159
V10A20_007_C_CAATGGATCTCTACCA-1	P22_3	P22 - sample C1	Aggressive	24.451	25.7451	0.230153	0.0879524	0.130018	0.173908	0.448084	0.448173	0.715697	0.427739	0.216359	0.13149	0.406031	0.3164	0.0280632
V10A20_007_C_CAATTAAGGGTGATGA-1	P22_3	P22 - sample C1	Aggressive	12.5098	24.7451	0.288396	0.0630212	0.0767396	0.0998662	0.32514	0.419159	0.796051	0.27393	0.18741	0.0981955	0.364999	0.261704	0.0278178
V10A20_007_C_CAATTTCGTATAAGGG-1	P22_3	P22 - sample C1	Aggressive	11.3725	16.8235	0.20443	0.0883892	0.041948	0.0994156	0.578042	0.410597	0.661278	0.262493	0.182074	0.10085	0.361565	0.330864	0.0273115
V10A20_007_C_CACACGCGCTGTCTTA-1	P22_3	P22 - sample C1	Aggressive	26.1765	20.8039	0.188047	0.0891608	0.0815573	0.147474	0.479793	0.403253	0.709673	0.322594	0.201262	0.122681	0.37096	0.381296	0.0283872
V10A20_007_C_CACAGCACCCACGGCA-1	P22_3	P22 - sample C1	Aggressive	9.09804	22.7647	0.132862	0.0514737	0.061493	0.155785	0.833057	0.17987	0.409078	0.135421	0.0959752	0.0439774	0.171806	0.117877	0.0219557
V10A20_007_C_CACATGATTCAGCAAC-1	P22_3	P22 - sample C1	Aggressive	11.9412	15.8431	0.176985	0.0865949	0.0551854	0.0941998	0.545605	0.37621	0.682656	0.218905	0.160732	0.0747815	0.380536	0.262377	0.0284088
V10A20_007_C_CACCGCCAGAAGGTTT-1	P22_3	P22 - sample C1	Aggressive	9.09804	26.7255	0.134694	0.0312087	0.0629985	0.181266	0.80742	0.186714	0.484799	0.164755	0.0840742	0.0492599	0.150519	0.110123	0.0404428
V10A20_007_C_CACCTTGCGAAACTCG-1	P22_3	P22 - sample C1	Aggressive	23.3137	29.7059	0.178039	0.0692697	0.0661127	0.120948	0.483584	0.242213	0.648476	0.216419	0.165519	0.0822936	0.315623	0.296097	0.0584867
V10A20_007_C_CACGCACAGCGCAGCT-1	P22_3	P22 - sample C1	Aggressive	16.4902	29.7059	0.250481	0.0825028	0.120651	0.177827	0.363762	0.428836	0.639584	0.320583	0.154108	0.123694	0.404971	0.291268	0.0349048
V10A20_007_C_CACGTTCGTGCTCTAG-1	P22_3	P22 - sample C1	Aggressive	21.6275	16.8235	0.167612	0.18983	0.0592599	0.141625	0.395875	0.380604	0.757469	0.356526	0.200668	0.142919	0.344918	0.363606	0.0267784
V10A20_007_C_CACTAAAGTTGCCTAT-1	P22_3	P22 - sample C1	Aggressive	4.54902	18.8039	0.203349	0.074937	0.0815292	0.0901302	0.507228	0.269945	0.609692	0.195513	0.143761	0.0733913	0.216345	0.231908	0.0249002
V10A20_007_C_CACTCAAGAGCTATGG-1	P22_3	P22 - sample C1	Aggressive	7.96078	14.8431	0.153137	0.0671828	0.0410776	0.103435	0.600581	0.371809	0.654597	0.262741	0.200662	0.081558	0.343388	0.299678	0.0203356
V10A20_007_C_CACTCGAGCTGAACAA-1	P22_3	P22 - sample C1	Aggressive	17.6471	5.94118	0.141969	0.0680628	0.053083	0.110961	0.539469	0.345307	0.683256	0.250987	0.197273	0.0768338	0.348717	0.310516	0.0261017
V10A20_007_C_CAGAGACGGTCACCCA-1	P22_3	P22 - sample C1	Aggressive	7.96078	2.96078	0.114349	0.053434	0.0425254	0.368693	0.817195	0.176568	0.256886	0.282702	0.228988	0.0752809	0.199447	0.199185	0.0314529
V10A20_007_C_CAGAGCATGAGCTTGC-1	P22_3	P22 - sample C1	Aggressive	15.3529	27.7255	0.237347	0.0949077	0.107384	0.17601	0.521569	0.439169	0.661241	0.331759	0.202304	0.125072	0.369615	0.318377	0.0432503
V10A20_007_C_CAGCAGCCCGTTCCTT-1	P22_3	P22 - sample C1	Aggressive	19.902	25.7451	0.317225	0.0662709	0.130351	0.133537	0.40047	0.521347	0.75664	0.322749	0.206632	0.0990095	0.398525	0.326698	0.022744
V10A20_007_C_CAGCCTCCTGCAGAGG-1	P22_3	P22 - sample C1	Aggressive	19.3333	30.6863	0.174551	0.0572279	0.0924505	0.152458	0.516196	0.45223	0.676852	0.31308	0.180488	0.134346	0.330989	0.352919	0.0369258
V10A20_007_C_CAGCTCACTGAGACAT-1	P22_3	P22 - sample C1	Aggressive	9.09804	20.7843	0.13999	0.0606347	0.0544184	0.168813	0.781733	0.233348	0.505449	0.21564	0.131016	0.0671732	0.192936	0.178543	0.0201878
V10A20_007_C_CAGCTCGACAAGTTAA-1	P22_3	P22 - sample C1	Aggressive	26.7451	25.7451	0.226958	0.0621382	0.136221	0.125628	0.466988	0.468893	0.741273	0.338556	0.183677	0.117638	0.317825	0.258401	0.0290374
V10A20_007_C_CAGGATATATCGTTGT-1	P22_3	P22 - sample C1	Aggressive	9.66667	9.90196	0.240693	0.0820473	0.109138	0.115781	0.525417	0.415484	0.650902	0.23377	0.221668	0.0711397	0.315217	0.286561	0.0318524
V10A20_007_C_CAGGCCGTTTGGGTGT-1	P22_3	P22 - sample C1	Aggressive	0	14.8431	0.156129	0.0806939	0.0275847	0.176531	0.773102	0.183978	0.42704	0.132778	0.140095	0.0668753	0.213283	0.280189	0.0484663
V10A20_007_C_CAGGCGCCATGCTAGG-1	P22_3	P22 - sample C1	Aggressive	17.0784	4.94118	0.181578	0.0775684	0.0814557	0.134358	0.64966	0.322501	0.63581	0.33658	0.211069	0.0990982	0.298644	0.284409	0.028452
V10A20_007_C_CAGTCTGTATACTGGG-1	P22_3	P22 - sample C1	Aggressive	13.0784	11.8824	0.233692	0.104502	0.0931777	0.106573	0.465287	0.432162	0.698915	0.305714	0.194715	0.0829275	0.288945	0.274984	0.0307915
V10A20_007_C_CAGTGAATAAATGACT-1	P22_3	P22 - sample C1	Aggressive	22.7451	28.7255	0.197516	0.068607	0.131988	0.183936	0.546255	0.388186	0.647789	0.348645	0.181417	0.11096	0.338998	0.409186	0.0296604
V10A20_007_C_CAGTTCAAATTGACAC-1	P22_3	P22 - sample C1	Aggressive	4.54902	24.7451	0.11119	0.0286868	0.0567717	0.21824	0.800863	0.161696	0.286224	0.133169	0.136033	0.0450124	0.164294	0.140274	0.0384977
V10A20_007_C_CATAACGGACAGTCGT-1	P22_3	P22 - sample C1	Aggressive	29.0196	17.8235	0.135532	0.0382509	0.065726	0.140638	0.664099	0.334477	0.643921	0.299621	0.156754	0.11909	0.242019	0.314568	0.0220255
V10A20_007_C_CATACGGCGTCTGGGC-1	P22_3	P22 - sample C1	Aggressive	11.3725	14.8431	0.201344	0.107982	0.0658302	0.111817	0.576621	0.393388	0.65093	0.286107	0.174614	0.0882228	0.362977	0.390627	0.0322091
V10A20_007_C_CATATAGGTACAGTCA-1	P22_3	P22 - sample C1	Aggressive	6.82353	10.8824	0.12667	0.0854888	0.0615714	0.125089	0.701368	0.315902	0.56181	0.167208	0.182889	0.056366	0.309745	0.281446	0.0270898
V10A20_007_C_CATCGGACGGGTTAAT-1	P22_3	P22 - sample C1	Aggressive	8.52941	11.8627	0.177459	0.0923603	0.0705398	0.122317	0.701458	0.367596	0.453729	0.262355	0.238028	0.0737489	0.363858	0.267852	0.117077
V10A20_007_C_CATCTTACACCACCTC-1	P22_3	P22 - sample C1	Aggressive	31.8627	16.8431	0.129924	0.0476632	0.0467902	0.13162	0.725694	0.219626	0.410221	0.193166	0.1507	0.0626651	0.297731	0.317739	0.095833
V10A20_007_C_CATGGTAAGTAGCGTT-1	P22_3	P22 - sample C1	Aggressive	17.0784	8.90196	0.234282	0.0964188	0.0703784	0.132167	0.410657	0.390974	0.737909	0.363396	0.217213	0.100914	0.311451	0.305158	0.028832
V10A20_007_C_CATGGTCTAGATACCG-1	P22_3	P22 - sample C1	Aggressive	13.0784	27.7255	0.343131	0.126538	0.0905648	0.136364	0.478561	0.249921	0.650449	0.271851	0.165005	0.118509	0.518643	0.326984	0.0770665
V10A20_007_C_CATGTCTCATTTATGG-1	P22_3	P22 - sample C1	Aggressive	23.902	4.94118	0.103562	0.0316994	0.0628478	0.186933	0.854661	0.216261	0.396374	0.132536	0.136443	0.0482391	0.157427	0.112484	0.0301183
V10A20_007_C_CATTTAGCGGACCATG-1	P22_3	P22 - sample C1	Aggressive	23.8824	28.7255	0.182496	0.062065	0.0773229	0.125911	0.498064	0.440827	0.676311	0.295435	0.156104	0.094119	0.301292	0.315059	0.0200316
V10A20_007_C_CCAAGCGTAACTCGTA-1	P22_3	P22 - sample C1	Aggressive	15.9216	20.7843	0.206832	0.107014	0.0647459	0.137418	0.47547	0.43596	0.726613	0.305331	0.219554	0.0823227	0.466073	0.319931	0.0208897
V10A20_007_C_CCAATGTCACAGCAAG-1	P22_3	P22 - sample C1	Aggressive	3.41176	16.8235	0.1215	0.0663668	0.0451657	0.183025	0.764429	0.259051	0.523028	0.212155	0.186757	0.0729031	0.212508	0.278616	0.0189453
V10A20_007_C_CCACAATGTACGTCTT-1	P22_3	P22 - sample C1	Aggressive	23.8824	24.7647	0.132351	0.0597267	0.0591681	0.145766	0.567081	0.393838	0.677475	0.348116	0.177803	0.0994131	0.288948	0.31954	0.0303569
V10A20_007_C_CCACAGTACCCATCCT-1	P22_3	P22 - sample C1	Aggressive	27.8824	5.94118	0.0844058	0.0465048	0.0257502	0.0446083	0.26923	0.0918992	0.187139	0.0879734	0.125826	0.0509744	0.395776	0.253587	0.141859
V10A20_007_C_CCACCCAAGGAAAGTG-1	P22_3	P22 - sample C1	Aggressive	18.1961	16.8235	0.139955	0.105497	0.0496938	0.163142	0.434562	0.437761	0.742065	0.387553	0.220103	0.121671	0.402113	0.427323	0.0165461
V10A20_007_C_CCAGATAGTTGAGTGA-1	P22_3	P22 - sample C1	Aggressive	23.3137	25.7451	0.174055	0.063189	0.0802903	0.162221	0.513881	0.447249	0.703186	0.341453	0.208463	0.105431	0.360145	0.403191	0.0215176
V10A20_007_C_CCAGCCTGGACCAATA-1	P22_3	P22 - sample C1	Aggressive	12.5098	16.8235	0.163473	0.127598	0.0504204	0.081133	0.578958	0.330239	0.62604	0.204936	0.140844	0.0668096	0.351954	0.318168	0.0268278
V10A20_007_C_CCAGGGACGTGGCCTC-1	P22_3	P22 - sample C1	Aggressive	5.68627	26.7255	0.125739	0.0395043	0.053371	0.128966	0.541422	0.457818	0.703153	0.305449	0.178865	0.104919	0.301841	0.256564	0.0206284
V10A20_007_C_CCAGTAGTCTGATCCA-1	P22_3	P22 - sample C1	Aggressive	27.3137	26.7451	0.177842	0.0636253	0.052205	0.104928	0.448884	0.429961	0.739519	0.297435	0.155728	0.124687	0.268303	0.273469	0.0263854
V10A20_007_C_CCATCGCAGTTAAACT-1	P22_3	P22 - sample C1	Aggressive	10.8235	3.96078	0.0702955	0.0670696	0.0272436	0.364077	0.814268	0.105678	0.185439	0.177169	0.143716	0.0484933	0.162566	0.214456	0.04221
V10A20_007_C_CCATCTCACCAGTGAA-1	P22_3	P22 - sample C1	Aggressive	31.2941	15.8431	0.129292	0.0500138	0.034813	0.104697	0.675911	0.298469	0.613276	0.211794	0.145403	0.0721514	0.239581	0.370598	0.0208223
V10A20_007_C_CCATGCCTGTTTAGTA-1	P22_3	P22 - sample C1	Aggressive	5.68627	18.8039	0.15894	0.0707074	0.0741183	0.121848	0.587228	0.380174	0.704946	0.283155	0.230913	0.102138	0.244328	0.299828	0.0253181
V10A20_007_C_CCCAAACATGCTGCTC-1	P22_3	P22 - sample C1	Aggressive	25.6078	19.8039	0.208329	0.0869464	0.137602	0.159038	0.505514	0.373059	0.704159	0.36468	0.195555	0.148271	0.365467	0.307082	0.0224242
V10A20_007_C_CCCAGTTAAGGCGCCG-1	P22_3	P22 - sample C1	Aggressive	22.1961	11.8824	0.123662	0.0841811	0.0403738	0.0930741	0.5674	0.268623	0.691533	0.20648	0.115184	0.0816347	0.26029	0.256323	0.0239455
V10A20_007_C_CCCGCAGCGCGAACTA-1	P22_3	P22 - sample C1	Aggressive	13.6667	4.94118	0.119883	0.0592465	0.0386831	0.221106	0.831063	0.21523	0.426534	0.158464	0.118373	0.0523698	0.181644	0.208032	0.0167809
V10A20_007_C_CCCTTTGACAGGTCTT-1	P22_3	P22 - sample C1	Aggressive	7.39216	3.94118	0.141718	0.0632219	0.0326799	0.12431	0.67271	0.206564	0.494819	0.18509	0.145443	0.0671935	0.215953	0.219157	0.0228612
V10A20_007_C_CCGAACCTTCCCGGCC-1	P22_3	P22 - sample C1	Aggressive	15.9412	4.94118	0.147464	0.0719039	0.0477254	0.172942	0.77209	0.277491	0.521207	0.236201	0.152345	0.0714492	0.263819	0.245525	0.0197913
V10A20_007_C_CCGCACAAAGACCAAC-1	P22_3	P22 - sample C1	Aggressive	18.7647	17.8235	0.189941	0.142846	0.0452272	0.142228	0.406974	0.399185	0.752699	0.366077	0.210034	0.109449	0.347147	0.407402	0.0229075
V10A20_007_C_CCGGGCGGTCTCGTCA-1	P22_3	P22 - sample C1	Aggressive	18.7647	21.7843	0.103428	0.10187	0.0235866	0.12827	0.523754	0.589647	0.605817	0.298606	0.197871	0.117456	0.382219	0.428244	0.0169062
V10A20_007_C_CCGGGCTGCTCCATAC-1	P22_3	P22 - sample C1	Aggressive	24.4706	17.8235	0.216466	0.0893214	0.100665	0.145413	0.479529	0.391938	0.706242	0.352337	0.182085	0.125914	0.385363	0.330201	0.0221216
V10A20_007_C_CCGTAAGTTGGTCCCA-1	P22_3	P22 - sample C1	Aggressive	19.3333	20.7843	0.242513	0.117837	0.146394	0.171329	0.407186	0.516597	0.734991	0.423708	0.221405	0.122694	0.494297	0.370278	0.0180959
V10A20_007_C_CCTAAATTAACGGTTC-1	P22_3	P22 - sample C1	Aggressive	14.2157	11.8824	0.165	0.0919838	0.136088	0.107215	0.522129	0.396828	0.695965	0.215364	0.207585	0.0661189	0.422854	0.301507	0.0302014
V10A20_007_C_CCTAACCCAAACAAGT-1	P22_3	P22 - sample C1	Aggressive	26.1765	4.96078	0.272308	0.0659689	0.085067	0.0674466	0.50402	0.24698	0.632871	0.168745	0.126521	0.0602589	0.296742	0.289331	0.0529955
V10A20_007_C_CCTAGGCGTAGCGATC-1	P22_3	P22 - sample C1	Aggressive	25.6078	17.8235	0.144448	0.0746457	0.104357	0.138438	0.657903	0.368126	0.636407	0.30121	0.189648	0.154056	0.313254	0.297799	0.0213783
V10A20_007_C_CCTATGGGTTACCGTC-1	P22_3	P22 - sample C1	Aggressive	14.7843	24.7451	0.285668	0.102963	0.0921229	0.121142	0.430869	0.452221	0.716231	0.269537	0.198367	0.116509	0.370618	0.320036	0.0526304
V10A20_007_C_CCTCGGACCGGGATAG-1	P22_3	P22 - sample C1	Aggressive	23.902	12.8627	0.186388	0.0936294	0.0590576	0.101734	0.608628	0.360642	0.650724	0.252044	0.157776	0.0949631	0.305051	0.355483	0.0305712
V10A20_007_C_CCTCTAATCTGCCAAG-1	P22_3	P22 - sample C1	Aggressive	17.0588	30.6863	0.253976	0.0757248	0.139307	0.178947	0.314661	0.531336	0.698653	0.328963	0.146811	0.129727	0.420853	0.31703	0.0255109
V10A20_007_C_CCTCTGTACTATTCTA-1	P22_3	P22 - sample C1	Aggressive	10.2549	0.980392	0.0230954	0.0122316	0.0130247	0.220668	0.889322	0.0182369	0.0474979	0.0636872	0.0329828	0.0180776	0.0234442	0.0220471	0.00645017
V10A20_007_C_CCTGAACGATATATTC-1	P22_3	P22 - sample C1	Aggressive	23.902	16.8431	0.311428	0.0705414	0.145685	0.140973	0.476557	0.386939	0.731299	0.362918	0.226912	0.137723	0.377011	0.383897	0.0370325
V10A20_007_C_CCTGAATATTTACATA-1	P22_3	P22 - sample C1	Aggressive	15.9216	30.6863	0.235678	0.081797	0.0952901	0.185477	0.405712	0.570782	0.675864	0.317647	0.2127	0.113865	0.472932	0.365799	0.0271825
V10A20_007_C_CCTGACCACCGATGGT-1	P22_3	P22 - sample C1	Aggressive	10.2353	8.90196	0.184184	0.112505	0.0977257	0.110063	0.48804	0.353344	0.654784	0.235882	0.176224	0.0759209	0.261919	0.284532	0.0208183
V10A20_007_C_CCTGTCACCCGGGCTC-1	P22_3	P22 - sample C1	Aggressive	13.6471	24.7451	0.311178	0.0982079	0.119158	0.125831	0.367778	0.575909	0.773672	0.338682	0.209237	0.129264	0.366448	0.313712	0.0384376
V10A20_007_C_CCTGTCGCCCGTAAAT-1	P22_3	P22 - sample C1	Aggressive	10.8039	17.8235	0.241015	0.0705064	0.0531339	0.109245	0.619112	0.348625	0.624677	0.266268	0.190393	0.0988783	0.312839	0.300615	0.0157532
V10A20_007_C_CGACAATTTGATCTAA-1	P22_3	P22 - sample C1	Aggressive	29.5882	10.902	0.0705318	0.0345364	0.0263328	0.204315	0.946306	0.110195	0.238282	0.0883315	0.0706656	0.0359737	0.0964278	0.082787	0.0292129
V10A20_007_C_CGACACGCTCCGACAG-1	P22_3	P22 - sample C1	Aggressive	29.0196	7.92157	0.173373	0.0583136	0.0584799	0.11357	0.601505	0.36805	0.558413	0.213693	0.188476	0.0782315	0.460425	0.331454	0.0912924
V10A20_007_C_CGAGACCCTAGAGTGT-1	P22_3	P22 - sample C1	Aggressive	10.2353	10.8824	0.18887	0.0952891	0.066796	0.0966854	0.543671	0.38277	0.639929	0.198546	0.200578	0.0583162	0.36015	0.247751	0.0431715
V10A20_007_C_CGAGAGATGTGAACCT-1	P22_3	P22 - sample C1	Aggressive	17.0588	24.7451	0.208305	0.127148	0.0554177	0.120054	0.499828	0.27082	0.676214	0.262269	0.152988	0.0966556	0.394096	0.269462	0.103745
V10A20_007_C_CGAGGCTAAATATGGC-1	P22_3	P22 - sample C1	Aggressive	15.9216	24.7451	0.241772	0.112425	0.0582383	0.106517	0.466251	0.388396	0.682737	0.219147	0.194656	0.109022	0.402217	0.356322	0.0315547
V10A20_007_C_CGAGGGACTGCGGTCG-1	P22_3	P22 - sample C1	Aggressive	19.9216	15.8431	0.147236	0.202401	0.0408789	0.130819	0.4591	0.333216	0.71885	0.290446	0.218521	0.102532	0.304789	0.439126	0.0251666
V10A20_007_C_CGAGTTCTGTCCCACC-1	P22_3	P22 - sample C1	Aggressive	23.8824	26.7451	0.151298	0.0595422	0.0800087	0.15495	0.5613	0.325005	0.681785	0.362501	0.181677	0.102632	0.346656	0.273357	0.0291713
V10A20_007_C_CGAGTTTATCGGACTG-1	P22_3	P22 - sample C1	Aggressive	28.451	16.8431	0.114488	0.0406105	0.0997796	0.152539	0.654831	0.316741	0.651118	0.302402	0.174922	0.106175	0.284621	0.307936	0.0188712
V10A20_007_C_CGATACCTCGCGGACA-1	P22_3	P22 - sample C1	Aggressive	2.84314	13.8431	0.172674	0.059008	0.0620997	0.175516	0.796671	0.230943	0.509303	0.216015	0.156188	0.0702955	0.194318	0.261564	0.0217761
V10A20_007_C_CGCACATGTCCACTAC-1	P22_3	P22 - sample C1	Aggressive	25.0392	14.8627	0.140582	0.0617603	0.0402963	0.117483	0.669907	0.318741	0.631755	0.276503	0.166175	0.0918563	0.299383	0.320125	0.018449
V10A20_007_C_CGCACGTGCGCTATCA-1	P22_3	P22 - sample C1	Aggressive	31.8627	14.8627	0	0	0	0	0	0	0	0	0	0	0	0	0
V10A20_007_C_CGCATGGTGCGATGCT-1	P22_3	P22 - sample C1	Aggressive	13.0784	13.8627	0.157633	0.0828822	0.0913253	0.127506	0.551609	0.389971	0.691962	0.319147	0.21101	0.0869798	0.316259	0.338889	0.023334
V10A20_007_C_CGCATTAGCTAATAGG-1	P22_3	P22 - sample C1	Aggressive	7.96078	26.7255	0.180414	0.044081	0.0876616	0.12603	0.582558	0.381109	0.65039	0.277659	0.172636	0.0991108	0.328298	0.207445	0.0227958
V10A20_007_C_CGCCATCCGATTATGA-1	P22_3	P22 - sample C1	Aggressive	21.0392	29.7059	0.187991	0.0744715	0.101281	0.14928	0.548803	0.432642	0.642531	0.269768	0.202616	0.101645	0.36646	0.383872	0.037468
V10A20_007_C_CGCCGCCCATGCCTGT-1	P22_3	P22 - sample C1	Aggressive	22.7647	14.8431	0.168623	0.11961	0.0630917	0.135	0.482705	0.435379	0.710458	0.351671	0.199452	0.153636	0.359933	0.363638	0.0239572
V10A20_007_C_CGCCTCCCTCCTCTAT-1	P22_3	P22 - sample C1	Aggressive	17.0784	10.8824	0.190242	0.152446	0.0862656	0.133223	0.463776	0.342882	0.50363	0.312203	0.30263	0.0871083	0.692064	0.502429	0.147884
V10A20_007_C_CGCGCATGTTTGATTG-1	P22_3	P22 - sample C1	Aggressive	6.2549	3.94118	0.183885	0.089332	0.0801478	0.1051	0.600786	0.301385	0.647788	0.202742	0.15872	0.0913358	0.28594	0.251108	0.0260101
V10A20_007_C_CGCGGCTCAACTTGAA-1	P22_3	P22 - sample C1	Aggressive	30.7255	10.902	0	0	0	0	0	0	0	0	0	0	0	0	0
V10A20_007_C_CGCGGGAATTAGGCAG-1	P22_3	P22 - sample C1	Aggressive	21.0392	25.7451	0.233829	0.0602642	0.120713	0.140999	0.363297	0.470195	0.733417	0.347424	0.182012	0.114018	0.360396	0.318218	0.027352
V10A20_007_C_CGCGTTCATGAAATAC-1	P22_3	P22 - sample C1	Aggressive	4.52941	26.7255	0.217956	0.0571944	0.135051	0.115279	0.646486	0.335121	0.562427	0.206218	0.148769	0.0908039	0.309988	0.203237	0.023814
V10A20_007_C_CGCTACGGGACATTTA-1	P22_3	P22 - sample C1	Aggressive	2.84314	15.8235	0.146391	0.0524182	0.0419201	0.13769	0.84431	0.121613	0.358382	0.106448	0.106698	0.0357409	0.168308	0.164295	0.0365451
V10A20_007_C_CGCTATTCTTAGGCTC-1	P22_3	P22 - sample C1	Aggressive	9.66667	15.8431	0.166321	0.0860397	0.0527656	0.10953	0.577293	0.364405	0.686416	0.284699	0.171343	0.0955993	0.298407	0.313668	0.0201012
V10A20_007_C_CGCTTTCTTGCATTCG-1	P22_3	P22 - sample C1	Aggressive	23.902	22.7843	0.236389	0.0676947	0.0795816	0.151079	0.472691	0.270206	0.655032	0.320535	0.173693	0.10106	0.331629	0.393633	0.0357851
V10A20_007_C_CGGAGCATGGCGATCC-1	P22_3	P22 - sample C1	Aggressive	13.6471	14.8431	0.164369	0.0744262	0.0729979	0.0999283	0.529474	0.335076	0.706854	0.256103	0.176169	0.0845699	0.263699	0.32614	0.0316275
V10A20_007_C_CGGCAGGGTCGGGTTG-1	P22_3	P22 - sample C1	Aggressive	29.0196	21.7843	0.109323	0.056068	0.0547813	0.127021	0.646673	0.379169	0.62556	0.276866	0.180575	0.102066	0.271522	0.334876	0.025366
V10A20_007_C_CGGCCACGCACAAAGT-1	P22_3	P22 - sample C1	Aggressive	9.09804	18.8039	0.142818	0.0767615	0.0575761	0.114339	0.675633	0.386005	0.636199	0.214514	0.175621	0.0616424	0.283874	0.274346	0.0209719
V10A20_007_C_CGGGCAGCTAAACCGC-1	P22_3	P22 - sample C1	Aggressive	7.39216	21.7843	0.26923	0.123819	0.132778	0.103425	0.535036	0.354065	0.674878	0.258555	0.14417	0.0972636	0.324325	0.241882	0.0259656
V10A20_007_C_CGGGTGTACCCATTTA-1	P22_3	P22 - sample C1	Aggressive	24.4706	21.7843	0.230162	0.0831736	0.0944716	0.150425	0.507282	0.391108	0.697152	0.333886	0.19669	0.134922	0.406018	0.373851	0.0274897
V10A20_007_C_CGGTACTAGAATCAAA-1	P22_3	P22 - sample C1	Aggressive	22.7647	10.8824	0.227638	0.0914362	0.0726972	0.0974245	0.679768	0.268605	0.57065	0.16493	0.145216	0.0650081	0.318911	0.238609	0.0396551
V10A20_007_C_CGGTCAAGTGGGAACC-1	P22_3	P22 - sample C1	Aggressive	21.0392	27.7255	0.198333	0.0590976	0.108475	0.158875	0.486047	0.397353	0.672277	0.326599	0.168928	0.103466	0.353655	0.347206	0.0172619
V10A20_007_C_CGTATTAAGAGATCTA-1	P22_3	P22 - sample C1	Aggressive	6.2549	21.7647	0.207757	0.148847	0.0631479	0.112404	0.496578	0.333922	0.696236	0.332326	0.201552	0.123035	0.289246	0.258892	0.0216989
V10A20_007_C_CGTCGGATAGTGTTGA-1	P22_3	P22 - sample C1	Aggressive	30.1569	19.8039	0.204847	0.0632989	0.113842	0.138697	0.537826	0.38986	0.707074	0.307188	0.184519	0.136064	0.354061	0.256029	0.0271634
V10A20_007_C_CGTGAAGTTAATTCAC-1	P22_3	P22 - sample C1	Aggressive	7.39216	13.8431	0.179788	0.0558772	0.0723115	0.103808	0.580059	0.242287	0.567795	0.200878	0.143739	0.0572309	0.219655	0.231711	0.0323376
V10A20_007_C_CGTGCAGACTGGGACA-1	P22_3	P22 - sample C1	Aggressive	17.6471	13.8627	0.137511	0.0922817	0.0931618	0.124845	0.493772	0.46319	0.739247	0.309354	0.204858	0.0752792	0.317718	0.383098	0.0232294
V10A20_007_C_CGTGCCCTCCCGAAGA-1	P22_3	P22 - sample C1	Aggressive	19.3529	10.8824	0.136405	0.086178	0.0754607	0.101142	0.529042	0.398728	0.624059	0.231795	0.188404	0.0741782	0.310437	0.332876	0.0256727
V10A20_007_C_CGTTGAGCGACCGTCG-1	P22_3	P22 - sample C1	Aggressive	17.6471	9.90196	0.208959	0.0852803	0.146518	0.11739	0.45679	0.364429	0.706665	0.288363	0.219026	0.0864015	0.371415	0.339501	0.0287617
V10A20_007_C_CTAAAGGGAAATAGGA-1	P22_3	P22 - sample C1	Aggressive	10.8039	9.90196	0.168808	0.0900845	0.0689031	0.115921	0.482019	0.38988	0.68754	0.218037	0.180987	0.056697	0.302349	0.245493	0.0215954
V10A20_007_C_CTAAATCCTATTCCGG-1	P22_3	P22 - sample C1	Aggressive	23.3137	27.7255	0.17735	0.0557365	0.105211	0.174192	0.559081	0.389852	0.674368	0.395924	0.208406	0.116777	0.362553	0.327123	0.0284273
V10A20_007_C_CTAACGAAACTTGCTG-1	P22_3	P22 - sample C1	Aggressive	29.0196	23.7647	0.0771673	0.0286567	0.0279192	0.180983	0.942216	0.13045	0.267594	0.109654	0.0924348	0.042105	0.0958062	0.0866229	0.0442901
V10A20_007_C_CTAAGGGAATGATTGG-1	P22_3	P22 - sample C1	Aggressive	16.5098	9.90196	0.214153	0.0998169	0.0904687	0.116352	0.502194	0.480737	0.690052	0.281567	0.21589	0.08259	0.370583	0.403717	0.0271556
V10A20_007_C_CTACCCTAAGGTCATA-1	P22_3	P22 - sample C1	Aggressive	27.3137	22.7843	0.138705	0.051593	0.0638427	0.141434	0.590974	0.414463	0.65081	0.310251	0.194846	0.115994	0.384297	0.340104	0.020763
V10A20_007_C_CTACGCACGGAGTACC-1	P22_3	P22 - sample C1	Aggressive	7.96078	18.8039	0.125934	0.0736433	0.0458879	0.118876	0.667163	0.324417	0.60665	0.230841	0.150479	0.0774534	0.238699	0.218182	0.0154318
V10A20_007_C_CTACTATCTTTCAGAG-1	P22_3	P22 - sample C1	Aggressive	28.451	24.7647	0.0571003	0.0217119	0.0262615	0.215695	0.959828	0.0816787	0.201817	0.0684945	0.0638757	0.0246638	0.0521837	0.0590373	0.0810398
V10A20_007_C_CTACTGCCACCTGACC-1	P22_3	P22 - sample C1	Aggressive	11.3725	26.7255	0.240506	0.0709557	0.147431	0.110784	0.450177	0.592862	0.709518	0.287266	0.171825	0.116328	0.366579	0.230919	0.0357684
V10A20_007_C_CTAGATTTACGACGGC-1	P22_3	P22 - sample C1	Aggressive	17.6471	11.8824	0.175508	0.0927714	0.061526	0.104473	0.45903	0.452189	0.711823	0.250205	0.203622	0.0621494	0.371749	0.317998	0.0236462
V10A20_007_C_CTAGCATAGTATAATG-1	P22_3	P22 - sample C1	Aggressive	13.0784	19.8039	0.109505	0.0711846	0.042627	0.146129	0.682936	0.403564	0.630841	0.308296	0.213107	0.0804049	0.263023	0.265213	0.0119604
V10A20_007_C_CTAGTCACGTCTTAAG-1	P22_3	P22 - sample C1	Aggressive	14.7843	16.8235	0.144083	0.174679	0.0382106	0.0904624	0.511696	0.331999	0.7045	0.234282	0.168142	0.0937751	0.337411	0.376576	0.0237144
V10A20_007_C_CTAGTTGGGCCCGGTA-1	P22_3	P22 - sample C1	Aggressive	14.2157	27.7255	0.222874	0.0865642	0.0890196	0.110965	0.48858	0.280579	0.60632	0.176614	0.122517	0.0595596	0.321646	0.197995	0.074609
V10A20_007_C_CTATCGGGTCTCAACA-1	P22_3	P22 - sample C1	Aggressive	14.7843	18.8039	0.212122	0.0898317	0.0698272	0.0916962	0.457543	0.255236	0.600712	0.220326	0.172596	0.0630289	0.357461	0.279824	0.0420018
V10A20_007_C_CTATGTCACTAGCCCA-1	P22_3	P22 - sample C1	Aggressive	13.0784	23.7647	0.204679	0.0815344	0.0762322	0.108134	0.368607	0.435341	0.742877	0.29884	0.191217	0.0934938	0.313859	0.291171	0.0252672
V10A20_007_C_CTATTCATGTGTCCCA-1	P22_3	P22 - sample C1	Aggressive	10.8235	1.96078	0.0362389	0.0105801	0.0128136	0.422003	0.912028	0.0170091	0.0464667	0.0854146	0.0251645	0.0189265	0.0265057	0.0247099	0.00697668
V10A20_007_C_CTCGAGGTCGAACAGT-1	P22_3	P22 - sample C1	Aggressive	9.09804	24.7451	0.200716	0.0538572	0.132097	0.109604	0.664782	0.402814	0.626014	0.23137	0.130207	0.0828075	0.280325	0.208452	0.0259242
V10A20_007_C_CTCGCACCTATATAGT-1	P22_3	P22 - sample C1	Aggressive	14.2157	29.7059	0.195749	0.0618901	0.0596163	0.175662	0.423952	0.502221	0.768266	0.342268	0.206741	0.130052	0.338632	0.357395	0.0187402
V10A20_007_C_CTCGGTACCACTGCTC-1	P22_3	P22 - sample C1	Aggressive	21.6275	12.8627	0.160712	0.246599	0.0381969	0.124779	0.540097	0.376444	0.670463	0.262511	0.224854	0.100061	0.404084	0.385181	0.0274104
V10A20_007_C_CTCTCACAATCGATGA-1	P22_3	P22 - sample C1	Aggressive	15.3529	21.7843	0.216455	0.0950032	0.0816459	0.107858	0.448134	0.394882	0.758295	0.264887	0.196754	0.0746244	0.31206	0.350721	0.028761
V10A20_007_C_CTCTGGACGCCTGGTG-1	P22_3	P22 - sample C1	Aggressive	10.8039	21.7843	0.106186	0.0633285	0.0385299	0.123267	0.843569	0.177362	0.435096	0.128442	0.108155	0.0393521	0.17508	0.160866	0.0288078
V10A20_007_C_CTGCACAACTACATAT-1	P22_3	P22 - sample C1	Aggressive	18.7843	3.96078	0.171041	0.0576471	0.046526	0.108098	0.613463	0.302006	0.659669	0.256992	0.164663	0.0855764	0.262088	0.279104	0.0203788
V10A20_007_C_CTGCCATGCATCACAT-1	P22_3	P22 - sample C1	Aggressive	10.8039	13.8627	0.163867	0.0737175	0.0955524	0.114378	0.599409	0.396472	0.680028	0.2804	0.209603	0.0924847	0.297778	0.379291	0.0230609
V10A20_007_C_CTGCTTGGCGATAGCT-1	P22_3	P22 - sample C1	Aggressive	18.2157	0.980392	0.084862	0.0915383	0.0214647	0.107556	0.789558	0.178066	0.408181	0.165796	0.139073	0.07764	0.338964	0.320355	0.139583
V10A20_007_C_CTGGAAATGGATGCTT-1	P22_3	P22 - sample C1	Aggressive	5.68627	24.7451	0.145742	0.0514854	0.0661226	0.143983	0.768469	0.211582	0.549049	0.141007	0.110888	0.0460747	0.213099	0.152761	0.0250084
V10A20_007_C_CTGGAAGACACGGTGG-1	P22_3	P22 - sample C1	Aggressive	25.6078	3.96078	0.0982943	0.0291607	0.0173871	0.0595241	0.601363	0.105857	0.197113	0.0481553	0.0617538	0.03315	0.102276	0.119882	0.128352
V10A20_007_C_CTGGATTTACACTTGA-1	P22_3	P22 - sample C1	Aggressive	6.82353	4.94118	0.185159	0.127613	0.0382921	0.105788	0.617205	0.348812	0.641625	0.230892	0.164495	0.0866358	0.314779	0.277485	0.0185863
V10A20_007_C_CTGGCGCACAGGTCTG-1	P22_3	P22 - sample C1	Aggressive	26.1765	16.8431	0.169016	0.0614833	0.0933306	0.132967	0.709722	0.213317	0.516226	0.199131	0.131461	0.0954571	0.270125	0.252455	0.0300483
V10A20_007_C_CTGGCTGATTCATCCT-1	P22_3	P22 - sample C1	Aggressive	30.1569	9.90196	0.0609992	0.0215637	0.0218513	0.246725	0.9119	0.0618979	0.165813	0.0687298	0.0553381	0.0279319	0.0441177	0.0674718	0.0276366
V10A20_007_C_CTGGGATAAATAATGG-1	P22_3	P22 - sample C1	Aggressive	23.3333	15.8431	0.20623	0.091437	0.108603	0.142163	0.482623	0.471251	0.683803	0.367139	0.20747	0.138783	0.366424	0.347765	0.0269131
V10A20_007_C_CTGGGTAGGCAGTTAA-1	P22_3	P22 - sample C1	Aggressive	20.4902	10.8824	0.178286	0.0954241	0.0549691	0.135745	0.509109	0.35442	0.711034	0.314627	0.207619	0.0992544	0.29466	0.303035	0.0169212
V10A20_007_C_CTGGTAACACATAGAA-1	P22_3	P22 - sample C1	Aggressive	25.6078	11.8824	0.158174	0.0651969	0.0854935	0.114486	0.629649	0.351976	0.619246	0.241496	0.149547	0.0697391	0.323082	0.358961	0.0298564
V10A20_007_C_CTGGTTTCGAGCAAGA-1	P22_3	P22 - sample C1	Aggressive	25.6078	7.92157	0.204585	0.0549784	0.0817429	0.114232	0.480765	0.467393	0.726587	0.345012	0.1938	0.103634	0.398435	0.321288	0.029513
V10A20_007_C_CTGTGCAGGGTAGGTC-1	P22_3	P22 - sample C1	Aggressive	15.3529	11.8824	0.178156	0.114449	0.0878249	0.116184	0.500075	0.331276	0.721308	0.256645	0.17937	0.0664678	0.344262	0.311229	0.022985
V10A20_007_C_CTTCATTGTCAGTGGA-1	P22_3	P22 - sample C1	Aggressive	9.66667	17.8235	0.14399	0.0877446	0.0389127	0.111597	0.700212	0.368731	0.626262	0.227438	0.179608	0.0723261	0.289838	0.304596	0.0250561
V10A20_007_C_CTTGAGTTAGGGTAAT-1	P22_3	P22 - sample C1	Aggressive	28.451	14.8627	0.159114	0.0417708	0.0567452	0.180679	0.764798	0.239614	0.463086	0.187046	0.126511	0.0564616	0.193164	0.184128	0.0207138
V10A20_007_C_CTTGCCCAGGCTCTAC-1	P22_3	P22 - sample C1	Aggressive	6.82353	8.90196	0.266007	0.0906029	0.0732244	0.0915902	0.633781	0.360511	0.609118	0.222831	0.182181	0.0675527	0.329018	0.265824	0.0325978
V10A20_007_C_CTTGTTGCTGAGTCAA-1	P22_3	P22 - sample C1	Aggressive	21.0588	15.8431	0.156889	0.277285	0.0392659	0.147807	0.362419	0.327304	0.768444	0.359965	0.219932	0.115208	0.362379	0.378088	0.0227537
V10A20_007_C_CTTTAACTTTCAAAGG-1	P22_3	P22 - sample C1	Aggressive	13.6471	30.6863	0.183241	0.0652002	0.0675348	0.152041	0.412799	0.455749	0.74373	0.324535	0.213067	0.119439	0.375631	0.396796	0.0224525
V10A20_007_C_CTTTAATATTGGTCGA-1	P22_3	P22 - sample C1	Aggressive	17.0784	2.96078	0.151207	0.0704487	0.0269606	0.157572	0.82835	0.208799	0.484867	0.203323	0.107255	0.0600221	0.186304	0.193228	0.0254505
V10A20_007_C_CTTTACCGAATAGTAG-1	P22_3	P22 - sample C1	Aggressive	23.3333	3.96078	0.105349	0.0231863	0.0449842	0.140224	0.837273	0.202112	0.493779	0.153679	0.122531	0.0638466	0.143022	0.158441	0.0184204
V10A20_007_C_CTTTAGGAACACTGTT-1	P22_3	P22 - sample C1	Aggressive	25.0392	12.8824	0.160506	0.087333	0.0431377	0.114062	0.600608	0.358562	0.680417	0.272612	0.153971	0.0814864	0.307834	0.34795	0.0268204
V10A20_007_C_CTTTAGTGCTATTATT-1	P22_3	P22 - sample C1	Aggressive	11.9412	9.90196	0.210012	0.10959	0.115135	0.110525	0.382726	0.35633	0.702399	0.242901	0.207664	0.0802716	0.340989	0.301114	0.0233564
V10A20_007_C_GAAACAGATGACCACC-1	P22_3	P22 - sample C1	Aggressive	27.8824	13.8627	0.0636318	0.0212188	0.0457976	0.395059	0.896562	0.108088	0.319019	0.162926	0.103308	0.0513758	0.132307	0.150129	0.0175287
V10A20_007_C_GAAATGGCGGTGTTAG-1	P22_3	P22 - sample C1	Aggressive	5.11765	23.7451	0.123531	0.0682142	0.0725276	0.15736	0.755518	0.242926	0.548021	0.181982	0.141613	0.061149	0.228896	0.163201	0.0142814
V10A20_007_C_GAAATTGTCTCTATAA-1	P22_3	P22 - sample C1	Aggressive	5.68627	10.8824	0.119374	0.0631342	0.0723489	0.128225	0.709554	0.273341	0.5113	0.15694	0.154174	0.0546289	0.252871	0.197507	0.0409775
V10A20_007_C_GAACGTCTCATGGTCG-1	P22_3	P22 - sample C1	Aggressive	25.0392	22.7843	0.17673	0.0642422	0.102368	0.153966	0.585848	0.402003	0.697232	0.329609	0.185269	0.118644	0.327766	0.339937	0.0233061
V10A20_007_C_GAAGCGTGAGGAATTT-1	P22_3	P22 - sample C1	Aggressive	9.66667	19.8039	0.13191	0.066091	0.0606176	0.163081	0.73104	0.305264	0.582829	0.220763	0.152574	0.0711315	0.25251	0.206851	0.0134762
V10A20_007_C_GAAGTCAGTTGCACTA-1	P22_3	P22 - sample C1	Aggressive	8.54902	1.96078	0.0945316	0.0279592	0.0368384	0.209453	0.889475	0.106877	0.306386	0.1003	0.109319	0.0372454	0.118576	0.167064	0.027397
V10A20_007_C_GAAGTCTCCCTAGCGA-1	P22_3	P22 - sample C1	Aggressive	27.3137	16.8431	0.0979818	0.0512169	0.0672172	0.152084	0.78357	0.263145	0.510391	0.193248	0.159401	0.0828665	0.248609	0.256379	0.0204118
V10A20_007_C_GAAGTGATTTATCGTG-1	P22_3	P22 - sample C1	Aggressive	2.27451	14.8431	0.135808	0.048242	0.0712732	0.178796	0.847854	0.130152	0.297623	0.13559	0.106782	0.0489009	0.159683	0.142754	0.064894
V10A20_007_C_GAAGTTTCCACTCAAT-1	P22_3	P22 - sample C1	Aggressive	1.70588	17.8039	0.156981	0.0641593	0.0368138	0.163344	0.784704	0.218128	0.479452	0.220251	0.16999	0.0909681	0.229503	0.277488	0.0200697
V10A20_007_C_GAATAGACGCGACCCA-1	P22_3	P22 - sample C1	Aggressive	27.8824	11.8824	0.131524	0.065393	0.0546257	0.145347	0.83895	0.241547	0.420422	0.167206	0.106973	0.0651815	0.179769	0.187316	0.0178661
V10A20_007_C_GAATCTGAACATTCTC-1	P22_3	P22 - sample C1	Aggressive	11.9412	11.8824	0.210436	0.0784321	0.100574	0.122531	0.513229	0.418398	0.725283	0.326951	0.222998	0.0775083	0.317619	0.364696	0.0332984
V10A20_007_C_GAATGTGGTCCGGATT-1	P22_3	P22 - sample C1	Aggressive	21.6275	10.8824	0.131993	0.0778198	0.0408573	0.103335	0.669236	0.316433	0.608534	0.196248	0.152403	0.0599861	0.239963	0.282569	0.0208348
V10A20_007_C_GAATGTTGGGTAATCT-1	P22_3	P22 - sample C1	Aggressive	14.7843	30.6863	0.19088	0.0616509	0.0863089	0.177741	0.454887	0.495009	0.737356	0.335039	0.209286	0.133106	0.379784	0.41377	0.0302596
V10A20_007_C_GAATTATAGTGAAAGG-1	P22_3	P22 - sample C1	Aggressive	14.2157	19.8039	0.166751	0.0828141	0.121247	0.111708	0.551225	0.336584	0.668961	0.260575	0.226718	0.0720051	0.335172	0.304486	0.0328704
V10A20_007_C_GAATTCACCCGGGTGT-1	P22_3	P22 - sample C1	Aggressive	6.82353	6.92157	0.249456	0.138597	0.0420894	0.0988565	0.561138	0.398017	0.645601	0.230487	0.178808	0.0868563	0.383092	0.303571	0.044518
V10A20_007_C_GACAACGACCATTGAA-1	P22_3	P22 - sample C1	Aggressive	19.3333	28.7059	0.175817	0.0758892	0.0497717	0.139062	0.518304	0.370535	0.619148	0.286029	0.142394	0.117637	0.346956	0.309378	0.0406751
V10A20_007_C_GACACAAGGGAAGAAA-1	P22_3	P22 - sample C1	Aggressive	16.4902	23.7647	0.20596	0.120497	0.0574427	0.122177	0.523768	0.424912	0.665067	0.259111	0.198003	0.0998254	0.438335	0.405311	0.0348001
V10A20_007_C_GACACTGAGTTCAGTG-1	P22_3	P22 - sample C1	Aggressive	1.70588	9.88235	0.187598	0.0533415	0.160447	0.0904063	0.506149	0.252874	0.565929	0.181947	0.146908	0.0655798	0.206396	0.156289	0.0259773
V10A20_007_C_GACAGCCAGACCTGAC-1	P22_3	P22 - sample C1	Aggressive	24.4706	11.8824	0.153039	0.103754	0.0440871	0.116832	0.615847	0.375611	0.651727	0.263246	0.185807	0.0896352	0.327958	0.453025	0.0339369
V10A20_007_C_GACCAGAGCCCTGTAG-1	P22_3	P22 - sample C1	Aggressive	2.27451	22.7647	0.183021	0.0466243	0.0618096	0.109149	0.499291	0.359591	0.718885	0.288854	0.168865	0.085111	0.272383	0.323071	0.0179561
V10A20_007_C_GACCGTGCTGACGGTG-1	P22_3	P22 - sample C1	Aggressive	5.11765	13.8431	0.101541	0.0513984	0.0491146	0.267645	0.839215	0.181741	0.327167	0.166368	0.179609	0.0460816	0.237741	0.209474	0.0433706
V10A20_007_C_GACGACGATCCGCGTT-1	P22_3	P22 - sample C1	Aggressive	15.3725	1.98039	0.0253419	0.0137221	0.00988807	0.372418	0.889204	0.0190409	0.052969	0.0716579	0.0172191	0.0179633	0.0228859	0.0182812	0.00721461
V10A20_007_C_GACTGCACCAGCCCAG-1	P22_3	P22 - sample C1	Aggressive	21.0588	7.92157	0.198627	0.0760218	0.058859	0.12243	0.500951	0.351852	0.713506	0.310238	0.204618	0.0859599	0.303915	0.350444	0.023755
V10A20_007_C_GAGACTGATGGGTAGA-1	P22_3	P22 - sample C1	Aggressive	7.39216	25.7451	0.187158	0.0528736	0.119568	0.106344	0.5126	0.499545	0.714275	0.32339	0.171523	0.101917	0.402806	0.252833	0.0195837
V10A20_007_C_GAGATCTGCTTGGCAT-1	P22_3	P22 - sample C1	Aggressive	0.568627	19.7843	0.195444	0.092018	0.10452	0.109429	0.72897	0.233888	0.409018	0.124803	0.152942	0.060432	0.187753	0.201029	0.0638158
V10A20_007_C_GAGATCTGTCACTCCG-1	P22_3	P22 - sample C1	Aggressive	17.6275	23.7647	0.290008	0.113352	0.0707291	0.113134	0.454759	0.242518	0.658754	0.227245	0.127034	0.0956913	0.283592	0.23875	0.0644957
V10A20_007_C_GAGATCTTCCATGACA-1	P22_3	P22 - sample C1	Aggressive	19.3529	8.90196	0.184633	0.0699795	0.12018	0.124175	0.403819	0.437901	0.768112	0.317233	0.21276	0.0940081	0.312637	0.300254	0.0199723
V10A20_007_C_GAGATGGGAGTCGACA-1	P22_3	P22 - sample C1	Aggressive	16.5098	1.98039	0.0798337	0.032173	0.0298074	0.20075	0.950383	0.0848502	0.216434	0.135679	0.0551865	0.0365187	0.0734079	0.0764489	0.0127881
V10A20_007_C_GAGCTAAGGGCATATC-1	P22_3	P22 - sample C1	Aggressive	22.7451	24.7647	0.204306	0.0749534	0.0784356	0.130126	0.545707	0.361033	0.671658	0.279582	0.155815	0.0979814	0.282515	0.335086	0.0240974
V10A20_007_C_GAGGGCGCAGCTCTGC-1	P22_3	P22 - sample C1	Aggressive	26.1765	26.7451	0.170252	0.0539676	0.0618816	0.121243	0.407115	0.479116	0.777928	0.327401	0.167179	0.0996896	0.31958	0.266076	0.0258957
V10A20_007_C_GAGTCCGCTTACCGGA-1	P22_3	P22 - sample C1	Aggressive	8.52941	7.90196	0.20721	0.169929	0.0569274	0.104392	0.634318	0.413518	0.577642	0.193439	0.20507	0.0712907	0.545134	0.342731	0.0615024
V10A20_007_C_GAGTGTGCGGTACCCA-1	P22_3	P22 - sample C1	Aggressive	25.6078	9.90196	0.129038	0.0538446	0.0592507	0.111188	0.56288	0.326574	0.675032	0.278286	0.162818	0.0944947	0.31156	0.304909	0.0183979
V10A20_007_C_GATAACTCGCACTGTG-1	P22_3	P22 - sample C1	Aggressive	26.1765	14.8627	0.161433	0.0701333	0.0606813	0.169022	0.79629	0.289523	0.509585	0.193548	0.165592	0.0696044	0.25902	0.238061	0.0287134
V10A20_007_C_GATAGGTAACGTTGAC-1	P22_3	P22 - sample C1	Aggressive	9.66667	5.92157	0.10212	0.0932636	0.0271682	0.120351	0.80888	0.198305	0.46623	0.15416	0.127312	0.0587939	0.210743	0.189987	0.0194772
V10A20_007_C_GATATGAGACACTAAC-1	P22_3	P22 - sample C1	Aggressive	21.6275	14.8431	0.219979	0.287638	0.0571512	0.152224	0.416857	0.459487	0.744198	0.367614	0.221113	0.142077	0.479283	0.435864	0.0273681
V10A20_007_C_GATCATTCCAAACATT-1	P22_3	P22 - sample C1	Aggressive	7.39216	23.7647	0.202724	0.0574644	0.0739155	0.118466	0.629106	0.415331	0.658969	0.309392	0.154114	0.111659	0.338824	0.229723	0.0262582
V10A20_007_C_GATCCCTTTATACTGC-1	P22_3	P22 - sample C1	Aggressive	9.66667	25.7451	0.186979	0.0472639	0.08188	0.105085	0.691296	0.311675	0.617698	0.231367	0.133657	0.0851056	0.250718	0.175106	0.0294377
V10A20_007_C_GATCCGGGAATTAACA-1	P22_3	P22 - sample C1	Aggressive	17.0588	14.8431	0.181402	0.115523	0.0871381	0.11812	0.43429	0.41045	0.713329	0.310274	0.191276	0.101724	0.322748	0.370017	0.0255816
V10A20_007_C_GATCGCGGGCTCTCCA-1	P22_3	P22 - sample C1	Aggressive	5.11765	17.8039	0.163408	0.0871608	0.0818226	0.100132	0.631887	0.327627	0.618342	0.198924	0.164581	0.0796086	0.267165	0.294908	0.0250867
V10A20_007_C_GATCGGTGGCCATAAC-1	P22_3	P22 - sample C1	Aggressive	14.2157	25.7451	0.240222	0.113072	0.0945426	0.118184	0.425833	0.410251	0.660433	0.253505	0.159321	0.0957323	0.371246	0.329381	0.0459965
V10A20_007_C_GATCGTGACTGATATC-1	P22_3	P22 - sample C1	Aggressive	16.4902	15.8431	0.228797	0.100373	0.0953012	0.124417	0.468159	0.446958	0.732004	0.348894	0.211395	0.120773	0.351053	0.322307	0.0216669
V10A20_007_C_GATCTTGGAGGGCATA-1	P22_3	P22 - sample C1	Aggressive	15.3725	9.90196	0.16441	0.0790338	0.0456193	0.129781	0.504111	0.45969	0.718368	0.335684	0.220096	0.0915232	0.312198	0.345327	0.0136223
V10A20_007_C_GATGCGTCCTGCATTC-1	P22_3	P22 - sample C1	Aggressive	7.96078	16.8235	0.227429	0.0819968	0.0906857	0.0889161	0.609425	0.266512	0.477124	0.167573	0.159296	0.0592145	0.259954	0.218042	0.0642074
V10A20_007_C_GATGCTGTATTTCATC-1	P22_3	P22 - sample C1	Aggressive	18.2157	10.8824	0.191971	0.0802157	0.0750857	0.107041	0.444253	0.391148	0.714411	0.231251	0.222016	0.0682558	0.356467	0.339478	0.0277593
V10A20_007_C_GATGTTCAATCCACGA-1	P22_3	P22 - sample C1	Aggressive	0	12.8627	0.168774	0.0854526	0.0731099	0.175711	0.728718	0.254088	0.562593	0.20676	0.171486	0.0848079	0.230825	0.193047	0.0320895
V10A20_007_C_GATTCCCTTGTCGCAG-1	P22_3	P22 - sample C1	Aggressive	13.6471	28.7059	0.257083	0.129119	0.0709049	0.13587	0.397237	0.45405	0.667589	0.290601	0.186462	0.120126	0.386392	0.370304	0.0354216
V10A20_007_C_GATTCGACGGTTCACG-1	P22_3	P22 - sample C1	Aggressive	15.9216	12.8627	0.152881	0.107513	0.0535497	0.105124	0.528421	0.410892	0.67857	0.242079	0.199024	0.0627669	0.346912	0.30259	0.0269756
V10A20_007_C_GCAAACCCTACATTAT-1	P22_3	P22 - sample C1	Aggressive	22.1961	5.94118	0.144286	0.0565395	0.0410328	0.115387	0.610403	0.317157	0.667143	0.242552	0.210897	0.0755182	0.279787	0.333803	0.0188157
V10A20_007_C_GCAGATCCATAAGACT-1	P22_3	P22 - sample C1	Aggressive	23.902	2.96078	0.0811478	0.0318988	0.0412973	0.165291	0.835243	0.152717	0.249386	0.0757773	0.134273	0.0446619	0.116075	0.10132	0.0663026
V10A20_007_C_GCAGATTAGGGATATC-1	P22_3	P22 - sample C1	Aggressive	10.2353	16.8235	0.129764	0.0776394	0.0424298	0.114376	0.62163	0.29175	0.638609	0.264796	0.161653	0.0947971	0.260429	0.307798	0.0236388
V10A20_007_C_GCATAGAGCACTCAGG-1	P22_3	P22 - sample C1	Aggressive	9.09804	16.8235	0.190373	0.0920468	0.075314	0.122105	0.639606	0.368202	0.672681	0.244817	0.183882	0.0875351	0.266136	0.261303	0.0187158
V10A20_007_C_GCATGAGGGACGCGGC-1	P22_3	P22 - sample C1	Aggressive	26.7451	23.7647	0.14683	0.0539614	0.0962839	0.134188	0.524947	0.392942	0.710198	0.308155	0.185607	0.112658	0.36135	0.36432	0.0201018
V10A20_007_C_GCCCGTAATACCTTCT-1	P22_3	P22 - sample C1	Aggressive	20.4706	26.7255	0.153676	0.0696176	0.0934473	0.159869	0.427037	0.501629	0.728091	0.368178	0.186561	0.117368	0.401113	0.313176	0.0190439
V10A20_007_C_GCCGAAATTCCTACGT-1	P22_3	P22 - sample C1	Aggressive	1.13725	18.8039	0.204838	0.0683216	0.0692464	0.129411	0.736305	0.253925	0.462456	0.175974	0.147397	0.0955564	0.211413	0.214311	0.0383889
V10A20_007_C_GCCGATTGGCCAAGCT-1	P22_3	P22 - sample C1	Aggressive	10.2353	12.8627	0.203221	0.0869355	0.0450234	0.0969173	0.574219	0.429765	0.652185	0.243892	0.195762	0.0681435	0.289413	0.323316	0.0264405
V10A20_007_C_GCCGGGTTAGGGTCGC-1	P22_3	P22 - sample C1	Aggressive	9.09804	12.8627	0.184483	0.112055	0.0781408	0.137144	0.654068	0.419012	0.525009	0.308742	0.27896	0.0792831	0.489012	0.372318	0.124041
V10A20_007_C_GCCTATAGTGTCAGGG-1	P22_3	P22 - sample C1	Aggressive	27.3137	24.7647	0.168988	0.0534824	0.0938612	0.167888	0.664308	0.346351	0.599407	0.308508	0.164318	0.124942	0.294165	0.207261	0.0276539
V10A20_007_C_GCCTCATCTGGAAATA-1	P22_3	P22 - sample C1	Aggressive	29.5882	12.8824	0.0720082	0.0297455	0.0285878	0.280642	0.923162	0.0607104	0.214114	0.0973005	0.0657181	0.0405655	0.0992032	0.105754	0.0251393
V10A20_007_C_GCGAAACTTAACTGGA-1	P22_3	P22 - sample C1	Aggressive	22.1961	9.90196	0.178822	0.0979948	0.0461949	0.102509	0.755935	0.264693	0.460144	0.13971	0.127163	0.0685126	0.356704	0.264059	0.0799197
V10A20_007_C_GCGAAGCCATACCCGT-1	P22_3	P22 - sample C1	Aggressive	10.2353	22.7647	0.118099	0.0680957	0.0583344	0.0999939	0.847553	0.164921	0.315675	0.105354	0.0831715	0.0372704	0.206155	0.107278	0.0377497
V10A20_007_C_GCGACGATAGTTGTAC-1	P22_3	P22 - sample C1	Aggressive	6.2549	5.92157	0.253828	0.113275	0.150559	0.102981	0.510634	0.405072	0.712182	0.221216	0.195056	0.0776943	0.372485	0.269885	0.0374709
V10A20_007_C_GCGAGGCCCGAGCAGA-1	P22_3	P22 - sample C1	Aggressive	2.27451	16.8235	0.136729	0.0721914	0.0373043	0.143488	0.806626	0.180752	0.457581	0.175208	0.158201	0.0791853	0.186026	0.237803	0.0350131
V10A20_007_C_GCGAGTTCTGCAAAGA-1	P22_3	P22 - sample C1	Aggressive	11.3725	18.8039	0.131492	0.0897582	0.0390885	0.118739	0.736804	0.286779	0.52548	0.215689	0.165639	0.073875	0.271202	0.223611	0.0228831
V10A20_007_C_GCGATTGTTAACGTTA-1	P22_3	P22 - sample C1	Aggressive	19.3529	16.8235	0.120279	0.159333	0.0302127	0.165913	0.412053	0.410941	0.777638	0.389502	0.2066	0.129941	0.318414	0.435211	0.0153127
V10A20_007_C_GCGGAGAGGGAGAACG-1	P22_3	P22 - sample C1	Aggressive	19.9216	7.92157	0.189729	0.0709689	0.0481201	0.10767	0.428901	0.378545	0.717786	0.283219	0.184181	0.0931672	0.367387	0.332952	0.0232935
V10A20_007_C_GCGGTTCCCTATCATG-1	P22_3	P22 - sample C1	Aggressive	3.41176	6.92157	0.187968	0.0719956	0.114003	0.124322	0.495923	0.42676	0.682549	0.222973	0.211524	0.0941778	0.38619	0.246801	0.0173463
V10A20_007_C_GCGTGGTACTGGGTTA-1	P22_3	P22 - sample C1	Aggressive	29.5882	18.8235	0.118048	0.03116	0.0689881	0.130929	0.657092	0.358886	0.660268	0.273336	0.183656	0.118284	0.299769	0.326823	0.0190322
V10A20_007_C_GCTAAGTAGTTTCTCT-1	P22_3	P22 - sample C1	Aggressive	21.0392	19.8039	0.191133	0.143516	0.0528896	0.143739	0.335275	0.472388	0.787274	0.420717	0.185604	0.114789	0.354005	0.327065	0.015622
V10A20_007_C_GCTACGACTTATTGGG-1	P22_3	P22 - sample C1	Aggressive	14.7843	10.8824	0.168195	0.107144	0.102935	0.106736	0.443155	0.428107	0.717408	0.258524	0.203416	0.0731599	0.286091	0.316042	0.0250568
V10A20_007_C_GCTAGTAGAGCTTGTA-1	P22_3	P22 - sample C1	Aggressive	12.5098	14.8431	0.172516	0.106691	0.0421627	0.102981	0.545234	0.430152	0.68674	0.265116	0.200205	0.0818448	0.331526	0.362626	0.0181304
V10A20_007_C_GCTCTAAACCCTGACG-1	P22_3	P22 - sample C1	Aggressive	8.52941	29.7059	0.137663	0.039869	0.0561327	0.116677	0.743692	0.344204	0.570281	0.192778	0.155012	0.0821356	0.232728	0.180237	0.0320132
V10A20_007_C_GCTCTCGGGTACCGAA-1	P22_3	P22 - sample C1	Aggressive	8.52941	27.7255	0.134982	0.0309311	0.0639208	0.169511	0.793708	0.222756	0.520946	0.174897	0.125498	0.0759435	0.178075	0.139614	0.0281172
V10A20_007_C_GCTGAGGCGTGAGTAT-1	P22_3	P22 - sample C1	Aggressive	11.9412	13.8627	0.15055	0.0747222	0.0623344	0.103064	0.546807	0.350791	0.65098	0.249126	0.190171	0.0789849	0.305105	0.290342	0.0319768
V10A20_007_C_GCTGCACGGTTTCTTA-1	P22_3	P22 - sample C1	Aggressive	17.0784	12.8627	0.163366	0.0998338	0.0776345	0.101264	0.444681	0.290495	0.703453	0.216882	0.186592	0.0586938	0.33852	0.340653	0.0535997
V10A20_007_C_GCTGCTACTGCGTAGC-1	P22_3	P22 - sample C1	Aggressive	18.2157	2.96078	0.147981	0.089558	0.0301112	0.108874	0.68205	0.316417	0.619522	0.223846	0.160418	0.0875237	0.284502	0.308799	0.020329
V10A20_007_C_GCTGCTCTCCGGACAC-1	P22_3	P22 - sample C1	Aggressive	11.3725	22.7647	0.146584	0.101753	0.0413664	0.0950697	0.776881	0.301048	0.550573	0.177268	0.120887	0.0569835	0.278353	0.183101	0.0246465
V10A20_007_C_GCTGTTGCTACCGAAC-1	P22_3	P22 - sample C1	Aggressive	29.5882	14.8627	0.127094	0.0467352	0.0711808	0.139022	0.638496	0.330742	0.663568	0.292684	0.152592	0.0740977	0.278869	0.282329	0.0221819
V10A20_007_C_GCTTAATGTAACTAAC-1	P22_3	P22 - sample C1	Aggressive	23.3333	11.8824	0.198748	0.108588	0.055962	0.11451	0.61508	0.360412	0.631144	0.260607	0.189582	0.0804651	0.364056	0.339565	0.0373383
V10A20_007_C_GCTTATGAAGCAGGAA-1	P22_3	P22 - sample C1	Aggressive	26.1765	18.8235	0.119717	0.107538	0.0367349	0.137093	0.608336	0.318833	0.648818	0.25529	0.172105	0.0846533	0.306715	0.252378	0.0227551
V10A20_007_C_GCTTCCGTCCCTAGAC-1	P22_3	P22 - sample C1	Aggressive	19.3333	24.7451	0.24118	0.088716	0.0754475	0.119833	0.470422	0.473247	0.71157	0.265228	0.16277	0.102356	0.304918	0.37858	0.0421066
V10A20_007_C_GCTTGGATCGATTAGG-1	P22_3	P22 - sample C1	Aggressive	30.7255	22.7843	0.114579	0.0361865	0.0567939	0.131841	0.678516	0.262676	0.506031	0.135453	0.150396	0.0858661	0.254533	0.177424	0.0379821
V10A20_007_C_GCTTTCAGAGGAGGTG-1	P22_3	P22 - sample C1	Aggressive	29.5882	20.8039	0.169255	0.0604838	0.139967	0.163399	0.579405	0.366824	0.691185	0.370443	0.203517	0.158837	0.297289	0.278279	0.0258732
V10A20_007_C_GGAATGCGCTAGCGTG-1	P22_3	P22 - sample C1	Aggressive	22.1765	21.7843	0.181473	0.0833637	0.0550649	0.141833	0.422389	0.448704	0.757417	0.319186	0.211327	0.106983	0.375164	0.349336	0.020478
V10A20_007_C_GGACCAACAGGATAAC-1	P22_3	P22 - sample C1	Aggressive	13.6667	2.96078	0.0314227	0.0166744	0.0189994	0.443772	0.908213	0.0179194	0.0572916	0.0905845	0.0329387	0.0193728	0.038975	0.0312915	0.0108891
V10A20_007_C_GGAGACGACACCTTTG-1	P22_3	P22 - sample C1	Aggressive	13.6471	10.8824	0.221439	0.0817208	0.0839352	0.102023	0.444102	0.36774	0.725804	0.251744	0.185934	0.0705248	0.30283	0.321924	0.0216686
V10A20_007_C_GGAGCACCAAGAACTA-1	P22_3	P22 - sample C1	Aggressive	22.1765	27.7255	0.16914	0.0711324	0.0858918	0.163236	0.475216	0.366005	0.700141	0.325906	0.165695	0.113342	0.383018	0.394239	0.0222931
V10A20_007_C_GGAGGGCTTGGTTGGC-1	P22_3	P22 - sample C1	Aggressive	19.902	21.7843	0.143217	0.149191	0.0419289	0.104942	0.349141	0.473459	0.631702	0.305627	0.200196	0.12394	0.548169	0.38693	0.0191141
V10A20_007_C_GGATCCGGAATATACT-1	P22_3	P22 - sample C1	Aggressive	22.1961	19.8039	0.292169	0.0983226	0.0641123	0.129656	0.317462	0.416432	0.780104	0.337269	0.19079	0.120448	0.32083	0.313015	0.0231864
V10A20_007_C_GGATGAAGATCGCTGA-1	P22_3	P22 - sample C1	Aggressive	29.0196	11.8824	0.114534	0.0432185	0.0644058	0.201072	0.886582	0.0975136	0.318794	0.107377	0.0825047	0.0364332	0.116522	0.121576	0.0272597
V10A20_007_C_GGATGACGCGAGTTTA-1	P22_3	P22 - sample C1	Aggressive	1.13725	16.8235	0.115227	0.0596578	0.0158499	0.154974	0.826445	0.166825	0.455043	0.150878	0.140813	0.0798365	0.17298	0.258038	0.0372606
V10A20_007_C_GGATGTCCTTACCGCA-1	P22_3	P22 - sample C1	Aggressive	27.3137	18.8235	0.127996	0.077029	0.0557333	0.150565	0.637965	0.389874	0.643861	0.331023	0.193099	0.141423	0.342855	0.357705	0.0238147
V10A20_007_C_GGATTTCACTTCTATA-1	P22_3	P22 - sample C1	Aggressive	22.7451	22.7843	0.195475	0.0888348	0.0829073	0.144625	0.481669	0.35943	0.737518	0.335792	0.199723	0.0949295	0.343511	0.374308	0.0267476
V10A20_007_C_GGCAAGGCGAAATAGC-1	P22_3	P22 - sample C1	Aggressive	14.8039	8.90196	0.219671	0.110879	0.0618814	0.16167	0.459834	0.403265	0.570183	0.349275	0.355973	0.108769	0.495657	0.386804	0.0680975
V10A20_007_C_GGCAATAGTCAATGAG-1	P22_3	P22 - sample C1	Aggressive	15.3529	23.7647	0.272917	0.113262	0.0657522	0.107138	0.439362	0.478982	0.692581	0.277398	0.196776	0.100237	0.356008	0.361898	0.0596616
V10A20_007_C_GGCGAAATCTAACTTG-1	P22_3	P22 - sample C1	Aggressive	25.0392	10.902	0.147078	0.0670465	0.0503658	0.11017	0.624632	0.324848	0.652252	0.257909	0.174657	0.0868951	0.345777	0.366825	0.0315445
V10A20_007_C_GGCGCGTTCGAGTTTA-1	P22_3	P22 - sample C1	Aggressive	9.09804	6.92157	0.142425	0.108399	0.037088	0.110215	0.693898	0.304986	0.562926	0.20872	0.148235	0.065861	0.237855	0.254715	0.0239915
V10A20_007_C_GGCGGAGTAATATTAG-1	P22_3	P22 - sample C1	Aggressive	1.70588	21.7647	0.17702	0.0667712	0.107991	0.118622	0.511795	0.37831	0.644465	0.230589	0.223402	0.0886735	0.27978	0.305819	0.0203843
V10A20_007_C_GGCGGTAGGATCATTG-1	P22_3	P22 - sample C1	Aggressive	14.7843	22.7647	0.19427	0.105587	0.0768033	0.104746	0.418416	0.453748	0.761606	0.265005	0.213409	0.094814	0.368102	0.305165	0.0270391
V10A20_007_C_GGCTCGCGTTGAGGTA-1	P22_3	P22 - sample C1	Aggressive	28.451	22.7843	0.120622	0.0413496	0.0987382	0.153076	0.648102	0.354293	0.656008	0.313034	0.187412	0.125603	0.286117	0.331466	0.0296635
V10A20_007_C_GGCTCTGCTCCAACGC-1	P22_3	P22 - sample C1	Aggressive	16.4902	27.7255	0.138684	0.110683	0.0641988	0.170208	0.448763	0.434149	0.704862	0.330894	0.186736	0.139463	0.383427	0.372881	0.0224418
V10A20_007_C_GGCTGAAATAGCAAAG-1	P22_3	P22 - sample C1	Aggressive	20.4902	4.94118	0.158898	0.0495232	0.0584719	0.0811206	0.388572	0.279704	0.643251	0.201866	0.128661	0.0902061	0.210778	0.214468	0.0234202
V10A20_007_C_GGGACTGCATAGATAG-1	P22_3	P22 - sample C1	Aggressive	9.66667	21.7843	0.14507	0.0486526	0.0332936	0.168331	0.876588	0.155472	0.36894	0.114748	0.0922888	0.0454226	0.137024	0.0988251	0.0222891
V10A20_007_C_GGGAGAACTCACAGTA-1	P22_3	P22 - sample C1	Aggressive	11.9412	21.7843	0.123279	0.0896858	0.0466156	0.108913	0.781074	0.297864	0.541093	0.187586	0.158851	0.0630387	0.261676	0.252497	0.0213121
V10A20_007_C_GGGAGTTAATGAGGCG-1	P22_3	P22 - sample C1	Aggressive	18.1961	20.7843	0.226783	0.117295	0.111427	0.1307	0.512621	0.460846	0.717344	0.292462	0.192685	0.0894859	0.388641	0.367046	0.0437098
V10A20_007_C_GGGATTTACCGCACCT-1	P22_3	P22 - sample C1	Aggressive	26.7451	11.8824	0.164653	0.0559508	0.0685682	0.121284	0.657522	0.28575	0.598327	0.308442	0.148309	0.0916981	0.239059	0.302196	0.0232829
V10A20_007_C_GGGCCCGTCTTAAACA-1	P22_3	P22 - sample C1	Aggressive	5.11765	11.8627	0.107463	0.0476423	0.0413554	0.136424	0.773402	0.261736	0.478575	0.171342	0.133154	0.057018	0.187513	0.218866	0.0185294
V10A20_007_C_GGGCCGGCCGAAGTAC-1	P22_3	P22 - sample C1	Aggressive	23.3333	17.8235	0.291502	0.0738822	0.189677	0.126403	0.362813	0.439663	0.756302	0.377722	0.190182	0.121224	0.322309	0.312697	0.0252266
V10A20_007_C_GGGCGATATGTGTGAA-1	P22_3	P22 - sample C1	Aggressive	8.52941	25.7451	0.211694	0.0341517	0.134502	0.102826	0.587915	0.385689	0.673426	0.263416	0.151018	0.101525	0.288314	0.18535	0.022561
V10A20_007_C_GGGCTGCCTAGGGCGA-1	P22_3	P22 - sample C1	Aggressive	14.7843	20.7843	0.203837	0.10372	0.0809285	0.134438	0.55915	0.388654	0.609502	0.31893	0.285816	0.0850197	0.578389	0.31952	0.0529581
V10A20_007_C_GGGCTGGTTAGTCGCG-1	P22_3	P22 - sample C1	Aggressive	4.54902	22.7647	0.121421	0.0768998	0.0550713	0.138355	0.670755	0.31146	0.603214	0.312444	0.184572	0.104409	0.274518	0.260041	0.0161586
V10A20_007_C_GGGTGACACCTTAACT-1	P22_3	P22 - sample C1	Aggressive	7.39216	7.90196	0.154607	0.109437	0.0395445	0.096015	0.638736	0.338902	0.628281	0.198522	0.187105	0.080742	0.373161	0.314769	0.0370439
V10A20_007_C_GGTACAAACATGCTAT-1	P22_3	P22 - sample C1	Aggressive	6.2549	13.8431	0.100197	0.0547811	0.0352019	0.177452	0.790632	0.283034	0.496703	0.199569	0.172809	0.060985	0.21758	0.24715	0.0209646
V10A20_007_C_GGTAGAAGACCGCCTG-1	P22_3	P22 - sample C1	Aggressive	15.9412	0.980392	0.0279976	0.0148289	0.0267647	0.341135	0.933979	0.0254258	0.0829998	0.0773212	0.0244598	0.0228804	0.0315247	0.0267902	0.0103333
V10A20_007_C_GGTAGTGCTCGCACCA-1	P22_3	P22 - sample C1	Aggressive	16.4902	19.8039	0.186268	0.127314	0.0517901	0.111789	0.436625	0.418	0.705636	0.303909	0.19664	0.0970271	0.366812	0.314016	0.0193778
V10A20_007_C_GGTATTGCCGAGTTTA-1	P22_3	P22 - sample C1	Aggressive	5.68627	20.7843	0.269949	0.131099	0.099795	0.109202	0.507583	0.36395	0.708276	0.322121	0.175781	0.123997	0.3289	0.281621	0.0283515
V10A20_007_C_GGTCAGTGGGTCCCAC-1	P22_3	P22 - sample C1	Aggressive	10.8039	5.94118	0.122482	0.101103	0.0396856	0.141344	0.762662	0.300347	0.481701	0.21767	0.149925	0.0782621	0.276257	0.241629	0.0255179
V10A20_007_C_GGTCGGCCAGGAGCTT-1	P22_3	P22 - sample C1	Aggressive	23.3333	21.7843	0.143238	0.0860107	0.0953041	0.128327	0.49235	0.459793	0.712692	0.325982	0.17629	0.109015	0.376142	0.371688	0.0296371
V10A20_007_C_GGTCTGAGAATCTGGA-1	P22_3	P22 - sample C1	Aggressive	21.0392	23.7647	0.277416	0.0854769	0.157357	0.145434	0.42869	0.471077	0.744969	0.335904	0.188393	0.095421	0.37834	0.319391	0.0333721
V10A20_007_C_GGTGATAAGGAGCAGT-1	P22_3	P22 - sample C1	Aggressive	20.4902	16.8235	0.148274	0.324167	0.03397	0.160828	0.39404	0.317743	0.7712	0.378903	0.230211	0.120279	0.401876	0.389418	0.0190271
V10A20_007_C_GGTTAGCTATATGTCT-1	P22_3	P22 - sample C1	Aggressive	25.0392	6.92157	0.22838	0.066059	0.1139	0.101636	0.527051	0.387503	0.711797	0.275263	0.162395	0.087995	0.302375	0.240983	0.0257227
V10A20_007_C_GGTTTACAATCTCAAT-1	P22_3	P22 - sample C1	Aggressive	17.0588	28.7059	0.16729	0.0932603	0.04368	0.153961	0.394855	0.567616	0.725517	0.303078	0.180145	0.122451	0.346037	0.324456	0.0287097
V10A20_007_C_GGTTTCAATCGGTCAG-1	P22_3	P22 - sample C1	Aggressive	27.3137	20.8039	0.146681	0.0970166	0.0657388	0.156514	0.576914	0.402926	0.643586	0.331588	0.185924	0.124535	0.419269	0.372369	0.0334063
V10A20_007_C_GTAAGCGGGCAGTCAG-1	P22_3	P22 - sample C1	Aggressive	11.3725	30.6863	0.246083	0.0594044	0.154594	0.12515	0.300364	0.512994	0.795282	0.289096	0.191023	0.100918	0.387214	0.313584	0.039692
V10A20_007_C_GTAAGTAACAGTCTGG-1	P22_3	P22 - sample C1	Aggressive	22.1961	13.8627	0.190659	0.165037	0.0681966	0.128591	0.433806	0.410768	0.740934	0.308369	0.189451	0.109074	0.353149	0.454239	0.0246463
V10A20_007_C_GTACACTTACCTGAAG-1	P22_3	P22 - sample C1	Aggressive	11.9412	17.8235	0.208281	0.0788746	0.0659876	0.0998811	0.62456	0.304225	0.615553	0.241986	0.165282	0.0900881	0.322294	0.305931	0.0324783
V10A20_007_C_GTACAGAGGCAAGGGT-1	P22_3	P22 - sample C1	Aggressive	22.7647	16.8235	0.26597	0.10121	0.163651	0.168947	0.396918	0.434216	0.767282	0.387606	0.222573	0.132625	0.3966	0.354029	0.0350989
V10A20_007_C_GTACGCTTCATTGCAC-1	P22_3	P22 - sample C1	Aggressive	16.5098	7.92157	0.276473	0.096128	0.0729047	0.113417	0.395584	0.299664	0.724634	0.254715	0.164415	0.0828049	0.336074	0.301893	0.0261904
V10A20_007_C_GTACGTTTGCCCGTCA-1	P22_3	P22 - sample C1	Aggressive	14.2353	9.90196	0.150598	0.0783745	0.0592851	0.126933	0.434599	0.402668	0.762772	0.330142	0.228577	0.0745944	0.331794	0.331169	0.0149864
V10A20_007_C_GTACTAAGATTTGGAG-1	P22_3	P22 - sample C1	Aggressive	6.82353	26.7255	0.27651	0.0415577	0.145483	0.135645	0.471729	0.485534	0.722607	0.363758	0.21329	0.112224	0.336998	0.242491	0.0332981
V10A20_007_C_GTACTGGAGTTAGACC-1	P22_3	P22 - sample C1	Aggressive	21.6078	20.7843	0.276482	0.147704	0.106719	0.143854	0.410142	0.473933	0.759507	0.362187	0.201693	0.137778	0.405747	0.375242	0.0228612
V10A20_007_C_GTAGCCAAACATGGGA-1	P22_3	P22 - sample C1	Aggressive	15.3725	3.96078	0.0793474	0.0331353	0.0261645	0.32323	0.935159	0.0998167	0.244777	0.136455	0.0721194	0.0365071	0.105084	0.103106	0.0108904
V10A20_007_C_GTAGCGGCTATACACT-1	P22_3	P22 - sample C1	Aggressive	14.7843	14.8431	0.159271	0.0871943	0.0665116	0.102544	0.468726	0.381488	0.677312	0.257376	0.192017	0.0862594	0.373065	0.31482	0.0232569
V10A20_007_C_GTAGCTTCCTCTTGTT-1	P22_3	P22 - sample C1	Aggressive	26.1765	22.7843	0.127664	0.0802445	0.105336	0.169836	0.555637	0.511211	0.703603	0.341406	0.193564	0.124999	0.359447	0.373572	0.0253638
V10A20_007_C_GTAGTCGCGGGAATCA-1	P22_3	P22 - sample C1	Aggressive	21.6275	4.94118	0.217266	0.0731113	0.0691584	0.107172	0.488452	0.379962	0.7357	0.258488	0.176546	0.0899935	0.277983	0.316636	0.0308383
V10A20_007_C_GTATCTTTCATAACCA-1	P22_3	P22 - sample C1	Aggressive	13.098	7.92157	0.188059	0.0831786	0.0808977	0.112751	0.449163	0.379629	0.672708	0.248022	0.192482	0.0958886	0.378032	0.309978	0.0279167
V10A20_007_C_GTATGTGGGTCTAGTT-1	P22_3	P22 - sample C1	Aggressive	27.8824	15.8431	0.143517	0.0530327	0.0658365	0.18018	0.787211	0.273153	0.530389	0.244903	0.147033	0.0883695	0.228563	0.231585	0.0200581
V10A20_007_C_GTCAAGCGGACTCGGG-1	P22_3	P22 - sample C1	Aggressive	19.3529	14.8431	0.21836	0.118433	0.0538859	0.115118	0.362593	0.343613	0.73691	0.326276	0.180299	0.123381	0.271668	0.404874	0.0296485
V10A20_007_C_GTCATGCACCTCCGTT-1	P22_3	P22 - sample C1	Aggressive	10.2353	24.7451	0.143493	0.0628858	0.0765461	0.104417	0.669716	0.37114	0.635792	0.241649	0.167552	0.0664214	0.353752	0.224822	0.0213137
V10A20_007_C_GTCATGGACATGACTA-1	P22_3	P22 - sample C1	Aggressive	10.8039	27.7255	0.176346	0.0477125	0.0797725	0.105526	0.575205	0.479058	0.680628	0.270206	0.165111	0.077384	0.291775	0.228164	0.0210743
V10A20_007_C_GTCATTAGAGCGAACG-1	P22_3	P22 - sample C1	Aggressive	13.6471	16.8235	0.238195	0.125887	0.0816944	0.0961552	0.585876	0.402929	0.665465	0.24879	0.172783	0.0813436	0.352866	0.333274	0.0325815
V10A20_007_C_GTCCCAACGTAAAGTA-1	P22_3	P22 - sample C1	Aggressive	17.0588	20.7843	0.195418	0.103477	0.0616535	0.112057	0.5318	0.453623	0.68881	0.273472	0.20952	0.0831779	0.322557	0.404569	0.0296329
V10A20_007_C_GTCCGGCTGAATTGCG-1	P22_3	P22 - sample C1	Aggressive	5.11765	25.7255	0.121365	0.0411708	0.0747281	0.231492	0.760346	0.263048	0.479879	0.151026	0.140239	0.0549922	0.250278	0.190026	0.0401501
V10A20_007_C_GTCGCGTAACCCGTTG-1	P22_3	P22 - sample C1	Aggressive	18.2157	14.8431	0.185179	0.112588	0.0637899	0.122742	0.356987	0.344627	0.731223	0.319698	0.187217	0.0900765	0.299183	0.346353	0.025952
V10A20_007_C_GTCGTTATTCGCTTAT-1	P22_3	P22 - sample C1	Aggressive	18.7843	7.92157	0.250762	0.0940161	0.0776503	0.12333	0.385413	0.393986	0.743708	0.353858	0.232156	0.10417	0.31072	0.308387	0.0279456
V10A20_007_C_GTGACCGCACACTACG-1	P22_3	P22 - sample C1	Aggressive	27.3137	14.8627	0.12661	0.0530055	0.0524992	0.285038	0.792728	0.183363	0.348369	0.167691	0.160216	0.0583641	0.278967	0.219543	0.0870883
V10A20_007_C_GTGAGGACACTTAAGG-1	P22_3	P22 - sample C1	Aggressive	19.3529	12.8627	0.198126	0.104058	0.0452485	0.122722	0.415386	0.425122	0.725881	0.32205	0.212514	0.0974016	0.347901	0.399368	0.0215924
V10A20_007_C_GTGAGTGGTACAACGC-1	P22_3	P22 - sample C1	Aggressive	7.39216	1.96078	0.0513899	0.0344095	0.0179836	0.0215181	0.0849425	0.0170557	0.0217889	0.0138445	0.0257094	0.0343453	0.0608103	0.101794	0.232905
V10A20_007_C_GTGATCATAGATCTGC-1	P22_3	P22 - sample C1	Aggressive	7.96078	8.90196	0.264626	0.110835	0.112552	0.0965563	0.651744	0.35806	0.519194	0.161855	0.186849	0.0668645	0.350955	0.233503	0.0365316
V10A20_007_C_GTGCCCGTTCGGATTC-1	P22_3	P22 - sample C1	Aggressive	23.902	14.8627	0.18971	0.100561	0.0640931	0.134197	0.571911	0.400325	0.653573	0.308007	0.168763	0.112452	0.295402	0.353795	0.027367
V10A20_007_C_GTGCTCAAGTACTGTC-1	P22_3	P22 - sample C1	Aggressive	5.11765	19.7843	0.169982	0.0934151	0.0439453	0.115935	0.560367	0.375695	0.706948	0.306917	0.19195	0.120508	0.261634	0.310562	0.0233074
V10A20_007_C_GTGGTGGCCAAGTGAA-1	P22_3	P22 - sample C1	Aggressive	20.4902	8.90196	0.202738	0.0732915	0.112632	0.108205	0.491104	0.31174	0.671126	0.244606	0.185105	0.0730032	0.271675	0.27344	0.032568
V10A20_007_C_GTGTACCTTGGCTACG-1	P22_3	P22 - sample C1	Aggressive	19.902	27.7255	0.159057	0.0756458	0.0858009	0.144843	0.502364	0.443145	0.662244	0.305955	0.169313	0.11784	0.375033	0.319222	0.0329974
V10A20_007_C_GTGTGAATAACTTAGG-1	P22_3	P22 - sample C1	Aggressive	22.7647	20.8039	0.174001	0.114816	0.0906264	0.126753	0.415819	0.506845	0.736832	0.330733	0.204478	0.105006	0.417398	0.373432	0.0181072
V10A20_007_C_GTGTTACTATGCGTCC-1	P22_3	P22 - sample C1	Aggressive	18.2157	12.8627	0.137599	0.0930656	0.060814	0.115715	0.504375	0.371944	0.717557	0.314977	0.210542	0.0830961	0.320296	0.385083	0.0215295
V10A20_007_C_GTTAAAGTAGGACTGG-1	P22_3	P22 - sample C1	Aggressive	22.7647	4.94118	0.101872	0.0385319	0.0721238	0.136653	0.705939	0.309672	0.628743	0.242292	0.17398	0.0709514	0.21665	0.254499	0.0152222
V10A20_007_C_GTTACCTACAACTTGC-1	P22_3	P22 - sample C1	Aggressive	13.6667	6.92157	0.299648	0.0827876	0.17171	0.124751	0.610949	0.311845	0.595526	0.291029	0.190995	0.082556	0.270975	0.282893	0.0302487
V10A20_007_C_GTTATATTATCTCCCT-1	P22_3	P22 - sample C1	Aggressive	7.39216	5.92157	0.204042	0.107051	0.0573122	0.092222	0.615985	0.3162	0.614371	0.199007	0.14952	0.0731237	0.263118	0.248213	0.0305682
V10A20_007_C_GTTGAGTCCCGCCGGT-1	P22_3	P22 - sample C1	Aggressive	19.9216	1.98039	0.0897028	0.0274694	0.0308661	0.139691	0.896275	0.119278	0.280885	0.10002	0.0821918	0.0512518	0.114883	0.09628	0.0593057
V10A20_007_C_GTTGGATTGAGAACAC-1	P22_3	P22 - sample C1	Aggressive	25.6078	21.7843	0.207225	0.0693616	0.0641782	0.143754	0.577812	0.386232	0.656356	0.322213	0.172702	0.141743	0.294454	0.400097	0.0251472
V10A20_007_C_GTTGGATTTGCGTTGG-1	P22_3	P22 - sample C1	Aggressive	3.98039	17.8039	0.125331	0.0806809	0.0533419	0.122649	0.693806	0.270433	0.546381	0.160128	0.171532	0.0648746	0.259827	0.223928	0.0284141
V10A20_007_C_GTTTACGTTCCATCTG-1	P22_3	P22 - sample C1	Aggressive	11.9608	5.94118	0.103632	0.0688703	0.0272063	0.143815	0.742149	0.257259	0.511992	0.173353	0.142847	0.0680058	0.298139	0.256179	0.0194711
V10A20_007_C_GTTTCTGCAGTCTCCC-1	P22_3	P22 - sample C1	Aggressive	16.4902	13.8627	0.232568	0.128159	0.0856305	0.107006	0.429459	0.268684	0.63362	0.240103	0.231575	0.0707023	0.403942	0.346053	0.0849539
V10A20_007_C_GTTTGACCAAATCCTA-1	P22_3	P22 - sample C1	Aggressive	8.52941	23.7647	0.131172	0.0603337	0.0379978	0.11829	0.724521	0.337962	0.603918	0.205428	0.139143	0.0791543	0.247381	0.169384	0.0188719
V10A20_007_C_GTTTGGCCCAAGTTAT-1	P22_3	P22 - sample C1	Aggressive	21.0588	11.8824	0.145559	0.108114	0.0732679	0.117606	0.548849	0.359072	0.713518	0.303976	0.200022	0.0969073	0.327063	0.371465	0.0156736
V10A20_007_C_TAAAGCGTTAGGAGAA-1	P22_3	P22 - sample C1	Aggressive	25.6078	25.7451	0.185548	0.0487664	0.107098	0.132284	0.351962	0.435727	0.774764	0.359561	0.178297	0.12775	0.351021	0.303285	0.026769
V10A20_007_C_TAACATACAATGTGGG-1	P22_3	P22 - sample C1	Aggressive	15.3529	15.8431	0.171841	0.110028	0.0826049	0.135151	0.497049	0.415082	0.735701	0.346411	0.199408	0.108792	0.367946	0.345152	0.019772
V10A20_007_C_TAACTCATCCGCGCGG-1	P22_3	P22 - sample C1	Aggressive	3.41176	10.8824	0.171853	0.050178	0.113035	0.0951952	0.564314	0.384699	0.687052	0.229098	0.198138	0.0831769	0.303628	0.334304	0.0259919
V10A20_007_C_TAAGGCAACATAAGAT-1	P22_3	P22 - sample C1	Aggressive	15.9216	28.7059	0.146277	0.0957609	0.0526387	0.164344	0.457308	0.454559	0.705696	0.323665	0.186761	0.128112	0.349799	0.351458	0.0237396
V10A20_007_C_TAATAGTGACGACCAG-1	P22_3	P22 - sample C1	Aggressive	22.7451	26.7451	0.166611	0.062903	0.117346	0.166148	0.525221	0.3647	0.709809	0.368568	0.179946	0.119974	0.332326	0.376088	0.0193524
V10A20_007_C_TACAACGCACAACTCA-1	P22_3	P22 - sample C1	Aggressive	3.41176	12.8627	0.115474	0.0502843	0.0538754	0.147679	0.770876	0.198144	0.515181	0.135796	0.137779	0.0532068	0.189517	0.197461	0.0217748
V10A20_007_C_TACATAGGCATACACC-1	P22_3	P22 - sample C1	Aggressive	9.66667	13.8627	0.200321	0.0713882	0.0906036	0.11098	0.591165	0.353256	0.67712	0.240615	0.17988	0.0806823	0.277761	0.280956	0.0318747
V10A20_007_C_TACCAGAAGTAGGTTC-1	P22_3	P22 - sample C1	Aggressive	4.54902	4.94118	0.177676	0.0824719	0.0464544	0.112268	0.494048	0.272236	0.420022	0.180172	0.291897	0.0882492	0.534444	0.247801	0.143667
V10A20_007_C_TACCGCGGACTTGCAG-1	P22_3	P22 - sample C1	Aggressive	30.7255	20.8039	0.116603	0.0356068	0.0604478	0.147601	0.83399	0.197831	0.471515	0.16626	0.131928	0.0749756	0.127963	0.104072	0.0195895
V10A20_007_C_TACCGTGCCTCGGACC-1	P22_3	P22 - sample C1	Aggressive	14.8039	2.96078	0.0284078	0.0154928	0.0130801	0.593094	0.876587	0.0265535	0.0803767	0.148547	0.0432408	0.0293	0.0459485	0.0385361	0.0123302
V10A20_007_C_TACGAACACGACTTCA-1	P22_3	P22 - sample C1	Aggressive	5.68627	22.7647	0.243977	0.132043	0.117213	0.110557	0.602044	0.361917	0.621426	0.257489	0.145445	0.0994054	0.342562	0.235602	0.0237107
V10A20_007_C_TACGACGCTTGCTGCG-1	P22_3	P22 - sample C1	Aggressive	6.2549	7.90196	0.267935	0.124544	0.0648174	0.0833652	0.589305	0.331906	0.631715	0.20809	0.168228	0.0695396	0.389861	0.335436	0.0451007
V10A20_007_C_TACGACTGCCTCTTAG-1	P22_3	P22 - sample C1	Aggressive	13.0784	9.90196	0.164147	0.103177	0.0588944	0.103174	0.410303	0.440671	0.754329	0.261084	0.219372	0.0806816	0.324792	0.360497	0.0228772
V10A20_007_C_TACGCCATATTCTAAT-1	P22_3	P22 - sample C1	Aggressive	8.52941	13.8431	0.161363	0.061373	0.0593959	0.0999537	0.617757	0.321223	0.627023	0.224093	0.191782	0.0619297	0.282848	0.249119	0.0333371
V10A20_007_C_TACTTGTTAGTAGTCC-1	P22_3	P22 - sample C1	Aggressive	25.0392	16.8431	0.273547	0.0749666	0.117403	0.135005	0.548513	0.377443	0.663678	0.315061	0.178426	0.114684	0.334244	0.285358	0.0279725
V10A20_007_C_TAGAAAGGTGGCGCTA-1	P22_3	P22 - sample C1	Aggressive	21.6078	22.7647	0.172849	0.0635909	0.0626948	0.160611	0.463412	0.465955	0.752589	0.368141	0.189558	0.127948	0.328057	0.360182	0.0198335
V10A20_007_C_TAGACGCCCGTACCGG-1	P22_3	P22 - sample C1	Aggressive	26.7451	21.7843	0.171488	0.0946602	0.0840125	0.146124	0.508674	0.400447	0.676595	0.361966	0.173006	0.137476	0.318737	0.348135	0.0184884
V10A20_007_C_TAGAGTCTAAGCGAAC-1	P22_3	P22 - sample C1	Aggressive	6.82353	24.7451	0.181939	0.0465532	0.070989	0.0891974	0.581464	0.297263	0.653341	0.253764	0.125867	0.087479	0.230783	0.166431	0.0188837
V10A20_007_C_TAGATATGGACTGGAA-1	P22_3	P22 - sample C1	Aggressive	5.68627	4.94118	0.248899	0.0681243	0.136128	0.0826965	0.497097	0.284674	0.608465	0.160998	0.153116	0.0760127	0.260022	0.179878	0.0427561
V10A20_007_C_TAGCCATTTCAAAGTC-1	P22_3	P22 - sample C1	Aggressive	26.1765	10.902	0.163038	0.0588372	0.0899143	0.12149	0.610681	0.327149	0.66133	0.287679	0.171465	0.0948564	0.302669	0.351842	0.0237838
V10A20_007_C_TAGCCGGCGGTCAGCG-1	P22_3	P22 - sample C1	Aggressive	23.902	20.8039	0.201111	0.0726385	0.138263	0.140799	0.39434	0.411014	0.666218	0.304866	0.171594	0.0996452	0.37881	0.330342	0.0295855
V10A20_007_C_TAGCGTCCGGTGTGGT-1	P22_3	P22 - sample C1	Aggressive	19.3529	0.980392	0.103353	0.0705466	0.0232796	0.0944688	0.746045	0.132634	0.324445	0.134073	0.12807	0.0791638	0.25604	0.232889	0.276411
V10A20_007_C_TAGCGTTGGGTCTTAC-1	P22_3	P22 - sample C1	Aggressive	14.2157	15.8431	0.250201	0.114915	0.143857	0.110967	0.546779	0.406943	0.7061	0.301732	0.204951	0.089491	0.346932	0.359781	0.0368522
V10A20_007_C_TAGCTAAGTCCGGGAG-1	P22_3	P22 - sample C1	Aggressive	7.96078	24.7451	0.20231	0.0495837	0.0771476	0.0995739	0.588325	0.411684	0.689239	0.28616	0.1525	0.109611	0.288136	0.236865	0.0247521
V10A20_007_C_TAGCTCGCCTGATAAC-1	P22_3	P22 - sample C1	Aggressive	8.52941	3.94118	0.0875832	0.0554356	0.0311022	0.20286	0.864381	0.161302	0.35919	0.159142	0.129905	0.0623821	0.189738	0.185287	0.0247533
V10A20_007_C_TAGGGAGCTTGGGATG-1	P22_3	P22 - sample C1	Aggressive	30.1569	17.8235	0.0812944	0.0407287	0.0438963	0.109338	0.707297	0.315844	0.612224	0.248309	0.154673	0.0836555	0.268213	0.335702	0.0179068
V10A20_007_C_TAGGTGCTCGCCTAGC-1	P22_3	P22 - sample C1	Aggressive	24.4706	13.8627	0.136456	0.0773062	0.0467049	0.122282	0.578901	0.365385	0.701528	0.300077	0.151237	0.104515	0.280972	0.350785	0.0153956
V10A20_007_C_TAGGTTCGAGTTCGTC-1	P22_3	P22 - sample C1	Aggressive	13.6471	18.8039	0.132824	0.0799323	0.0486881	0.127478	0.666135	0.33425	0.639779	0.289742	0.180506	0.088406	0.279944	0.280166	0.0177408
V10A20_007_C_TAGTCCGCAGAGAATG-1	P22_3	P22 - sample C1	Aggressive	5.68627	14.8431	0.120987	0.075526	0.102026	0.194246	0.7606	0.252501	0.540966	0.218424	0.204232	0.0645848	0.204344	0.237707	0.0224942
V10A20_007_C_TAGTGCCCTCCAGAGT-1	P22_3	P22 - sample C1	Aggressive	5.11765	21.7647	0.254043	0.141716	0.0540563	0.115971	0.512087	0.398915	0.703676	0.315924	0.202596	0.110096	0.304934	0.285679	0.0235763
V10A20_007_C_TATACACAGACGCCTT-1	P22_3	P22 - sample C1	Aggressive	9.66667	3.94118	0.0997612	0.0685512	0.0494898	0.197591	0.884998	0.151196	0.290099	0.141245	0.12121	0.0520512	0.155884	0.170699	0.0194348
V10A20_007_C_TATATCCCTGGGAGGA-1	P22_3	P22 - sample C1	Aggressive	31.2941	17.8235	0.109174	0.0508916	0.048681	0.102965	0.72656	0.249719	0.54463	0.184077	0.145615	0.0664128	0.252867	0.210541	0.0684565
V10A20_007_C_TATCTACCACAGCGGG-1	P22_3	P22 - sample C1	Aggressive	9.66667	11.8824	0.193157	0.0800299	0.0617991	0.0916046	0.632525	0.325944	0.648758	0.232971	0.199667	0.0652163	0.317368	0.222424	0.0260737
V10A20_007_C_TATGCTCCCTACTTAC-1	P22_3	P22 - sample C1	Aggressive	10.2353	28.7059	0.16828	0.0370997	0.0987849	0.128363	0.522318	0.419782	0.671045	0.237089	0.167331	0.0719001	0.28422	0.224811	0.0253622
V10A20_007_C_TATGGATGTGCTACGC-1	P22_3	P22 - sample C1	Aggressive	6.2549	27.7255	0.264622	0.0729823	0.155974	0.128475	0.402888	0.498003	0.760038	0.316369	0.192961	0.116758	0.335684	0.267994	0.0263993
V10A20_007_C_TATGGGACCGAGCAGG-1	P22_3	P22 - sample C1	Aggressive	7.39216	17.8039	0.135766	0.0547362	0.0603189	0.104459	0.666575	0.271565	0.627029	0.195763	0.144339	0.070406	0.218238	0.235573	0.0179253
V10A20_007_C_TATGGGTACGTATCGT-1	P22_3	P22 - sample C1	Aggressive	8.52941	21.7843	0.138089	0.049775	0.0479197	0.134659	0.78905	0.160075	0.411344	0.130047	0.102789	0.0592969	0.208199	0.109178	0.0244186
V10A20_007_C_TATGGTCTGAGTAACA-1	P22_3	P22 - sample C1	Aggressive	8.52941	17.8235	0.129887	0.0765278	0.0419211	0.113977	0.715418	0.312233	0.578719	0.224893	0.170625	0.0775046	0.254724	0.269905	0.0147427
V10A20_007_C_TATGTCTCATTGTGCC-1	P22_3	P22 - sample C1	Aggressive	22.1765	23.7647	0.188168	0.0671759	0.0899078	0.168986	0.435239	0.416006	0.742845	0.381322	0.204932	0.115942	0.437137	0.358341	0.0183683
V10A20_007_C_TATTACCATCCTGCTT-1	P22_3	P22 - sample C1	Aggressive	30.1569	15.8431	0.144485	0.0538339	0.0899061	0.121123	0.579497	0.314859	0.680613	0.321121	0.174331	0.100214	0.28796	0.316599	0.0219682
V10A20_007_C_TATTCAATTCTAATCC-1	P22_3	P22 - sample C1	Aggressive	17.6275	19.8039	0.246971	0.127557	0.0743325	0.122115	0.40961	0.430683	0.762591	0.300442	0.198784	0.0954117	0.335078	0.360323	0.0283556
V10A20_007_C_TATTCCACTCAGCTCG-1	P22_3	P22 - sample C1	Aggressive	7.96078	4.94118	0.0943769	0.0539913	0.0244929	0.171851	0.841439	0.182861	0.388579	0.152591	0.116508	0.053637	0.181198	0.170992	0.0201378
V10A20_007_C_TATTCGTGCCAGAATA-1	P22_3	P22 - sample C1	Aggressive	11.9412	19.8039	0.143489	0.0561288	0.0463925	0.13637	0.727905	0.188816	0.530942	0.143532	0.11608	0.0558343	0.179832	0.184485	0.0182736
V10A20_007_C_TCAAACAACCGCGTCG-1	P22_3	P22 - sample C1	Aggressive	9.66667	29.7059	0.186645	0.0620143	0.09757	0.121753	0.359636	0.532709	0.785073	0.311485	0.191194	0.108243	0.353216	0.251939	0.0244184
V10A20_007_C_TCAAACTTAGATTGTT-1	P22_3	P22 - sample C1	Aggressive	12.5098	22.7647	0.135283	0.0986026	0.0370501	0.10637	0.650244	0.401852	0.649729	0.225843	0.196769	0.0663783	0.341975	0.278104	0.0158601
V10A20_007_C_TCAACGAGGAGACAAA-1	P22_3	P22 - sample C1	Aggressive	7.39216	11.8627	0.101479	0.0966542	0.0509254	0.127762	0.736682	0.319916	0.551767	0.210753	0.191567	0.0720037	0.277848	0.26076	0.0277459
V10A20_007_C_TCACAGGGAATCGCAA-1	P22_3	P22 - sample C1	Aggressive	20.4902	6.92157	0.143019	0.101857	0.0363621	0.12542	0.482533	0.390586	0.719995	0.276835	0.16689	0.0858343	0.248431	0.313787	0.0159866
V10A20_007_C_TCACAGGTTATTGGGC-1	P22_3	P22 - sample C1	Aggressive	2.84314	21.7647	0.175205	0.0587262	0.0605926	0.112828	0.538626	0.383584	0.712859	0.259545	0.200112	0.0857204	0.277031	0.295059	0.0206178
V10A20_007_C_TCACCCTCTTAAGATT-1	P22_3	P22 - sample C1	Aggressive	9.09804	8.90196	0.228927	0.0976318	0.0522323	0.0942305	0.546814	0.317737	0.617835	0.194803	0.184174	0.0600266	0.293193	0.2708	0.0337282
V10A20_007_C_TCACCGCTCGGCACTC-1	P22_3	P22 - sample C1	Aggressive	27.8824	23.7647	0.143342	0.0443805	0.0419075	0.155768	0.736131	0.236191	0.599258	0.254118	0.156312	0.0901934	0.213732	0.215774	0.0222239
V10A20_007_C_TCACGCATTGTAGATC-1	P22_3	P22 - sample C1	Aggressive	3.41176	20.7843	0.234829	0.0637439	0.0653441	0.109701	0.614601	0.35798	0.674504	0.247867	0.16316	0.0898373	0.230373	0.24003	0.0250842
V10A20_007_C_TCACGTGCCCGATTCA-1	P22_3	P22 - sample C1	Aggressive	10.8039	15.8431	0.172348	0.113339	0.0373489	0.0924914	0.574959	0.334671	0.64375	0.238012	0.141001	0.0943775	0.250238	0.306965	0.0324019
V10A20_007_C_TCAGACGCTATAGAAG-1	P22_3	P22 - sample C1	Aggressive	16.5098	5.94118	0.166479	0.10758	0.0446441	0.12296	0.553868	0.348554	0.674306	0.278041	0.174931	0.105575	0.26366	0.308407	0.0227256
V10A20_007_C_TCAGCAAATGCATCTC-1	P22_3	P22 - sample C1	Aggressive	17.0588	22.7647	0.19017	0.102275	0.0740895	0.121084	0.513325	0.399779	0.71563	0.242724	0.199869	0.0860464	0.340835	0.348479	0.0328019
V10A20_007_C_TCATTTAAGTCTCCGA-1	P22_3	P22 - sample C1	Aggressive	31.8627	18.8235	0.118297	0.078667	0.0511644	0.117317	0.743226	0.211711	0.482726	0.151688	0.133473	0.0649328	0.19978	0.222549	0.0711334
V10A20_007_C_TCCACTTTATCTAGGT-1	P22_3	P22 - sample C1	Aggressive	20.4706	22.7647	0.118693	0.113816	0.0682904	0.104553	0.48047	0.561799	0.590867	0.242886	0.16051	0.119767	0.397481	0.52184	0.0223371
V10A20_007_C_TCCAGAGCACCGGTTC-1	P22_3	P22 - sample C1	Aggressive	15.3529	13.8627	0.201713	0.0996921	0.0871802	0.121467	0.577425	0.440024	0.665206	0.285872	0.193684	0.0800281	0.414845	0.356724	0.0407693
V10A20_007_C_TCCAGGCGAGTACGGT-1	P22_3	P22 - sample C1	Aggressive	7.96078	22.7647	0.145076	0.0713473	0.0694814	0.135082	0.693864	0.346398	0.555368	0.216695	0.134612	0.0917354	0.233907	0.192256	0.0221513
V10A20_007_C_TCCCAAAGACGAAGGA-1	P22_3	P22 - sample C1	Aggressive	9.66667	27.7255	0.163481	0.0333642	0.0683602	0.165789	0.842952	0.204291	0.426226	0.116755	0.0860509	0.05226	0.171678	0.106087	0.0625142
V10A20_007_C_TCCCAGCTTTAGTCTG-1	P22_3	P22 - sample C1	Aggressive	7.39216	19.7843	0.138117	0.0827708	0.0482019	0.111513	0.572307	0.387577	0.667633	0.268665	0.169337	0.0995481	0.320372	0.281568	0.0178324
V10A20_007_C_TCCCGCGTACTCCTGG-1	P22_3	P22 - sample C1	Aggressive	14.7843	26.7255	0.239203	0.128533	0.0784063	0.128674	0.463816	0.393111	0.714511	0.259229	0.188203	0.098972	0.345146	0.31438	0.032775
V10A20_007_C_TCCCGTCAGTCCCGCA-1	P22_3	P22 - sample C1	Aggressive	18.1961	30.6863	0.236031	0.0713245	0.0813077	0.163706	0.337138	0.602434	0.764635	0.344028	0.194625	0.161788	0.410257	0.28886	0.0227098
V10A20_007_C_TCCCGTGTGCAATTTG-1	P22_3	P22 - sample C1	Aggressive	21.0588	9.90196	0.162634	0.08308	0.0547449	0.120097	0.610269	0.355849	0.710907	0.251455	0.197846	0.0761791	0.268236	0.29717	0.0219414
V10A20_007_C_TCCGCGGCAGCATCTG-1	P22_3	P22 - sample C1	Aggressive	23.3333	19.8039	0.210061	0.0865227	0.154599	0.13522	0.411199	0.461119	0.778034	0.343226	0.193722	0.118243	0.362331	0.322409	0.0250329
V10A20_007_C_TCCGGTTCGTCCGGTC-1	P22_3	P22 - sample C1	Aggressive	5.68627	2.96078	0.0977564	0.135083	0.0285355	0.154117	0.779544	0.24932	0.431784	0.173162	0.211147	0.093259	0.36754	0.257961	0.0965771
V10A20_007_C_TCCGTTTAGCCTTGAA-1	P22_3	P22 - sample C1	Aggressive	26.1765	24.7647	0.217332	0.0675621	0.093383	0.142517	0.393634	0.513903	0.769208	0.369937	0.214239	0.130244	0.385522	0.313975	0.0201596
V10A20_007_C_TCCTACATCCACGGCC-1	P22_3	P22 - sample C1	Aggressive	23.3333	7.92157	0.129915	0.0485857	0.0628669	0.137938	0.765557	0.201841	0.501432	0.136658	0.117198	0.038984	0.203577	0.134242	0.0295793
V10A20_007_C_TCCTCGGGCTGGGCTT-1	P22_3	P22 - sample C1	Aggressive	18.7843	13.8627	0.142927	0.119668	0.0352075	0.137325	0.432282	0.393868	0.732352	0.367282	0.216587	0.104776	0.348166	0.395459	0.0222886
V10A20_007_C_TCCTTTCTTACGCTTA-1	P22_3	P22 - sample C1	Aggressive	10.8039	23.7647	0.224263	0.106287	0.0968237	0.0911456	0.736307	0.294646	0.547363	0.188716	0.168835	0.0729216	0.398678	0.216133	0.0346216
V10A20_007_C_TCGCACCAGGAGGCAG-1	P22_3	P22 - sample C1	Aggressive	21.0588	3.96078	0.211861	0.0593397	0.130039	0.10933	0.513426	0.383871	0.739979	0.267501	0.167455	0.114703	0.293348	0.254106	0.0323527
V10A20_007_C_TCGCTCGATATATTCC-1	P22_3	P22 - sample C1	Aggressive	11.3725	24.7451	0.242557	0.0481663	0.124222	0.126354	0.480087	0.481471	0.736746	0.342501	0.205656	0.118903	0.337618	0.204168	0.0275967
V10A20_007_C_TCGCTGGGCGGATTGT-1	P22_3	P22 - sample C1	Aggressive	17.6275	25.7451	0.335085	0.0892076	0.106941	0.136687	0.459788	0.353374	0.719778	0.325259	0.188316	0.10138	0.273102	0.316251	0.0354694
V10A20_007_C_TCGCTTTAAACGTTTG-1	P22_3	P22 - sample C1	Aggressive	25.0196	28.7255	0.145966	0.0541322	0.0647197	0.114085	0.471271	0.506544	0.715676	0.277616	0.175194	0.0973206	0.400418	0.347358	0.0363604
V10A20_007_C_TCGGACGCCCAGCCCA-1	P22_3	P22 - sample C1	Aggressive	20.4706	20.7843	0.13374	0.130404	0.0298834	0.177757	0.424033	0.57225	0.656745	0.428889	0.220416	0.149032	0.577	0.324647	0.0117069
V10A20_007_C_TCGGAGTACATGAGTA-1	P22_3	P22 - sample C1	Aggressive	17.6275	21.7843	0.17768	0.0910154	0.0474641	0.117025	0.503481	0.456769	0.723645	0.262038	0.196139	0.085197	0.337011	0.373696	0.0271725
V10A20_007_C_TCGGGCCGTCGTGGTA-1	P22_3	P22 - sample C1	Aggressive	25.6078	13.8627	0.144076	0.0753887	0.0671174	0.124131	0.707226	0.298055	0.560726	0.248658	0.185849	0.0927169	0.316061	0.297119	0.0246979
V10A20_007_C_TCGTAAGACGACATTG-1	P22_3	P22 - sample C1	Aggressive	19.3333	26.7255	0.291242	0.0873133	0.114437	0.141743	0.418285	0.536588	0.735329	0.335966	0.219099	0.128934	0.41647	0.338435	0.0353258
V10A20_007_C_TCTACCGTCCACAAGC-1	P22_3	P22 - sample C1	Aggressive	13.6471	26.7255	0.325609	0.0962286	0.0926252	0.10504	0.414178	0.322712	0.65554	0.218873	0.130514	0.0898732	0.355884	0.200062	0.0895126
V10A20_007_C_TCTAGCATGCCCAGAA-1	P22_3	P22 - sample C1	Aggressive	13.098	5.94118	0.0988205	0.0613968	0.0304175	0.173126	0.763949	0.280287	0.516529	0.288891	0.181625	0.0943488	0.230067	0.25737	0.0204251
V10A20_007_C_TCTAGTTATCAGAAGA-1	P22_3	P22 - sample C1	Aggressive	6.2549	19.7843	0.179674	0.0868295	0.0741592	0.110841	0.572602	0.366856	0.672343	0.276279	0.17467	0.116081	0.284734	0.299646	0.0215507
V10A20_007_C_TCTCATGAGATAGGGT-1	P22_3	P22 - sample C1	Aggressive	25.0392	4.94118	0.215383	0.0747314	0.0540703	0.0908337	0.617179	0.224285	0.565122	0.24889	0.176812	0.0710638	0.217049	0.286383	0.0395085
V10A20_007_C_TCTGAATTCCGTACAA-1	P22_3	P22 - sample C1	Aggressive	29.0196	19.8039	0.163183	0.0554094	0.0765342	0.14722	0.576045	0.403545	0.673192	0.332986	0.190389	0.131932	0.375397	0.396969	0.0185843
V10A20_007_C_TCTGATGTATTCTGTC-1	P22_3	P22 - sample C1	Aggressive	22.7647	2.96078	0.149152	0.044774	0.095016	0.0800255	0.609697	0.339006	0.65745	0.206584	0.135552	0.0889078	0.278816	0.270056	0.027438
V10A20_007_C_TCTGCCAGAAACTGCA-1	P22_3	P22 - sample C1	Aggressive	20.4902	12.8627	0.139064	0.125714	0.0338499	0.112267	0.401232	0.412763	0.738498	0.264142	0.185472	0.098647	0.341784	0.492712	0.0198538
V10A20_007_C_TCTGGGAACCTTTGAA-1	P22_3	P22 - sample C1	Aggressive	31.2941	13.8627	0.244875	0.0525046	0.127864	0.0843048	0.450587	0.361468	0.668138	0.22629	0.171863	0.0603779	0.366354	0.273319	0.109764
V10A20_007_C_TCTGTGCCATCATAGT-1	P22_3	P22 - sample C1	Aggressive	21.0392	21.7843	0.123372	0.10816	0.0293661	0.151048	0.45199	0.564841	0.673624	0.366321	0.218275	0.138334	0.489123	0.448574	0.014043
V10A20_007_C_TCTTACTTATGCCTCT-1	P22_3	P22 - sample C1	Aggressive	28.451	8.92157	0.133765	0.0728762	0.0495112	0.122637	0.65041	0.409163	0.648125	0.294206	0.162187	0.0922195	0.276353	0.271493	0.023919
V10A20_007_C_TCTTCCCATGGGCACA-1	P22_3	P22 - sample C1	Aggressive	30.1569	21.7843	0.105778	0.0399976	0.0713673	0.164827	0.828629	0.204171	0.434753	0.155304	0.11844	0.0691934	0.123421	0.103951	0.024813
V10A20_007_C_TCTTCGAATAGACGTT-1	P22_3	P22 - sample C1	Aggressive	15.9216	14.8431	0.156332	0.083116	0.0652458	0.107035	0.453546	0.417127	0.728634	0.234151	0.180405	0.0696913	0.422345	0.324296	0.0242386
V10A20_007_C_TCTTCGATACCAATAA-1	P22_3	P22 - sample C1	Aggressive	13.0784	21.7843	0.229404	0.0910774	0.117859	0.108137	0.590914	0.418257	0.667825	0.296106	0.185286	0.0930297	0.312884	0.308155	0.0529041
V10A20_007_C_TCTTGATGCGTAGCGA-1	P22_3	P22 - sample C1	Aggressive	14.2157	21.7843	0.154826	0.0887484	0.0894451	0.123686	0.502622	0.433066	0.721527	0.302111	0.194362	0.0955888	0.303504	0.331487	0.0298404
V10A20_007_C_TCTTTAAGACTATGAA-1	P22_3	P22 - sample C1	Aggressive	31.2941	19.8039	0.318546	0.0916343	0.109692	0.109827	0.379268	0.262073	0.599465	0.211289	0.183176	0.0882401	0.204615	0.198495	0.0383494
V10A20_007_C_TGAAAGGACCTGACTC-1	P22_3	P22 - sample C1	Aggressive	22.7647	18.8039	0.290097	0.118909	0.0954871	0.147709	0.324881	0.515702	0.778516	0.400423	0.222706	0.12596	0.424237	0.333664	0.0283419
V10A20_007_C_TGACCCACGTTAGACA-1	P22_3	P22 - sample C1	Aggressive	2.27451	20.7843	0.144031	0.0465957	0.0853778	0.118222	0.707156	0.328186	0.526828	0.189205	0.199124	0.0803781	0.241254	0.249161	0.0159168
V10A20_007_C_TGACGATGCACTAGAA-1	P22_3	P22 - sample C1	Aggressive	29.5882	16.8431	0.140702	0.0460497	0.0601264	0.123579	0.626571	0.376864	0.666221	0.310107	0.169952	0.104873	0.301726	0.317157	0.0173829
V10A20_007_C_TGAGAGATTTACCACG-1	P22_3	P22 - sample C1	Aggressive	27.3137	12.8824	0.120359	0.0654938	0.0517061	0.189101	0.881727	0.18801	0.386261	0.166843	0.101636	0.0517323	0.149867	0.18734	0.0254154
V10A20_007_C_TGAGTAAATTAGCGTA-1	P22_3	P22 - sample C1	Aggressive	7.96078	6.92157	0.217315	0.102156	0.047041	0.110315	0.675983	0.367178	0.608812	0.235108	0.184369	0.0836319	0.316146	0.284232	0.0293208
V10A20_007_C_TGAGTGGTCCGTGACG-1	P22_3	P22 - sample C1	Aggressive	23.3137	23.7647	0.155938	0.0810536	0.0589524	0.152123	0.555577	0.400943	0.640358	0.345631	0.18544	0.11832	0.358314	0.339033	0.0434913
V10A20_007_C_TGATCGGTTTGACCCT-1	P22_3	P22 - sample C1	Aggressive	6.2549	25.7255	0.130456	0.0327632	0.0710949	0.166144	0.649499	0.411135	0.653051	0.27559	0.159377	0.070705	0.259241	0.190145	0.0191963
V10A20_007_C_TGATCTCCGGCGCCAG-1	P22_3	P22 - sample C1	Aggressive	3.96078	25.7255	0	0	0	0	0	0	0	0	0	0	0	0	0
V10A20_007_C_TGCAAGAATGACGTAA-1	P22_3	P22 - sample C1	Aggressive	9.66667	23.7647	0.151415	0.0717276	0.0755	0.125885	0.787507	0.211247	0.475293	0.163326	0.148613	0.0561312	0.262819	0.137773	0.0375099
V10A20_007_C_TGCAGGATCGGCAAAG-1	P22_3	P22 - sample C1	Aggressive	17.6275	29.7059	0.211951	0.0631192	0.135599	0.155737	0.334748	0.470798	0.729989	0.313857	0.16978	0.12484	0.381788	0.280638	0.0324469
V10A20_007_C_TGCAGTTTCCTCCCAT-1	P22_3	P22 - sample C1	Aggressive	26.7451	13.8627	0.134138	0.0545862	0.0945175	0.173259	0.833172	0.220273	0.480595	0.198705	0.138118	0.0662832	0.197307	0.215457	0.0163655
V10A20_007_C_TGCATATGTCTGTCAC-1	P22_3	P22 - sample C1	Aggressive	23.902	18.8235	0.279207	0.0662828	0.153536	0.135671	0.392251	0.396189	0.770023	0.346466	0.177905	0.134154	0.36641	0.308589	0.0277515
V10A20_007_C_TGCATGTGGTAATCTA-1	P22_3	P22 - sample C1	Aggressive	21.6078	24.7451	0.256854	0.0628419	0.117514	0.129662	0.390134	0.372434	0.683348	0.298585	0.16725	0.0969232	0.304999	0.286437	0.0397975
V10A20_007_C_TGCCAGTACGTGGAGA-1	P22_3	P22 - sample C1	Aggressive	15.9412	2.96078	0.0769497	0.0235175	0.0318131	0.266619	0.948945	0.0497644	0.150047	0.0991218	0.0431769	0.0294728	0.0581732	0.0610861	0.0168128
V10A20_007_C_TGCCCGTACCGTTAAA-1	P22_3	P22 - sample C1	Aggressive	18.2157	8.90196	0.242109	0.0830422	0.0979545	0.118796	0.395288	0.446677	0.725769	0.309597	0.203188	0.108478	0.358569	0.330136	0.0323616
V10A20_007_C_TGCCTTGGCCAGGCAA-1	P22_3	P22 - sample C1	Aggressive	22.1961	1.98039	0.0944883	0.0347853	0.0368801	0.165154	0.742442	0.261531	0.444242	0.186551	0.160317	0.0743949	0.363167	0.319164	0.137916
V10A20_007_C_TGCGACACCCTAGTGC-1	P22_3	P22 - sample C1	Aggressive	1.70588	7.90196	0.151383	0.0820631	0.048009	0.145119	0.717298	0.238442	0.556391	0.185154	0.177624	0.074495	0.243534	0.211761	0.0313586
V10A20_007_C_TGCGCAAAGCATTTGG-1	P22_3	P22 - sample C1	Aggressive	13.6471	22.7647	0.173657	0.0990078	0.076305	0.112114	0.423065	0.462976	0.757116	0.275261	0.192268	0.103819	0.349578	0.31717	0.0264171
V10A20_007_C_TGCGTTTGTTGACACT-1	P22_3	P22 - sample C1	Aggressive	18.7843	11.8824	0.188806	0.0796415	0.0686849	0.128018	0.463625	0.385094	0.72858	0.337107	0.213135	0.0979643	0.290124	0.359882	0.0177648
V10A20_007_C_TGCTCCACAGTTCTTA-1	P22_3	P22 - sample C1	Aggressive	29.5882	8.92157	0.124486	0.0698313	0.0486429	0.194203	0.79593	0.243676	0.40952	0.132496	0.156489	0.0640179	0.209536	0.181252	0.083269
V10A20_007_C_TGCTGTTGAAGAACTC-1	P22_3	P22 - sample C1	Aggressive	13.0784	15.8431	0.227279	0.0740659	0.0866669	0.0906443	0.497374	0.366796	0.726064	0.239032	0.143242	0.0847222	0.260213	0.300392	0.025201
V10A20_007_C_TGGCAAACTAAATTAC-1	P22_3	P22 - sample C1	Aggressive	19.9216	3.96078	0.158978	0.0612159	0.0408219	0.0939221	0.561142	0.324945	0.69284	0.243617	0.158641	0.0794808	0.29456	0.293736	0.0159594
V10A20_007_C_TGGCAGATTACGATCA-1	P22_3	P22 - sample C1	Aggressive	8.52941	9.88235	0.159332	0.11532	0.0622181	0.0923662	0.616636	0.412113	0.605279	0.213287	0.188553	0.0625922	0.279066	0.257336	0.0374604
V10A20_007_C_TGGCAGCAGTAATAGT-1	P22_3	P22 - sample C1	Aggressive	10.2353	14.8431	0.179914	0.1136	0.0482843	0.0919445	0.591237	0.377543	0.643054	0.19945	0.178262	0.0894784	0.417932	0.370164	0.025198
V10A20_007_C_TGGCCAAACTGAAGTA-1	P22_3	P22 - sample C1	Aggressive	18.7647	25.7451	0.1889	0.0648161	0.0757724	0.131334	0.450423	0.471021	0.740495	0.286406	0.189166	0.0959161	0.346193	0.334417	0.027601
V10A20_007_C_TGGCGATCAAGTTATG-1	P22_3	P22 - sample C1	Aggressive	6.82353	2.96078	0.200844	0.112719	0.0526493	0.100844	0.639384	0.259835	0.569143	0.140474	0.170173	0.0603424	0.394932	0.367282	0.0451671
V10A20_007_C_TGGGCCCATACTAATT-1	P22_3	P22 - sample C1	Aggressive	26.1765	6.94118	0.162975	0.0428087	0.0674709	0.104561	0.43872	0.381479	0.756409	0.299192	0.160228	0.144848	0.304702	0.287742	0.0247926
V10A20_007_C_TGGTCCCACGCTACGG-1	P22_3	P22 - sample C1	Aggressive	17.6471	1.98039	0.177539	0.0583736	0.0363692	0.114133	0.7779	0.182959	0.473887	0.145346	0.0992182	0.0513866	0.172903	0.154811	0.0255409
V10A20_007_C_TGGTTCAACGGGTAAT-1	P22_3	P22 - sample C1	Aggressive	17.6471	3.96078	0.153836	0.0861209	0.0459636	0.109532	0.652811	0.281183	0.614994	0.238488	0.162097	0.0957988	0.28211	0.277456	0.0202914
V10A20_007_C_TGTACGAACAAATCCG-1	P22_3	P22 - sample C1	Aggressive	8.52941	15.8431	0.170084	0.0826539	0.100818	0.0897455	0.551909	0.249167	0.675871	0.19646	0.144007	0.0733894	0.307564	0.247991	0.0322153
V10A20_007_C_TGTAGGAGAAATTTCC-1	P22_3	P22 - sample C1	Aggressive	24.4706	19.8039	0.259222	0.0693496	0.104508	0.1412	0.437582	0.497224	0.729111	0.364369	0.227679	0.122574	0.452595	0.319708	0.0232985
V10A20_007_C_TGTATAACAGATCCTG-1	P22_3	P22 - sample C1	Aggressive	20.4706	24.7451	0.22528	0.0684438	0.0841892	0.137351	0.441075	0.515246	0.753248	0.339736	0.206419	0.109144	0.349462	0.321939	0.0315096
V10A20_007_C_TGTATGGCGCAGACAG-1	P22_3	P22 - sample C1	Aggressive	28.451	10.902	0.115799	0.0519114	0.0529502	0.15051	0.823796	0.176432	0.459406	0.166079	0.103375	0.054912	0.17321	0.151253	0.0434965
V10A20_007_C_TGTGGCAAAGCGTATG-1	P22_3	P22 - sample C1	Aggressive	25.0392	24.7647	0.243296	0.0634366	0.0716571	0.143522	0.439795	0.456669	0.712352	0.355307	0.181346	0.116364	0.354927	0.287597	0.0170207
V10A20_007_C_TGTTATTGTATGTGGC-1	P22_3	P22 - sample C1	Aggressive	24.4706	9.90196	0.201122	0.0741237	0.0671134	0.123884	0.582728	0.420968	0.659687	0.326935	0.177695	0.0840068	0.337786	0.294904	0.0222438
V10A20_007_C_TGTTCCGCTTCCATGA-1	P22_3	P22 - sample C1	Aggressive	0.568627	17.8039	0.0900633	0.0607843	0.0188488	0.28977	0.81159	0.15202	0.371172	0.174315	0.138334	0.0663871	0.197299	0.232234	0.0592892
V10A20_007_C_TGTTGTCAAGAAGTCT-1	P22_3	P22 - sample C1	Aggressive	22.1765	29.7059	0.131611	0.0826779	0.0641445	0.150928	0.478742	0.315187	0.639932	0.265737	0.1671	0.0972007	0.314986	0.308381	0.0254088
V10A20_007_C_TTAAACTCGAATTCAT-1	P22_3	P22 - sample C1	Aggressive	29.5882	22.7843	0.123369	0.0456757	0.0571906	0.14202	0.750731	0.271967	0.594389	0.235787	0.171572	0.119973	0.175768	0.266768	0.0189624
V10A20_007_C_TTAATGTAGACCAGGT-1	P22_3	P22 - sample C1	Aggressive	14.2157	23.7647	0.29587	0.116765	0.0995358	0.115418	0.361533	0.417395	0.772299	0.312934	0.202628	0.123691	0.361515	0.321307	0.0348802
V10A20_007_C_TTACGGATGGTTCGAG-1	P22_3	P22 - sample C1	Aggressive	28.451	20.8039	0.157677	0.0642962	0.0610767	0.159679	0.570441	0.421736	0.676526	0.34523	0.206318	0.119064	0.291538	0.363836	0.0254761
V10A20_007_C_TTACTAAAGGACTTTA-1	P22_3	P22 - sample C1	Aggressive	19.9216	5.94118	0.154478	0.0959955	0.0340523	0.113529	0.486079	0.417401	0.711587	0.310137	0.189285	0.0972739	0.269634	0.379699	0.0309655
V10A20_007_C_TTACTCCGGCCGGGAA-1	P22_3	P22 - sample C1	Aggressive	19.902	19.8039	0.18185	0.109818	0.0474495	0.161635	0.357753	0.36053	0.755359	0.427278	0.200439	0.126338	0.388206	0.371864	0.0140093
V10A20_007_C_TTAGACGAGTCACCTC-1	P22_3	P22 - sample C1	Aggressive	21.0588	5.94118	0.114641	0.093333	0.0454007	0.100755	0.536548	0.327949	0.716645	0.251505	0.160782	0.0869865	0.33524	0.355592	0.0153557
V10A20_007_C_TTAGAGTTTAGAAGGA-1	P22_3	P22 - sample C1	Aggressive	24.4706	7.92157	0.208838	0.064877	0.0697991	0.105901	0.6063	0.38875	0.64875	0.2536	0.161587	0.0816495	0.290657	0.249287	0.0224443
V10A20_007_C_TTAGCTGATTTGCCGT-1	P22_3	P22 - sample C1	Aggressive	29.0196	15.8431	0.14144	0.044587	0.136229	0.132894	0.62882	0.364809	0.642442	0.325439	0.17471	0.0966359	0.317587	0.280702	0.0289212
V10A20_007_C_TTAGTTATTCGTGGCA-1	P22_3	P22 - sample C1	Aggressive	27.3137	6.94118	0.163851	0.0491707	0.0515243	0.100422	0.397609	0.288939	0.752996	0.241711	0.166538	0.0924553	0.302755	0.216221	0.0244629
V10A20_007_C_TTATATACGCTGTCAC-1	P22_3	P22 - sample C1	Aggressive	17.6275	15.8431	0.207682	0.12371	0.0995067	0.115084	0.366177	0.379047	0.735864	0.288637	0.21	0.10631	0.354329	0.370938	0.0245589
V10A20_007_C_TTATATTTGGCAATCC-1	P22_3	P22 - sample C1	Aggressive	11.9412	27.7255	0.220586	0.114541	0.0905719	0.110449	0.387322	0.488794	0.708885	0.255114	0.184693	0.112546	0.483932	0.306705	0.0653035
V10A20_007_C_TTATCCGGGATCTATA-1	P22_3	P22 - sample C1	Aggressive	25.0392	2.96078	0	0	0	0	0	0	0	0	0	0	0	0	0
V10A20_007_C_TTATGAATGAAAGGGA-1	P22_3	P22 - sample C1	Aggressive	11.3725	12.8627	0.213695	0.0865625	0.0669683	0.10842	0.562208	0.386222	0.685193	0.249213	0.194641	0.0715779	0.30009	0.300572	0.0264672
V10A20_007_C_TTATGATCTTAACGAA-1	P22_3	P22 - sample C1	Aggressive	22.1961	15.8431	0.168011	0.10383	0.0963838	0.143603	0.414556	0.373516	0.740371	0.353472	0.200507	0.121861	0.320627	0.36843	0.0271468
V10A20_007_C_TTATTAGAGCGTGTTC-1	P22_3	P22 - sample C1	Aggressive	15.3725	7.92157	0.18807	0.149887	0.0681387	0.121323	0.497196	0.430065	0.669281	0.265512	0.229717	0.0980568	0.326285	0.350608	0.0298376
V10A20_007_C_TTCAAAGTCTCTAGCC-1	P22_3	P22 - sample C1	Aggressive	18.1961	18.8039	0.252649	0.125193	0.0817282	0.154374	0.41027	0.397024	0.723169	0.384628	0.232701	0.124748	0.401607	0.376338	0.0238461
V10A20_007_C_TTCAATACTCTGAATC-1	P22_3	P22 - sample C1	Aggressive	24.4706	15.8431	0.14672	0.0770591	0.0588626	0.135615	0.586383	0.347654	0.681771	0.310275	0.170517	0.140776	0.352628	0.333457	0.025014
V10A20_007_C_TTCACGAAAGGATCAC-1	P22_3	P22 - sample C1	Aggressive	6.2549	15.8235	0.194564	0.0854362	0.0730165	0.084765	0.61411	0.214123	0.583493	0.159571	0.153142	0.0629658	0.243599	0.220088	0.0281315
V10A20_007_C_TTCAGCCCTGGTCCAC-1	P22_3	P22 - sample C1	Aggressive	23.902	6.92157	0.12394	0.0396122	0.0458145	0.143195	0.805486	0.204376	0.476097	0.131647	0.108378	0.0423352	0.2033	0.13984	0.0333886
V10A20_007_C_TTCCGGTTACCCACTT-1	P22_3	P22 - sample C1	Aggressive	25.0392	8.92157	0.139704	0.0660449	0.0710498	0.103305	0.520694	0.352072	0.70244	0.295814	0.158275	0.0763853	0.318797	0.312066	0.0245192
V10A20_007_C_TTCCTCGGACTAACCA-1	P22_3	P22 - sample C1	Aggressive	24.4706	3.96078	0.130284	0.0441748	0.0482369	0.102993	0.837049	0.184054	0.404711	0.0964569	0.130719	0.0432377	0.144585	0.148001	0.0288755
V10A20_007_C_TTCGGGACTAATCGCG-1	P22_3	P22 - sample C1	Aggressive	16.4902	17.8235	0.171075	0.112249	0.0587959	0.141711	0.406603	0.381929	0.743253	0.335707	0.193716	0.0960619	0.370705	0.343819	0.0268276
V10A20_007_C_TTCTAACCGAAGCTTA-1	P22_3	P22 - sample C1	Aggressive	26.7451	19.8039	0.161423	0.103842	0.0645879	0.142959	0.568657	0.321656	0.626277	0.290311	0.153611	0.122935	0.368792	0.278108	0.0230428
V10A20_007_C_TTCTGCCGCGCCTAGA-1	P22_3	P22 - sample C1	Aggressive	14.8039	4.94118	0.132072	0.0497521	0.048954	0.240006	0.862576	0.225376	0.414837	0.223252	0.115879	0.0700722	0.174355	0.207943	0.0214778
V10A20_007_C_TTCTGCGGGTTAGCGG-1	P22_3	P22 - sample C1	Aggressive	21.0588	13.8627	0.143734	0.290739	0.0316142	0.142035	0.416008	0.382191	0.738575	0.338427	0.203603	0.092911	0.324639	0.321138	0.031443
V10A20_007_C_TTGAAGAATTCCCAGG-1	P22_3	P22 - sample C1	Aggressive	3.98039	21.7647	0.190592	0.0692164	0.0746391	0.124551	0.558316	0.423211	0.680487	0.306587	0.20751	0.103203	0.326502	0.283381	0.0211942
V10A20_007_C_TTGAATATGGACTTTC-1	P22_3	P22 - sample C1	Aggressive	18.7647	19.8039	0.2437	0.119318	0.0943703	0.155803	0.386596	0.449219	0.741253	0.401059	0.240045	0.120656	0.498272	0.356418	0.0305113
V10A20_007_C_TTGAATTCACGTGAGG-1	P22_3	P22 - sample C1	Aggressive	30.7255	14.8627	0.177136	0.0481015	0.103756	0.118996	0.50726	0.39767	0.752655	0.33709	0.191195	0.0955588	0.287026	0.286204	0.0225268
V10A20_007_C_TTGCACAATTCAGAAA-1	P22_3	P22 - sample C1	Aggressive	7.96078	10.8824	0.185153	0.0923523	0.0519437	0.117526	0.698696	0.350415	0.557371	0.203697	0.193576	0.0615473	0.333798	0.292039	0.0313088
V10A20_007_C_TTGCTGATCATGTTCG-1	P22_3	P22 - sample C1	Aggressive	7.96078	20.7843	0.148716	0.103684	0.0481975	0.123964	0.640897	0.414967	0.616661	0.285955	0.200609	0.10245	0.325163	0.269849	0.0169871
V10A20_007_C_TTGGGACACTGCCCGC-1	P22_3	P22 - sample C1	Aggressive	15.3529	25.7451	0.279678	0.14251	0.0578453	0.131182	0.48922	0.356413	0.675078	0.247824	0.163387	0.0962063	0.343764	0.345434	0.0421442
V10A20_007_C_TTGGGCGGCGGTTGCC-1	P22_3	P22 - sample C1	Aggressive	18.7647	23.7647	0.195231	0.0937358	0.066223	0.128519	0.487688	0.348007	0.723082	0.2793	0.15074	0.110071	0.352337	0.234064	0.0565992
V10A20_007_C_TTGGTCACACTCGTAA-1	P22_3	P22 - sample C1	Aggressive	2.84314	5.92157	0.118899	0.0712979	0.118855	0.117298	0.746407	0.198175	0.458905	0.173604	0.196898	0.0635738	0.249565	0.20627	0.056464
V10A20_007_C_TTGTAAGGCCAGTTGG-1	P22_3	P22 - sample C1	Aggressive	21.6078	26.7451	0.237071	0.0601284	0.0864898	0.138663	0.371638	0.397333	0.686479	0.294754	0.167973	0.103245	0.325012	0.322483	0.0289508
V10A20_007_C_TTGTAATCCGTACTCG-1	P22_3	P22 - sample C1	Aggressive	6.82353	18.8039	0.154841	0.0593701	0.0691295	0.0932722	0.597416	0.27	0.633156	0.170035	0.159097	0.0627634	0.265332	0.243362	0.0277394
V10A20_007_C_TTGTGTTTCCCGAAAG-1	P22_3	P22 - sample C1	Aggressive	9.09804	2.96078	0.125381	0.0494981	0.0489044	0.166723	0.825888	0.176053	0.421617	0.146694	0.169482	0.0564586	0.222394	0.191157	0.0249249
V10A20_007_C_TTGTTCAGTGTGCTAC-1	P22_3	P22 - sample C1	Aggressive	11.9412	29.7059	0.224025	0.0787647	0.0875103	0.133111	0.373506	0.516776	0.763314	0.311563	0.185825	0.109566	0.408752	0.361215	0.0255038
V10A20_007_C_TTGTTGTGTGTCAAGA-1	P22_3	P22 - sample C1	Aggressive	19.3333	22.7647	0.0890327	0.0894062	0.027502	0.0977222	0.507621	0.515727	0.594702	0.19491	0.146057	0.0869332	0.368913	0.375915	0.0115883
V10A20_007_D_AAACGAGACGGTTGAT-1	P30_4	P30 - sample N	Aggressive	21.6275	16.8431	0.193768	0.0370253	0.115434	0.164485	0.727967	0.234585	0.579088	0.254058	0.174999	0.0969938	0.307419	0.218511	0.0237435
V10A20_007_D_AAACTGCTGGCTCCAA-1	P30_4	P30 - sample N	Aggressive	14.8039	6.94118	0.0623509	0.0147866	0.0404104	0.177746	0.951993	0.0798281	0.196273	0.0724141	0.0433586	0.0216195	0.0508664	0.04677	0.0835425
V10A20_007_D_AAAGGGATGTAGCAAG-1	P30_4	P30 - sample N	Aggressive	11.9412	27.7451	0.0541579	0.017399	0.0721308	0.21338	0.936808	0.103984	0.230792	0.0949815	0.083044	0.0315187	0.090747	0.0920073	0.0773697
V10A20_007_D_AAAGTGTGATTTATCT-1	P30_4	P30 - sample N	Aggressive	30.1765	7.94118	0	0	0	0	0	0	0	0	0	0	0	0	0
V10A20_007_D_AAATACCTATAAGCAT-1	P30_4	P30 - sample N	Aggressive	15.9412	4.96078	0.056489	0.0130347	0.024322	0.19004	0.952215	0.0723672	0.178316	0.0727876	0.0373579	0.0205236	0.0509304	0.0327066	0.107107
V10A20_007_D_AAATCGTGTACCACAA-1	P30_4	P30 - sample N	Aggressive	8.52941	7.92157	0.146057	0.0341126	0.0768317	0.142909	0.724989	0.202941	0.59934	0.206918	0.152013	0.0600917	0.344079	0.162658	0.0205635
V10A20_007_D_AAATGGTCAATGTGCC-1	P30_4	P30 - sample N	Aggressive	5.68627	18.8235	0.24523	0.0394115	0.142738	0.128878	0.736432	0.248828	0.557331	0.226057	0.156568	0.0732311	0.305489	0.202424	0.0277576
V10A20_007_D_AAATTAACGGGTAGCT-1	P30_4	P30 - sample N	Aggressive	9.66667	17.8431	0.108345	0.0210548	0.0679744	0.167731	0.932783	0.0958285	0.270693	0.124728	0.0569919	0.0394152	0.071534	0.0695093	0.0642017
V10A20_007_D_AACCCTACTGTCAATA-1	P30_4	P30 - sample N	Aggressive	31.3137	11.902	0.051093	0.0318839	0.0231287	0.143193	0.675031	0.133604	0.341648	0.0962899	0.104516	0.0690101	0.121181	0.301677	0.236026
V10A20_007_D_AACCGAGCTTGGTCAT-1	P30_4	P30 - sample N	Aggressive	16.4902	27.7451	0.0757768	0.01821	0.0318232	0.167383	0.950913	0.0992379	0.214765	0.0840097	0.0518625	0.0377897	0.0746263	0.0668183	0.0664164
V10A20_007_D_AACCGCTAAGGGATGC-1	P30_4	P30 - sample N	Aggressive	29.0392	5.96078	0	0	0	0	0	0	0	0	0	0	0	0	0
V10A20_007_D_AACGATATGTCAACTG-1	P30_4	P30 - sample N	Aggressive	19.9216	27.7451	0.227106	0.0438273	0.156	0.150927	0.822166	0.215729	0.468416	0.200114	0.141098	0.0634164	0.223304	0.163836	0.0422557
V10A20_007_D_AACGCGGTCTCCAGCC-1	P30_4	P30 - sample N	Aggressive	13.6471	28.7451	0	0	0	0	0	0	0	0	0	0	0	0	0
V10A20_007_D_AACGTGCGAAAGTCTC-1	P30_4	P30 - sample N	Aggressive	18.7843	15.8627	0.162417	0.0512692	0.116642	0.126226	0.626582	0.256554	0.668085	0.297085	0.200947	0.0981835	0.380904	0.256006	0.0211874
V10A20_007_D_AACTCAAGTTAATTGC-1	P30_4	P30 - sample N	Aggressive	1.70588	13.8627	0.18142	0.0372922	0.143335	0.098776	0.509876	0.329745	0.725417	0.29276	0.200664	0.0929975	0.68212	0.290903	0.020593
V10A20_007_D_AACTCTCAATAGAGCG-1	P30_4	P30 - sample N	Aggressive	29.6078	16.8627	0.114598	0.0260187	0.0785954	0.169732	0.893591	0.166812	0.379812	0.172301	0.0999402	0.048636	0.144918	0.108933	0.0375058
V10A20_007_D_AAGACTGCAAGCTACT-1	P30_4	P30 - sample N	Aggressive	15.3725	15.8627	0.113734	0.0295031	0.0585945	0.171539	0.895711	0.167687	0.336624	0.140913	0.0825895	0.0643202	0.118035	0.106917	0.120742
V10A20_007_D_AAGAGCTCTTTATCGG-1	P30_4	P30 - sample N	Aggressive	20.4902	16.8431	0.153918	0.0454115	0.0725259	0.13165	0.670824	0.321821	0.639071	0.297195	0.200746	0.117777	0.34041	0.287191	0.0278424
V10A20_007_D_AAGAGGCATGGATCGC-1	P30_4	P30 - sample N	Aggressive	22.1961	15.8627	0.164845	0.0281608	0.0625277	0.1576	0.863437	0.157025	0.32518	0.117552	0.0765046	0.0566211	0.11417	0.11733	0.123821
V10A20_007_D_AAGCTAGATCGAGTAA-1	P30_4	P30 - sample N	Aggressive	15.3725	1.98039	0.150745	0.0458521	0.134705	0.103192	0.551541	0.300716	0.736543	0.263038	0.194698	0.0894955	0.484231	0.23943	0.0218234
V10A20_007_D_AAGCTCGTGCCAAGTC-1	P30_4	P30 - sample N	Aggressive	18.2157	16.8431	0.127852	0.0375321	0.106584	0.126011	0.74011	0.293326	0.571454	0.199918	0.140339	0.0782524	0.237021	0.256055	0.0500203
V10A20_007_D_AAGGAGCGGTTGGTGC-1	P30_4	P30 - sample N	Aggressive	3.98039	23.7843	0.0965494	0.0177196	0.09368	0.16248	0.931806	0.0940958	0.246819	0.0977743	0.0568812	0.0379346	0.083037	0.0499946	0.0977554
V10A20_007_D_AAGGATGAGGGACCTC-1	P30_4	P30 - sample N	Aggressive	26.1765	24.7843	0.0552965	0.0183862	0.0340813	0.195216	0.961284	0.0942386	0.206824	0.0686305	0.0606731	0.0287709	0.0395103	0.0676089	0.123383
V10A20_007_D_AAGGCTGTGCTCATCG-1	P30_4	P30 - sample N	Aggressive	2.84314	21.7843	0.127295	0.0466797	0.0559369	0.160213	0.735375	0.241482	0.586397	0.242103	0.164073	0.0858579	0.322341	0.246739	0.0145333
V10A20_007_D_AAGGTATCCTAATATA-1	P30_4	P30 - sample N	Aggressive	22.7647	26.7647	0.0879364	0.0344994	0.0323097	0.199236	0.894284	0.202696	0.379495	0.13824	0.108246	0.0591446	0.135801	0.159259	0.0439038
V10A20_007_D_AAGGTGATAAACCAGC-1	P30_4	P30 - sample N	Aggressive	29.0392	7.94118	0.0861735	0.0364891	0.0300927	0.192851	0.900395	0.127258	0.350429	0.0854091	0.0920438	0.0463508	0.0626908	0.16891	0.141828
V10A20_007_D_AATAGAATCTGTTTCA-1	P30_4	P30 - sample N	Aggressive	25.6275	3.98039	0.0251391	0.0091923	0.00808745	0.391247	0.966168	0.0405406	0.108115	0.0744215	0.037402	0.0208203	0.0140667	0.0401545	0.221146
V10A20_007_D_AATCGCCTCAGCGCCA-1	P30_4	P30 - sample N	Aggressive	21.6275	12.8824	0.171202	0.0488542	0.118846	0.187763	0.841005	0.188145	0.408386	0.208445	0.144543	0.071984	0.197342	0.144454	0.0391035
V10A20_007_D_AATCTGCGTTGGGACG-1	P30_4	P30 - sample N	Aggressive	29.0196	19.8235	0.0965082	0.0287786	0.0578323	0.167414	0.903138	0.144874	0.356619	0.121718	0.10352	0.0346994	0.0863351	0.0875475	0.0643067
V10A20_007_D_AATGACGTAGGATGTC-1	P30_4	P30 - sample N	Aggressive	21.0588	7.94118	0.0899413	0.0319788	0.0391965	0.235419	0.905863	0.149571	0.337617	0.131962	0.110271	0.040869	0.109362	0.10275	0.0545209
V10A20_007_D_AATGCAACCGGGTACC-1	P30_4	P30 - sample N	Aggressive	10.2353	26.7451	0.0520429	0.013888	0.028743	0.210371	0.958256	0.0800778	0.161224	0.0694732	0.0438948	0.0230183	0.0539153	0.0625896	0.0903883
[truncated: 17,803 more rows]
