# Supplementary material for: Spatial multi-omics identifies aggressive prostate cancer signatures highlighting pro-inflammatory chemokine activity in the tumor microenvironment
Source: Nat Commun. 2025 Nov 19;16:10160. doi: 10.1038/s41467-025-65161-9 (PMC12630738; doi:10.1038/s41467-025-65161-9)
Supplement: Supplementary file 10 — Source Data [file 41467_2025_65161_MOESM10_ESM.zip › source data/source_data_supplementary_fig9_lps.csv]

	interpolated CEG score/cell	interpolated APC score/cell	DAB mean OD cytoplasm/cell	Outcome
0	137.4152265760399	133.77775635782893	0.07428373382624769	Aggressive
1	153.64892301879593	138.69848350844438	0.07486136783733825	Aggressive
2	157.71352649496086	137.77806270366696	0.08352587800369686	Aggressive
3	160.3879967538921	142.0649667262177	0.07636321626617376	Aggressive
4	167.04441126262114	132.36824737265763	0.07948243992606284	Aggressive
5	169.50710269208727	158.4431241234315	0.08687615526802218	Aggressive
6	164.61147424498725	130.49323611086567	0.07809611829944547	Aggressive
7	172.3308468280441	158.64788330913416	0.07705637707948244	Aggressive
8	173.20966859543597	158.38312263288466	0.07659426987060998	Aggressive
9	170.15150622160195	156.7885000085731	0.07994454713493532	Aggressive
10	173.78787200120803	149.4949094012571	0.07567005545286506	Aggressive
11	170.63903790847772	162.34702156675894	0.0814463955637708	Aggressive
12	172.7209822923649	157.32566989640281	0.07151109057301294	Aggressive
13	171.494398197226	163.48232034973785	0.07058687615526803	Aggressive
14	175.5594940403668	156.98881590926675	0.07936691312384474	Aggressive
15	172.65660458622054	163.68555849221408	0.07740295748613679	Aggressive
16	201.1636911629105	181.33375438527878	0.07971349353049909	Aggressive
17	175.47451533516096	160.1607235010846	0.07497689463955637	Aggressive
18	173.91803442465198	164.14830803711783	0.07948243992606284	Aggressive
19	203.08510685205192	182.7197177790035	0.05995841035120148	Aggressive
20	177.58157090548124	148.47883564433997	0.07694085027726433	Aggressive
21	202.68169282722434	182.0138827794122	0.07936691312384474	Aggressive
22	204.14767712622168	183.00105082194295	0.08745378927911275	Aggressive
23	205.42655127959452	184.33561434785906	0.06065157116451017	Aggressive
24	180.40046186961632	158.8751219362471	0.07463031423290203	Aggressive
25	163.0582762679006	133.33340144069444	0.07474584103512015	Aggressive
26	206.08540259405993	184.33413280162088	0.07798059149722736	Aggressive
27	187.7924286421716	170.3485072089349	0.06896950092421442	Aggressive
28	185.77622053023097	151.13429604267935	0.07243530499075786	Aggressive
29	188.99730896168305	169.7731795418914	0.07994454713493532	Aggressive
30	185.5483209144005	144.84865504963955	0.0711645101663586	Aggressive
31	207.33284853729148	184.8364918705724	0.07474584103512015	Aggressive
32	205.40494441945546	191.91231627174076	0.07347504621072089	Aggressive
33	189.40691931105678	170.90751681336513	0.08606746765249539	Aggressive
34	195.1216264275745	158.118414210337	0.07070240295748614	Aggressive
35	205.72858023346714	192.83255518881177	0.06619685767097967	Aggressive
36	194.42965224633366	143.97911475375864	0.07717190388170055	Aggressive
37	190.97453845193817	171.0268193608756	0.1147181146025878	Aggressive
38	191.93396985540392	170.2341684254679	0.07243530499075786	Aggressive
39	190.51530733150878	171.9302350420877	0.08121534195933457	Aggressive
40	190.18722901372902	164.5071548368333	0.07543900184842883	Aggressive
41	206.64063478779678	193.0323415322616	0.07763401109057302	Aggressive
42	206.48457261791475	183.77676117753896	0.07104898336414048	Aggressive
43	201.52688469972756	160.8893981761839	0.06850739371534197	Aggressive
44	191.32929229818345	172.48186765008083	0.07774953789279113	Aggressive
45	192.15553241005523	173.9067830328989	0.07520794824399261	Aggressive
46	192.6059661768202	171.65837446805287	0.08999537892791126	Aggressive
47	201.33836657369088	162.59174906544325	0.07243530499075786	Aggressive
48	218.4837967559503	205.8029754708363	0.07497689463955637	Aggressive
49	224.21241200845301	157.82946217544122	0.07278188539741219	Aggressive
50	193.4407646812285	172.21505845520866	0.07335951940850277	Aggressive
51	202.25781679086003	164.3442473510242	0.07081792975970426	Aggressive
52	231.91504273341246	169.5902010394951	0.06758317929759704	Aggressive
53	191.63392191102037	173.41645129616114	0.07393715341959334	Aggressive
54	195.22043870113183	172.43816238294792	0.07289741219963032	Aggressive
55	207.78626894951225	191.69872971481652	0.07705637707948244	Aggressive
56	183.8241869908927	189.54341101128696	0.07532347504621073	Aggressive
57	189.37098926438134	174.4144104886248	0.07451478743068392	Aggressive
58	240.4803115616905	169.56551701964366	0.06677449168207024	Aggressive
59	241.76270482736368	171.06854620934	0.0703558225508318	Aggressive
60	249.00317526553684	168.86911844879467	0.06862292051756007	Aggressive
61	190.4431502650834	174.53378656330415	0.07093345656192236	Aggressive
62	217.77747909156506	196.74458905161492	0.07335951940850277	Aggressive
63	223.08994725135616	157.24193264979368	0.07255083179297596	Aggressive
64	200.02432315332845	182.2647418575309	0.07024029574861368	Aggressive
65	184.8097826697521	189.30814649055412	0.07971349353049909	Aggressive
66	209.24628400684855	182.25227388315534	0.08260166358595195	Aggressive
67	266.384757438944	170.63776592760405	0.07543900184842883	Aggressive
68	220.60389988899763	182.3939874303122	0.07763401109057302	Aggressive
69	267.2808515810932	177.5910628919791	0.06839186691312385	Aggressive
70	223.81108358350113	199.71111402241164	0.07774953789279113	Aggressive
71	290.30884791853737	171.96990563722204	0.07220425138632162	Aggressive
72	215.69945002374968	183.42236686199473	0.07740295748613679	Aggressive
73	185.7252295611747	197.93280751469058	0.08213955637707948	Aggressive
74	234.15279338323325	181.6608758614182	0.0719731977818854	Aggressive
75	188.2229565642927	199.11931474337	0.07509242144177448	Aggressive
76	224.23738248396117	207.7603451101203	0.07520794824399261	Aggressive
77	194.50302093411278	202.30073163621444	0.07948243992606284	Aggressive
78	227.7367136395338	201.45740858872415	0.073590573012939	Aggressive
79	318.64978207083243	171.5334024118773	0.07128003696857671	Aggressive
80	243.82135952696223	182.25899519511304	0.06931608133086876	Aggressive
81	284.0029997853873	171.7975261175185	0.09323012939001847	Aggressive
82	226.75266929833697	205.87288648084828	0.07255083179297596	Aggressive
83	233.01212995325082	182.85296419497507	0.0815619223659889	Aggressive
84	233.04654471930638	197.7920452289586	0.069547134935305	Aggressive
85	253.14721678349622	182.0832310847421	0.06689001848428835	Aggressive
86	262.6621620467545	171.59066434159465	0.07774953789279113	Aggressive
87	269.94817479787764	180.52297768519406	0.0814463955637708	Aggressive
88	289.3418318477121	178.32760587724454	0.07578558225508318	Aggressive
89	188.0204598364216	198.27636643352696	0.09704251386321627	Aggressive
90	219.45618655819956	195.29903855086724	0.07416820702402958	Aggressive
91	239.9500390610918	183.69779607456795	0.07243530499075786	Aggressive
92	303.8377213181423	177.86192913051624	0.07451478743068392	Aggressive
93	224.52700333576547	200.39612451412503	0.073590573012939	Aggressive
94	240.65851439069664	197.76551012426486	0.08006007393715342	Aggressive
95	269.24626071012887	172.9652238705894	0.09565619223659891	Aggressive
96	227.67827875504787	206.6497775016106	0.0822550831792976	Aggressive
97	248.7910271144781	184.27949235614435	0.08317929759704253	Aggressive
98	216.6298288766003	197.14796310813642	0.0719731977818854	Aggressive
99	256.3459904701543	183.46244981367155	0.07959796672828096	Aggressive
100	278.3811395828917	181.06043439431926	0.0719731977818854	Aggressive
101	245.2594620620584	166.53344865518295	0.07208872458410351	Aggressive
102	228.25325945891103	206.02392819641395	0.07104898336414048	Aggressive
103	216.48611322464495	197.05228272295514	0.07474584103512015	Aggressive
104	266.00568573456206	183.22783252460084	0.07647874306839188	Aggressive
105	260.9561765554211	174.01995666697152	0.08294824399260628	Aggressive
106	253.58792574360183	202.1083982021387	0.07301293900184844	Aggressive
107	276.0745637583603	183.14410044582368	0.07474584103512015	Aggressive
108	178.33582099959955	191.18906518868857	0.07104898336414048	Aggressive
109	239.5933835907597	203.53926417535945	0.07047134935304991	Aggressive
110	267.7129330463961	190.807735796979	0.08618299445471349	Aggressive
111	250.6896937852672	169.44604142634367	0.057763401109057304	Aggressive
112	181.08036373366028	192.36647372693994	0.07902033271719039	Aggressive
113	297.1243905643591	179.02210304008923	0.06746765249537894	Aggressive
114	265.56919733545	175.7363295568005	0.06573475046210721	Aggressive
115	178.602522168263	190.8245168887353	0.08260166358595195	Aggressive
116	263.0823804267234	203.92599385047552	0.08352587800369686	Aggressive
117	282.1183847266699	182.0654835336243	0.09149722735674677	Aggressive
118	243.3102654617958	204.97605977076745	0.0688539741219963	Aggressive
119	231.20946646429192	199.81916589831386	0.07128003696857671	Aggressive
120	275.91694263818005	191.31769086454844	0.08329482439926063	Aggressive
121	247.16509887156775	165.66127714272116	0.07509242144177448	Aggressive
122	279.1798865076231	192.4566174103284	0.0807532347504621	Aggressive
123	232.79982310501904	200.55538661365367	0.07047134935304991	Aggressive
124	246.64657389427515	204.627096221929	0.07832717190388169	Aggressive
125	287.4985964052296	191.58171048509374	0.0838724584103512	Aggressive
126	249.28566877585052	207.474848250011	0.07185767097966729	Aggressive
127	168.81193400333132	174.88101265963215	0.08814695009242145	Aggressive
128	179.16892306799608	190.32759329673905	0.07809611829944547	Aggressive
129	283.55130783283187	184.5818419554972	0.0719731977818854	Aggressive
130	274.2831391429847	186.4862367101685	0.0743992606284658	Aggressive
131	248.20291925990495	206.94642121044848	0.07416820702402958	Aggressive
132	167.1117048693278	173.93655455543342	0.08133086876155268	Aggressive
133	283.1691209433384	193.47419731261988	0.08213955637707948	Aggressive
134	280.1338211967946	186.12811872294273	0.09461645101663585	Aggressive
135	199.72064030139285	202.0287777020592	0.07717190388170055	Aggressive
136	237.30474594098433	202.01763788010732	0.07878927911275417	Aggressive
137	269.12914565069866	207.14910565058761	0.09057301293900184	Aggressive
138	280.2425259782602	188.1751138160338	0.06816081330868762	Aggressive
139	288.20856450728456	194.62067556147665	0.08040665434380775	Aggressive
140	257.6951198557789	208.0663543740247	0.07428373382624769	Aggressive
141	252.60894644523214	208.40777173261864	0.08167744916820702	Aggressive
142	279.36115647575565	195.46119842066216	0.08283271719038816	Aggressive
143	179.5389479376408	189.90288507526407	0.09068853974121996	Aggressive
144	279.759367449066	185.8686064252854	0.06492606284658041	Aggressive
145	184.61333661866857	192.90651819303991	0.07613216266173752	Aggressive
146	273.47804959129485	208.8567988330393	0.08433456561922367	Aggressive
147	166.33555128522266	172.72974990352105	0.08179297597042513	Aggressive
148	164.48206261072124	171.9863167294955	0.07451478743068392	Aggressive
149	169.80910824170954	174.30468955767694	0.08884011090573012	Aggressive
150	238.80141622858898	202.6518826963116	0.08768484288354897	Aggressive
151	263.5170591172358	209.56821957148262	0.09195933456561922	Aggressive
152	184.8797508390306	187.49167309841798	0.07532347504621073	Aggressive
153	255.7429891600874	210.18533629095106	0.06873844731977818	Aggressive
154	291.67742960839564	198.7514916425569	0.07682532347504621	Aggressive
155	255.824258512302	209.74647511967453	0.07231977818853974	Aggressive
156	174.56057378643354	184.67107077439056	0.0988909426987061	Aggressive
157	188.8671361536232	189.69160215636788	0.08294824399260628	Aggressive
158	257.6221854939696	210.45690285389944	0.08618299445471349	Aggressive
159	180.71868139712123	190.23034509787445	0.06920055452865065	Aggressive
160	256.76191882979833	211.45437304719957	0.07486136783733825	Aggressive
161	235.64820073352624	202.20329963077188	0.08167744916820702	Aggressive
162	166.7747550859978	172.33057795452297	0.07925138632162662	Aggressive
163	193.3307297804989	191.98858912808078	0.08676062846580407	Aggressive
164	277.8051957872368	191.5285136303442	0.08479667282809612	Aggressive
165	177.4196150962078	187.9396994765474	0.11702865064695009	Aggressive
166	255.6194777201133	211.04187186727546	0.06931608133086876	Aggressive
167	255.20570708272072	211.30234006989753	0.08052218114602588	Aggressive
168	279.200840221582	208.96341731980667	0.0918438077634011	Aggressive
169	182.57391566344901	191.12458583391032	0.07220425138632162	Aggressive
170	260.43855867122375	211.01762731308676	0.07231977818853974	Aggressive
171	171.32321026776285	182.63218668701128	0.08525878003696857	Aggressive
172	257.6157731859419	211.58624595995252	0.09057301293900184	Aggressive
173	288.44364846880063	208.78036608620778	0.0830637707948244	Aggressive
174	168.69577435010484	177.58370250667036	0.08548983364140482	Aggressive
175	282.6501644289929	198.7216036682704	0.0814463955637708	Aggressive
176	256.72549128568346	211.8802393389109	0.08652957486136785	Aggressive
177	190.2434640304407	190.46057604685703	0.08433456561922367	Aggressive
178	183.91831026830764	186.8297922697007	0.07012476894639556	Aggressive
179	257.07810699582427	213.55345414162028	0.07728743068391866	Aggressive
180	283.7171579173448	210.77810040900854	0.07855822550831794	Aggressive
181	170.90649584792305	181.7627210070318	0.09623382624768947	Aggressive
182	256.8610175385869	213.00929025954414	0.07774953789279113	Aggressive
183	255.39931270194825	213.01164555113922	0.09230591497227356	Aggressive
184	296.1527535228185	203.9519704976401	0.08237060998151571	Aggressive
185	288.6448423303357	215.0574847448537	0.07220425138632162	Aggressive
186	308.27496721509516	209.18969451241338	0.06665896487985212	Aggressive
187	166.1967505798825	178.66677213868306	0.08676062846580407	Aggressive
188	169.08269957324214	180.3611975753344	0.0893022181146026	Aggressive
189	167.7667902625462	179.56208663125116	0.10258780036968576	Aggressive
190	257.02952583358797	213.57150325814703	0.07255083179297596	Aggressive
191	273.36396904012116	217.4189308669501	0.07890480591497227	Aggressive
192	186.75125657723112	188.54269322856763	0.07324399260628467	Aggressive
193	196.01514255548375	193.56072560611557	0.07786506469500924	Aggressive
194	261.3565641497152	210.2921572810261	0.07509242144177448	Aggressive
195	257.53641477584245	214.04777647801754	0.06966266173752311	Aggressive
196	170.66595300001322	178.81387926134158	0.07763401109057302	Aggressive
197	167.78085597942933	176.72367124656094	0.08052218114602588	Aggressive
198	306.60896632382537	209.50840718435242	0.06423290203327173	Aggressive
199	329.24488612359784	218.67584140067896	0.0767097966728281	Aggressive
200	164.54353557235626	176.61474428445473	0.10166358595194085	Aggressive
201	187.6603056059087	189.180567186351	0.06689001848428835	Aggressive
202	260.57730728133436	212.81995488801147	0.07012476894639556	Aggressive
203	258.71207564326505	213.52795525867361	0.07278188539741219	Aggressive
204	171.1208759677446	179.0383713841329	0.07624768946395563	Aggressive
205	258.2429170399017	213.73093568141573	0.0814463955637708	Aggressive
206	163.14629662028625	176.0092109116022	0.06573475046210721	Aggressive
207	257.28565130978893	213.4110063300362	0.09068853974121996	Aggressive
208	167.65212686348858	176.48821952515104	0.07809611829944547	Aggressive
209	253.36450420913366	205.93285913993972	0.07231977818853974	Aggressive
210	259.5105414629187	213.9452599271591	0.08029112754158965	Aggressive
211	189.29642426865325	189.2905982908031	0.07451478743068392	Aggressive
212	258.63618592331727	214.49378748938608	0.08190850277264325	Aggressive
213	149.68755558362574	162.54423958670822	0.08052218114602588	Aggressive
214	166.0372221479803	177.42942812233036	0.07463031423290203	Aggressive
215	171.08965318333475	178.9427942469647	0.07659426987060998	Aggressive
216	150.18803899285635	162.16978298192566	0.08029112754158965	Aggressive
217	246.8422559363699	206.73424700935317	0.07555452865064695	Aggressive
218	165.47245816566115	176.57297275769182	0.09634935304990758	Aggressive
219	167.22289575877102	176.0207735175304	0.08179297597042513	Aggressive
220	192.6871428395428	191.65294784128824	0.07162661737523104	Aggressive
221	148.65328858876083	161.45216696688416	0.07659426987060998	Aggressive
222	162.86172360439582	174.64346835199598	0.08433456561922367	Aggressive
223	265.71080649547986	218.23762049736405	0.08329482439926063	Aggressive
224	260.6500021972486	215.01418114879473	0.0640018484288355	Aggressive
225	259.91805773140584	215.31992878335214	0.0767097966728281	Aggressive
226	258.6097106595403	216.4139144721515	0.07855822550831794	Aggressive
227	165.76657365506463	176.50545913289702	0.09750462107208872	Aggressive
228	212.24683893677735	199.99422407628933	0.07728743068391866	Aggressive
229	277.1183103749047	219.99591670631435	0.08052218114602588	Aggressive
230	171.67593084842926	179.3276009581632	0.0815619223659889	Aggressive
231	258.9057577871439	217.27017053527752	0.08271719038817005	Aggressive
232	168.41393814271908	176.85273403795307	0.09785120147874306	Aggressive
233	152.31040965079578	162.56312780132754	0.06365526802218115	Aggressive
234	165.71881319269872	176.077312374427	0.09819778188539742	Aggressive
235	161.65091136494513	173.15024814148597	0.07520794824399261	Aggressive
236	242.27819954655794	208.66044294319286	0.07093345656192236	Aggressive
237	259.39421816694306	217.32580749690183	0.07867375231053605	Aggressive
238	258.22732107533693	215.67879714488342	0.06920055452865065	Aggressive
239	257.3722036304479	213.80169214170607	0.07763401109057302	Aggressive
240	147.25602383479028	160.28346712729495	0.06839186691312385	Aggressive
241	148.46828437384468	160.3603252085066	0.07024029574861368	Aggressive
242	186.14790110755538	187.2700106532726	0.0838724584103512	Aggressive
243	149.35641590712362	163.9950363466387	0.08260166358595195	Aggressive
244	168.2405007396797	176.6287698491271	0.0814463955637708	Aggressive
245	222.933854266296	203.9724132714881	0.08109981515711645	Aggressive
246	138.51618695839318	152.38095683446997	0.07902033271719039	Aggressive
247	261.1839863503277	213.51371660365888	0.08375693160813309	Aggressive
248	239.87483518392577	210.67953878239103	0.0641173752310536	Aggressive
249	225.21848058077518	206.02725464122167	0.07786506469500924	Aggressive
250	150.18350663876	164.38742784974642	0.11148336414048059	Aggressive
251	152.37720199319762	166.15247111832127	0.07971349353049909	Aggressive
252	259.1036900048724	215.78722575210324	0.08329482439926063	Aggressive
253	270.58318442015394	220.79139384578656	0.07832717190388169	Aggressive
254	187.9287683306344	188.74297037300263	0.07347504621072089	Aggressive
255	147.82609406032654	162.62484251054258	0.07012476894639556	Aggressive
256	278.2317050475807	221.1216572154811	0.07774953789279113	Aggressive
257	183.38901990751805	185.33920712681447	0.08964879852125693	Aggressive
258	217.59457325694942	201.79402841464312	0.08768484288354897	Aggressive
259	257.8358907695829	221.54833126742963	0.08040665434380775	Aggressive
260	139.76591126057014	152.42417414470037	0.08421903881700554	Aggressive
261	263.2782979326118	214.50964443772335	0.07335951940850277	Aggressive
262	138.12450459309238	152.16339648878528	0.07139556377079483	Aggressive
263	146.20202647455366	161.32932369824377	0.07231977818853974	Aggressive
264	148.09244660922892	162.3367826788925	0.08664510166358597	Aggressive
265	149.4593711171106	163.44897686684638	0.10351201478743069	Aggressive
266	238.3753829799377	212.3895445579902	0.06758317929759704	Aggressive
267	226.14003742735778	208.73837251079294	0.07185767097966729	Aggressive
268	260.9469291869854	215.8360998314019	0.07844269870609981	Aggressive
269	185.06646581497108	186.75554008816425	0.09993068391866912	Aggressive
270	146.7595707706124	161.19842271417176	0.06469500924214418	Aggressive
271	259.28949298205663	218.15871874045447	0.07948243992606284	Aggressive
272	257.29627859308255	222.86606012031575	0.07902033271719039	Aggressive
273	138.40563461454437	152.15077763219662	0.09045748613678374	Aggressive
274	258.13925368417364	220.8564905663597	0.08410351201478743	Aggressive
275	225.84087454417295	212.32999479552447	0.0672365988909427	Aggressive
276	188.17320174393916	189.25406550513424	0.08652957486136785	Aggressive
277	275.985707285516	221.4777046178433	0.08352587800369686	Aggressive
278	198.30116712242193	197.1070388346642	0.06931608133086876	Aggressive
279	148.71103817726095	162.45193985545671	0.08756931608133087	Aggressive
280	218.9566385786602	204.29904264418408	0.07567005545286506	Aggressive
281	225.00419050006246	211.04357132923394	0.06862292051756007	Aggressive
282	144.94537577901053	159.53325389783672	0.08918669131238448	Aggressive
283	145.24007415139548	159.37220952899045	0.09530961182994455	Aggressive
284	223.60524711977226	216.89758233763047	0.07867375231053605	Aggressive
285	204.7211132047649	198.88039129702344	0.07047134935304991	Aggressive
286	168.5000166496018	176.79637250631305	0.06712107208872459	Aggressive
287	188.25522384590488	189.74761538795207	0.07474584103512015	Aggressive
288	192.8059353950594	193.44622823736694	0.07335951940850277	Aggressive
289	222.60785212792007	210.34538801542251	0.05938077634011091	Aggressive
290	256.0155847741196	227.03782871638396	0.07925138632162662	Aggressive
291	243.88719563218726	228.57664269348209	0.07982902033271719	Aggressive
292	139.0764088340764	150.33553548967964	0.07809611829944547	Aggressive
293	185.00224310116852	187.05026815230104	0.07890480591497227	Aggressive
294	258.2438796895774	222.2468424089713	0.06619685767097967	Aggressive
295	259.4220293945807	219.99676729070706	0.07867375231053605	Aggressive
296	260.9799468540388	217.85951812616304	0.06816081330868762	Aggressive
297	263.05558557410546	215.88109466594383	0.07185767097966729	Aggressive
298	182.4843672596705	184.90375640403934	0.07301293900184844	Aggressive
299	279.60428699804106	217.80762454569518	0.07324399260628467	Aggressive
300	144.32332964590574	158.02453524122788	0.08641404805914972	Aggressive
301	158.49106882569748	171.0624508824444	0.07821164510166359	Aggressive
302	221.20303090436505	209.0674113168266	0.060189463955637706	Aggressive
303	222.83272180579235	213.38860465759905	0.07786506469500924	Aggressive
304	136.88388336552987	151.5450388668126	0.06966266173752311	Aggressive
305	149.75661801490324	163.10405930599194	0.07786506469500924	Aggressive
306	168.3752151572105	179.7557507161892	0.0934611829944547	Aggressive
307	254.74115535563845	231.47681199590482	0.07890480591497227	Aggressive
308	216.31963784036515	204.67225548214566	0.06989371534195933	Aggressive
309	218.98875496306908	207.40284688514902	0.07012476894639556	Aggressive
310	155.74041431282023	168.5900538673432	0.08063770794824399	Aggressive
311	256.8493817962235	225.88861944490685	0.08421903881700554	Aggressive
312	212.69044186726347	201.36646277228522	0.07081792975970426	Aggressive
313	151.48672539997614	164.62411185605782	0.08814695009242145	Aggressive
314	170.3451127431726	181.79061913767956	0.07012476894639556	Aggressive
315	275.92550540880063	217.2113768174308	0.07301293900184844	Aggressive
316	142.43318579041068	155.64897414640436	0.08364140480591498	Aggressive
317	272.16299491384507	218.7780508284612	0.06700554528650647	Aggressive
318	138.19655185780985	152.06375504550715	0.08121534195933457	Aggressive
319	160.56279349613658	172.71186357960121	0.08063770794824399	Aggressive
320	166.4136293337691	178.19335323403214	0.0767097966728281	Aggressive
321	257.6544174454056	224.64197381737333	0.06735212569316082	Aggressive
322	259.49732954365135	221.18216171698873	0.06665896487985212	Aggressive
323	262.13430631005957	217.41763237216978	0.07289741219963032	Aggressive
324	255.36381398274224	230.48672959510256	0.07647874306839188	Aggressive
325	219.96214696674502	212.92711392366658	0.07255083179297596	Aggressive
326	269.5057931940137	212.57334733589238	0.06550369685767098	Aggressive
327	154.7495017930475	167.16622929625962	0.08595194085027727	Aggressive
328	220.69171789434725	218.52135649453894	0.08283271719038816	Aggressive
329	223.0635725307351	228.22198954668409	0.09461645101663585	Aggressive
330	241.90987940810138	239.42759107901588	0.07416820702402958	Aggressive
331	158.97126192157313	171.275116255126	0.07890480591497227	Aggressive
332	186.5372730686246	190.0736688749825	0.07243530499075786	Aggressive
333	242.02949559022736	227.00961034169723	0.0719731977818854	Aggressive
334	252.77529813991552	238.45392248874964	0.07104898336414048	Aggressive
335	255.99153354217006	214.25309113497582	0.07243530499075786	Aggressive
336	147.21154524017777	159.70038136189643	0.08063770794824399	Aggressive
337	254.1276792120501	217.80433189240497	0.06792975970425139	Aggressive
338	151.49653141626376	163.98071147965754	0.07682532347504621	Aggressive
339	193.4945230816701	196.56181394938656	0.07451478743068392	Aggressive
340	213.4391550718416	203.95428621705827	0.07151109057301294	Aggressive
341	136.46248241381107	151.4323913432775	0.08121534195933457	Aggressive
342	189.23841311376887	192.7665580878484	0.0711645101663586	Aggressive
343	139.0990243476548	152.37175300256362	0.08213955637707948	Aggressive
344	201.96958259436252	200.18834779648958	0.07578558225508318	Aggressive
345	238.83205431593356	247.89792855378542	0.06642791127541589	Aggressive
346	131.41709895433203	151.5671661541291	0.0719731977818854	Aggressive
347	139.6504410978472	151.97847135154453	0.07243530499075786	Aggressive
348	249.1559920940739	223.72450401937732	0.07058687615526803	Aggressive
349	220.90952826339696	226.13382216533856	0.08260166358595195	Aggressive
350	222.9964765912507	237.91014680791216	0.08179297597042513	Aggressive
351	239.1839660373912	256.32452836121314	0.07497689463955637	Aggressive
352	252.85703666162948	216.60947129069993	0.08433456561922367	Aggressive
353	251.1848432946912	219.48597563000828	0.07428373382624769	Aggressive
354	138.93898197669924	152.74446033752042	0.07312846580406654	Aggressive
355	151.94406135676564	164.46582887858648	0.0791358595194085	Aggressive
356	169.47680566587997	181.58609370142847	0.07555452865064695	Aggressive
357	237.19814446163141	261.3409969870751	0.06504158964879853	Aggressive
358	142.16280959089747	154.61923377357402	0.07301293900184844	Aggressive
359	173.2866945953894	185.6639814916235	0.08052218114602588	Aggressive
360	214.52081936852395	208.08329334966342	0.07174214417744917	Aggressive
361	251.88299912344564	213.65812420631676	0.07520794824399261	Aggressive
362	148.681943134304	161.31043856856223	0.07705637707948244	Aggressive
363	139.49518161207848	149.91159969408645	0.0719731977818854	Aggressive
364	139.7047510770021	151.52274431462655	0.07971349353049909	Aggressive
365	248.10282681567202	218.99178045256082	0.07405268022181147	Aggressive
366	168.61595467235526	180.94043574384472	0.08086876155268023	Aggressive
367	142.68701371244563	153.43462137681024	0.07151109057301294	Aggressive
368	217.63528822994755	219.21762618664448	0.07971349353049909	Aggressive
369	143.95953452768074	154.4135882710315	0.06931608133086876	Aggressive
370	216.4914386557056	213.91944833586325	0.07555452865064695	Aggressive
371	249.69191260989047	214.21984349881706	0.07255083179297596	Aggressive
372	219.6379870530628	229.51390937433587	0.0862985212569316	Aggressive
373	133.75916854558918	153.79069412206456	0.07347504621072089	Aggressive
374	253.7841142387889	206.59711505907666	0.05972735674676525	Aggressive
375	146.26263876492604	157.54754182523823	0.07751848428835491	Aggressive
376	197.50416921432387	197.46434647752878	0.0759011090573013	Aggressive
377	154.1421677807837	166.809321477835	0.0760166358595194	Aggressive
378	147.47257257545533	159.0021521880188	0.06781423290203327	Aggressive
379	147.47074819463543	157.89694801043	0.0791358595194085	Aggressive
380	214.0072063038818	210.58252702241063	0.0680452865064695	Aggressive
381	137.19618912843103	155.35287165508748	0.07416820702402958	Aggressive
382	236.60062530066068	237.70100130049917	0.05718576709796673	Aggressive
383	237.11390335793124	200.04719598267963	0.07185767097966729	Aggressive
384	214.79098924192888	213.09080117317032	0.07509242144177448	Aggressive
385	200.2091762883546	201.6031535246836	0.07335951940850277	Aggressive
386	147.63649424171007	158.746100814862	0.06561922365988909	Aggressive
387	138.44613205521065	156.68670081624205	0.06850739371534197	Aggressive
388	166.19547359767606	178.04111503400205	0.08537430683918669	Aggressive
389	215.80704592322937	219.41439546976312	0.08202402957486138	Aggressive
390	202.50210702366078	206.74958377881043	0.07024029574861368	Aggressive
391	135.40684553991673	156.34284558722365	0.07289741219963032	Aggressive
392	148.60062734684234	160.23828531129803	0.060998151571164505	Aggressive
393	149.05316789226242	159.78195488723244	0.07567005545286506	Aggressive
394	245.1981338929269	212.05551068096636	0.07220425138632162	Aggressive
395	214.7814047464224	214.0910591519449	0.07347504621072089	Aggressive
396	173.06132783782303	185.6757373935091	0.07786506469500924	Aggressive
397	144.02073859285377	162.33931054585722	0.07324399260628467	Aggressive
398	169.04090158809873	180.5610734459898	0.08271719038817005	Aggressive
399	149.82550258685458	161.24219299077498	0.06839186691312385	Aggressive
400	234.68705276647614	222.73844313247025	0.062268946395563775	Aggressive
401	142.77603566025485	162.54854128752484	0.08063770794824399	Aggressive
402	151.46463487420007	161.47686929159013	0.08745378927911275	Aggressive
403	203.21685654018768	210.20005310935233	0.06712107208872459	Aggressive
404	217.60195265653869	220.42635441213298	0.08179297597042513	Aggressive
405	215.84818624879858	223.99386730924323	0.0631931608133087	Aggressive
406	216.92184617479694	217.51707321341334	0.07624768946395563	Aggressive
407	144.32990734415165	163.28238790403384	0.07925138632162662	Aggressive
408	218.11070103618	223.68109166074348	0.0760166358595194	Aggressive
409	142.51896824021685	161.68687696291084	0.07162661737523104	Aggressive
410	145.64128664193194	164.04430436292944	0.07301293900184844	Aggressive
411	234.70055396824634	212.00256252919334	0.07497689463955637	Aggressive
412	145.54891798048246	163.59853453095414	0.07312846580406654	Aggressive
413	239.09155330505573	207.24934167438	0.0625	Aggressive
414	179.35028219113417	187.8119428052377	0.07959796672828096	Aggressive
415	203.95142024452466	205.11588330531507	0.07012476894639556	Aggressive
416	145.6978744790758	164.210076948568	0.06608133086876156	Aggressive
417	178.02379341470507	185.77615706819645	0.0767097966728281	Aggressive
418	204.80883069571894	207.00678679139	0.06689001848428835	Aggressive
419	155.3294359291661	164.05708066950288	0.08560536044362292	Aggressive
420	213.21713162537478	208.46184004011923	0.07809611829944547	Aggressive
421	230.56012783487589	213.7329627554947	0.07463031423290203	Aggressive
422	151.9778433467035	170.35977161940474	0.08260166358595195	Aggressive
423	183.37125588782988	195.10597714438495	0.07093345656192236	Aggressive
424	175.41932223968632	185.5405365706536	0.07948243992606284	Aggressive
425	235.91387328692903	207.19639180784853	0.06665896487985212	Aggressive
426	145.2604625337279	164.64263436938893	0.0886090573012939	Aggressive
427	210.48035227245745	207.85413427917035	0.069547134935305	Aggressive
428	215.08110635341518	215.99377757056718	0.08121534195933457	Aggressive
429	146.85769882725964	165.1306768048415	0.07151109057301294	Aggressive
430	143.45476148598303	162.98120172937223	0.06839186691312385	Aggressive
431	203.99311904112812	205.87402678117704	0.08641404805914972	Aggressive
432	229.92829521723007	209.34494279418288	0.07416820702402958	Aggressive
433	202.21719872322026	202.8232442532074	0.07255083179297596	Aggressive
434	146.82142642941113	165.0883274552622	0.06977818853974121	Aggressive
435	205.87493794987915	202.80854170068451	0.07543900184842883	Aggressive
436	231.58329639734	207.87067836083256	0.06342421441774491	Aggressive
437	213.14685396793416	211.86883337596265	0.0743992606284658	Aggressive
438	206.0594327603227	199.21686693631537	0.06943160813308688	Aggressive
439	148.3083933940901	165.77689193333927	0.07382162661737522	Aggressive
440	144.80963260956895	163.86330311178418	0.08352587800369686	Aggressive
441	148.95805158945717	166.0489213326513	0.0688539741219963	Aggressive
442	148.78905421640792	166.2804814883155	0.08445009242144177	Aggressive
443	165.86666119536025	176.6912161875793	0.08133086876155268	Aggressive
444	147.36460194991216	165.76654347745114	0.06689001848428835	Aggressive
445	207.46202960096207	203.78672142401535	0.06816081330868762	Aggressive
446	204.1074494690058	202.58196080575334	0.09195933456561922	Aggressive
447	229.27195744278384	206.6305304189861	0.06920055452865065	Aggressive
448	205.44013676412985	200.02450625625295	0.0631931608133087	Aggressive
449	174.89938022976563	180.8557702363085	0.07982902033271719	Aggressive
450	199.47103102073825	198.9315917304364	0.06920055452865065	Aggressive
451	206.2962836193728	203.4261111828115	0.05891866913123845	Aggressive
452	201.86642610356944	199.75862120081237	0.0625	Aggressive
453	148.67904201143742	166.2880480560221	0.07312846580406654	Aggressive
454	211.4229877762801	209.13843119429757	0.07231977818853974	Aggressive
455	201.72715520049485	196.90937214004452	0.07162661737523104	Aggressive
456	151.32412015963456	165.38530009816677	0.07902033271719039	Aggressive
457	225.44096464130266	205.54696821721345	0.0759011090573013	Aggressive
458	203.72821094534683	197.20831714206102	0.06585027726432532	Aggressive
459	202.02716941320347	196.0786544686846	0.06423290203327173	Aggressive
460	173.85621764709023	177.83118516015648	0.0759011090573013	Aggressive
461	144.77580959816393	164.67913817523686	0.07555452865064695	Aggressive
462	180.4529764440645	192.01677819893123	0.07185767097966729	Aggressive
463	203.56303303226358	197.65152282090224	0.06816081330868762	Aggressive
464	202.59583104358745	196.2805929514931	0.07740295748613679	Aggressive
465	147.76000142575722	166.5839478420258	0.07982902033271719	Aggressive
466	174.72291961935923	177.0409522230562	0.07093345656192236	Aggressive
467	203.04392344209242	198.48284827318025	0.06504158964879853	Aggressive
468	198.14493516708345	193.3964039078192	0.07532347504621073	Aggressive
469	197.52416014159638	204.25814650274674	0.0625	Aggressive
470	197.32876665045268	190.04351834128747	0.06538817005545287	Aggressive
471	204.53124474889566	211.0160012164481	0.0767097966728281	Aggressive
472	145.141817652958	165.38075984580493	0.08063770794824399	Aggressive
473	199.57118461619382	199.140194599346	0.07174214417744917	Aggressive
474	146.34523993810478	165.56472338265087	0.08329482439926063	Aggressive
475	193.67145732541806	202.83040755024956	0.07081792975970426	Aggressive
476	193.070702141529	189.16928463917768	0.07012476894639556	Aggressive
477	195.98929469053107	195.9467550716781	0.06908502772643253	Aggressive
478	193.632013070097	192.93353268938264	0.0633086876155268	Aggressive
479	178.6421897522377	190.23048315350218	0.07301293900184844	Aggressive
480	148.04768054919478	167.13597200167533	0.08248613678373383	Aggressive
481	197.58221440577034	196.85859677766177	0.06758317929759704	Aggressive
482	193.2827431017965	182.9682581931468	0.06134473197781885	Aggressive
483	169.93466107966793	181.49507955117653	0.0767097966728281	Aggressive
484	160.81640107408424	169.05506423207962	0.08109981515711645	Aggressive
485	202.41096383428896	208.49010322143977	0.06504158964879853	Aggressive
486	196.4074848282073	188.44115903294977	0.07728743068391866	Aggressive
487	144.81901112782714	166.06133851647635	0.07694085027726433	Aggressive
488	201.63461141477063	193.56291247600979	0.07301293900184844	Aggressive
489	193.7354942503284	196.3665047647113	0.06654343807763402	Aggressive
490	192.58723583502402	192.0647279183625	0.0616913123844732	Aggressive
491	149.39207928397235	167.44413296374222	0.0791358595194085	Aggressive
492	189.93538800635014	174.89527078686956	0.07024029574861368	Aggressive
493	186.89926395165037	175.58954002926208	0.07902033271719039	Aggressive
494	191.702489823855	197.66533037247729	0.07070240295748614	Aggressive
495	193.2381101504592	193.23730244286494	0.07416820702402958	Aggressive
496	155.71700348463204	168.09105641812235	0.07301293900184844	Aggressive
497	192.25202314135237	180.89715927356445	0.06434842883548983	Aggressive
498	191.25958426133846	187.98286517859134	0.06746765249537894	Aggressive
499	146.932185957267	167.4328374972257	0.07786506469500924	Aggressive
500	190.0669705233968	195.16696260637522	0.06654343807763402	Aggressive
501	184.50503492887844	161.36990136727155	0.0633086876155268	Aggressive
502	159.59895076671222	169.45105632968932	0.07647874306839188	Aggressive
503	169.24750815293984	183.93048045654254	0.06966266173752311	Aggressive
504	188.25036416892544	178.7947715812496	0.06642791127541589	Aggressive
505	190.67787756157455	189.98429613224218	0.06561922365988909	Aggressive
506	150.19605107826186	166.77862060151244	0.07647874306839188	Aggressive
507	184.88695406887007	168.08361936157573	0.05660813308687616	Aggressive
508	145.09181673229907	167.40858446731892	0.08502772643253234	Aggressive
509	165.242990033538	181.5055093857093	0.06700554528650647	Aggressive
510	185.66611959368203	173.26253369864253	0.0648105360443623	Aggressive
511	188.62695240208757	183.50659935406537	0.062268946395563775	Aggressive
512	184.006320577643	191.40793484406993	0.07855822550831794	Aggressive
513	144.8501431377709	167.5524770323639	0.07821164510166359	Aggressive
514	175.77547905591746	140.5214570479223	0.06527264325323474	Aggressive
515	158.24337464503262	169.6883492311781	0.06792975970425139	Aggressive
516	188.49429639206235	195.08964150431794	0.06261552680221812	Aggressive
517	187.13220137526255	182.13547445271257	0.06215341959334565	Aggressive
518	188.4190696069426	186.43762482087539	0.06665896487985212	Aggressive
519	144.9161589174851	167.80847220396544	0.07832717190388169	Aggressive
520	189.82786759193345	192.4949302119297	0.07798059149722736	Aggressive
521	184.4503088143264	172.03926784364813	0.06943160813308688	Aggressive
522	186.7523211330822	195.22734179421357	0.07266635859519409	Aggressive
523	144.4968272315884	167.09767416992548	0.07278188539741219	Aggressive
524	152.49574296070003	172.6610987657963	0.06896950092421442	Aggressive
525	162.99874827786252	173.41148367059196	0.06931608133086876	Aggressive
526	176.95498804683248	158.86704498056667	0.057763401109057304	Aggressive
527	188.5793283098635	189.8666744366549	0.06619685767097967	Aggressive
528	177.89919964708363	180.61807137257446	0.07451478743068392	Aggressive
529	188.62824745733846	195.52461657407287	0.07220425138632162	Aggressive
530	182.36736968532688	187.1782963476327	0.0760166358595194	Aggressive
531	145.1450709251999	168.43253106536102	0.07567005545286506	Aggressive
532	164.17032295598983	180.63269986390742	0.07012476894639556	Aggressive
533	177.1290843781651	169.71882148554886	0.0631931608133087	Aggressive
534	176.283543825339	169.3549819972638	0.06423290203327173	Aggressive
535	147.3873600617282	171.38837860311244	0.06931608133086876	Aggressive
536	188.41924867117916	193.75938847285832	0.07578558225508318	Aggressive
537	144.80360594592835	168.08110144858392	0.0759011090573013	Aggressive
538	186.41814984322	183.34833410023887	0.06504158964879853	Aggressive
539	183.63611532652772	188.61491054888373	0.08213955637707948	Aggressive
540	143.7585387056232	167.2924623229734	0.07208872458410351	Aggressive
541	156.7478789213568	174.63987751967423	0.06735212569316082	Aggressive
542	187.50955845408325	190.80691525333594	0.05522181146025878	Aggressive
543	142.5195953717651	168.0577591700084	0.06943160813308688	Aggressive
544	166.36806073666503	184.38190907545334	0.06665896487985212	Aggressive
545	186.87811514546883	195.33238277964995	0.06434842883548983	Aggressive
546	166.78073135282696	184.29400220128414	0.07428373382624769	Aggressive
547	167.05194317440942	184.3183115767712	0.059842883548983365	Aggressive
548	174.30232333255293	180.6335971692724	0.07289741219963032	Aggressive
549	139.88636808746983	167.4060822411782	0.07047134935304991	Aggressive
550	187.50568119349765	194.85348401754626	0.06689001848428835	Aggressive
551	182.2029588278797	190.02613078828503	0.07081792975970426	Aggressive
552	155.29113952273846	172.38946546658875	0.07047134935304991	Aggressive
553	175.48766387945008	181.0751493074038	0.07613216266173752	Aggressive
554	145.5389140757625	171.56329672996804	0.07000924214417745	Aggressive
555	156.70742766527104	172.2957660840712	0.07416820702402958	Aggressive
556	166.56871233248665	185.60319030587493	0.06134473197781885	Aggressive
557	175.04877230242556	176.73963431621274	0.06203789279112754	Aggressive
558	176.01774362209483	178.05847522411221	0.06307763401109058	Aggressive
559	187.2306472638818	197.31376891120163	0.06307763401109058	Aggressive
560	149.89060139031903	173.32910931871714	0.06989371534195933	Aggressive
561	145.1666495610303	169.1701819971653	0.07694085027726433	Aggressive
562	156.57396329086535	173.354339130328	0.06966266173752311	Aggressive
563	156.450152820302	172.17042137346724	0.06977818853974121	Aggressive
564	175.03166767072253	181.6162475254209	0.060998151571164505	Aggressive
565	154.48400779809964	170.2806695385195	0.07047134935304991	Aggressive
566	139.2565406560999	167.97886536481064	0.07058687615526803	Aggressive
567	174.29460033713983	186.33486144171712	0.07093345656192236	Aggressive
568	139.9524221448929	170.12704007222376	0.07128003696857671	Aggressive
569	137.44625101940682	169.04844570263054	0.06943160813308688	Aggressive
570	174.2437093151742	181.8145828913098	0.06457948243992606	Aggressive
571	143.5972944806716	168.5464115188085	0.07185767097966729	Aggressive
572	165.25226353316236	184.9156653525858	0.06850739371534197	Aggressive
573	173.9408732678734	188.6043222694277	0.06677449168207024	Aggressive
574	173.697926467135	190.8567705937108	0.06469500924214418	Aggressive
575	147.2268320937634	173.47802725712697	0.06943160813308688	Aggressive
576	146.37174727920495	170.34628398167155	0.07151109057301294	Aggressive
577	137.81803187321282	169.46989298528348	0.07104898336414048	Aggressive
578	145.34000142554814	169.79966354403982	0.07151109057301294	Aggressive
579	173.84505436650215	184.10968462234104	0.06076709796672828	Aggressive
580	172.85723432738752	183.8465980236461	0.06146025878003697	Aggressive
581	173.02285756314834	186.8048700509838	0.0625	Aggressive
582	165.93000154269978	185.35694910609	0.0711645101663586	Aggressive
583	144.4176694132432	171.15707187168448	0.07174214417744917	Aggressive
584	164.526146182796	184.59243367903255	0.06850739371534197	Aggressive
585	173.27348749160518	185.08201919685976	0.054182070240295754	Aggressive
586	165.62006763505772	183.5395274794345	0.0633086876155268	Aggressive
587	172.58760315612145	185.6726484787185	0.06700554528650647	Aggressive
588	179.35907710429046	189.49469595574607	0.08317929759704253	Aggressive
589	128.61938439340625	166.3458180515914	0.06931608133086876	Aggressive
590	160.91553647157235	176.78329898069924	0.06746765249537894	Aggressive
591	164.29649969579918	184.57459643552315	0.07162661737523104	Aggressive
592	172.19456779818574	186.1555570848368	0.06862292051756007	Aggressive
593	147.93768677669064	172.8519880067077	0.06943160813308688	Aggressive
594	130.72847745243098	167.36396552683323	0.07093345656192236	Aggressive
595	136.64259906412818	169.98737598033406	0.06700554528650647	Aggressive
596	175.1815007231754	187.78226552158682	0.06746765249537894	Aggressive
597	160.89293750150406	181.17291738233072	0.06746765249537894	Aggressive
598	172.05931800493505	187.00950300184815	0.058109981515711645	Aggressive
599	141.38671813114036	172.50554276775517	0.07128003696857671	Aggressive
600	164.1871267509931	184.6289229578094	0.06550369685767098	Aggressive
601	146.01226977744335	172.41337432432303	0.07636321626617376	Aggressive
602	165.08752859116794	185.7512268151341	0.06353974121996303	Aggressive
603	155.8690269494638	175.99285932084607	0.06862292051756007	Aggressive
604	165.7490546176224	177.47348936965918	0.06296210720887246	Aggressive
605	146.33622101943857	176.2171542292794	0.06608133086876156	Aggressive
606	160.58522252968655	181.29444453021603	0.06700554528650647	Aggressive
607	164.80788036304676	182.42729202298122	0.07255083179297596	Aggressive
608	170.75876054516186	190.98957477716436	0.06515711645101664	Aggressive
609	161.7453450620365	180.44912972158033	0.07000924214417745	Aggressive
610	164.82447246355036	178.35523430560167	0.06931608133086876	Aggressive
611	122.90887199132648	164.52581063185752	0.06631238447319779	Aggressive
612	159.16963432009908	180.62150506430746	0.06977818853974121	Aggressive
613	170.36676436967136	188.3758818934174	0.06296210720887246	Aggressive
614	161.04547195065686	180.9316875873055	0.07520794824399261	Aggressive
615	148.16948969697685	177.08064018878648	0.07104898336414048	Aggressive
616	159.0371066024334	181.06559719784775	0.09068853974121996	Aggressive
617	160.07101559622774	182.2179064639623	0.07278188539741219	Aggressive
618	165.3058104143322	185.5034802416564	0.07416820702402958	Aggressive
619	174.43176664838882	190.49394003239294	0.06735212569316082	Aggressive
620	148.0470379119856	173.31391152203133	0.06307763401109058	Aggressive
621	158.4799566085462	179.9431247410639	0.07902033271719039	Aggressive
622	179.3920457593566	192.6734900016577	0.08040665434380775	Aggressive
623	145.29547683861753	173.54609883427847	0.06203789279112754	Aggressive
624	164.88089910018925	183.89153256796274	0.06735212569316082	Aggressive
625	163.10941792627247	183.70101902519312	0.06931608133086876	Aggressive
626	159.5606698593537	184.06443792696444	0.0886090573012939	Aggressive
627	151.98498819346833	177.14254042003813	0.07024029574861368	Aggressive
628	150.29336200033106	165.2433796236668	0.069547134935305	Aggressive
629	122.5572801221022	166.3967414616002	0.06827634011090573	Aggressive
630	179.00760004067354	192.70720402323687	0.08213955637707948	Aggressive
631	162.4590766718214	175.752936951493	0.07255083179297596	Aggressive
632	165.40995035768404	188.1457229770339	0.06850739371534197	Aggressive
633	173.7425886299833	191.34992229131964	0.07948243992606284	Aggressive
634	142.89585108842257	175.75672501033236	0.06492606284658041	Aggressive
635	158.92818521176815	189.9114123104058	0.06850739371534197	Aggressive
636	135.68360982443838	172.60733969608998	0.06642791127541589	Aggressive
637	173.52179569793594	189.2899117676661	0.07925138632162662	Aggressive
638	162.57957624158723	181.15109752733744	0.07081792975970426	Aggressive
639	147.99044998460542	177.4761876930083	0.06758317929759704	Aggressive
640	158.305731709995	177.61403101963737	0.07012476894639556	Aggressive
641	164.6647341465167	193.58333103433122	0.07532347504621073	Aggressive
642	159.55428324348688	182.40775358114533	0.06977818853974121	Aggressive
643	69.9861814264808	142.38896317656628	0.07093345656192236	Aggressive
644	156.89933834371575	172.76257253881954	0.06746765249537894	Aggressive
645	137.59218492660426	174.01550452875054	0.06712107208872459	Aggressive
646	143.68891869714537	173.54703092643678	0.07047134935304991	Aggressive
647	152.31162046875042	176.82727657372953	0.08317929759704253	Aggressive
648	165.63560691429092	203.55465177122022	0.0711645101663586	Aggressive
649	150.45085523212262	177.23828260933846	0.06712107208872459	Aggressive
650	148.46834422761833	178.41637940551243	0.06873844731977818	Aggressive
651	148.1026702461154	178.2322195944508	0.07878927911275417	Aggressive
652	130.64460239375518	171.0333817062227	0.0631931608133087	Aggressive
653	123.51289901023637	167.77231682836472	0.06712107208872459	Aggressive
654	150.84912841107862	171.57810003592868	0.07070240295748614	Aggressive
655	155.01997900509298	172.51089256594963	0.06758317929759704	Aggressive
656	137.87663215507519	174.8385955303537	0.06792975970425139	Aggressive
657	144.5501864306573	174.25913471528077	0.06758317929759704	Aggressive
658	146.67997013790335	179.046545148357	0.06527264325323474	Aggressive
659	153.80049840142635	185.19797824181794	0.06423290203327173	Aggressive
660	154.71255285692962	180.8117928018816	0.06504158964879853	Aggressive
661	149.77728308902005	179.24484637816957	0.07255083179297596	Aggressive
662	163.41626586572136	190.70449151943052	0.07174214417744917	Aggressive
663	151.1136590772669	185.56184248146604	0.0807532347504621	Aggressive
664	155.65562186150288	184.1657138043835	0.07335951940850277	Aggressive
665	149.63874641078516	166.27348737307855	0.09034195933456562	Aggressive
666	158.0881788307163	188.763132347805	0.0616913123844732	Aggressive
667	169.50766123280732	232.3007316151226	0.062268946395563775	Aggressive
668	154.41642421586062	170.56396182528712	0.06908502772643253	Aggressive
669	155.41617432379607	194.3800077795811	0.06377079482439926	Aggressive
670	153.7123691394718	183.0094778515185	0.07047134935304991	Aggressive
671	129.39408528317318	171.16860942574073	0.06966266173752311	Aggressive
672	136.16407262942013	170.3111149131536	0.0648105360443623	Aggressive
673	151.65930893636352	183.5800328500349	0.07405268022181147	Aggressive
674	146.9824184330047	175.03061700001982	0.06862292051756007	Aggressive
675	150.48088263550682	167.93206090041173	0.06781423290203327	Aggressive
676	129.36390638225882	171.264391501606	0.06619685767097967	Aggressive
677	150.6866012628189	166.25285428473092	0.0767097966728281	Aggressive
678	129.65433495375424	167.7783011475225	0.06446395563770795	Aggressive
679	132.4083543397257	168.79105698254685	0.06504158964879853	Aggressive
680	159.22405312939924	208.96416956183205	0.07301293900184844	Aggressive
681	148.327986408436	168.73406266666458	0.07936691312384474	Aggressive
682	155.14256445128598	177.13157946105585	0.06434842883548983	Aggressive
683	148.08349698871686	164.12143393708368	0.06504158964879853	Aggressive
684	138.99673423896115	171.6661714967524	0.06966266173752311	Aggressive
685	137.14790798556263	175.1561215098549	0.06654343807763402	Aggressive
686	155.5763369256982	178.25919874824365	0.07185767097966729	Aggressive
687	147.13018625163144	169.79350243411412	0.07220425138632162	Aggressive
688	154.70185561140772	170.90285316618818	0.07463031423290203	Aggressive
689	159.75078616726466	187.0989935837508	0.07578558225508318	Aggressive
690	146.20373847622372	166.8154763531415	0.07474584103512015	Aggressive
691	158.21152062734427	186.56211665725772	0.07543900184842883	Aggressive
692	146.5236576417529	161.98643627974695	0.07740295748613679	Aggressive
693	156.8038516480846	185.84835752655556	0.0737060998151571	Aggressive
694	146.14258743727183	165.03698278307374	0.08364140480591498	Aggressive
695	153.1181300986438	169.20330899517313	0.07243530499075786	Aggressive
696	146.2744055978736	172.1407937853093	0.07994454713493532	Aggressive
697	160.9110390210195	216.34333268997568	0.07543900184842883	Aggressive
698	146.82849687921347	182.89794563100347	0.07185767097966729	Aggressive
699	155.02196164203622	177.15644444698793	0.07208872458410351	Aggressive
700	159.85745099233299	187.49033360699872	0.08237060998151571	Aggressive
701	157.90138563013295	216.09599979196048	0.06527264325323474	Aggressive
702	151.09001386542616	186.54925652496354	0.07301293900184844	Aggressive
703	152.82514413549254	174.63624385584487	0.06769870609981515	Aggressive
704	143.7825781593293	179.0729385793402	0.06504158964879853	Aggressive
705	148.1595550382555	187.10061392448586	0.0737060998151571	Aggressive
706	156.20018879070193	187.4536559931534	0.07659426987060998	Aggressive
707	155.6074364357983	176.57067245419694	0.06700554528650647	Aggressive
708	147.08123258796198	177.28978190954533	0.0767097966728281	Aggressive
709	150.79426323832948	187.3310025956221	0.06365526802218115	Aggressive
710	153.4838416385659	198.3901473790972	0.06989371534195933	Aggressive
711	147.664884251334	176.94255885887839	0.0640018484288355	Aggressive
712	150.50275115253058	177.84471221468092	0.06492606284658041	Aggressive
713	144.04198285685067	159.42290056725247	0.0680452865064695	Aggressive
714	149.7554058143102	169.13344547201763	0.07093345656192236	Aggressive
715	146.7684660562342	162.04584070192658	0.06966266173752311	Aggressive
716	155.68199784188482	188.6267259508338	0.07289741219963032	Aggressive
717	141.67815747835607	160.34185162667004	0.08525878003696857	Aggressive
718	149.3081987149644	181.82235943281094	0.07000924214417745	Aggressive
719	154.27117496004124	175.9769427957473	0.06746765249537894	Aggressive
720	150.11912298158748	187.094245997743	0.06816081330868762	Aggressive
721	139.20492997739632	153.27028820512288	0.07220425138632162	Aggressive
722	154.5616639573529	189.6459204469269	0.07093345656192236	Aggressive
723	139.70579812370448	157.63097552925748	0.06527264325323474	Aggressive
724	158.69166218018756	188.29275662807396	0.069547134935305	Aggressive
725	141.71964340756685	158.26204556563715	0.0672365988909427	Aggressive
726	142.19596693354126	165.13869276673776	0.06908502772643253	Aggressive
727	150.92872211834901	178.4056259698813	0.06631238447319779	Aggressive
728	141.9289057616039	167.43594429525288	0.0688539741219963	Aggressive
729	162.70984963044566	188.83199576141416	0.07070240295748614	Aggressive
730	147.90742353209524	165.49262387268774	0.06746765249537894	Aggressive
731	146.16239340548853	177.78139147353892	0.06977818853974121	Aggressive
732	143.81849987578596	182.29008575989928	0.07185767097966729	Aggressive
733	158.17614912874714	189.8719710789034	0.07174214417744917	Aggressive
734	156.6948834362471	190.91017112367214	0.07174214417744917	Aggressive
735	160.30439918704758	189.05002859776005	0.06735212569316082	Aggressive
736	146.56885512380947	162.8480634068674	0.06712107208872459	Aggressive
737	144.7356206713655	159.4602012533934	0.06446395563770795	Aggressive
738	142.71205857661718	171.0732707071232	0.06631238447319779	Aggressive
739	138.3742455184031	158.14769300785747	0.06712107208872459	Aggressive
740	144.3996901263639	178.11041175308364	0.08248613678373383	Aggressive
741	147.96620469574222	181.83416746516664	0.06042051756007394	Aggressive
742	155.37877904693303	192.40337569866873	0.06353974121996303	Aggressive
743	142.90044686466277	159.20508631664222	0.06781423290203327	Aggressive
744	156.79280650639447	192.97130739292746	0.06504158964879853	Aggressive
745	157.82973607104398	191.47485076194397	0.06769870609981515	Aggressive
746	146.7216518958575	181.64282067977794	0.06839186691312385	Aggressive
747	157.81391852917847	176.50570799237892	0.06515711645101664	Aggressive
748	144.42493636818463	159.22252305258297	0.06873844731977818	Aggressive
749	153.03986362637778	187.3324289340258	0.06908502772643253	Aggressive
750	153.77321451939727	172.2597540371635	0.0641173752310536	Aggressive
751	145.11571216261274	158.31096412533665	0.06966266173752311	Aggressive
752	154.94102870296737	193.5752701294245	0.06538817005545287	Aggressive
753	161.62844653625643	189.67296924999332	0.06180683918669132	Aggressive
754	158.83821467369162	176.3355668288179	0.06712107208872459	Aggressive
755	152.36770395367168	182.49295727729137	0.0631931608133087	Aggressive
756	151.7508877828996	176.94881888479637	0.06654343807763402	Aggressive
757	156.36016278406495	174.78820981238442	0.06977818853974121	Aggressive
758	158.3050437286292	193.87800235561528	0.0711645101663586	Aggressive
759	140.5016290973839	154.10877771615165	0.0631931608133087	Aggressive
760	158.84942091811385	192.2654625161398	0.06943160813308688	Aggressive
761	157.76396394877003	197.02315363428144	0.06873844731977818	Aggressive
762	157.35021485217467	177.07734367168908	0.06076709796672828	Aggressive
763	134.09906896482178	168.3317696268509	0.07278188539741219	Aggressive
764	168.63347972362598	190.9060835601214	0.06896950092421442	Aggressive
765	158.79527374297737	196.34378153258234	0.06631238447319779	Aggressive
766	153.54503184394076	169.99573180484757	0.06631238447319779	Aggressive
767	141.63188620899874	156.325764811717	0.06596580406654344	Aggressive
768	142.78423400691804	155.64602265139052	0.06781423290203327	Aggressive
769	135.71062902763254	175.1031957500074	0.05972735674676525	Aggressive
770	163.75274215600845	190.08817963119512	0.062268946395563775	Aggressive
771	152.44309845661036	178.10319658711143	0.06873844731977818	Aggressive
772	156.58458299396426	175.26517890983155	0.06573475046210721	Aggressive
773	135.94336306060822	153.18039804189388	0.06665896487985212	Aggressive
774	158.53718069097349	197.63589212242158	0.06423290203327173	Aggressive
775	132.57304891954442	158.83934785242252	0.06735212569316082	Aggressive
776	171.8337644256557	190.6009869743606	0.07012476894639556	Aggressive
777	139.8182024515665	168.85587842977765	0.06515711645101664	Aggressive
778	159.3541927028876	176.8066055863974	0.06573475046210721	Aggressive
779	161.25112654665674	190.77232911457315	0.06758317929759704	Aggressive
780	156.31196372745273	192.75906501712703	0.06746765249537894	Aggressive
781	159.85826378675773	192.9778135432447	0.06839186691312385	Aggressive
782	138.5679645234129	149.13106152473117	0.06654343807763402	Aggressive
783	156.45325645855945	172.26267361429998	0.06677449168207024	Aggressive
784	153.9286550679795	162.21654628351195	0.07382162661737522	Aggressive
785	141.445622238426	151.20564698509162	0.06446395563770795	Aggressive
786	156.46897527782127	177.56502169683972	0.059496303142329024	Aggressive
787	139.73415733915877	151.60125723239585	0.06966266173752311	Aggressive
788	160.91370283974044	202.59667580543803	0.06931608133086876	Aggressive
789	159.91555020859602	195.44135471382026	0.06977818853974121	Aggressive
790	156.26979740802926	187.55280771611825	0.06469500924214418	Aggressive
791	160.47770553708676	198.74585543636186	0.07139556377079483	Aggressive
792	166.69684424116764	193.05476034641273	0.06908502772643253	Aggressive
793	162.1016191640178	205.02688591588355	0.07266635859519409	Aggressive
794	160.40354359695468	200.14781917658618	0.069547134935305	Aggressive
795	158.51390996466176	177.9814880991697	0.06585027726432532	Aggressive
796	176.50857186189467	191.0785742950833	0.07070240295748614	Aggressive
797	171.5705983766143	194.14097985860954	0.07717190388170055	Aggressive
798	157.4440816529922	173.3350494335487	0.06792975970425139	Aggressive
799	154.3651501061127	162.0106227033521	0.07000924214417745	Aggressive
800	131.58884890552378	160.58129799572842	0.0814463955637708	Aggressive
801	161.02368393880866	192.8977974778471	0.07405268022181147	Aggressive
802	161.55895484344245	200.97298110779258	0.0688539741219963	Aggressive
803	162.08975650130017	178.44924460740634	0.0680452865064695	Aggressive
804	130.33542885437544	146.79729271524303	0.06538817005545287	Aggressive
805	137.01081878560353	152.13714877374346	0.06977818853974121	Aggressive
806	168.84719109073538	192.85046228584878	0.07128003696857671	Aggressive
807	128.69387404936296	153.4499476679301	0.07128003696857671	Aggressive
808	137.141025142511	144.36844673444892	0.06908502772643253	Aggressive
809	161.568584613064	198.52979923185904	0.07867375231053605	Aggressive
810	160.19872071734957	177.09228291327582	0.07578558225508318	Aggressive
811	123.24565140132111	142.31333533598564	0.06827634011090573	Aggressive
812	171.74520493255073	194.4615019206571	0.09450092421441775	Aggressive
813	167.01474666451398	193.83995360647125	0.0672365988909427	Aggressive
814	138.39249638606358	147.24886170904114	0.06792975970425139	Aggressive
815	128.7756328305731	144.0159819315921	0.07324399260628467	Aggressive
816	123.97571394208292	148.7833421740015	0.06862292051756007	Aggressive
817	172.5588577535244	193.76160469226346	0.069547134935305	Aggressive
818	162.80146106850148	203.90739432997495	0.05510628465804067	Aggressive
819	162.08544003868818	198.17121577221644	0.07058687615526803	Aggressive
820	159.55425513697472	190.38540271266692	0.06677449168207024	Aggressive
821	162.9014567240097	206.22208164317308	0.07093345656192236	Aggressive
822	164.2231726213853	210.7590059538994	0.0688539741219963	Aggressive
823	128.4852700181365	157.40979819101238	0.06827634011090573	Aggressive
824	160.2361241685164	191.32966850253663	0.0648105360443623	Aggressive
825	162.01085424953894	200.0867977400779	0.07832717190388169	Aggressive
826	118.75454568925608	144.15863579140623	0.06515711645101664	Aggressive
827	158.7229070518846	173.8191892700414	0.07428373382624769	Aggressive
828	160.4909648544885	188.7858068081355	0.06827634011090573	Aggressive
829	161.54093274007798	196.07683580375226	0.06296210720887246	Aggressive
830	165.5281025559161	195.7973975314356	0.0703558225508318	Aggressive
831	110.1233230004126	136.63849726801962	0.06758317929759704	Aggressive
832	162.867852366719	179.16566967988476	0.08572088724584104	Aggressive
833	160.14911642270962	173.66442721239167	0.0871072088724584	Aggressive
834	133.27173773637702	131.5362187117443	0.06273105360443623	Aggressive
835	170.188856410532	196.19842771092473	0.06619685767097967	Aggressive
836	137.91738394143508	145.07751078591855	0.06434842883548983	Aggressive
837	162.92607328423875	199.9077740545221	0.046557301293900184	Aggressive
838	126.73851409863943	150.3341952579391	0.0641173752310536	Aggressive
839	170.65908156625642	195.6825966408677	0.0648105360443623	Aggressive
840	162.55742969287468	202.36602534753405	0.06434842883548983	Aggressive
841	163.3520720370302	205.3348621060229	0.0791358595194085	Aggressive
842	154.72078801244322	160.57316883165913	0.06735212569316082	Aggressive
843	161.7845618259977	191.36585237687407	0.08329482439926063	Aggressive
844	162.18754469745218	192.01042106224503	0.05868761552680222	Aggressive
845	112.95221651879484	139.06220108439982	0.06307763401109058	Aggressive
846	166.65619057843128	194.88786756506775	0.0743992606284658	Aggressive
847	162.59434791282513	180.3877283267591	0.07312846580406654	Aggressive
848	160.68614899241624	184.21645411614375	0.06654343807763402	Aggressive
849	159.27092429569623	170.99126044273788	0.08884011090573012	Aggressive
850	135.99835339124863	139.80278477430818	0.06631238447319779	Aggressive
851	137.34550392569145	142.9949611509238	0.06665896487985212	Aggressive
852	135.65384879242637	148.03595572621737	0.07104898336414048	Aggressive
853	162.7739422764963	195.30926600248338	0.05117837338262477	Aggressive
854	168.94528406904723	196.93644978509911	0.07335951940850277	Aggressive
855	162.4918627041859	200.56467315957977	0.07081792975970426	Aggressive
856	136.85927969466903	145.92234140418861	0.07174214417744917	Aggressive
857	134.1258374953014	133.72146186728787	0.06781423290203327	Aggressive
858	167.65642027895746	198.42803988100496	0.06966266173752311	Aggressive
859	156.6357942820666	165.1089889265102	0.0711645101663586	Aggressive
860	153.8729317076649	157.3657571747414	0.07139556377079483	Aggressive
861	123.89759831095236	152.30988257173942	0.06596580406654344	Aggressive
862	161.64000231391918	180.65494960662258	0.06816081330868762	Aggressive
863	162.10133963885005	176.24065056419303	0.08237060998151571	Aggressive
864	158.44755866224764	168.31425905480742	0.0743992606284658	Aggressive
865	162.62836270983237	198.91973386849614	0.0767097966728281	Aggressive
866	163.38511185310827	202.95476974975088	0.06908502772643253	Aggressive
867	163.46578015478661	199.1657634017327	0.07024029574861368	Aggressive
868	163.57268032924085	190.74492870171056	0.06527264325323474	Aggressive
869	163.63874777703577	190.43207026724275	0.0680452865064695	Aggressive
870	162.95052488522555	201.6958905938763	0.06215341959334565	Aggressive
871	162.4761180115336	183.9506768372187	0.06203789279112754	Aggressive
872	131.7093721043551	117.87340500258549	0.06873844731977818	Aggressive
873	168.03963533096325	198.5205454366188	0.0719731977818854	Aggressive
874	164.0320347198733	204.12607008161024	0.07405268022181147	Aggressive
875	151.3461520197744	151.34113759999727	0.06573475046210721	Aggressive
876	140.76640278216126	134.8439977834921	0.07567005545286506	Aggressive
877	101.45753828354002	130.73492701735896	0.06712107208872459	Aggressive
878	116.87204451949522	139.9640670946944	0.06469500924214418	Aggressive
879	129.61470311968895	132.89577410667226	0.07012476894639556	Aggressive
880	166.7241687597146	200.1382380599315	0.06700554528650647	Aggressive
881	164.0974108608188	196.75403603212825	0.06966266173752311	Aggressive
882	162.7617414640277	200.65158294711813	0.07070240295748614	Aggressive
883	164.50335678056078	194.01875779470564	0.07220425138632162	Aggressive
884	132.45894143019092	127.29097303573892	0.06896950092421442	Aggressive
885	146.19859012026535	143.4613935987897	0.05891866913123845	Aggressive
886	156.98057854770144	164.21289029267308	0.08237060998151571	Aggressive
887	131.08707951985974	132.0012805543422	0.06342421441774491	Aggressive
888	121.24475973360761	140.82591102317207	0.06550369685767098	Aggressive
889	163.48448512621962	201.7918218504763	0.07786506469500924	Aggressive
890	132.15505157374835	130.54198907899132	0.06850739371534197	Aggressive
891	168.19441091574208	198.83445092342922	0.06619685767097967	Aggressive
892	131.55166757096458	125.41857886293663	0.06839186691312385	Aggressive
893	151.29289885666796	150.62350896284846	0.07093345656192236	Aggressive
894	66.74795625644308	113.48848774341278	0.06850739371534197	Aggressive
895	164.39069910845546	202.79443792393718	0.06931608133086876	Aggressive
896	166.19527748330555	190.47310919130032	0.06989371534195933	Aggressive
897	163.82206215278526	186.45753048988604	0.0553373382624769	Aggressive
898	117.67992749792315	130.6342887185795	0.07047134935304991	Aggressive
899	125.77498862348052	146.1965663002709	0.05961182994454714	Aggressive
900	165.19049105142346	202.82815374499486	0.07405268022181147	Aggressive
901	162.6882954078766	180.34389239777977	0.07335951940850277	Aggressive
902	169.07123240749524	198.063055258862	0.07012476894639556	Aggressive
903	155.27934713626507	157.73524126824483	0.07486136783733825	Aggressive
904	153.45347258942132	153.25156242825153	0.06388632162661738	Aggressive
905	148.85469559121043	146.8015366497648	0.06353974121996303	Aggressive
906	122.76359139717862	142.80997686139645	0.06908502772643253	Aggressive
907	158.46826881421038	165.65941314752922	0.07728743068391866	Aggressive
908	150.5348723689935	149.04983074266073	0.07405268022181147	Aggressive
909	162.90792110915672	200.96608376018412	0.06689001848428835	Aggressive
910	113.35265684801513	129.18647035539936	0.07128003696857671	Aggressive
911	92.1977796043478	124.58795731551791	0.06735212569316082	Aggressive
912	131.4930064770516	131.39011765981732	0.0633086876155268	Aggressive
913	104.58027517498526	126.72386649888055	0.06989371534195933	Aggressive
914	165.56271135714601	186.36116506088882	0.07324399260628467	Aggressive
915	142.63737612179833	137.85065993216392	0.06920055452865065	Aggressive
916	157.1460997868314	162.12255570608212	0.07624768946395563	Aggressive
917	168.19697025710272	199.50895351963138	0.06931608133086876	Aggressive
918	168.68511806094082	199.28246394090488	0.07162661737523104	Aggressive
919	164.48700672170395	182.54838505558706	0.06134473197781885	Aggressive
920	152.81479093700443	151.4127264692055	0.06712107208872459	Aggressive
921	147.18773292485392	144.12443301414876	0.06515711645101664	Aggressive
922	132.18026259856194	129.95851251003916	0.07509242144177448	Aggressive
923	166.23186089214056	184.34308893570017	0.06538817005545287	Aggressive
924	125.97069700371716	134.7536647226698	0.06619685767097967	Aggressive
925	120.85312045000958	129.59442957425645	0.06642791127541589	Aggressive
926	163.50179153344897	179.4851612813254	0.07682532347504621	Aggressive
927	164.3512250012929	181.31491467140089	0.06827634011090573	Aggressive
928	129.72512914333353	131.64104629954622	0.06030499075785582	Aggressive
929	133.27507271134908	130.83630315808188	0.07104898336414048	Aggressive
930	159.3206447165983	165.20043665691088	0.07798059149722736	Aggressive
931	133.66236274516103	133.28038968010316	0.06896950092421442	Aggressive
932	123.51165974680346	139.90649147265876	0.08352587800369686	Aggressive
933	167.39760192703162	200.33128648388018	0.06619685767097967	Aggressive
934	173.35809559227667	205.39525315196454	0.0633086876155268	Aggressive
935	178.78804709767007	205.1958911267403	0.06515711645101664	Aggressive
936	165.20548719951142	202.42894371956626	0.06758317929759704	Aggressive
937	173.0616153641681	203.99279827308285	0.06619685767097967	Aggressive
938	116.95482548121726	128.58308273040015	0.06608133086876156	Aggressive
939	137.98629365369314	120.66474903163261	0.07278188539741219	Aggressive
940	170.68088817445772	198.7166872047312	0.06839186691312385	Aggressive
941	129.01483905937582	130.97501785253752	0.06284658040665435	Aggressive
942	173.91744115343366	203.2738363912057	0.06781423290203327	Aggressive
943	172.5703203846359	205.02179223387242	0.06712107208872459	Aggressive
944	165.98960443305793	181.54723241338013	0.06446395563770795	Aggressive
945	148.00612296326645	147.59127826496857	0.07335951940850277	Aggressive
946	172.850626706871	204.09484092676018	0.06377079482439926	Aggressive
947	168.7289468421131	187.07710370840817	0.0640018484288355	Aggressive
948	173.01305445545555	201.95723572780219	0.07162661737523104	Aggressive
949	132.24796922793035	132.16706077909785	0.069547134935305	Aggressive
950	157.4743846929805	157.4601582032532	0.0680452865064695	Aggressive
951	121.96162969100823	139.3351709314868	0.08098428835489833	Aggressive
952	133.15200245013176	131.7038152706591	0.06377079482439926	Aggressive
953	118.84447851153695	139.61358373014997	0.07821164510166359	Aggressive
954	171.46697348144522	205.07741923590697	0.06712107208872459	Aggressive
955	170.1668830490372	199.96901109717325	0.0719731977818854	Aggressive
956	164.82863548466995	179.3768907078437	0.07012476894639556	Aggressive
957	149.8077374957628	146.4203534223851	0.05799445471349353	Aggressive
958	95.27304012916987	118.6232580721648	0.0672365988909427	Aggressive
959	172.48198008731433	205.87975571518672	0.057416820702402956	Aggressive
960	169.9223830066417	189.94103479823147	0.05764787430683918	Aggressive
961	160.01899970247428	164.07209046352818	0.07393715341959334	Aggressive
962	122.29976112862933	138.71152041949014	0.0703558225508318	Aggressive
963	114.56249528566019	127.48513482123295	0.06215341959334565	Aggressive
964	179.39146430624504	206.3288437208456	0.06561922365988909	Aggressive
965	173.69195138429035	197.87137026740012	0.06735212569316082	Aggressive
966	163.52258117244762	171.42489704137557	0.07925138632162662	Aggressive
967	152.1896626795909	149.42121813766457	0.06896950092421442	Aggressive
968	171.30920739902746	203.23388439001573	0.0631931608133087	Aggressive
969	95.69369529080734	117.95969061720854	0.06792975970425139	Aggressive
970	174.80486124470892	199.28166739471664	0.07058687615526803	Aggressive
971	148.818397582022	146.78365822170105	0.06862292051756007	Aggressive
972	146.29527058588852	144.58100972771305	0.06735212569316082	Aggressive
973	121.93479502235235	128.14117264483605	0.06781423290203327	Aggressive
974	175.05837684501967	206.87997710537678	0.06758317929759704	Aggressive
975	122.51626113469422	121.65408443961635	0.0711645101663586	Aggressive
976	170.5562401755477	200.57246922342998	0.07151109057301294	Aggressive
977	166.51926704237616	180.1585308063926	0.06827634011090573	Aggressive
978	170.75134745760803	205.79726500621814	0.06654343807763402	Aggressive
979	164.2554993706532	170.48601184772028	0.07104898336414048	Aggressive
980	160.18328700186737	160.1770477186503	0.06700554528650647	Aggressive
981	174.1057676340248	192.24834104124216	0.0537199630314233	Aggressive
982	162.2612877134758	166.47401603681448	0.07335951940850277	Aggressive
983	168.29606208737044	182.41787156933094	0.06434842883548983	Aggressive
984	169.3312700284481	204.4034295713716	0.06446395563770795	Aggressive
985	178.2531677326235	198.77360641514392	0.06434842883548983	Aggressive
986	163.60276951938707	168.3164200678439	0.06943160813308688	Aggressive
987	133.85266521678716	133.96877199671013	0.056030499075785584	Aggressive
988	121.01932098393658	137.88297649791275	0.07047134935304991	Aggressive
989	170.5656775958061	206.56670728894107	0.06665896487985212	Aggressive
990	173.70667121730145	190.34757281993078	0.06596580406654344	Aggressive
991	134.7504010449181	134.70987770679426	0.044824399260628464	Aggressive
992	122.81990092129965	121.43967066036001	0.06596580406654344	Aggressive
993	170.38049461364125	186.30720003520753	0.06504158964879853	Aggressive
994	145.58953179254453	142.7972438540187	0.07520794824399261	Aggressive
995	126.81128509464709	137.22328099768845	0.0737060998151571	Aggressive
996	170.68528782388984	203.79386623312837	0.06642791127541589	Aggressive
997	173.92738708154928	200.50957592695192	0.07613216266173752	Aggressive
998	176.95446856613722	200.35231232124107	0.07058687615526803	Aggressive
999	117.29412492144957	137.62611608371793	0.08098428835489833	Aggressive
1000	107.34045194347406	108.36496483415695	0.06873844731977818	Aggressive
1001	110.57663131796608	127.97816681900645	0.07058687615526803	Aggressive
1002	103.33586424556242	117.83470268243678	0.07578558225508318	Aggressive
1003	168.1236733087244	206.29002960007108	0.06735212569316082	Aggressive
1004	176.13736745921244	207.42213370164322	0.06619685767097967	Aggressive
1005	168.38536895893262	180.80927474719812	0.06215341959334565	Aggressive
1006	102.27338293794926	107.83816493607824	0.06353974121996303	Aggressive
1007	182.45432454264403	201.05169795788575	0.06966266173752311	Aggressive
1008	178.23282121937302	207.7360665869641	0.06446395563770795	Aggressive
1009	180.31871209030348	195.0840476639644	0.07093345656192236	Aggressive
1010	143.45692944306742	140.38744687103133	0.07093345656192236	Aggressive
1011	132.77973159104698	133.00768078896206	0.058109981515711645	Aggressive
1012	98.44950832383414	117.04463486775259	0.06908502772643253	Aggressive
1013	172.79312550137948	207.099694401408	0.0640018484288355	Aggressive
1014	166.34811400280552	171.03956429537038	0.05244916820702403	Aggressive
1015	121.53463966919735	120.75716951603039	0.07070240295748614	Aggressive
1016	179.17594802688598	193.20868973348274	0.07428373382624769	Aggressive
1017	148.6938228669794	144.82131403133297	0.06977818853974121	Aggressive
1018	101.50293441237656	116.63714745235767	0.0648105360443623	Aggressive
1019	125.98759667471475	138.73268853518857	0.0703558225508318	Aggressive
1020	168.7623630380076	204.6623999980145	0.0569547134935305	Aggressive
1021	184.8447886966513	205.5403490758382	0.06920055452865065	Aggressive
1022	178.69799784806972	201.37491870046884	0.06561922365988909	Aggressive
1023	175.5586772890443	190.02975307121937	0.07289741219963032	Aggressive
1024	158.98661556564295	156.51359139892034	0.06388632162661738	Aggressive
1025	104.54750583095631	107.1523155125854	0.069547134935305	Aggressive
1026	172.9169905340837	186.96984821564905	0.05972735674676525	Aggressive
1027	123.17984594236138	120.95290071374522	0.06353974121996303	Aggressive
1028	164.45472858231756	164.2910493106432	0.0633086876155268	Aggressive
1029	137.0937409896092	133.1001787839757	0.049214417744916826	Aggressive
1030	119.39216096285205	130.2023498574167	0.07982902033271719	Aggressive
1031	106.65590664546687	107.32129902927338	0.06515711645101664	Aggressive
1032	103.68011208150678	106.73503822323012	0.06654343807763402	Aggressive
1033	139.48309380176022	134.87664129782746	0.07486136783733825	Aggressive
1034	168.9502210620448	182.02828408830644	0.04817467652495379	Aggressive
1035	147.8008691347636	143.04504157276082	0.07532347504621073	Aggressive
1036	99.9842011203004	115.39627316700495	0.06550369685767098	Aggressive
1037	162.29182369498136	160.45210364077568	0.06654343807763402	Aggressive
1038	163.47654768888813	206.19304057735906	0.06238447319778189	Aggressive
1039	171.28834221317905	184.74737993085157	0.07024029574861368	Aggressive
1040	158.83748694554515	154.3964621144925	0.06839186691312385	Aggressive
1041	165.9009620401369	205.5861182232559	0.03997227356746766	Aggressive
1042	163.94663782625764	207.2805695276318	0.08052218114602588	Aggressive
1043	189.30447227156301	206.14519212786178	0.0680452865064695	Aggressive
1044	160.64048164371542	157.61087130122698	0.06608133086876156	Aggressive
1045	172.86755203308283	207.60254686561456	0.07555452865064695	Aggressive
1046	167.9739886082579	205.0431695112348	0.05672365988909427	Aggressive
1047	171.69010319992785	203.83821872318157	0.06585027726432532	Aggressive
1048	182.88780385620151	194.3957700850212	0.08121534195933457	Aggressive
1049	177.59245903538317	190.01447867088788	0.07024029574861368	Aggressive
1050	125.61986252324276	122.56136071798423	0.06215341959334565	Aggressive
1051	105.12231750881158	106.3407582620313	0.06862292051756007	Aggressive
1052	99.74036342322186	114.03830956562568	0.06850739371534197	Aggressive
1053	178.36432246018046	205.67015371585947	0.06561922365988909	Aggressive
1054	187.55716135196565	203.56809214917362	0.06920055452865065	Aggressive
1055	102.42367304208707	105.58951464825918	0.06966266173752311	Aggressive
1056	101.35745684968757	114.38039242921013	0.06827634011090573	Aggressive
1057	167.6467910584409	207.51755955866315	0.08410351201478743	Aggressive
1058	166.8502662701787	169.03710215423845	0.06769870609981515	Aggressive
1059	161.74588731566914	206.4872242623024	0.055568391866913126	Aggressive
1060	138.36403971516955	133.78888700146894	0.0760166358595194	Aggressive
1061	183.14528983773624	205.85353873160196	0.06423290203327173	Aggressive
1062	169.16180183914432	204.79576109673067	0.07024029574861368	Aggressive
1063	146.55533475342932	141.52580156537434	0.08837800369685767	Aggressive
1064	118.10618136298461	128.45786617583428	0.08537430683918669	Aggressive
1065	150.09050469895408	142.9456233735059	0.06977818853974121	Aggressive
1066	107.05458373285487	113.84256917375097	0.0737060998151571	Aggressive
1067	159.30845009532868	151.83424131668716	0.06781423290203327	Aggressive
1068	164.6195450996504	165.43135041832903	0.06284658040665435	Aggressive
1069	171.2886908468297	204.3424670376452	0.07220425138632162	Aggressive
1070	175.49500890682214	205.8775371563022	0.05672365988909427	Aggressive
1071	161.98609593120574	157.99129044350704	0.0791358595194085	Aggressive
1072	186.50505803418937	195.8051520769424	0.07070240295748614	Aggressive
1073	104.05891005361015	105.16023717367628	0.07128003696857671	Aggressive
1074	159.32520362957462	206.92094625078215	0.07324399260628467	Aggressive
1075	112.33097460316989	111.09199461800898	0.0719731977818854	Aggressive
1076	101.90958181193217	104.20283054073954	0.06735212569316082	Aggressive
1077	158.6042134926427	207.4960635251792	0.07220425138632162	Aggressive
1078	170.269271092021	207.91975681846003	0.07532347504621073	Aggressive
1079	119.36058784616336	129.55126484978723	0.07855822550831794	Aggressive
1080	181.28645562675	207.60897157895832	0.07185767097966729	Aggressive
1081	145.38895647100557	140.18495590780998	0.07243530499075786	Aggressive
1082	123.36174900438363	139.38243986837864	0.0737060998151571	Aggressive
1083	164.73377528040317	206.01173255357494	0.07405268022181147	Aggressive
1084	172.35058870295916	181.6514824356765	0.06538817005545287	Aggressive
1085	163.31400949705107	162.7130371788717	0.07520794824399261	Aggressive
1086	167.75233828056642	205.50609903086004	0.06677449168207024	Aggressive
1087	110.97201812583053	109.6860391681758	0.05938077634011091	Aggressive
1088	197.69073750465537	208.0646150478118	0.06192236598890943	Aggressive
1089	203.7644590607705	203.35239992070498	0.07174214417744917	Aggressive
1090	110.00890526974638	107.77571496529674	0.06180683918669132	Aggressive
1091	150.27150396147294	208.1269252338115	0.07486136783733825	Aggressive
1092	152.61068369212896	142.21024391551293	0.073590573012939	Aggressive
1093	182.21135528374185	207.65772146136422	0.07151109057301294	Aggressive
1094	174.52113840424437	208.5698668390988	0.069547134935305	Aggressive
1095	178.06183915694504	206.23742806286853	0.06654343807763402	Aggressive
1096	149.2126074492404	141.07085634895893	0.07047134935304991	Aggressive
1097	174.2362183084128	206.13459702696505	0.07636321626617376	Aggressive
1098	201.3003093045663	207.89637501906012	0.08063770794824399	Aggressive
1099	167.36816697887323	168.7733733007146	0.059842883548983365	Aggressive
1100	186.31993350876644	206.2871818747412	0.06469500924214418	Aggressive
1101	159.48153758296561	146.90113980476937	0.07463031423290203	Aggressive
1102	110.12129188889367	106.29083318464447	0.06631238447319779	Aggressive
1103	182.99479483500195	190.3229408266429	0.07289741219963032	Aggressive
1104	173.0013291718923	181.83137148998907	0.07104898336414048	Aggressive
1105	189.78609078734007	206.78614476201906	0.07162661737523104	Aggressive
1106	168.89785756174535	207.7479395988267	0.07289741219963032	Aggressive
1107	132.57224870048827	126.85243479102077	0.06989371534195933	Aggressive
1108	178.82303227606394	208.05904587407912	0.0719731977818854	Aggressive
1109	163.0030464981773	206.59809673469496	0.06966266173752311	Aggressive
1110	123.91485221903591	121.32798458231365	0.07971349353049909	Aggressive
1111	229.08775300291074	217.52714599201482	0.08109981515711645	Aggressive
1112	108.92658476554492	105.34135898552198	0.07128003696857671	Aggressive
1113	208.2226890093566	210.94248175955178	0.06388632162661738	Aggressive
1114	167.45515029293267	168.51181219221115	0.06573475046210721	Aggressive
1115	152.33307931910758	140.4812567098279	0.069547134935305	Aggressive
1116	181.90908261101615	207.79266511979625	0.0743992606284658	Aggressive
1117	186.34786358938084	206.7024303174486	0.07266635859519409	Aggressive
1118	137.82955887084174	129.0296173793971	0.06111367837338263	Aggressive
1119	113.37587527012073	107.29167672044406	0.06631238447319779	Aggressive
1120	163.39787336783783	162.48791113468496	0.07647874306839188	Aggressive
1121	110.21747821872142	108.16534229996046	0.0633086876155268	Aggressive
1122	181.16018110274118	207.9174865668381	0.0759011090573013	Aggressive
1123	178.17968336145222	186.4897685573167	0.06492606284658041	Aggressive
1124	177.03234329865728	208.47630833552105	0.06677449168207024	Aggressive
1125	173.14192146056217	181.90310646826842	0.07255083179297596	Aggressive
1126	182.9314014049337	207.7502088294262	0.07867375231053605	Aggressive
1127	182.66251929905766	206.52373128121704	0.0688539741219963	Aggressive
1128	185.73379362992534	192.21766981023023	0.0688539741219963	Aggressive
1129	161.184791397551	141.133491558815	0.07255083179297596	Aggressive
1130	104.74387299900746	108.89627517815673	0.06608133086876156	Aggressive
1131	102.13867369384387	105.49004713836116	0.06608133086876156	Aggressive
1132	167.31562871871463	209.47673329565276	0.07821164510166359	Aggressive
1133	110.545891610472	109.23938338928681	0.07809611829944547	Aggressive
1134	148.82192086553806	132.37990450464204	0.0711645101663586	Aggressive
1135	177.19838750989723	208.80685983378515	0.0680452865064695	Aggressive
1136	169.15819228799592	177.6588703750437	0.06908502772643253	Aggressive
1137	133.22142048174206	126.58443170604698	0.07162661737523104	Aggressive
1138	105.03869090774228	100.09372875275884	0.06596580406654344	Aggressive
1139	95.1417203574805	93.80257004964234	0.06920055452865065	Aggressive
1140	183.2317369655374	207.7761318061903	0.073590573012939	Aggressive
1141	191.08032973059287	207.31545759757134	0.073590573012939	Aggressive
1142	188.8306483897299	194.6897243427306	0.07243530499075786	Aggressive
1143	98.20222382133893	102.45630758029867	0.0719731977818854	Aggressive
1144	138.47555484848178	128.80104240615697	0.05707024029574862	Aggressive
1145	125.39381804945063	107.2674709410009	0.07509242144177448	Aggressive
1146	172.53156011111594	208.4195393423143	0.07486136783733825	Aggressive
1147	113.17232324097287	106.93588128185036	0.07093345656192236	Aggressive
1148	163.30971929391697	163.02111939527822	0.07647874306839188	Aggressive
1149	174.64805871739532	209.0514179939361	0.07128003696857671	Aggressive
1150	196.89215680495772	208.00982754458846	0.060998151571164505	Aggressive
1151	183.6367285844659	207.77968140605975	0.07474584103512015	Aggressive
1152	128.79769559249425	124.23911407794029	0.07463031423290203	Aggressive
1153	177.9376793987078	208.64342017234856	0.06816081330868762	Aggressive
1154	182.15707281392062	207.04118339246034	0.06966266173752311	Aggressive
1155	166.36081028457096	167.8133167920047	0.06816081330868762	Aggressive
1156	173.84846283781815	209.48955057464133	0.07301293900184844	Aggressive
1157	175.17458673215597	208.88227337726718	0.07717190388170055	Aggressive
1158	109.29779437475885	106.87097966145392	0.07208872458410351	Aggressive
1159	97.097201537079	94.33400514483169	0.07070240295748614	Aggressive
1160	183.1869371102773	207.8792413592211	0.07255083179297596	Aggressive
1161	172.15159695658335	208.19837340336431	0.0791358595194085	Aggressive
1162	191.2215745004176	207.04849660989595	0.06792975970425139	Aggressive
1163	193.97269788825756	201.6205891466141	0.060998151571164505	Aggressive
1164	185.08358797063667	195.74400099888928	0.07636321626617376	Aggressive
1165	95.54044009004767	93.1155837693829	0.06989371534195933	Aggressive
1166	200.98667215119767	208.24018822833463	0.06215341959334565	Aggressive
1167	184.618823965993	207.72387528639283	0.07451478743068392	Aggressive
1168	170.30853076206085	207.8008709511262	0.08179297597042513	Aggressive
1169	104.5861014443628	98.14122912319544	0.0648105360443623	Aggressive
1170	159.22544953290958	154.72201633602583	0.06677449168207024	Aggressive
1171	124.31159836716343	121.60678106363022	0.06585027726432532	Aggressive
1172	102.11991133901832	107.53623965590624	0.0760166358595194	Aggressive
1173	144.07593044636062	134.83505606731612	0.07428373382624769	Aggressive
1174	109.60236997095978	100.16343812473816	0.06492606284658041	Aggressive
1175	171.5535952732878	207.5425373189409	0.0791358595194085	Aggressive
1176	108.18142295836921	107.82876704078494	0.07347504621072089	Aggressive
1177	109.18000963990727	105.95050057082393	0.06746765249537894	Aggressive
1178	92.77258480556824	89.19760163235647	0.06966266173752311	Aggressive
1179	106.34820234138523	105.70699732896877	0.07220425138632162	Aggressive
1180	173.5440733951611	183.60803376143159	0.08421903881700554	Aggressive
1181	115.77565734694555	106.56235513704087	0.07636321626617376	Aggressive
1182	179.70069096408665	210.1680058515019	0.06700554528650647	Aggressive
1183	168.07017912314794	177.96703705315505	0.05845656192236599	Aggressive
1184	179.9242625519287	208.59475686463023	0.0737060998151571	Aggressive
1185	194.66924074950936	206.15529653381878	0.06273105360443623	Aggressive
1186	161.33346914155203	161.26982427732307	0.0711645101663586	Aggressive
1187	174.1263084022797	208.3757871881582	0.07636321626617376	Aggressive
1188	183.90631394078562	197.66975395845765	0.07289741219963032	Aggressive
1189	179.42499014183068	192.87265240953045	0.06261552680221812	Aggressive
1190	176.13090510808667	209.96545390686913	0.06700554528650647	Aggressive
1191	109.0288662150905	105.22126527431439	0.0719731977818854	Aggressive
1192	94.03415489456631	91.68913885960141	0.0680452865064695	Aggressive
1193	185.98081767864122	207.65569029852136	0.07347504621072089	Aggressive
1194	157.4413399598699	154.40423456164362	0.06238447319778189	Aggressive
1195	145.08775220672712	138.69535077900437	0.06538817005545287	Aggressive
1196	179.57385613779232	208.95969002027354	0.07474584103512015	Aggressive
1197	180.48198292824046	194.9459142650773	0.06353974121996303	Aggressive
1198	171.77118005187825	185.96090578788466	0.06042051756007394	Aggressive
1199	120.00000096574215	119.18977419527016	0.069547134935305	Aggressive
1200	189.03218805254596	206.6097836478114	0.0672365988909427	Aggressive
1201	159.0860251612506	158.86441933787785	0.06839186691312385	Aggressive
1202	181.71763119288744	208.49582427371774	0.07185767097966729	Aggressive
1203	176.52714405715653	209.48505452830196	0.07624768946395563	Aggressive
1204	178.86857081593035	209.37252636279484	0.069547134935305	Aggressive
1205	174.48247143190923	189.03703369661986	0.06296210720887246	Aggressive
1206	109.49916438631097	100.49344651639589	0.07382162661737522	Aggressive
1207	185.5496457633736	207.6197753424125	0.06689001848428835	Aggressive
1208	174.46935931126598	207.56735098624614	0.06065157116451017	Aggressive
1209	167.94742355856195	181.66232552709846	0.05360443622920518	Aggressive
1210	92.70368239996886	90.54742598329827	0.06446395563770795	Aggressive
1211	180.2965399110041	206.38824756201157	0.06573475046210721	Aggressive
1212	97.11165715930063	93.90903636096046	0.06561922365988909	Aggressive
1213	186.19561565302925	206.97675632971354	0.06700554528650647	Aggressive
1214	178.60732538585125	209.96150733335142	0.07208872458410351	Aggressive
1215	104.26811802934321	105.93148126447656	0.07231977818853974	Aggressive
1216	106.93830827860484	98.71850651133057	0.06377079482439926	Aggressive
1217	187.2478901118454	207.45261654745343	0.0719731977818854	Aggressive
1218	177.94044387901084	207.3372400579997	0.06434842883548983	Aggressive
1219	105.73874055266175	98.54097001580601	0.06862292051756007	Aggressive
1220	188.11958167218603	207.18246994587503	0.06561922365988909	Aggressive
1221	181.33089123739506	206.3135728726678	0.0711645101663586	Aggressive
1222	92.7368341787315	91.2219582463698	0.06839186691312385	Aggressive
1223	176.11395707709204	193.17009254144884	0.0633086876155268	Aggressive
1224	176.46971058233743	210.16955489886263	0.07255083179297596	Aggressive
1225	174.50977500032042	190.41007553709215	0.06388632162661738	Aggressive
1226	154.20981380746892	150.13427614912985	0.05707024029574862	Aggressive
1227	188.45875502621402	205.8894235809211	0.06677449168207024	Aggressive
1228	177.55697396905063	196.4188362339055	0.06689001848428835	Aggressive
1229	157.24441988784628	157.04627353009175	0.06792975970425139	Aggressive
1230	169.39097143666393	185.61711689263186	0.06446395563770795	Aggressive
1231	186.07243660814999	206.55839883053562	0.06654343807763402	Aggressive
1232	163.41741223035035	171.34701273015793	0.060998151571164505	Aggressive
1233	159.6348252896363	160.5356429937988	0.060189463955637706	Aggressive
1234	188.03471664346395	207.48106805356807	0.07451478743068392	Aggressive
1235	100.07771314939068	97.64021375944615	0.0703558225508318	Aggressive
1236	189.25461047815227	206.95188467474426	0.05961182994454714	Aggressive
1237	172.37803203788346	189.46458608980961	0.05545286506469501	Aggressive
1238	96.1207373412223	93.04724649963308	0.059496303142329024	Aggressive
1239	176.0022403496668	207.02165458887984	0.0680452865064695	Aggressive
1240	186.63582858208218	207.58270708853638	0.06920055452865065	Aggressive
1241	104.8393255784423	108.12956915938322	0.0672365988909427	Aggressive
1242	89.31101196812801	91.06588502903432	0.06619685767097967	Aggressive
1243	184.00575026734677	208.32818779517993	0.07220425138632162	Aggressive
1244	186.66015682584498	205.21197326587045	0.060189463955637706	Aggressive
1245	137.03935549412725	136.25492917173003	0.07012476894639556	Aggressive
1246	136.07672474139508	134.64105272941725	0.07382162661737522	Aggressive
1247	98.5549773934192	94.43381194278355	0.060536044362292055	Aggressive
1248	181.19264146505057	206.11492486727343	0.05972735674676525	Aggressive
1249	99.12609724636346	95.29204833338034	0.0672365988909427	Aggressive
1250	175.80182387244514	207.9347205203078	0.06550369685767098	Aggressive
1251	91.8529104339666	90.4924295865413	0.06423290203327173	Aggressive
1252	181.74450311357631	205.09630729992173	0.05903419593345657	Aggressive
1253	152.7477895486209	151.4473667041978	0.06827634011090573	Aggressive
1254	181.48879948527218	209.76515985270478	0.07151109057301294	Aggressive
1255	173.2051968358308	192.89272637224332	0.0640018484288355	Aggressive
1256	170.38225394472153	189.01152099856807	0.06192236598890943	Aggressive
1257	97.87451548955367	96.22893756955798	0.0767097966728281	Aggressive
1258	179.13206563608193	207.05860016941708	0.06700554528650647	Aggressive
1259	96.86994097848566	95.31277598329227	0.07208872458410351	Aggressive
1260	92.27276450980311	90.81301760831357	0.06700554528650647	Aggressive
1261	175.8995408238614	208.82559105308437	0.06573475046210721	Aggressive
1262	184.89397323862013	208.3159926072271	0.07289741219963032	Aggressive
1263	129.9653555272295	122.30870470213239	0.06781423290203327	Aggressive
1264	97.50745990522772	96.94027076376385	0.06573475046210721	Aggressive
1265	181.74789019929148	201.65623666540958	0.09681146025878005	Aggressive
1266	168.14393709066775	186.14657041601143	0.0703558225508318	Aggressive
1267	86.7481500332725	89.36021659464136	0.06215341959334565	Aggressive
1268	190.61653240600887	206.84797954791307	0.05995841035120148	Aggressive
1269	89.09820246026776	90.3062570693314	0.0680452865064695	Aggressive
1270	151.0339723025404	151.28911531843553	0.07705637707948244	Aggressive
1271	96.72757597725358	94.5636675683567	0.073590573012939	Aggressive
1272	90.46071124827188	87.95506653233984	0.06839186691312385	Aggressive
1273	192.15972247005263	206.35299168377335	0.06446395563770795	Aggressive
1274	171.12397255479948	194.12016364499257	0.06850739371534197	Aggressive
1275	94.33591411029225	92.85939021143304	0.06284658040665435	Aggressive
1276	86.35571213123525	88.83444298156589	0.06746765249537894	Aggressive
1277	188.7936942959373	202.20856378787258	0.07208872458410351	Aggressive
1278	179.73349208013843	210.3059261939152	0.07208872458410351	Aggressive
1279	87.93573632413367	85.62442579036038	0.06654343807763402	Aggressive
1280	192.8505722608401	206.27869657235084	0.0625	Aggressive
1281	160.65017069530526	170.4665671163737	0.06307763401109058	Aggressive
1282	124.33305508281006	118.73245710806368	0.06527264325323474	Aggressive
1283	178.27159785837864	212.7614878527055	0.06781423290203327	Aggressive
1284	175.83051938484533	211.25223607990088	0.07324399260628467	Aggressive
1285	178.96989205784547	211.42961021589176	0.06654343807763402	Aggressive
1286	177.72075852179438	207.91164491821925	0.06677449168207024	Aggressive
1287	92.59649729426901	89.00411023166892	0.06434842883548983	Aggressive
1288	182.93028838888674	201.8356982098154	0.0822550831792976	Aggressive
1289	91.39615937759739	91.66595403042699	0.07509242144177448	Aggressive
1290	75.48190866230007	75.92653112689077	0.0631931608133087	Aggressive
1291	192.19842408041197	202.04985806697945	0.054182070240295754	Aggressive
1292	149.91339277100622	151.95849627384706	0.07832717190388169	Aggressive
1293	195.3614450888924	201.9624577815029	0.049329944547134935	Aggressive
1294	180.23842369167835	203.93387041882195	0.06735212569316082	Aggressive
1295	178.84822789672455	205.51396383651937	0.06920055452865065	Aggressive
1296	85.05002634522167	84.03871788966256	0.06377079482439926	Aggressive
1297	193.89352057075715	204.24028180610543	0.06781423290203327	Aggressive
1298	176.27004140264236	218.43982790266588	0.07162661737523104	Aggressive
1299	144.8113262832838	147.97392948851598	0.0719731977818854	Aggressive
1300	69.966228105299	72.10358921350951	0.0633086876155268	Aggressive
1301	186.45558967488284	201.61522050046636	0.054644177449168205	Aggressive
1302	87.40085395612556	86.22554810124461	0.054644177449168205	Aggressive
1303	86.88988898960962	89.80652311116332	0.07925138632162662	Aggressive
1304	62.67075619959634	67.78519784303941	0.0625	Aggressive
1305	175.21751808413808	210.00450946437684	0.07416820702402958	Aggressive
1306	114.09694705272521	113.82705633586747	0.07902033271719039	Aggressive
1307	185.27609072259884	201.76223950987568	0.09057301293900184	Aggressive
1308	94.03726033107807	87.70332222967615	0.06596580406654344	Aggressive
1309	153.76688310573013	156.119227431821	0.06642791127541589	Aggressive
1310	81.57063930945095	81.38351794802445	0.05926524953789279	Aggressive
1311	190.6106375555249	201.83119379101151	0.06434842883548983	Aggressive
1312	178.51229388540008	211.51712977280502	0.07162661737523104	Aggressive
1313	146.6739115653564	148.2089221885113	0.06631238447319779	Aggressive
1314	202.54437278881505	201.34713128627874	0.059842883548983365	Aggressive
1315	178.88885146267637	207.64731149588914	0.07289741219963032	Aggressive
1316	177.22321001635098	213.8124937521202	0.07301293900184844	Aggressive
1317	82.47147271404032	83.05397064399672	0.07890480591497227	Aggressive
1318	173.63772950400872	215.6172048758106	0.06712107208872459	Aggressive
1319	104.88117307213619	86.14224623011745	0.06712107208872459	Aggressive
1320	182.23518644697413	203.0705113873698	0.07497689463955637	Aggressive
1321	161.1620461055196	184.46523680253162	0.06642791127541589	Aggressive
1322	75.4145964601561	73.44296084951195	0.07047134935304991	Aggressive
1323	186.82594446176932	201.6123607908798	0.07393715341959334	Aggressive
1324	80.15649715958659	76.64248510911555	0.0640018484288355	Aggressive
1325	197.1503448884507	201.19958605151214	0.05834103512014788	Aggressive
1326	171.6850055905174	224.05020248645764	0.06619685767097967	Aggressive
1327	183.55109944757328	201.99026914169525	0.073590573012939	Aggressive
1328	97.77778263474823	105.08247861104756	0.0631931608133087	Aggressive
1329	178.55585641677453	206.3478234042497	0.07416820702402958	Aggressive
1330	152.29056359668158	155.5035444573972	0.07867375231053605	Aggressive
1331	158.5926353314057	180.65092756877112	0.07324399260628467	Aggressive
1332	166.69491889692256	192.42318530938724	0.07185767097966729	Aggressive
1333	188.05273082614983	200.8601945224291	0.06492606284658041	Aggressive
1334	82.75947289332194	80.67497382852639	0.06816081330868762	Aggressive
1335	59.55427676686005	63.41861024200063	0.06827634011090573	Aggressive
1336	79.22313387140545	84.21454555899734	0.08167744916820702	Aggressive
1337	68.48717304132369	69.19744748584617	0.06850739371534197	Aggressive
1338	174.58329227992422	214.72846930720345	0.06273105360443623	Aggressive
1339	173.40721838427922	204.0379059653883	0.0743992606284658	Aggressive
1340	160.09445131378808	184.0434737686447	0.055568391866913126	Aggressive
1341	165.25506456022052	189.94824566199455	0.07647874306839188	Aggressive
1342	121.62821036341587	127.7186296044662	0.06862292051756007	Aggressive
1343	163.82814336363495	186.79082764203037	0.07878927911275417	Aggressive
1344	68.04195026552901	85.91031558163091	0.07070240295748614	Aggressive
1345	179.58206357150715	201.48325024414024	0.07890480591497227	Aggressive
1346	129.26264240888747	134.79726756017413	0.06689001848428835	Aggressive
1347	43.02875346852885	53.62404537296226	0.0703558225508318	Aggressive
1348	112.72683044225451	86.9408239479568	0.06504158964879853	Aggressive
1349	156.1748032950668	167.65187935719075	0.06631238447319779	Aggressive
1350	78.9936988284082	74.93503797722549	0.06573475046210721	Aggressive
1351	157.96990560388733	181.0996594224393	0.07647874306839188	Aggressive
1352	174.2255291393633	214.18713656222857	0.07463031423290203	Aggressive
1353	19.300179047414957	41.143477551335266	0.06769870609981515	Aggressive
1354	75.27547148215127	73.95889286466314	0.07855822550831794	Aggressive
1355	50.21688158741563	57.830714634235676	0.0711645101663586	Aggressive
1356	172.559659960617	200.54339287345957	0.07428373382624769	Aggressive
1357	164.77679952092782	190.64734331421272	0.07162661737523104	Aggressive
1358	163.6873313816421	187.95164511214313	0.07012476894639556	Aggressive
1359	177.42121220654377	200.36916050723403	0.0688539741219963	Aggressive
1360	175.067156391847	207.0407375488546	0.07751848428835491	Aggressive
1361	88.51338378680771	73.66720587154218	0.06446395563770795	Aggressive
1362	177.67960136648392	197.13758195914755	0.05972735674676525	Aggressive
1363	71.45942716973467	70.99261088432857	0.07208872458410351	Aggressive
1364	174.0470398012246	209.5285332747022	0.07139556377079483	Aggressive
1365	113.34579825898231	121.26105142243907	0.06642791127541589	Aggressive
1366	-16.41432896648056	20.39944917891646	0.06631238447319779	Aggressive
1367	77.09878822537642	93.98931865850389	0.07104898336414048	Aggressive
1368	26.66892343309602	44.16543635546571	0.06920055452865065	Aggressive
1369	173.60433965166493	197.00646651338158	0.07451478743068392	Aggressive
1370	169.38725013592742	197.3274636822676	0.06157578558225508	Aggressive
1371	174.3706234663689	204.27303659716554	0.07104898336414048	Aggressive
1372	173.74187345207181	209.93352694068858	0.06342421441774491	Aggressive
1373	157.87176362956137	182.0009113408925	0.07751848428835491	Aggressive
1374	181.28318601850106	200.18050652773223	0.04343807763401109	Aggressive
1375	148.25269603568088	152.68072391716834	0.06215341959334565	Aggressive
1376	63.59597659688105	65.66557442982476	0.06238447319778189	Aggressive
1377	97.02746452693742	87.17626172730499	0.09161275415896489	Aggressive
1378	97.91611744046237	89.09214735937172	0.08341035120147874	Aggressive
1379	96.88432355615828	98.47415661477946	0.0933456561922366	Aggressive
1380	80.50657991246534	83.14306626969228	0.07798059149722736	Aggressive
1381	98.29655085948473	88.04179218973053	0.10928835489833641	Aggressive
1382	98.16099411529156	100.59922845212701	0.07647874306839188	Aggressive
1383	57.08946941334993	71.66304853222194	0.08421903881700554	Aggressive
1384	99.20721561759585	91.0824439833587	0.10593807763401109	Aggressive
1385	52.51315500011217	69.72421647483768	0.10085489833641405	Aggressive
1386	98.91833080512247	89.35877453991239	0.11806839186691313	Aggressive
1387	126.61200403231312	125.45643828299366	0.2191543438077634	Aggressive
1388	109.46195629563772	109.23865887237388	0.07844269870609981	Aggressive
1389	60.52662793596507	89.80726993920621	0.08491219963031424	Aggressive
1390	109.22299110710222	108.61078676295216	0.08595194085027727	Aggressive
1391	55.333313780345065	71.82663553298966	0.10374306839186691	Aggressive
1392	46.38253881496575	74.03619209981281	0.08109981515711645	Aggressive
1393	127.74195347334157	124.99069121263217	0.20852587800369685	Aggressive
1394	100.54656908391482	93.43340163974267	0.11275415896487985	Aggressive
1395	99.87727336256853	90.91426245816658	0.12164972273567468	Aggressive
1396	44.66265735192112	71.15916490796909	0.08606746765249539	Aggressive
1397	58.93029859465808	86.70269420413595	0.0941543438077634	Aggressive
1398	99.48916106181174	88.84872802016712	0.11564232902033271	Aggressive
1399	82.0631937591796	105.03924180499371	0.08052218114602588	Aggressive
1400	48.019831435282946	66.60037308223116	0.12372920517560074	Aggressive
1401	100.03431277049225	87.95539924271728	0.10570702402957485	Aggressive
1402	107.10736428560828	106.74092570607351	0.08722273567467653	Aggressive
1403	51.683155857512	68.28296174969613	0.1099815157116451	Aggressive
1404	68.93764252352307	98.10519470800621	0.11148336414048059	Aggressive
1405	85.37339735367112	107.41916849184508	0.08884011090573012	Aggressive
1407	58.498716574424826	73.98267523864108	0.10905730129390019	Aggressive
1408	100.0103903911069	89.81780917862922	0.11818391866913124	Aggressive
1409	77.27195532946081	103.79397350371069	0.12141866913123844	Aggressive
1410	48.60624647562734	69.07624247209499	0.106862292051756	Aggressive
1411	101.32939535585845	105.70658178948743	0.0791358595194085	Aggressive
1412	107.50267339258836	107.08199869028584	0.0814463955637708	Aggressive
1413	108.86460892454483	108.60156243279282	0.08560536044362292	Aggressive
1414	109.67644587532041	110.07665794600591	0.08872458410351201	Aggressive
1415	100.77588646369799	92.32027345142704	0.11275415896487985	Aggressive
1416	53.74439870195937	71.38564952153482	0.12615526802218113	Aggressive
1417	67.28945226119761	100.26479944291283	0.11598890942698706	Aggressive
1418	110.29601638579734	120.05480938830185	0.10062384473197783	Aggressive
1419	100.60194813405066	89.19453807283983	0.1202634011090573	Aggressive
1420	100.84819768266003	104.00426371666424	0.09715804066543439	Aggressive
1421	47.64793265738908	65.49323882555892	0.10663123844731977	Aggressive
1422	122.66723034736114	120.57655059685813	0.07520794824399261	Aggressive
1423	124.0540711621578	125.87150330005052	0.12303604436229205	Aggressive
1424	123.51954840561491	120.96849025505716	0.0926524953789279	Aggressive
1425	56.83778686149955	72.55544780148865	0.10432070240295749	Aggressive
1426	78.34811311407006	106.04428199128462	0.1265018484288355	Aggressive
1427	50.239680213879204	69.35875993964457	0.13793900184842883	Aggressive
1428	101.09772470436167	90.81226236954726	0.1122920517560074	Aggressive
1429	128.23716340454942	123.15958601156846	0.09323012939001847	Aggressive
1431	73.20907334614485	78.79890823081382	0.10986598890942699	Aggressive
1432	101.54799771597824	94.02380118422703	0.09299907578558225	Aggressive
1433	86.44809869807617	84.12742243849125	0.11263863216266173	Aggressive
1434	78.5929885119469	81.06991918731025	0.12245841035120149	Aggressive
1435	45.502577586270135	66.75842584789267	0.1669362292051756	Aggressive
1436	123.87637426675404	121.46955250380267	0.08502772643253234	Aggressive
1437	122.76605419941022	120.36517551844608	0.08687615526802218	Aggressive
1438	101.2310083497448	89.2732885770213	0.13331792975970425	Aggressive
1440	98.37924108569753	116.18654108142425	0.1099815157116451	Aggressive
1441	112.70156229104803	121.6132359355872	0.08618299445471349	Aggressive
1442	42.28906886163121	61.89275018121745	0.10720887245841033	Aggressive
1443	40.065041885076965	63.44361561676247	0.09762014787430684	Aggressive
1444	135.53060618760298	126.93223564973876	0.09819778188539742	Aggressive
1445	78.16232392887022	107.21737390115341	0.11379390018484288	Aggressive
1446	43.03702092124258	64.94859299488303	0.1409426987060998	Aggressive
1447	110.12510280789697	112.03479454060076	0.07567005545286506	Aggressive
1448	102.13844846050172	89.1483117723331	0.10616913123844733	Aggressive
1449	48.32595737055372	67.85270532070841	0.13170055452865062	Aggressive
1450	123.03290439506792	125.96702367961178	0.10073937153419593	Aggressive
1451	106.57175233986433	106.8108885129383	0.08606746765249539	Aggressive
1452	36.414332710902166	58.027402175276336	0.13909426987061	Aggressive
1454	103.90466335376927	88.53098021922108	0.11367837338262476	Aggressive
1456	95.42149917949673	115.93984784285435	0.13066081330868762	Aggressive
1457	122.21661848296131	120.50840649503519	0.0814463955637708	Aggressive
1458	38.128104509009106	61.67759521440657	0.10351201478743069	Aggressive
1460	109.25018185059898	110.02405403664268	0.0791358595194085	Aggressive
1461	31.164910431021795	57.06406428113391	0.11460258780036969	Aggressive
1464	42.38207954618175	63.9840376502796	0.12765711645101666	Aggressive
1465	21.440122480585067	46.802134414061165	0.13250924214417745	Aggressive
1466	108.25556629418249	108.30747821745445	0.07878927911275417	Aggressive
1467	93.12361608506117	86.17098759618682	0.10963493530499077	Aggressive
1468	106.38186343839031	106.67909242603854	0.07948243992606284	Aggressive
1470	34.01609076910126	58.43638177114219	0.12835027726432532	Aggressive
1475	111.49895906225615	91.99953788505874	0.11575785582255084	Aggressive
1476	51.43965307137337	69.28211563538359	0.0925369685767098	Aggressive
1478	102.246360794172	88.93977641169093	0.11356284658040665	Aggressive
1480	19.110416918860547	44.39461483890802	0.12696395563770793	Aggressive
1481	146.9959160786441	143.06845597414096	0.06353974121996303	Aggressive
1482	120.6687379076021	93.44581271734337	0.10547597042513863	Aggressive
1483	164.87842810375867	143.29956796341745	0.0886090573012939	Aggressive
1484	72.93653951868228	78.27901499184087	0.09750462107208872	Aggressive
1485	14.528919658177136	41.95199167965451	0.09704251386321627	Aggressive
1486	104.58678610139144	88.68123057775881	0.09865988909426987	Aggressive
1488	105.45134299845618	106.71751832019461	0.08583641404805915	Aggressive
1490	26.100791206986727	52.749772176961486	0.11633548983364142	Aggressive
1493	113.07804529862679	115.14412388948877	0.0925369685767098	Aggressive
1494	118.0309277740775	92.01659147068878	0.11298521256931607	Aggressive
1495	149.86052369019004	147.623319071802	0.0672365988909427	Aggressive
1496	102.56986922347627	89.37433669640717	0.08756931608133087	Aggressive
1498	107.43281854829071	107.19994529150539	0.07312846580406654	Aggressive
1500	168.407458429594	147.40841406269658	0.13146950092421442	Aggressive
1501	84.27117571183582	83.00945505939796	0.0948475046210721	Aggressive
1502	49.57296591239396	68.26771358295998	0.12164972273567468	Aggressive
1505	122.17522928616494	93.43558998045836	0.10420517560073937	Aggressive
1506	77.48129971535157	80.37344755034731	0.11067467652495377	Aggressive
1507	0.5163958928396839	30.73000327818649	0.13274029574861368	Aggressive
1509	167.67587811650958	145.51116123221624	0.1321626617375231	Aggressive
1510	11.729639035959236	38.864680938572135	0.154228280961183	Aggressive
1511	55.245133350194756	71.48182947957987	0.11217652495378928	Aggressive
1512	170.58810467386846	150.88515352709862	0.10062384473197783	Aggressive
1513	93.09294272407942	86.17115416391877	0.07959796672828096	Aggressive
1515	122.549238991245	127.60250762843538	0.10397412199630314	Aggressive
1516	103.86454340460273	98.04241853981084	0.08352587800369686	Aggressive
1517	108.58771177311708	108.4420456258533	0.07312846580406654	Aggressive
1518	84.88962224416535	83.42055283401848	0.10824861367837338	Aggressive
1520	27.275043230748494	53.639433709425376	0.10894177449168206	Aggressive
1521	3.889103197492263	33.689276456994484	0.10385859519408504	Aggressive
1522	175.62437412266402	153.20047094130882	0.11702865064695009	Aggressive
1523	16.826949084111252	42.63258438381073	0.11021256931608134	Aggressive
1524	-2.610453366030172	28.205993226806278	0.12731053604436227	Aggressive
1526	123.56382045566623	130.0022586418517	0.0830637707948244	Aggressive
1527	83.0952735703831	113.77448988422456	0.13285582255083178	Aggressive
1530	121.7095367344423	127.95479546689086	0.09172828096118299	Aggressive
1532	104.75659181414525	106.15245387119963	0.09011090573012939	Aggressive
1533	102.49654909230108	88.7749743199476	0.07890480591497227	Aggressive
1535	107.96262265831427	106.89418563733695	0.0737060998151571	Aggressive
1536	111.02798617173255	91.04940022246264	0.08260166358595195	Aggressive
1537	89.20381474271541	80.06529875674516	0.08364140480591498	Aggressive
1538	72.42236794908825	111.63534145597598	0.13170055452865062	Aggressive
1541	106.53370220014483	88.73462488143359	0.11460258780036969	Aggressive
1542	7.164339618929683	36.02469408537006	0.12326709796672827	Aggressive
1544	102.79383246191233	106.96022318192094	0.07151109057301294	Aggressive
1545	106.82433040583456	89.29381745357362	0.09507855822550833	Aggressive
1546	172.67849624216248	150.93884205028772	0.12846580406654343	Aggressive
1548	150.09031783471676	151.72727847982895	0.14163585951940852	Aggressive
1549	18.642363529975704	44.542508842155584	0.10016173752310535	Aggressive
1554	102.34875333238708	88.80716669488096	0.07682532347504621	Aggressive
1555	83.7456398209164	78.2219794605462	0.09091959334565619	Aggressive
1556	30.241574028360745	57.32374731410182	0.1075554528650647	Aggressive
1557	42.64299603371337	73.41383724323512	0.1091728280961183	Aggressive
1558	102.09515902415232	86.9512057344453	0.0815619223659889	Aggressive
1559	22.17372840218603	48.21528573894697	0.11182994454713492	Aggressive
1560	104.58410587784853	104.67031508263788	0.0743992606284658	Aggressive
1561	117.162187626235	131.29255322363716	0.08837800369685767	Aggressive
1562	102.01853621007372	87.65664473918791	0.08213955637707948	Aggressive
1563	39.38665234706757	66.403678915014	0.10824861367837338	Aggressive
1564	47.80070659429269	93.59681562803593	0.1258086876155268	Aggressive
1565	110.72442753532094	120.34158719167733	0.136090573012939	Aggressive
1567	203.91241248876838	175.87342332991918	0.07809611829944547	Aggressive
1568	167.5071561906658	162.30237115781767	0.11113678373382625	Aggressive
1569	42.36302312806575	70.60812381847522	0.12049445471349353	Aggressive
1570	110.43864561958719	113.79063730576112	0.07543900184842883	Aggressive
1571	102.85171493586071	88.93824707439396	0.08109981515711645	Aggressive
1572	93.81143846831819	114.90443153049814	0.10351201478743069	Aggressive
1573	104.53428942330262	89.02284952249265	0.07347504621072089	Aggressive
1574	172.431430731891	149.70397621283982	0.11333179297597043	Aggressive
1575	87.9191583601156	80.49288377089117	0.08271719038817005	Aggressive
1576	27.04628049006016	51.54703057257016	0.08352587800369686	Aggressive
1578	103.96812722639169	105.22865032724901	0.08248613678373383	Aggressive
1579	104.87325741924296	89.60934404256948	0.08421903881700554	Aggressive
1581	164.85515606583755	162.23125697293597	0.08063770794824399	Aggressive
1583	77.31873927814422	75.95096677693202	0.095771719038817	Aggressive
1584	30.682262755647	59.679356791719286	0.11367837338262476	Aggressive
1585	55.93407583154224	87.90141382179257	0.09623382624768947	Aggressive
1586	46.50085641499655	102.44118916908926	0.10951940850277263	Aggressive
1588	55.26193511727894	106.52229158659807	0.08987985212569316	Aggressive
1589	122.84179926429957	119.81190441945475	0.12731053604436227	Aggressive
1590	54.66094044856165	90.50761460823884	0.12684842883548983	Aggressive
1591	33.34929181712703	104.8295867395213	0.08595194085027727	Aggressive
1592	101.98292448667955	88.58851556848481	0.08676062846580407	Aggressive
1594	174.09095003167917	165.90780643253783	0.10154805914972274	Aggressive
1595	44.897329326633574	72.91729506157164	0.1075554528650647	Aggressive
1596	117.29436078948297	134.78502925690586	0.0807532347504621	Aggressive
1597	99.55460005301447	87.56963854748753	0.08329482439926063	Aggressive
1598	43.561625557638614	86.6709735399364	0.14579482439926064	Aggressive
1599	57.92760003222035	88.88741716482183	0.1392097966728281	Aggressive
1600	54.17123871805622	103.5656362833972	0.08248613678373383	Aggressive
1602	71.32493689256505	73.80830014016371	0.09646487985212569	Aggressive
1603	68.00031613520113	71.79517591754124	0.11021256931608134	Aggressive
1604	38.02302335716519	67.37423226183562	0.1131007393715342	Aggressive
1605	163.1879628028578	162.22896167914442	0.09161275415896489	Aggressive
1606	107.66718606004405	102.5841516571934	0.07567005545286506	Aggressive
1607	104.45868246378717	89.86807427848863	0.08260166358595195	Aggressive
1608	34.78443030321138	62.74853968775135	0.08652957486136785	Aggressive
1609	59.60729532297283	101.48909147623665	0.12222735674676526	Aggressive
1610	131.31074158608953	122.48743572332815	0.12141866913123844	Aggressive
1612	46.30653474565272	87.16203532685384	0.13170055452865062	Aggressive
1613	159.8878421880729	161.71141283713212	0.07497689463955637	Aggressive
1614	102.64271115572824	112.37593326948381	0.07266635859519409	Aggressive
1615	104.0737595587186	88.21873582371597	0.08006007393715342	Aggressive
1616	101.23689876192917	86.61656424622933	0.08618299445471349	Aggressive
1617	171.60012391112207	150.48019016176656	0.07751848428835491	Aggressive
1618	47.55012269116871	74.16553308345313	0.1075554528650647	Aggressive
1619	116.44928976446919	138.24013725165986	0.08641404805914972	Aggressive
1620	103.23745434910651	104.13770950904613	0.08098428835489833	Aggressive
1621	55.00150447476932	69.0498467070303	0.11379390018484288	Aggressive
1622	50.009286494335484	66.42307339517211	0.1256931608133087	Aggressive
1623	47.66484364778066	84.6809493107833	0.1241913123844732	Aggressive
1624	38.729325683643026	66.16586356465525	0.07798059149722736	Aggressive
1628	49.38134714857705	81.64668473530887	0.11125231053604435	Aggressive
1630	109.52759936758667	122.84678316379113	0.06515711645101664	Aggressive
1631	99.87015327304263	85.73978394217691	0.08525878003696857	Aggressive
1632	113.444654974671	132.7710761665341	0.0822550831792976	Aggressive
1633	107.94714896746136	93.70452373092793	0.08260166358595195	Aggressive
1634	97.58411883254561	84.79871229644145	0.08271719038817005	Aggressive
1635	41.94886391379395	62.11622023047422	0.1115988909426987	Aggressive
1636	110.62093831421029	126.64885784390805	0.0759011090573013	Aggressive
1637	107.48522855607075	101.19378446555491	0.07347504621072089	Aggressive
1638	167.78618985655567	164.29288814209355	0.09426987060998152	Aggressive
1639	41.6326998957858	68.69387635694893	0.07763401109057302	Aggressive
1640	43.248198531934406	70.75803344504001	0.08063770794824399	Aggressive
1641	101.85923375069898	109.85292795355922	0.08006007393715342	Aggressive
1642	159.71541096935613	154.4778534181955	0.08479667282809612	Aggressive
1643	114.9047451765688	139.64243610638283	0.08433456561922367	Aggressive
1644	104.43379697469409	102.1867433043151	0.07128003696857671	Aggressive
1645	53.41855316490974	69.32503994217328	0.1013170055452865	Aggressive
1646	49.95101479448377	67.45058658390087	0.09045748613678374	Aggressive
1647	47.05506058076077	65.590656863292	0.10928835489833641	Aggressive
1648	51.271182999272405	84.58185614108383	0.08317929759704253	Aggressive
1650	123.99050389139543	148.1879766186869	0.08294824399260628	Aggressive
1651	108.83482015708044	123.29349727799193	0.08456561922365989	Aggressive
1654	71.58411690504302	75.28194915887813	0.0822550831792976	Aggressive
1655	38.879602243284275	60.29645506944306	0.1265018484288355	Aggressive
1656	84.6572984625074	79.91035215009234	0.08271719038817005	Aggressive
1657	45.92000474669625	65.293194542797	0.08987985212569316	Aggressive
1658	174.36204747273575	151.13545626053204	0.06839186691312385	Aggressive
1659	103.62805578768761	102.03739332774695	0.08375693160813309	Aggressive
1660	108.46696888974786	93.14299549674118	0.07659426987060998	Aggressive
1661	165.77727476910607	163.74595214370947	0.0822550831792976	Aggressive
1662	163.52955629354338	143.67167896048105	0.10397412199630314	Aggressive
1665	102.1502632179233	106.49054426984878	0.0830637707948244	Aggressive
1666	110.07472141217696	99.96945216339252	0.07104898336414048	Aggressive
1667	55.79892422411359	71.02303583060518	0.08329482439926063	Aggressive
1668	94.91889449834309	83.74832301849932	0.0838724584103512	Aggressive
1670	45.57645622396586	65.32119214807224	0.11460258780036969	Aggressive
1672	101.57657650437203	113.68213249712635	0.08410351201478743	Aggressive
1673	101.43028217948452	107.70312884220371	0.10166358595194085	Aggressive
1676	66.64237698060816	74.83333305514894	0.07959796672828096	Aggressive
1677	50.731622400583475	68.79613941553515	0.06585027726432532	Aggressive
1678	43.35613630962938	63.77930081388437	0.10582255083179297	Aggressive
1679	166.73354531086335	144.3355914111687	0.06307763401109058	Aggressive
1680	51.89859460797104	70.51702929772217	0.07278188539741219	Aggressive
1682	109.17103021873613	126.5553963519117	0.08560536044362292	Aggressive
1683	158.608608584873	138.7970742539964	0.08872458410351201	Aggressive
1684	105.9010884198675	99.57502656777082	0.07844269870609981	Aggressive
1685	102.73173450109512	91.04074863218618	0.07497689463955637	Aggressive
1686	48.23002548570263	67.48556510310961	0.07971349353049909	Aggressive
1687	85.21325338485505	80.18792153952982	0.08202402957486138	Aggressive
1688	42.23754783697014	67.75837700600799	0.12326709796672827	Aggressive
1689	114.13337189276237	144.9279713636798	0.07902033271719039	Aggressive
1690	109.20961123834185	88.43197393304794	0.0760166358595194	Aggressive
1691	143.84964858827527	128.4691412230608	0.10489833641404805	Aggressive
1692	150.38106975375908	132.64114361829908	0.09138170055452866	Aggressive
1693	77.99161634257358	78.14927201513328	0.07994454713493532	Aggressive
1694	103.96813150834936	100.66934390979885	0.08260166358595195	Aggressive
1695	112.85326225094927	92.75988853059134	0.08248613678373383	Aggressive
1696	170.08471175887928	149.06173508727846	0.05787892791127542	Aggressive
1698	100.26164061002159	110.60729990004907	0.08271719038817005	Aggressive
1699	105.57057715811708	86.86162368524684	0.07705637707948244	Aggressive
1700	49.53776934626545	69.35731227684366	0.07832717190388169	Aggressive
1701	171.53165565164488	149.47336153612147	0.07058687615526803	Aggressive
1702	137.09992577899655	123.27031338024555	0.09854436229205175	Aggressive
1703	155.04325164662038	154.24890879312204	0.08109981515711645	Aggressive
1704	125.40319273424359	148.65066086975708	0.07902033271719039	Aggressive
1705	99.26941209559033	106.50825291153964	0.11587338262476894	Aggressive
1706	114.19707678745777	111.82652148967291	0.11252310536044362	Aggressive
1707	116.18316677427919	161.85631744348026	0.07613216266173752	Aggressive
1708	106.96282857333	123.03492099540742	0.08964879852125693	Aggressive
1709	46.3085567623256	70.40629659282868	0.10547597042513863	Aggressive
1710	120.31357936774069	158.51811669524272	0.06538817005545287	Aggressive
1711	106.35052869958028	91.40382516280313	0.07243530499075786	Aggressive
1712	107.65482527884873	108.4882432771471	0.11483364140480591	Aggressive
1714	94.62657815702377	105.39930583789337	0.1377079482439926	Aggressive
1715	187.65442327598737	174.58951670449378	0.08768484288354897	Aggressive
1716	49.906290301555195	72.3484019361379	0.11518022181146027	Aggressive
1717	118.65111222430427	93.26677365589902	0.07705637707948244	Aggressive
1718	105.37792226842377	98.18065163206748	0.07682532347504621	Aggressive
1719	79.70013392892753	101.10541254945201	0.11933918669131238	Aggressive
1721	81.65238376379403	79.16035898753572	0.06989371534195933	Aggressive
1722	54.08458914175857	74.67283202450487	0.11390942698706098	Aggressive
1723	95.94317545855755	104.3345686504645	0.10732439926062848	Aggressive
1724	158.944825865122	137.4035817741068	0.08190850277264325	Aggressive
1725	120.70967554377708	155.29752061606027	0.06977818853974121	Aggressive
1726	173.87474865530817	167.02649056663057	0.0830637707948244	Aggressive
1727	109.68483881021653	131.56090373324955	0.08606746765249539	Aggressive
1728	150.45539646413192	156.95182840948817	0.07208872458410351	Aggressive
1729	61.05493943181024	85.94747343059774	0.11668207024029575	Aggressive
1730	106.5591748177031	104.50536191481464	0.08202402957486138	Aggressive
1731	131.70836094454435	116.7113526690674	0.07647874306839188	Aggressive
1732	160.43682433352882	161.4822611796963	0.0815619223659889	Aggressive
1733	49.391701084885185	68.62570069106415	0.08040665434380775	Aggressive
1734	102.65146901703984	103.53046465148427	0.08987985212569316	Aggressive
1735	82.38889889698395	76.07107183575778	0.06977818853974121	Aggressive
1736	96.91978146931706	103.36759175207149	0.09022643253234751	Aggressive
1737	146.6599635087992	126.83537073571871	0.09138170055452866	Aggressive
1738	55.65144998841138	75.94853035107154	0.11933918669131238	Aggressive
1739	61.152620560074624	84.37832327151918	0.11044362292051756	Aggressive
1740	61.51563388098979	85.30578360671879	0.10501386321626618	Aggressive
1741	159.9063553455154	137.10390438625762	0.07451478743068392	Aggressive
1742	132.13452246551608	149.3608709807546	0.08664510166358597	Aggressive
1743	110.99237449417173	105.81528698772294	0.07128003696857671	Aggressive
1744	171.07165980993872	149.4257750312791	0.0553373382624769	Aggressive
1745	113.81137016231017	148.99504452903972	0.0760166358595194	Aggressive
1746	64.33015414569331	83.10950435371545	0.10027726432532347	Aggressive
1747	63.8266293072824	83.80369393895583	0.10339648798521256	Aggressive
1748	48.909390152330744	70.31496469903895	0.07844269870609981	Aggressive
1749	104.02510246135752	98.81496000452896	0.07705637707948244	Aggressive
1750	46.03159146347215	73.05914032600714	0.07659426987060998	Aggressive
1751	149.85224036880354	151.56580491364178	0.06943160813308688	Aggressive
1752	105.57870445631856	123.6151789588589	0.07393715341959334	Aggressive
1753	103.85392427508191	97.87687880244077	0.07971349353049909	Aggressive
1754	137.87553483533443	118.54602752959012	0.07959796672828096	Aggressive
1755	98.25287663829428	109.0822840655439	0.06896950092421442	Aggressive
1756	160.1219777516696	161.42440360933864	0.08398798521256931	Aggressive
1757	111.45746851744815	101.98876141265961	0.07416820702402958	Aggressive
1758	65.10341104849647	84.81097935507272	0.07878927911275417	Aggressive
1759	150.74118820274828	128.59106909770148	0.07301293900184844	Aggressive
1760	160.691559296949	160.95518533340683	0.0807532347504621	Aggressive
1761	131.00154889513124	111.53601065206713	0.07243530499075786	Aggressive
1762	126.97300424729185	145.6100439468093	0.07902033271719039	Aggressive
1763	50.42419735681434	69.50446627345993	0.07763401109057302	Aggressive
1764	152.67477940499717	157.99847668568424	0.07624768946395563	Aggressive
1765	98.8387291200599	98.93604399359683	0.07266635859519409	Aggressive
1766	140.0557655029622	150.83805722738833	0.07335951940850277	Aggressive
1767	101.87149617612003	102.30827826318883	0.07335951940850277	Aggressive
1768	155.12903805967557	159.2089810180295	0.07047134935304991	Aggressive
1769	167.90656974986618	163.97796636821215	0.07047134935304991	Aggressive
1770	132.1983176147735	144.92860255270406	0.05256469500924215	Aggressive
1771	75.05772074186129	77.58445087621317	0.08029112754158965	Aggressive
1772	102.71407262225087	96.68483721835257	0.06712107208872459	Aggressive
1773	49.85124000109595	70.13948903680935	0.07844269870609981	Aggressive
1774	101.0684106094738	88.57775947718707	0.07659426987060998	Aggressive
1775	106.05929560837798	99.56565031453108	0.07474584103512015	Aggressive
1776	39.691297291512214	74.12632082212218	0.08052218114602588	Aggressive
1777	145.75746882127373	154.87457881528417	0.07047134935304991	Aggressive
1778	141.88370297181993	153.2454986230288	0.07751848428835491	Aggressive
1779	172.24456636198207	150.46206661470399	0.0640018484288355	Aggressive
1780	102.778138616126	101.7395185621644	0.07532347504621073	Aggressive
1781	95.92057902182869	102.12014117044815	0.06065157116451017	Aggressive
1782	106.85820847883218	88.99995078938595	0.09507855822550833	Aggressive
1783	67.41003997152758	84.7765016272937	0.08213955637707948	Aggressive
1784	139.11093546031955	116.230122710661	0.07798059149722736	Aggressive
1785	94.9662050052299	107.49349174972635	0.08514325323475046	Aggressive
1786	154.69076576828786	148.39881486378502	0.07959796672828096	Aggressive
1787	160.87920474879576	160.53832076192032	0.07844269870609981	Aggressive
1788	110.38623851244135	136.74390909412503	0.08248613678373383	Aggressive
1789	155.65617670483883	145.93408977706818	0.07416820702402958	Aggressive
1790	128.68497912966427	103.486389779389	0.06596580406654344	Aggressive
1791	154.4030764828679	152.75759270366254	0.07925138632162662	Aggressive
1792	102.13525123372932	94.98087074643824	0.07428373382624769	Aggressive
1793	104.5466774348685	93.94698936962766	0.08029112754158965	Aggressive
1794	93.0212100546403	96.36287152264006	0.0737060998151571	Aggressive
1795	33.61944927706048	75.28552295093621	0.07867375231053605	Aggressive
1796	72.95449483262837	85.53047315725495	0.07809611829944547	Aggressive
1797	130.75546908757678	145.45592871572956	0.06515711645101664	Aggressive
1798	125.81558779855813	91.87025577602408	0.07231977818853974	Aggressive
1799	75.62916007777538	77.37735465155984	0.07959796672828096	Aggressive
1800	148.8343333993172	124.68883072106009	0.07798059149722736	Aggressive
1801	172.26933113303303	150.31512881927196	0.06896950092421442	Aggressive
1802	156.63956834739648	153.36987513968407	0.0791358595194085	Aggressive
1803	123.1012624905976	143.52696298598025	0.07982902033271719	Aggressive
1804	139.7433542558862	114.59362948478793	0.07948243992606284	Aggressive
1805	69.983144321555	80.56351245115756	0.07636321626617376	Aggressive
1806	69.41203745796949	84.85657599184619	0.07902033271719039	Aggressive
1807	83.01518120324357	86.89274648560666	0.07312846580406654	Aggressive
1808	156.54553042875045	152.00518552451854	0.0743992606284658	Aggressive
1809	159.64096814650048	159.826480213346	0.07486136783733825	Aggressive
1810	74.37896900232585	72.87130333404731	0.07543900184842883	Aggressive
1811	160.57051197830836	145.11888491454445	0.07740295748613679	Aggressive
1812	158.48301637907423	159.1193257261274	0.07532347504621073	Aggressive
1813	113.2254639003664	89.66472637333678	0.09912199630314232	Aggressive
1814	73.68301719736195	85.83713598113515	0.07220425138632162	Aggressive
1815	108.44732553986353	93.28346765455255	0.07451478743068392	Aggressive
1816	142.96008339860904	153.5027505673906	0.0688539741219963	Aggressive
1817	138.4348726115908	151.59255962818796	0.07428373382624769	Aggressive
1818	71.15210649991656	85.34147826789605	0.07682532347504621	Aggressive
1819	107.25039228901034	98.2443533799864	0.07278188539741219	Aggressive
1820	109.19190138557774	85.63826572331412	0.07428373382624769	Aggressive
1821	156.00686773630042	160.17921589213975	0.07382162661737522	Aggressive
1822	34.06377519024522	77.3315990271843	0.07139556377079483	Aggressive
1823	157.3105178926957	160.69930958945653	0.07289741219963032	Aggressive
1824	156.64417189759195	148.2347939754938	0.07832717190388169	Aggressive
1825	124.9420116699501	94.09479772785949	0.06388632162661738	Aggressive
1826	158.568255939292	149.99793436598932	0.07416820702402958	Aggressive
1827	154.2368974217429	151.71208093372795	0.06920055452865065	Aggressive
1828	105.94921535870598	128.61719089782218	0.08190850277264325	Aggressive
1829	56.35477506859546	70.17157564044422	0.07774953789279113	Aggressive
1830	58.98552920569124	76.44050651217154	0.08260166358595195	Aggressive
1831	154.70555778840975	151.83789226809427	0.06596580406654344	Aggressive
1832	90.79670562938456	92.63636929737746	0.0869916820702403	Aggressive
1833	115.82303441573768	92.12509983541607	0.07266635859519409	Aggressive
1834	60.83273617084393	74.333829912727	0.0869916820702403	Aggressive
1835	84.88809545073264	86.90749521929763	0.08121534195933457	Aggressive
1836	157.99746332455146	134.85740178261995	0.07393715341959334	Aggressive
1837	159.80951563196547	146.10221923881232	0.08121534195933457	Aggressive
1838	178.98103229649317	156.30398445125132	0.07532347504621073	Aggressive
1839	154.613002077122	158.50300749122718	0.08006007393715342	Aggressive
1840	99.70839724157808	91.19411129583042	0.07347504621072089	Aggressive
1841	107.34686106872806	100.08647158960935	0.07948243992606284	Aggressive
1842	134.497176177343	105.91144898693899	0.07128003696857671	Aggressive
1843	168.85250493107205	146.51772380094434	0.07128003696857671	Aggressive
1844	71.63282145833807	85.07934709622293	0.0759011090573013	Aggressive
1845	111.95465490266531	70.54325921666191	0.07174214417744917	Aggressive
1846	153.6078238774191	150.49634459271493	0.07266635859519409	Aggressive
1847	119.3284805951064	139.8087245927732	0.06758317929759704	Aggressive
1848	125.62928023175445	141.6241507577501	0.07740295748613679	Aggressive
1849	162.083666414384	145.44568752910862	0.08237060998151571	Aggressive
1850	106.7651927020902	89.10667230061789	0.09403881700554528	Aggressive
1851	62.26108153002875	69.01258797831258	0.07497689463955637	Aggressive
1852	124.59340691895687	142.41877478522554	0.07463031423290203	Aggressive
1853	127.08454596636363	93.78415981759512	0.07185767097966729	Aggressive
1854	191.73944797514474	167.96782471364338	0.08456561922365989	Aggressive
1855	53.17693815793185	75.07860606902915	0.07463031423290203	Aggressive
1856	105.35872185010746	71.00529126751624	0.07162661737523104	Aggressive
1857	137.48421794730973	150.9468901092936	0.07463031423290203	Aggressive
1858	135.04193008356762	149.9452340850454	0.08237060998151571	Aggressive
1859	122.76045198645409	139.98230734940293	0.0737060998151571	Aggressive
1860	84.69205708426026	100.82112369209543	0.07220425138632162	Aggressive
1861	108.00357225391355	100.05003511412697	0.07047134935304991	Aggressive
1862	155.25949395363682	159.62681966119501	0.06920055452865065	Aggressive
1863	101.15572887481022	123.05658450897111	0.06931608133086876	Aggressive
1864	87.29201796863073	92.01728573616414	0.07751848428835491	Aggressive
1865	89.30969610273222	89.86893346765362	0.07717190388170055	Aggressive
1866	116.64361320267574	137.0827580466515	0.07208872458410351	Aggressive
1867	137.8386162184958	151.01298535772253	0.09034195933456562	Aggressive
1868	120.10275591865648	138.488696074777	0.05972735674676525	Aggressive
1869	59.406784868314034	73.98449785216054	0.07231977818853974	Aggressive
1870	76.3966955153762	83.21481572284883	0.07832717190388169	Aggressive
1871	72.13735805801343	81.71407405564959	0.07497689463955637	Aggressive
1872	51.85824673578464	74.90268111427416	0.06977818853974121	Aggressive
1873	167.8998409606672	144.97443062961284	0.07497689463955637	Aggressive
1874	130.01670468460006	144.26081541985235	0.08190850277264325	Aggressive
1875	52.56181356906417	71.5497885381883	0.07347504621072089	Aggressive
1876	153.2702139131094	158.53317356217752	0.07555452865064695	Aggressive
1877	81.10081218505076	99.30378540692483	0.08133086876155268	Aggressive
1878	153.3847636160968	149.18506310591135	0.07347504621072089	Aggressive
1879	98.9401027722882	80.52870282071818	0.07451478743068392	Aggressive
1880	56.961155450298676	74.54597793864535	0.07659426987060998	Aggressive
1881	75.99533216843886	106.0971996690071	0.07821164510166359	Aggressive
1882	174.4673715184901	151.4114217705721	0.07740295748613679	Aggressive
1883	132.83827763220128	151.63836004347857	0.095771719038817	Aggressive
1884	60.12765241737106	74.91074006527494	0.0680452865064695	Aggressive
1885	103.73734093813563	124.65261243308784	0.06989371534195933	Aggressive
1886	86.79591371797987	119.1879267210845	0.06816081330868762	Aggressive
1887	83.3363994516889	82.1174355084369	0.08826247689463955	Aggressive
1888	129.9777091916196	150.28188150445925	0.08849353049907578	Aggressive
1889	120.3546582698692	140.56386257933093	0.0680452865064695	Aggressive
1890	84.02105457532305	88.32982413212773	0.06943160813308688	Aggressive
1891	174.67357463728902	143.5562109758146	0.08548983364140482	Aggressive
1892	104.15083097020442	87.85749636048543	0.0886090573012939	Aggressive
1893	66.02912764084579	77.53567255470529	0.07451478743068392	Aggressive
1894	138.671677187559	116.78655290666657	0.07520794824399261	Aggressive
1895	156.87842313924472	143.94952655252118	0.07416820702402958	Aggressive
1896	152.2236061045246	156.65094157861154	0.07936691312384474	Aggressive
1897	87.82782092454258	83.61781292322374	0.07890480591497227	Aggressive
1898	62.34735902982584	73.29642285632421	0.0743992606284658	Aggressive
1899	110.45373470521213	94.44570478814123	0.07255083179297596	Aggressive
1900	131.48750889430343	150.59628704376658	0.07104898336414048	Aggressive
1901	151.4061235967629	156.91484105163292	0.0585720887245841	Aggressive
1902	126.98288232104576	143.1357940312879	0.07451478743068392	Aggressive
1903	109.97118239206094	99.88476805426498	0.07867375231053605	Aggressive
1904	58.24718524605115	73.91829448823204	0.07185767097966729	Aggressive
1905	72.1315107246132	82.06276220069076	0.0703558225508318	Aggressive
1906	71.87141639264259	80.95858681834731	0.07647874306839188	Aggressive
1907	141.67547910098074	154.82215752538528	0.08260166358595195	Aggressive
1908	74.01424772405491	101.60455602833007	0.07578558225508318	Aggressive
1909	59.824693206371386	72.9571251488914	0.07151109057301294	Aggressive
1910	120.32198960615744	88.84825859944667	0.07243530499075786	Aggressive
1911	118.10953049986671	136.67445186991844	0.07058687615526803	Aggressive
1912	99.6760891390517	85.92724187419063	0.11737523105360442	Aggressive
1913	140.29571697455552	118.40064291355489	0.07740295748613679	Aggressive
1914	83.06690813738871	76.77717318037064	0.07128003696857671	Aggressive
1915	113.72473070067986	81.92149663427818	0.07463031423290203	Aggressive
1916	151.8136158903077	155.0507196954351	0.07301293900184844	Aggressive
1917	76.98419359985513	110.79655142963509	0.07093345656192236	Aggressive
1918	66.55622079786944	80.36870473464614	0.07532347504621073	Aggressive
1919	68.60207177049273	67.03085183530324	0.07174214417744917	Aggressive
1920	85.22114897076595	118.01800254554271	0.0648105360443623	Aggressive
1921	109.04313383211164	135.0633056084751	0.06642791127541589	Aggressive
1922	120.72094545473561	140.49094985718034	0.06469500924214418	Aggressive
1923	91.0146668295025	78.14513377902794	0.06896950092421442	Aggressive
1924	152.00111399422735	149.94309942679814	0.07139556377079483	Aggressive
1925	78.77159010959775	80.99259155229066	0.08213955637707948	Aggressive
1926	157.63562350802707	142.94235965118133	0.07174214417744917	Aggressive
1927	149.4810558931537	155.29242109714937	0.06908502772643253	Aggressive
1928	125.84265813101827	147.85708073622118	0.07301293900184844	Aggressive
1929	175.26199657952515	144.7600849458932	0.073590573012939	Aggressive
1930	128.1289206346153	148.92024921420017	0.07705637707948244	Aggressive
1931	73.53352298736183	79.87368830514737	0.07382162661737522	Aggressive
1932	82.13416087218037	80.0078554926898	0.09554066543438076	Aggressive
1933	87.91438048730254	76.74935011833387	0.07058687615526803	Aggressive
1934	73.7982849034852	82.22763150705708	0.08017560073937154	Aggressive
1935	98.66219753424197	85.13739241668551	0.09068853974121996	Aggressive
1936	100.43777649272594	85.91025251236452	0.07208872458410351	Aggressive
1937	113.34510429389725	98.64954517134335	0.07982902033271719	Aggressive
1938	110.98373416215148	135.82217498778957	0.06862292051756007	Aggressive
1939	78.87270516856061	113.17757705461511	0.0703558225508318	Aggressive
1940	72.52268889503208	83.05190835424975	0.07486136783733825	Aggressive
1941	141.09062399388415	132.8994973586129	0.0791358595194085	Aggressive
1942	68.40252068521619	99.60333510323909	0.0703558225508318	Aggressive
1943	73.37155338549039	96.14657747931453	0.06943160813308688	Aggressive
1944	58.82481259836725	70.96535730092852	0.07104898336414048	Aggressive
1945	169.32925492820218	138.0130372481335	0.08537430683918669	Aggressive
1946	146.6871714701298	153.9520262802818	0.08352587800369686	Aggressive
1947	71.4589720189066	82.70873234178147	0.07798059149722736	Aggressive
1948	153.64986778961284	147.25995715629688	0.07867375231053605	Aggressive
1949	72.94002605112918	98.13935576312691	0.07220425138632162	Aggressive
1950	119.9690012675365	140.07112982822935	0.05903419593345657	Aggressive
1951	54.04265319709769	73.7849344647507	0.07855822550831794	Aggressive
1952	122.77443032116234	141.84649478858202	0.0633086876155268	Aggressive
1953	68.33129694965818	98.4331912814066	0.06781423290203327	Aggressive
1954	85.96290040333915	81.74457694762282	0.08676062846580407	Aggressive
1955	88.73215676937266	76.36850249848489	0.07151109057301294	Aggressive
1956	88.94425780343596	76.56230363541468	0.06342421441774491	Aggressive
1957	69.42598559144496	97.59699793760953	0.07093345656192236	Aggressive
1958	69.04692059105903	81.53591028320972	0.07509242144177448	Aggressive
1959	70.25432283905356	106.99550123512743	0.06273105360443623	Aggressive
1960	62.55787444121976	98.25396742381501	0.07128003696857671	Aggressive
1961	110.48593197564823	105.6494891280538	0.07717190388170055	Aggressive
1962	125.28028334569223	147.18026354028814	0.08572088724584104	Aggressive
1963	73.72906935481217	77.96548406999656	0.07613216266173752	Aggressive
1964	152.4838654950854	147.22643623786348	0.07081792975970426	Aggressive
1965	147.77577038957543	153.80311963352648	0.0807532347504621	Aggressive
1966	169.51301930523223	139.19297591145676	0.0822550831792976	Aggressive
1967	157.20805982918856	136.10004243355274	0.07740295748613679	Aggressive
1968	118.02506772862152	138.85645404153013	0.06296210720887246	Aggressive
1969	125.3557468420184	102.23724146598772	0.07902033271719039	Aggressive
1970	91.01516008933638	126.20988218623614	0.06342421441774491	Aggressive
1971	148.40415115748593	133.91503126719306	0.07335951940850277	Aggressive
1972	174.0310699629633	139.8590937565305	0.07867375231053605	Aggressive
1973	86.06404629139112	78.11277433766271	0.07486136783733825	Aggressive
1974	113.6013936652326	105.61128220657704	0.0767097966728281	Aggressive
1975	126.20507153570166	147.45961160229842	0.1012014787430684	Aggressive
1976	105.43340225267286	136.85256232993223	0.06943160813308688	Aggressive
1977	72.45277671562968	108.91673857682048	0.06816081330868762	Aggressive
1978	80.320358162641	74.97981045486407	0.07925138632162662	Aggressive
1979	153.95967194737065	147.53481501760388	0.07798059149722736	Aggressive
1980	86.87454428953112	75.57091027321461	0.06561922365988909	Aggressive
1981	125.24192971473947	147.2107900915971	0.06573475046210721	Aggressive
1982	65.64141983706213	87.28316130841259	0.06700554528650647	Aggressive
1983	89.00204480230637	78.18842070592024	0.07093345656192236	Aggressive
1984	65.93871288015916	71.54894813468204	0.07463031423290203	Aggressive
1985	153.21350751543048	136.73090806968654	0.07497689463955637	Aggressive
1986	82.94271599610185	90.26444442383637	0.0791358595194085	Aggressive
1987	77.52838218413929	79.5749214679137	0.069547134935305	Aggressive
1988	50.097084091459756	70.84903424542587	0.07382162661737522	Aggressive
1989	174.60877987491176	140.54539853338582	0.07532347504621073	Aggressive
1990	162.4732819903891	137.66044757661098	0.07255083179297596	Aggressive
1991	135.31526701130468	150.6819061717	0.07844269870609981	Aggressive
1992	185.8226532244396	142.24649673253933	0.07509242144177448	Aggressive
1993	78.01583051466599	112.73476789606661	0.06377079482439926	Aggressive
1994	58.97012720395134	99.95064840493922	0.06284658040665435	Aggressive
1995	169.31984456978026	138.4831849043562	0.07335951940850277	Aggressive
1996	147.59545549888665	149.92496688622916	0.07774953789279113	Aggressive
1997	64.99284161799963	85.14075026654035	0.06700554528650647	Aggressive
1998	89.21005349164209	92.9495633895851	0.07613216266173752	Aggressive
1999	84.44664846816443	78.14740435632179	0.060882624768946396	Aggressive
2000	50.32431502528263	91.99032555893814	0.06908502772643253	Aggressive
2001	124.77209021270555	142.35653899569587	0.07751848428835491	Aggressive
2002	110.93730436673944	139.33337504563565	0.0641173752310536	Aggressive
2003	87.19865542736592	78.22005781090076	0.06781423290203327	Aggressive
2004	83.66410464782277	92.72996891958034	0.07948243992606284	Aggressive
2005	49.650332739923954	94.55851710768061	0.0648105360443623	Aggressive
2006	62.86780410447631	95.40176785438071	0.07012476894639556	Aggressive
2007	150.67493786655982	149.62190218150351	0.07786506469500924	Aggressive
2008	47.91457249635023	69.0395538732271	0.0743992606284658	Aggressive
2009	81.57051702334789	92.03161099113593	0.0737060998151571	Aggressive
2010	126.69286858254591	146.37662012797978	0.06353974121996303	Aggressive
2011	63.64425410295285	79.67420971564194	0.07174214417744917	Aggressive
2012	175.58748474377074	145.71683354672885	0.08410351201478743	Aggressive
2013	119.82422604453711	143.96064181473685	0.06977818853974121	Aggressive
2014	68.58454040934787	75.07606343133477	0.07012476894639556	Aggressive
2015	144.2140354833168	133.22428801522398	0.07809611829944547	Aggressive
2016	60.01857977222525	71.61221884661069	0.06469500924214418	Aggressive
2017	78.17679641778645	112.7612059661929	0.07174214417744917	Aggressive
2018	67.65795930761382	74.50942832796015	0.07821164510166359	Aggressive
2019	171.39685705514688	138.58031038276474	0.07220425138632162	Aggressive
2020	87.1059464065996	123.22510090452168	0.06388632162661738	Aggressive
2021	65.34069707094919	94.38232710231051	0.07012476894639556	Aggressive
2022	71.7538214577081	79.26667163461966	0.07659426987060998	Aggressive
2023	150.53756414725666	135.57363948547018	0.07174214417744917	Aggressive
2024	62.088802250604836	82.60357017547759	0.0760166358595194	Aggressive
2025	54.807881492090914	60.53348937227091	0.07624768946395563	Aggressive
2026	73.48984974172048	77.8857500816224	0.06758317929759704	Aggressive
2027	59.50810374274235	73.63788151813633	0.07636321626617376	Aggressive
2028	73.75806649897565	87.46769031860623	0.07139556377079483	Aggressive
2029	44.62758497880602	66.6706738279439	0.07174214417744917	Aggressive
2030	145.52512738082	146.54326587919482	0.07024029574861368	Aggressive
2031	55.812364901298196	93.49894236936207	0.05522181146025878	Aggressive
2032	143.68979374747929	147.7948809623376	0.07220425138632162	Aggressive
2033	129.36322206018303	114.79701924360005	0.07728743068391866	Aggressive
2034	42.066141000501354	64.43562611119745	0.07509242144177448	Aggressive
2035	57.926015077780264	68.62242246122591	0.07497689463955637	Aggressive
2036	107.45401224884044	103.0596191883433	0.07243530499075786	Aggressive
2037	52.978594067992184	60.23209921274695	0.07139556377079483	Aggressive
2038	94.71494827766385	76.77160437107918	0.07936691312384474	Aggressive
2039	67.2574007969535	76.56157133773516	0.08052218114602588	Aggressive
2040	92.77784173950286	77.60785741137768	0.07520794824399261	Aggressive
2041	45.91045973312772	89.57020257758097	0.053835489833641406	Aggressive
2042	53.4158685634548	62.600525080002846	0.07786506469500924	Aggressive
2043	145.61813395389612	148.28856163203258	0.06758317929759704	Aggressive
2044	103.42400294735467	134.80160655846362	0.06353974121996303	Aggressive
2045	60.60263538489203	83.49153114714636	0.07405268022181147	Aggressive
2046	164.15947499276905	136.38921648201367	0.07405268022181147	Aggressive
2047	110.93277888573839	138.93772829671107	0.06561922365988909	Aggressive
2048	35.143815583732916	86.40483662699228	0.06735212569316082	Aggressive
2049	77.16659302577148	75.53963377966622	0.07497689463955637	Aggressive
2050	176.55725806168235	147.17800510156042	0.0672365988909427	Aggressive
2051	70.17363203659563	74.27706341712633	0.07416820702402958	Aggressive
2052	85.44963032704906	76.28639763631017	0.07347504621072089	Aggressive
2053	157.51038069525129	139.04447065631433	0.08029112754158965	Aggressive
2054	151.25682929272378	146.2721307425644	0.07139556377079483	Aggressive
2055	148.90560351223954	147.09177228162383	0.07786506469500924	Aggressive
2056	122.34804878052488	140.5093561913819	0.06908502772643253	Aggressive
2057	33.045273363948674	85.7010809988201	0.04840573012939003	Aggressive
2058	143.00143688119846	146.95138210791401	0.07463031423290203	Aggressive
2059	56.166604339844085	64.56051654151278	0.07301293900184844	Aggressive
2060	85.60035726827351	77.66795583440307	0.06873844731977818	Aggressive
2061	62.17712241851038	75.13643312504435	0.0719731977818854	Aggressive
2062	64.59701205685671	72.97719458568676	0.06700554528650647	Aggressive
[truncated: 744,977 more rows]
