# Supplementary material for: Spatial multi-omics identifies aggressive prostate cancer signatures highlighting pro-inflammatory chemokine activity in the tumor microenvironment
Source: Nat Commun. 2025 Nov 19;16:10160. doi: 10.1038/s41467-025-65161-9 (PMC12630738; doi:10.1038/s41467-025-65161-9)
Supplement: Supplementary file 10 — Source Data [file 41467_2025_65161_MOESM10_ESM.zip › source data/source_data_supplementary_fig9_lta.csv]

	interpolated CEG score/cell	interpolated APC score/cell	DAB mean OD cytoplasm/cell	Outcome
100686	103.26474130148318	92.1427644433881	0.06220050737573993	Aggressive
100687	103.695518915913	89.27987208623213	0.06699238936390116	Aggressive
100688	107.7587682172315	107.64965545470231	0.06577092924927183	Aggressive
100689	107.11278466109135	107.0380419283144	0.06201259043502772	Aggressive
100690	112.09210644423388	101.58915164972687	0.06943530959315981	Aggressive
100691	106.78482027263445	106.80131229282102	0.06680447242318895	Aggressive
100692	106.5068048182795	106.78340672239138	0.072348022174199	Aggressive
100693	106.38445461726195	106.90196899359921	0.068683641830311	Aggressive
100694	106.09913273398507	106.85607196328307	0.09621347364464906	Aggressive
100695	106.08854832281509	106.49040050959935	0.06765009865639388	Aggressive
100696	114.05134242732848	115.45533210643461	0.07770365498449684	Aggressive
100697	105.6767936652728	106.74599540897952	0.07723386263271634	Aggressive
100698	123.27023207700915	126.93923763729595	0.08202574462087757	Aggressive
100699	106.52652387655341	91.36884900796437	0.07422719158132106	Aggressive
100700	126.7048843317634	126.9594813434466	0.07432115005167717	Aggressive
100702	125.0997754283495	127.59292506140548	0.08475054026120454	Aggressive
100704	124.09581499878512	127.85128970713494	0.07798553039556516	Aggressive
100705	125.65799155372902	128.02610653516777	0.07112656205956967	Aggressive
100706	123.1040828358221	127.99159731685523	0.068683641830311	Aggressive
100708	127.81016336667014	126.78277870992899	0.07742177957342854	Aggressive
100709	103.78938240687458	103.22212514626467	0.060979047261110586	Aggressive
100710	124.84034541117103	128.68969843945823	0.10354223433242506	Aggressive
100711	107.99873998712877	97.7926277406265	0.06060321337968618	Aggressive
100712	122.45149719939378	128.31090991152502	0.06530113689749131	Aggressive
100713	124.09593364011995	129.2009357974798	0.0754486516959504	Aggressive
100714	126.13239411762625	129.5883398950013	0.06577092924927183	Aggressive
100715	125.26997020036839	129.18686019596288	0.07131447900028187	Aggressive
100716	127.57144936223725	130.9522170148821	0.0828713708540825	Aggressive
100717	105.71417200965897	98.38074378572904	0.06069717185004229	Aggressive
100718	127.46582113520327	128.45995110431733	0.06783801559710607	Aggressive
100719	123.08797337342662	129.8201580084397	0.06642863854176453	Aggressive
100720	129.05952386209697	129.41385716788798	0.07366344075918443	Aggressive
100721	124.46845072750553	130.7033846783075	0.061542798083247204	Aggressive
100722	126.26286960216291	134.19931857899587	0.06652259701212064	Aggressive
100723	130.71051201415696	125.55334480494768	0.07338156534811613	Aggressive
100724	127.62578250218331	133.26801140459472	0.0651132199567791	Aggressive
100726	119.86737112919641	128.07909086281134	0.06473738607535469	Aggressive
100729	139.08787816590745	122.47361419209817	0.06332800902001315	Aggressive
100730	139.06854424022458	121.88427811183783	0.072348022174199	Aggressive
100731	103.43215566464465	96.66736247658123	0.08446866485013625	Aggressive
100732	101.89420726480382	106.49288936522625	0.059099877853988535	Aggressive
100733	103.11400031273497	94.71195983479994	0.09875035234426383	Aggressive
100734	103.21964810964647	98.16062416107846	0.06718030630461337	Aggressive
100735	118.36571854386989	130.62180395795372	0.06210654890538383	Aggressive
100736	130.62609424653186	133.6026339334701	0.07197218829277459	Aggressive
100737	94.22113320037023	97.00572088713534	0.10354223433242506	Aggressive
100738	98.77050210841021	98.98288523839395	0.08089824297660435	Aggressive
100739	100.8155526797589	101.60057551327778	0.07441510852203327	Aggressive
100740	136.98398868253878	130.14211883940166	0.07338156534811613	Aggressive
100741	135.03332298085255	134.4282887617869	0.07723386263271634	Aggressive
100742	136.13823274398078	132.68900418192692	0.08268345391337029	Aggressive
100743	134.34368424269394	138.30813300648424	0.07450906699238938	Aggressive
100744	91.48773698939046	95.55438374851103	0.09217325941933664	Aggressive
100745	94.20736506429034	103.29024664796603	0.08174386920980925	Aggressive
100746	137.99509062678914	135.87199042313884	0.0689655172413793	Aggressive
100747	145.15439333421244	139.59037315145164	0.07732782110307244	Aggressive
100748	139.969385048293	137.48872561181423	0.07526073475523819	Aggressive
100750	136.80765344347296	137.83110696015726	0.06661655548247675	Aggressive
100751	90.87978964129928	96.25548212521728	0.09602555670393685	Aggressive
100752	147.48336855731725	143.74388916730246	0.079676782861975	Aggressive
100753	139.721160548375	139.60657650062402	0.06962322653387203	Aggressive
100754	135.08883890703657	142.03953317183846	0.07422719158132106	Aggressive
100755	89.74027771446046	104.04606487555463	0.08174386920980925	Aggressive
100756	147.23431825384571	145.2495005776465	0.08024053368411163	Aggressive
100757	138.73810688466673	141.29319533703833	0.06689843089354505	Aggressive
100758	86.15394184250829	91.94742818653548	0.05722070844686648	Aggressive
100759	87.95291599640241	101.17747789478892	0.07385135769989665	Aggressive
100760	145.10125398785718	145.64629209103603	0.06971718500422813	Aggressive
100761	143.42169291955884	143.07282646473297	0.06746218171568168	Aggressive
100762	142.86489031949128	144.12819826713675	0.06783801559710607	Aggressive
100763	86.68922380548183	102.50324037220166	0.07723386263271634	Aggressive
100764	85.01920997627646	93.54975135460752	0.05740862538757869	Aggressive
100765	145.56699076436072	147.65930082342055	0.07516677628488208	Aggressive
100766	143.90829097512497	146.01792757747407	0.06699238936390116	Aggressive
100767	150.3420318823773	148.23141910474976	0.08089824297660435	Aggressive
100768	149.56477827615493	147.61033370226406	0.08512637414262895	Aggressive
100769	147.13942258142163	146.91139729800545	0.08061636756553603	Aggressive
100770	69.65541921634053	75.99150386241715	0.08550220802405337	Aggressive
100771	145.89085972108256	147.35654151593795	0.07620031945879921	Aggressive
100772	147.26387215724088	149.14433954752656	0.07836136427698957	Aggressive
100773	84.41489683169009	104.0119043289667	0.06163675655360331	Aggressive
100774	149.16837566715938	151.07079207676077	0.07338156534811613	Aggressive
100775	150.5344849411942	149.41164179015647	0.06774405712674997	Aggressive
100776	148.64070075502988	148.60904333492675	0.07140843747063798	Aggressive
100777	107.51180227948248	129.0721006490991	0.06107300573146669	Aggressive
100778	159.65782282823116	155.47855798123956	0.07319364840740392	Aggressive
100779	94.62919256019038	108.91266703290925	0.059569670205769046	Aggressive
100780	161.22650539196553	155.82846716626358	0.07920699051019449	Aggressive
100781	134.99894525797714	146.93323890699452	0.06060321337968618	Aggressive
100782	103.58650767694454	122.03925622228698	0.05505966362867612	Aggressive
100783	81.0578907405608	99.86206261930441	0.061918631964671615	Aggressive
100784	70.44833055575116	85.04157590428278	0.07450906699238938	Aggressive
100785	101.52297483653558	120.38888687443647	0.07854928121770179	Aggressive
100786	138.9547115804265	147.6192598661716	0.0684017664192427	Aggressive
100787	112.715530580341	143.05731350126712	0.06605280466034012	Aggressive
100788	81.94365365671811	105.15818245134321	0.05938175326505685	Aggressive
100789	147.45808819682546	148.70948996328192	0.06708634783425726	Aggressive
100790	116.50331780720673	167.771436243686	0.06614676313069623	Aggressive
100791	82.12959443496493	107.14510588891918	0.06905947571173542	Aggressive
100792	146.31652642224316	148.6883632392364	0.06351592596072535	Aggressive
100793	107.75391113179803	131.61622560033612	0.06661655548247675	Aggressive
100794	112.72800473505664	144.58822839323548	0.07262989758526732	Aggressive
100795	105.39388658709227	126.54725449919266	0.060979047261110586	Aggressive
100796	78.9782394258025	100.78897057617829	0.05994550408719346	Aggressive
100797	69.50338611407497	86.5384476094932	0.07065676970778915	Aggressive
100798	145.36566525253238	149.2864794308495	0.06774405712674997	Aggressive
100799	110.54710980663832	137.99206443357986	0.06774405712674997	Aggressive
100800	79.44484008147239	103.17983059003383	0.0652071784271352	Aggressive
100801	149.31654083228855	150.2716613854641	0.06755614018603777	Aggressive
100802	122.34051630644866	153.14972268184425	0.06163675655360331	Aggressive
100803	133.24487135090052	148.6986962336487	0.06774405712674997	Aggressive
100804	152.38286689720542	148.67001678941946	0.0689655172413793	Aggressive
100805	97.89633512807595	117.23713820977522	0.06802593253781829	Aggressive
100806	81.19235580837828	108.41487274986785	0.06793197406746218	Aggressive
100807	152.77617613429393	151.81858206409362	0.06558301230855962	Aggressive
100808	164.28237095790726	158.93067088946287	0.06558301230855962	Aggressive
100809	155.00038377436658	155.86283244623212	0.06802593253781829	Aggressive
100810	151.84693829505733	152.92977071729848	0.07112656205956967	Aggressive
100811	119.99910970851398	156.3732902003681	0.052334867988349146	Aggressive
100812	113.33009617639041	145.8677897661689	0.07197218829277459	Aggressive
100813	144.96659392129192	150.43103302522127	0.0652071784271352	Aggressive
100814	129.3936796558921	149.94559380217405	0.06389175984214977	Aggressive
100815	125.46837092498643	148.62793987039424	0.06727426477496946	Aggressive
100816	101.87294062730166	122.77027376099971	0.07009301888565254	Aggressive
100817	76.56175604564308	98.32165124937129	0.05947571173541294	Aggressive
100818	155.5765595605298	155.96051326731853	0.06454946913464249	Aggressive
100819	119.65099023500673	152.94628030393594	0.06708634783425726	Aggressive
100820	106.96721407164733	130.60248134147625	0.06990510194494033	Aggressive
100821	62.415949701397125	77.33012350981826	0.06934135112280372	Aggressive
100822	75.91666296150757	101.36296936624753	0.06689843089354505	Aggressive
100823	75.38163771690259	99.74787277091853	0.06464342760499858	Aggressive
100824	123.14851092022028	150.41494091609852	0.061918631964671615	Aggressive
100825	141.55402346497647	150.0008492203946	0.06614676313069623	Aggressive
100826	73.64526667364218	98.25699045635798	0.07103260358921357	Aggressive
100827	111.56965223634407	138.96481346784762	0.07131447900028187	Aggressive
100828	72.9041696831022	96.40686423300299	0.07037489429672084	Aggressive
100829	132.86653150126256	149.37949716416114	0.07065676970778915	Aggressive
100830	138.15514268508477	149.60000632636795	0.06041529643897397	Aggressive
100831	129.54708197973002	149.90319433541333	0.0722540637038429	Aggressive
100832	122.53079763574858	148.7979287545809	0.06567697077891572	Aggressive
100833	171.45650937584406	163.45237250455148	0.06877760030066711	Aggressive
100834	163.8125567714741	161.14763048862434	0.06877760030066711	Aggressive
100835	51.972969281361976	59.65547038542171	0.07262989758526732	Aggressive
100836	77.59214833929248	106.95302300066429	0.06793197406746218	Aggressive
100837	126.37696325860253	146.73111238948047	0.07281781452597952	Aggressive
100838	72.7999072381573	99.80677381625338	0.07356948228882834	Aggressive
100839	150.35146869403624	153.7447514826852	0.07309968993704784	Aggressive
100840	135.1902328278089	149.54226295669864	0.07159635441135019	Aggressive
100841	64.86308907610422	86.16337726417468	0.07262989758526732	Aggressive
100842	165.20202797219122	160.94466191267915	0.0689655172413793	Aggressive
100843	120.98222627711289	146.2787249065413	0.06990510194494033	Aggressive
100844	140.61407733122584	150.7432627435316	0.06323405054965704	Aggressive
100845	167.27540857375774	162.26745368093822	0.0721601052334868	Aggressive
100846	103.70819552481184	125.92090286386102	0.06802593253781829	Aggressive
100847	69.75372146572522	99.69875218868266	0.07103260358921357	Aggressive
100848	52.35627561315722	62.35056693403583	0.07779761345485295	Aggressive
100849	107.99573269690588	131.03369420977032	0.07197218829277459	Aggressive
100850	143.73138256206371	141.77267066171527	0.07112656205956967	Aggressive
100851	162.09653125263887	160.58004807698566	0.07657615334022362	Aggressive
100852	69.09146966689671	101.41026691325924	0.06887155877102322	Aggressive
100853	68.64199433619822	94.92057171575591	0.06736822324532557	Aggressive
100854	152.10977211648216	155.37606937293447	0.07460302546274546	Aggressive
100855	66.99370166239201	96.61888457449119	0.06952926806351592	Aggressive
100856	140.91401198167182	139.89305661949825	0.0689655172413793	Aggressive
100857	167.04375914599586	162.92671017134117	0.06990510194494033	Aggressive
100858	174.53617016178515	165.997680436209	0.07432115005167717	Aggressive
100859	184.89425543363018	171.68008990420384	0.07422719158132106	Aggressive
100860	143.65832317110034	152.0981099576391	0.07620031945879921	Aggressive
100861	127.61283951285341	144.49593113007217	0.07347552381847224	Aggressive
100862	65.15749017766477	97.48504688668567	0.07366344075918443	Aggressive
100863	172.13326520909965	165.53824393122173	0.06962322653387203	Aggressive
100864	177.1895969014585	167.80857472402977	0.07187822982241848	Aggressive
100865	116.98926547445562	138.37711254602763	0.07328760687776002	Aggressive
100866	58.083206623524745	76.29395357519417	0.07347552381847224	Aggressive
100867	141.11512441951794	142.02378330981736	0.06464342760499858	Aggressive
100868	58.57974749105184	80.10187254771193	0.07328760687776002	Aggressive
100869	63.04603871028657	95.23799186757937	0.05693883303579818	Aggressive
100870	167.7505072053651	164.8734121959124	0.06990510194494033	Aggressive
100871	64.29818775453846	94.54329458763722	0.068683641830311	Aggressive
100872	80.46917485529836	114.28978803579606	0.06765009865639388	Aggressive
100873	134.00854439673225	145.08407929063873	0.07450906699238938	Aggressive
100874	139.6250470603634	141.852656966119	0.06530113689749131	Aggressive
100875	56.96371160221618	80.55456425898483	0.07723386263271634	Aggressive
100876	129.52943538994975	143.47373633776738	0.0716903128817063	Aggressive
100877	104.35998068430752	125.03641318477321	0.06971718500422813	Aggressive
100878	167.7390617590389	164.30591783268756	0.06962322653387203	Aggressive
100879	60.61896122952851	94.63705266150224	0.06314009207930096	Aggressive
100880	54.58075409722135	93.07994008523902	0.06699238936390116	Aggressive
100881	52.54108881299743	95.50237771133725	0.06934135112280372	Aggressive
100882	55.645858306034604	79.04286994568551	0.07422719158132106	Aggressive
100883	136.78678961888087	151.17988454356842	0.07432115005167717	Aggressive
100884	82.36092300283981	115.85055176355279	0.06755614018603777	Aggressive
100885	142.07513792470846	147.77525043518665	0.07028093582636476	Aggressive
100886	52.293405943544684	95.52040756310303	0.06924739265244761	Aggressive
100887	146.39733974071774	153.42942869772685	0.07319364840740392	Aggressive
100888	130.22642617961077	131.6754792681517	0.06389175984214977	Aggressive
100889	152.9243912499826	153.38963698727932	0.06567697077891572	Aggressive
100890	147.89991311682925	153.6978387714696	0.06182467349431551	Aggressive
100891	161.49517820332278	162.4050541123131	0.06558301230855962	Aggressive
100892	139.87576717950606	145.33423659651783	0.05477778821760782	Aggressive
100893	138.43488365058496	141.5687277186911	0.060321337968617876	Aggressive
100894	138.4823922289032	151.695645563683	0.07366344075918443	Aggressive
100895	120.73391669578407	138.36833327931285	0.07713990416236025	Aggressive
100896	72.97438805175936	109.33205629680988	0.06445551066428638	Aggressive
100897	55.24901229287117	81.9211737262082	0.08381095555764352	Aggressive
100898	148.95942232849418	154.83075983003596	0.06530113689749131	Aggressive
100899	110.88543519312682	136.30580744334196	0.06952926806351592	Aggressive
100900	51.43234911339106	96.49003502062254	0.06060321337968618	Aggressive
100901	139.87842087021178	147.7666406354863	0.05120736634407592	Aggressive
100902	172.71593764865975	166.4786699456771	0.07150239594099408	Aggressive
100903	140.03861038689598	151.43669209085272	0.07488490087381376	Aggressive
100904	88.01142198690775	119.82492561306522	0.07432115005167717	Aggressive
100905	158.80416560691717	154.350458843262	0.06257634125716434	Aggressive
100906	134.78942883164555	138.12211311000647	0.05966362867612515	Aggressive
100907	118.34208878733519	139.43716390368175	0.07262989758526732	Aggressive
100908	47.79622416832387	94.62305896816235	0.0689655172413793	Aggressive
100909	59.663178236490964	100.81032481348419	0.06971718500422813	Aggressive
100910	174.3910355567728	167.17162884795104	0.07347552381847224	Aggressive
100911	139.1398088350063	150.38653940492546	0.06210654890538383	Aggressive
100912	134.90173674130224	135.46379795934646	0.06605280466034012	Aggressive
100913	129.6430321651773	144.3364050042144	0.07187822982241848	Aggressive
100914	128.24856870465257	127.87990223532624	0.0651132199567791	Aggressive
100915	79.65298630050943	113.81422848673789	0.06990510194494033	Aggressive
100916	143.13197375504112	158.86940652925904	0.07385135769989665	Aggressive
100917	87.4395539136799	119.1994662846646	0.07394531617025275	Aggressive
100918	161.91731365738264	162.58490764789457	0.06605280466034012	Aggressive
100919	136.7109202519676	141.83096422099007	0.05938175326505685	Aggressive
100920	133.95340626715083	149.56255253068878	0.07403927464060886	Aggressive
100921	111.09351108567758	135.82083910483198	0.06999906041529644	Aggressive
100922	130.72568576644144	129.45152102715724	0.06736822324532557	Aggressive
100923	166.96740544428752	163.88153304644706	0.06736822324532557	Aggressive
100924	149.9113001223468	155.69283518296874	0.06736822324532557	Aggressive
100925	135.92084220957688	138.6036750166977	0.06407967678286197	Aggressive
100926	137.86466482516846	149.16733869250612	0.060509254909330075	Aggressive
100927	154.20035772543093	154.493680439465	0.06661655548247675	Aggressive
100928	47.440905274087285	91.30507958792798	0.06981114347458424	Aggressive
100929	128.52000158518004	125.61625677144922	0.06624072160105234	Aggressive
100930	161.60155427005625	162.07447420442082	0.061354881142535	Aggressive
100931	121.38108004309193	140.8309594324655	0.07366344075918443	Aggressive
100932	141.08426324018714	152.64356531628383	0.07103260358921357	Aggressive
100933	46.860034468455865	91.79038452762278	0.068683641830311	Aggressive
100934	123.35738293214843	121.42518909594122	0.06624072160105234	Aggressive
100935	137.87687273539012	146.0397260700922	0.061542798083247204	Aggressive
100936	92.15847465002757	126.66400766097443	0.07253593911491121	Aggressive
100937	134.52049123401991	132.8291041604808	0.07150239594099408	Aggressive
100938	128.5898118432387	143.6800060962544	0.06877760030066711	Aggressive
100939	51.55476380933684	98.24427970988354	0.06830780794888659	Aggressive
100940	137.55690568885308	153.61780899084823	0.06360988443108145	Aggressive
100941	63.252082630547925	104.54383854479956	0.06727426477496946	Aggressive
100942	143.17307665908157	160.92106506051022	0.060321337968617876	Aggressive
100943	151.0248174836013	155.42756644165402	0.062388424316452126	Aggressive
100944	123.51298032331954	119.76331626371672	0.06830780794888659	Aggressive
100945	133.2984986975952	171.58994049866783	0.061260922672178905	Aggressive
100946	137.92647028113578	142.06065873369053	0.06689843089354505	Aggressive
100947	122.61619509168925	118.33011817505336	0.06577092924927183	Aggressive
100948	159.80620230942986	160.4864327600468	0.06699238936390116	Aggressive
100949	121.69575031285581	117.48330539091101	0.06398571831250587	Aggressive
100950	138.6764674250561	148.78839776569677	0.06464342760499858	Aggressive
100951	157.48057906606988	153.81630737334203	0.06473738607535469	Aggressive
100952	126.29984807405124	123.86952136988177	0.06285821666823264	Aggressive
100953	136.55755517190676	159.02443811752008	0.06257634125716434	Aggressive
100954	128.10608250332058	149.33548980052382	0.06952926806351592	Aggressive
100955	157.05398444948113	158.43984487160432	0.0681198910081744	Aggressive
100956	120.91910924553517	140.79489091452035	0.06802593253781829	Aggressive
100957	125.11029160227312	119.90646146727494	0.0681198910081744	Aggressive
100958	57.028463284571046	98.5877563911028	0.06671051395283285	Aggressive
100959	122.37057053095332	115.91307252429624	0.06642863854176453	Aggressive
100960	156.7047075186142	159.40512120079077	0.06426759372357418	Aggressive
100961	137.3664655136909	150.79523976723533	0.06774405712674997	Aggressive
100962	33.73611335737342	87.57225836606675	0.06962322653387203	Aggressive
100963	128.04657579796302	125.18944886800696	0.07075072817814526	Aggressive
100964	137.01471808898626	166.80657996440087	0.06454946913464249	Aggressive
100965	124.42377041718684	116.40348938428673	0.06755614018603777	Aggressive
100966	137.7011726184301	136.10204667827963	0.07046885276707694	Aggressive
100967	47.93110916133668	94.36285163114631	0.06708634783425726	Aggressive
100968	32.445175973026494	87.49656378831146	0.07103260358921357	Aggressive
100969	120.08444255743797	116.00376859015122	0.06633468007140843	Aggressive
100970	123.56690240330659	114.57242269920565	0.07056281123743305	Aggressive
100971	126.17874441119561	118.99849031015498	0.06342196749036925	Aggressive
100972	156.82382386906872	155.2715330107629	0.0651132199567791	Aggressive
100973	156.65004831897429	160.5164808538512	0.0653950953678474	Aggressive
100974	125.42796951201527	144.5161537030676	0.07291177299633562	Aggressive
100975	119.94474868746866	115.42919252780266	0.06201259043502772	Aggressive
100976	142.11268300457695	158.15680336108417	0.0651132199567791	Aggressive
100977	95.52232185115903	130.12793409851952	0.07319364840740392	Aggressive
100978	127.3305355961301	120.57149103777374	0.0653950953678474	Aggressive
100979	143.32233012266303	153.81106146994372	0.06624072160105234	Aggressive
100980	153.59085130065813	155.57182381919714	0.06727426477496946	Aggressive
100981	124.69137264852965	112.91366919378008	0.06013342102790566	Aggressive
100982	125.9952120303495	112.32569465285117	0.05534153903974443	Aggressive
100983	60.286240802085764	100.84604771586011	0.06943530959315981	Aggressive
100984	121.59727372224638	112.42659479326734	0.06952926806351592	Aggressive
100985	128.13086437991873	118.86820520695647	0.07187822982241848	Aggressive
100986	27.287450878331708	92.26316758368054	0.07281781452597952	Aggressive
100987	140.9750473315613	145.16503125458482	0.06793197406746218	Aggressive
100988	124.13808165178256	110.90601546157635	0.06473738607535469	Aggressive
100989	130.97489945545678	125.6749410669506	0.0758244855773748	Aggressive
100990	155.0559988330352	158.90870711100158	0.06718030630461337	Aggressive
100991	120.87747351530251	114.08601553055459	0.06163675655360331	Aggressive
100992	64.39397943353414	103.27383107252604	0.06680447242318895	Aggressive
100993	149.72993371150795	156.07883294446654	0.06887155877102322	Aggressive
100994	124.85846428674796	107.87485612752853	0.05261674339941746	Aggressive
100995	139.76887883523952	135.47762130684643	0.06661655548247675	Aggressive
100996	146.08665700190306	152.59282763372798	0.06708634783425726	Aggressive
100997	151.03856018957057	157.23310476114284	0.05947571173541294	Aggressive
100998	119.67785263386024	115.98695150077074	0.05994550408719346	Aggressive
100999	119.4836825068666	117.03511075790536	0.06351592596072535	Aggressive
101000	143.12118233636434	145.08949605133463	0.05928779479470075	Aggressive
101001	153.49687224266827	157.4806800394599	0.06342196749036925	Aggressive
101002	122.57202817069697	107.72244164189219	0.06069717185004229	Aggressive
101003	141.52844900954685	137.55351166753832	0.06285821666823264	Aggressive
101004	148.44142495892075	152.70516672382382	0.058911960913276336	Aggressive
101005	151.94569076038488	156.88469351154703	0.057596542328290895	Aggressive
101006	124.7853142643594	146.83014261395175	0.06671051395283285	Aggressive
101007	150.57892893918114	156.38082352910774	0.05966362867612515	Aggressive
101008	139.65620942375497	153.5269383658415	0.0648313445457108	Aggressive
101009	125.18735563682102	144.79420031354678	0.0684017664192427	Aggressive
101010	32.36579511767027	95.20966664709695	0.07281781452597952	Aggressive
101011	153.8455866220591	151.81687120023702	0.06379780137179367	Aggressive
101012	121.25836679301207	114.70215185609591	0.06774405712674997	Aggressive
101013	154.93901222728405	153.24964377957568	0.06351592596072535	Aggressive
101014	125.97077232619694	147.32813699247862	0.06567697077891572	Aggressive
101015	122.7619792781313	104.0553931227727	0.06342196749036925	Aggressive
101016	121.13962606844609	141.52099290175246	0.06765009865639388	Aggressive
101017	151.70619775042195	155.97569340668142	0.05073757399229541	Aggressive
101018	105.49723799954911	135.46035095740845	0.06830780794888659	Aggressive
101019	126.07349397168234	105.56255750088309	0.07150239594099408	Aggressive
101020	153.6730549453836	152.5636817092451	0.06765009865639388	Aggressive
101021	118.40163433907047	139.51270350864476	0.06746218171568168	Aggressive
101022	124.20099880228553	96.32821479596113	0.05590528986188104	Aggressive
101023	143.77807211761532	137.87367995822862	0.0681198910081744	Aggressive
101024	149.46369427415272	146.0552889903365	0.06323405054965704	Aggressive
101025	151.66465837844774	150.63246507044542	0.06013342102790566	Aggressive
101026	136.97215586873372	151.8160217260891	0.06765009865639388	Aggressive
101027	108.40473730863707	137.0680429771039	0.06652259701212064	Aggressive
101028	133.83202262566064	126.9651260094542	0.06765009865639388	Aggressive
101029	150.55932842365323	148.27154480324432	0.06304613360894484	Aggressive
101030	122.82560825466658	142.56937258713413	0.06417363525321808	Aggressive
101031	127.41926382608825	108.57348759673492	0.07375739922954054	Aggressive
101032	122.55960529246587	114.17568453576489	0.0681198910081744	Aggressive
101033	153.61335003982245	150.5934501340484	0.06802593253781829	Aggressive
101034	124.32249197534975	92.65269565358189	0.07394531617025275	Aggressive
101035	114.73128310686663	136.3061616348235	0.06981114347458424	Aggressive
101036	125.51611513357038	142.50216479308605	0.06548905383820351	Aggressive
101037	60.77965030813415	98.66002787646782	0.07103260358921357	Aggressive
101038	151.19485319045884	142.82262871468853	0.06379780137179367	Aggressive
101039	153.65048092880502	150.16430913923938	0.06746218171568168	Aggressive
101040	153.20749256891483	148.2874271008783	0.06624072160105234	Aggressive
101041	43.24766184290716	95.86461277446017	0.07056281123743305	Aggressive
101042	152.37880769864398	155.58541206489883	0.06774405712674997	Aggressive
101043	122.78870240299592	141.4302645380065	0.0756365686366626	Aggressive
101044	128.68066563912316	109.78378192960648	0.05740862538757869	Aggressive
101045	135.03627576964888	125.87452645852981	0.06830780794888659	Aggressive
101046	77.12536363567469	114.57421881547327	0.07075072817814526	Aggressive
101047	88.13484975866125	122.3517225312593	0.07140843747063798	Aggressive
101048	147.61058542981678	153.8314331191628	0.07272385605562341	Aggressive
101049	120.74250120441782	140.76471432203397	0.06793197406746218	Aggressive
101050	79.24932908567575	115.83363187579603	0.07281781452597952	Aggressive
101051	123.42111160201998	101.2372155463126	0.0684957248895988	Aggressive
101052	157.1645983779341	150.64577451386253	0.06905947571173542	Aggressive
101053	101.30089979827352	132.5525355523278	0.07281781452597952	Aggressive
101054	153.18239312140014	144.918887992727	0.06407967678286197	Aggressive
101055	155.3025340148672	148.4856839058766	0.06567697077891572	Aggressive
101056	153.48714158241694	149.50102434986445	0.062388424316452126	Aggressive
101057	154.08048048899198	149.1446554405081	0.06718030630461337	Aggressive
101058	132.66529056247276	148.80607686013715	0.06492530301606689	Aggressive
101059	78.86071555651257	114.66826566980484	0.07037489429672084	Aggressive
101060	152.1770583480253	149.76337559763166	0.06793197406746218	Aggressive
101061	150.24826832117114	153.6333133336626	0.07103260358921357	Aggressive
101062	78.53228477004717	113.82719687144677	0.07122052052992578	Aggressive
101063	155.66861070522512	144.73698791157008	0.06398571831250587	Aggressive
101064	152.7655540493689	149.30221459768373	0.06887155877102322	Aggressive
101065	122.08396044293421	140.2726453860145	0.06492530301606689	Aggressive
101066	80.85291157586603	116.15043812758071	0.0724419806445551	Aggressive
101067	133.56027566432323	119.7425294691618	0.07197218829277459	Aggressive
101068	124.03993602738531	115.83474351336227	0.06999906041529644	Aggressive
101069	157.20318786256334	146.7181708861469	0.06445551066428638	Aggressive
101070	118.28347232726709	138.68928933007243	0.06746218171568168	Aggressive
101071	111.67559428853181	133.51357503159616	0.06633468007140843	Aggressive
101072	147.2398365785208	133.9027488441923	0.07150239594099408	Aggressive
101073	159.00053419926246	144.9107083274521	0.06351592596072535	Aggressive
101074	112.12259958272773	133.7569585968111	0.06934135112280372	Aggressive
101075	146.6209776089674	149.45235746972557	0.068683641830311	Aggressive
101076	143.33405315517703	147.90556150413968	0.07103260358921357	Aggressive
101077	144.58670020630436	131.65961836609395	0.07817344733627736	Aggressive
101078	148.94146169078996	150.43176370717362	0.058066334680071406	Aggressive
101079	81.37834302878134	114.99097562207176	0.06689843089354505	Aggressive
101080	151.11744009820725	136.40944942525954	0.06915343418209151	Aggressive
101081	152.1866618814856	152.05283280120906	0.06492530301606689	Aggressive
101082	140.42945916064184	146.47899079591045	0.06257634125716434	Aggressive
101083	55.92700864597744	95.97876020130718	0.06718030630461337	Aggressive
101084	130.05604767020145	112.79440240711025	0.07948886592126281	Aggressive
101085	67.72227750746721	105.17421948613685	0.0653950953678474	Aggressive
101086	155.72910351480724	147.39931060127452	0.0651132199567791	Aggressive
101087	84.57011319202753	114.65175082162988	0.06981114347458424	Aggressive
101088	135.11146270934665	120.67346192596251	0.0756365686366626	Aggressive
101089	118.91796877970083	138.19473003228862	0.05797237620971531	Aggressive
101090	89.51450670211504	122.04444883745025	0.06567697077891572	Aggressive
101091	59.47707341172024	102.10483313638936	0.06624072160105234	Aggressive
101092	148.98158123355134	150.10169959131278	0.05787841773935921	Aggressive
101093	145.63928164084842	148.54401926080106	0.06220050737573993	Aggressive
101094	106.99075240923392	129.5269205915234	0.06905947571173542	Aggressive
101095	114.00835276198387	130.0320145119678	0.048952363055529455	Aggressive
101096	151.47999444315252	150.55771210225936	0.06642863854176453	Aggressive
101097	84.43136880217773	115.34059876254861	0.06830780794888659	Aggressive
101098	125.68659789642821	118.72867960928983	0.07150239594099408	Aggressive
101099	162.7163255143925	145.38759800588514	0.06718030630461337	Aggressive
101100	126.45458844680098	116.41623867684001	0.0721601052334868	Aggressive
101101	155.5084265819464	146.84340444583717	0.047449027529831815	Aggressive
101102	85.52418648017837	115.48406995897149	0.060321337968617876	Aggressive
101103	165.17612062866556	144.484684387617	0.0652071784271352	Aggressive
101104	111.06351100983082	128.19775093126245	0.06342196749036925	Aggressive
101105	91.74519802629473	117.14971631936153	0.06398571831250587	Aggressive
101106	118.59398967108156	130.33281395071955	0.057596542328290895	Aggressive
101107	84.6843126081187	114.4041080594491	0.06877760030066711	Aggressive
101108	124.27842248278915	118.89837881579	0.06323405054965704	Aggressive
101109	156.28717691371145	135.5867467620927	0.0681198910081744	Aggressive
101110	156.64039093786516	143.28944597667288	0.0648313445457108	Aggressive
101111	154.6600512049008	146.4699742512073	0.0648313445457108	Aggressive
101112	94.05847763601913	115.84988086561347	0.06943530959315981	Aggressive
101113	64.23873965566985	103.3717049947741	0.07056281123743305	Aggressive
101114	128.5361767816958	114.9817860639439	0.06633468007140843	Aggressive
101115	168.21547231807995	143.7694168752911	0.06633468007140843	Aggressive
101116	164.3195241065827	144.6791115991705	0.06708634783425726	Aggressive
101117	129.68900327082662	135.49835616609343	0.05919383632434464	Aggressive
101118	108.47404388626983	126.63045732054896	0.05693883303579818	Aggressive
101119	139.38962029181	145.22260858034397	0.056187165272949355	Aggressive
101120	43.74523469501567	91.30201500017364	0.048012778351968426	Aggressive
101121	72.65400475407596	106.63634220525928	0.0722540637038429	Aggressive
101122	168.94262825650273	143.92824215271088	0.06314009207930096	Aggressive
101123	142.53906652161714	146.44765154479646	0.06718030630461337	Aggressive
101124	60.533313572287696	101.50681384465028	0.06699238936390116	Aggressive
101125	126.95957099602893	121.74912228671808	0.06990510194494033	Aggressive
101126	143.27486012002143	145.16605193639697	0.055153622099032226	Aggressive
101127	126.57411764395688	124.18263034543146	0.07262989758526732	Aggressive
101128	175.7760237188176	143.73376640065666	0.06069717185004229	Aggressive
101129	164.71148344224616	144.34882997488722	0.05975758714648126	Aggressive
101130	92.5658367033548	115.88117261673406	0.05599924833223715	Aggressive
101131	87.2899256735026	111.54098862786935	0.06915343418209151	Aggressive
101132	130.17029857194908	122.01846947881141	0.06492530301606689	Aggressive
101133	132.19843323939114	135.78572358452004	0.06267029972752045	Aggressive
101134	93.76356989587423	116.66490870675233	0.05834821009113972	Aggressive
101136	125.66817792670965	133.29776772151146	0.050831532462651506	Aggressive
101137	109.15190580925527	125.25515015687772	0.06426759372357418	Aggressive
101138	124.78217098757617	118.1482531172888	0.06671051395283285	Aggressive
101139	84.69035505451319	113.42768318454796	0.06783801559710607	Aggressive
101140	68.91020414960178	104.64748984696448	0.0648313445457108	Aggressive
101141	64.30710387287075	102.6824934118282	0.05825425162078361	Aggressive
101142	91.98577936271016	114.94815228332037	0.06492530301606689	Aggressive
101143	158.99553113610187	141.91696601949872	0.06614676313069623	Aggressive
101144	153.24988346617346	147.931602461004	0.06558301230855962	Aggressive
101145	143.23268350227846	144.2870095388526	0.061260922672178905	Aggressive
101146	137.6702338565621	141.57052483379186	0.06088508879075448	Aggressive
101147	133.31288787859557	135.1910374430809	0.06314009207930096	Aggressive
101148	72.90526921149493	106.1192294633254	0.0648313445457108	Aggressive
101150	91.14638817112707	113.6137035796211	0.06990510194494033	Aggressive
101151	130.91825907003425	125.2050695613653	0.06971718500422813	Aggressive
101152	65.31771027048286	102.55489463700263	0.06426759372357418	Aggressive
101153	85.38752243355687	113.1011903761993	0.06605280466034012	Aggressive
101154	82.91725392848457	109.95944342561633	0.056562999154373766	Aggressive
101155	83.44266204907467	112.60173270664612	0.0684957248895988	Aggressive
101156	149.52461134659512	146.78107641419297	0.06332800902001315	Aggressive
101157	128.33003663899677	133.6225674925784	0.057126749976510384	Aggressive
101158	83.17119852386504	110.22349359990686	0.065019261486423	Aggressive
101159	129.71795977650893	124.52587556232848	0.06454946913464249	Aggressive
101160	123.57307049528971	131.82620340158252	0.06642863854176453	Aggressive
101161	151.69550825214134	146.353745935753	0.0722540637038429	Aggressive
101162	150.77400072749006	131.38706225494502	0.0754486516959504	Aggressive
101163	130.61717084681177	130.12219150385073	0.06577092924927183	Aggressive
101164	88.24089324911654	113.73307913424264	0.06981114347458424	Aggressive
101165	189.5526281913433	143.25307337596283	0.06417363525321808	Aggressive
101167	142.01857326602146	142.60372821497506	0.06661655548247675	Aggressive
101168	129.95422720262948	126.64181466913877	0.07065676970778915	Aggressive
101169	183.8803580042398	144.43939872044888	0.06285821666823264	Aggressive
101170	156.59527093592092	137.11721430933474	0.06633468007140843	Aggressive
101171	154.64491756991137	146.87010375637	0.0651132199567791	Aggressive
101172	80.98438797037097	108.34356989211496	0.06323405054965704	Aggressive
101173	96.35681117440787	119.19667381208292	0.07159635441135019	Aggressive
101175	66.47063041565009	101.97972106111511	0.056656957624729866	Aggressive
101176	123.30754116307162	131.18635714498805	0.061918631964671615	Aggressive
101177	77.15433545699247	106.47946377799356	0.06990510194494033	Aggressive
101178	58.182798698791764	95.78099171529404	0.057690500798647	Aggressive
101179	176.45087915199156	139.94139287403993	0.06398571831250587	Aggressive
101180	138.5119450354324	140.6014312805467	0.06830780794888659	Aggressive
101181	129.94393762572597	124.74918761703076	0.07375739922954054	Aggressive
101182	145.78402650915854	135.16897670909768	0.06464342760499858	Aggressive
101183	106.56153235969678	123.3103839650638	0.06379780137179367	Aggressive
101184	99.76849911269838	120.60851961867439	0.06952926806351592	Aggressive
101185	213.71105632822162	148.5717999612538	0.06229446584609602	Aggressive
101186	76.34611964233818	105.85895777575462	0.0614488396128911	Aggressive
101187	160.4465329735849	135.34024953341952	0.05900591938363243	Aggressive
101189	148.26800838488398	131.0810981077388	0.06652259701212064	Aggressive
101190	75.21553594773445	105.13456311359572	0.0721601052334868	Aggressive
101191	110.67120055463033	121.61168683329657	0.06060321337968618	Aggressive
101192	193.9320240216383	144.1864640472537	0.06398571831250587	Aggressive
101193	77.26641812951982	105.8663259740884	0.06605280466034012	Aggressive
101194	129.05787438461735	127.64496457800881	0.07309968993704784	Aggressive
101195	130.20761762609837	129.5933389006163	0.07037489429672084	Aggressive
101196	181.77737458779475	141.2201702018103	0.057032791506154284	Aggressive
101197	78.19664405680749	106.71069858811316	0.05007986469980268	Aggressive
101198	134.96805580389733	138.23042112806996	0.060979047261110586	Aggressive
101199	90.57501768745537	112.4080488866428	0.072348022174199	Aggressive
101200	78.82912181032508	106.74523032633138	0.06163675655360331	Aggressive
101201	57.55201149737924	94.62302426090965	0.04378464718594381	Aggressive
101202	151.90551054567342	132.63304450804938	0.05834821009113972	Aggressive
101203	166.51494527315467	138.15415452643126	0.06746218171568168	Aggressive
101204	102.36434915882569	118.38027802940526	0.065019261486423	Aggressive
101205	127.5687423160177	124.20164641503925	0.0689655172413793	Aggressive
101206	155.47551820078056	135.96491604128656	0.06248238278680823	Aggressive
101207	112.03484251502199	121.63038628697475	0.0651132199567791	Aggressive
101208	162.95101650536915	136.2218523973299	0.06342196749036925	Aggressive
101209	147.16927217672747	132.28845077115665	0.06718030630461337	Aggressive
101210	153.77817251997396	133.46300245544236	0.0648313445457108	Aggressive
101211	76.63242548542478	104.51319895128596	0.05543549751010054	Aggressive
101212	136.7080939216718	134.0461142265908	0.06887155877102322	Aggressive
101213	130.5795396140155	133.16273166919174	0.07159635441135019	Aggressive
101214	129.64865007971287	126.60182499234023	0.07526073475523819	Aggressive
101215	80.56817027417218	113.3329817391058	0.06962322653387203	Aggressive
101216	170.42813855138215	139.3158493958285	0.056656957624729866	Aggressive
101217	127.65054641575729	125.61345654999559	0.07422719158132106	Aggressive
101218	76.21366984370894	104.64605776470195	0.07065676970778915	Aggressive
101219	182.27294974477337	142.20653935214926	0.057596542328290895	Aggressive
101220	94.40218568634899	115.78272229077332	0.06548905383820351	Aggressive
101222	175.69839591457836	140.32253627807734	0.06201259043502772	Aggressive
101223	75.13391532004803	103.87918939576386	0.06680447242318895	Aggressive
101224	128.70567235408708	128.00076244410934	0.07469698393310156	Aggressive
101225	141.95387683065275	135.26453818721757	0.06436155219393029	Aggressive
101226	74.37757598882249	103.63776300904352	0.0721601052334868	Aggressive
101227	131.18259297411115	132.56087124113992	0.06952926806351592	Aggressive
101228	61.08577693550623	95.44756740019649	0.06389175984214977	Aggressive
101229	106.56919961685557	119.31008724040184	0.07093864511885746	Aggressive
101230	136.96406718058148	134.74757867202663	0.06332800902001315	Aggressive
101231	145.36320561295307	135.18865705315346	0.076012402518087	Aggressive
101232	75.43445662040594	103.2432535635172	0.04491214883021705	Aggressive
101233	128.83427613483687	129.09550953715137	0.07375739922954054	Aggressive
101234	178.7621236877147	140.36843164946328	0.05787841773935921	Aggressive
101235	129.50736512163274	128.15170335410284	0.06304613360894484	Aggressive
101236	163.72766875296537	137.71577217311705	0.05628112374330546	Aggressive
101237	89.12498725724132	113.7799758269729	0.06614676313069623	Aggressive
101238	129.65457461960827	130.158914626355	0.06342196749036925	Aggressive
101239	133.65256095354522	134.78488570017012	0.06577092924927183	Aggressive
101240	80.99927358248685	109.85242528431742	0.07319364840740392	Aggressive
101241	129.17080755229188	129.52670782101157	0.06069717185004229	Aggressive
101242	138.2556634162571	132.5863777662655	0.06680447242318895	Aggressive
101243	129.48418417553705	129.08812833667128	0.0724419806445551	Aggressive
101244	167.7698217068157	138.48351586709518	0.06314009207930096	Aggressive
101245	144.61291572092725	134.00569252906124	0.06417363525321808	Aggressive
101246	164.05723239441036	137.9305870561402	0.061542798083247204	Aggressive
101247	152.00584626029172	139.37047772874786	0.06765009865639388	Aggressive
101248	154.06499659693844	139.7629694419072	0.06605280466034012	Aggressive
101249	75.05710936507039	102.59500256002138	0.0721601052334868	Aggressive
101250	168.80787731596286	139.1401083217088	0.061918631964671615	Aggressive
101251	142.50054328471316	133.64127507885684	0.0689655172413793	Aggressive
101252	78.61105074886243	103.42491241243262	0.07460302546274546	Aggressive
101253	68.48216902121769	95.11550952892244	0.07075072817814526	Aggressive
101254	127.75182244177986	130.68657266546242	0.06943530959315981	Aggressive
101255	140.84964850880232	135.84203454348648	0.06360988443108145	Aggressive
101256	132.16380719392055	128.30587237365364	0.06661655548247675	Aggressive
101257	124.22034247231274	124.21330103761231	0.06398571831250587	Aggressive
101258	139.8021368795555	132.4877485937732	0.06323405054965704	Aggressive
101259	170.08263164201122	138.39103899064918	0.05938175326505685	Aggressive
101260	61.32763705856276	89.47676606139831	0.06577092924927183	Aggressive
101261	62.413950620039486	94.99628787227405	0.068683641830311	Aggressive
101262	127.33710673055332	127.10370481452493	0.07328760687776002	Aggressive
101263	79.2068115033738	102.94529749419063	0.06107300573146669	Aggressive
101264	163.9166620329689	138.10023313284648	0.050925490933007606	Aggressive
101265	128.41453150187513	130.28470581229487	0.07187822982241848	Aggressive
101266	129.3360261515815	129.34764681120012	0.05637508221366156	Aggressive
101267	151.9514380709004	138.40284994772054	0.06445551066428638	Aggressive
101268	140.89804923187904	132.53286649010417	0.05534153903974443	Aggressive
101269	147.89323710117512	133.6946370503137	0.06041529643897397	Aggressive
101270	155.55322817298685	135.73283547712313	0.05252278492906136	Aggressive
101271	132.63557799188825	131.57343229713038	0.05590528986188104	Aggressive
101272	161.28784183581826	137.26190914061934	0.06088508879075448	Aggressive
101273	91.08887943157563	113.86279351106133	0.06736822324532557	Aggressive
101274	90.26590748893801	109.46653209873304	0.07291177299633562	Aggressive
101275	68.07012608436554	94.2106647093378	0.05590528986188104	Aggressive
101276	127.7819617775754	129.70733578289514	0.0758244855773748	Aggressive
101277	163.70607978165307	136.92154283833418	0.0544019543361834	Aggressive
101278	160.8497496796094	136.74559737379937	0.05787841773935921	Aggressive
101279	78.65921192326088	102.16127209432352	0.05816029315042751	Aggressive
101280	131.676525394536	130.8484331080311	0.057502583857934796	Aggressive
101281	80.21950764281775	108.93994344758214	0.06924739265244761	Aggressive
101282	145.10895790121643	133.4511421587972	0.06614676313069623	Aggressive
101283	70.93510741930513	95.23502251587496	0.056093206802593255	Aggressive
101284	69.46316425732545	94.38064276281288	0.05722070844686648	Aggressive
101285	58.21867130596404	86.31534599670313	0.0614488396128911	Aggressive
101286	78.37077476812749	101.29177976907052	0.06680447242318895	Aggressive
101287	78.95519177069734	101.11907906912339	0.07056281123743305	Aggressive
101288	88.92517056873899	108.73435775697767	0.068683641830311	Aggressive
101289	86.88402254817642	103.64012545768605	0.0651132199567791	Aggressive
101290	163.01102842149837	136.16341295496431	0.05731466691722258	Aggressive
101291	121.8855301994309	129.0541871060998	0.06990510194494033	Aggressive
101292	132.33907482669102	132.34639025989267	0.0681198910081744	Aggressive
101293	154.83552726771217	135.64800403611824	0.061918631964671615	Aggressive
101294	68.13360422218719	93.42056356182482	0.05505966362867612	Aggressive
101295	123.34533124942284	122.94457690047733	0.06379780137179367	Aggressive
101296	77.36583926241802	100.03747047714842	0.06614676313069623	Aggressive
101297	130.57248671195427	126.6901111406826	0.06793197406746218	Aggressive
101298	71.13629207123661	94.48779648618687	0.06417363525321808	Aggressive
101299	156.94014434518212	136.20430750194825	0.06285821666823264	Aggressive
101300	143.69898669236704	133.1898075015257	0.06220050737573993	Aggressive
101301	159.7873515817096	135.57848263764743	0.06492530301606689	Aggressive
101302	140.572794682733	131.53526667810524	0.06999906041529644	Aggressive
101303	90.90934793205064	112.12491932315301	0.07131447900028187	Aggressive
101304	87.38822398249374	102.07479191113464	0.06426759372357418	Aggressive
101305	86.79932164760747	102.1191373360045	0.06323405054965704	Aggressive
101306	130.59970651744848	131.90123428958177	0.06229446584609602	Aggressive
101307	121.65495452406985	132.10966535028967	0.05994550408719346	Aggressive
101308	138.30199822668897	133.18319645342683	0.06003946255754956	Aggressive
101309	132.25487677802028	134.31849949302747	0.06624072160105234	Aggressive
101310	132.3806998550128	133.7469582126817	0.06464342760499858	Aggressive
101311	100.23613268509551	115.29527145002541	0.07018697735600865	Aggressive
101312	68.0373201749831	92.85184594842423	0.061354881142535	Aggressive
101313	145.826600477246	133.25182856981846	0.06548905383820351	Aggressive
101314	122.34348530516083	130.8667884204408	0.058536127031851924	Aggressive
101315	85.8622224825738	102.60169233015247	0.06605280466034012	Aggressive
101316	79.21155598410994	99.45143809096388	0.07084468664850135	Aggressive
101317	128.26278037020532	131.54099053160624	0.07460302546274546	Aggressive
101318	69.5284225032264	93.51897891755871	0.056656957624729866	Aggressive
101319	120.35225184485213	125.22568120892983	0.0653950953678474	Aggressive
101320	160.86565303555813	133.73902885281115	0.06370384290143756	Aggressive
101321	140.9516412082155	128.3577657355172	0.05675091609508597	Aggressive
101322	86.1531528535273	108.39572826984116	0.06793197406746218	Aggressive
101323	120.78560923820444	131.2508678022442	0.07084468664850135	Aggressive
101324	121.11510958624243	131.97808065764872	0.0653950953678474	Aggressive
101325	68.10456168545333	92.40060210882817	0.05675091609508597	Aggressive
101326	84.83001460524818	102.53900826758455	0.06990510194494033	Aggressive
101327	79.09203497362523	98.8425470399004	0.06586488771962792	Aggressive
101328	138.2265353817983	135.03797610511953	0.0684017664192427	Aggressive
101329	143.93531059009868	129.00101426260323	0.05242882645870525	Aggressive
101330	132.23491307404396	133.66485226798508	0.06530113689749131	Aggressive
101331	76.25852123412639	94.66532217399242	0.06793197406746218	Aggressive
101332	87.57638233406671	99.9522276598866	0.07046885276707694	Aggressive
101333	131.90021083081461	133.35528141641464	0.07197218829277459	Aggressive
101334	132.2598477710554	126.57436346857743	0.06990510194494033	Aggressive
101335	126.33642918829403	120.8227828913093	0.06426759372357418	Aggressive
101336	79.33917263019013	98.61928499795658	0.065019261486423	Aggressive
101337	119.91248113143013	122.7911850959937	0.06671051395283285	Aggressive
101338	156.06457111668695	134.4926337570692	0.05590528986188104	Aggressive
101339	120.6573783060935	121.03926506754092	0.0652071784271352	Aggressive
101340	156.88266943673815	132.46727602319098	0.05863008550220802	Aggressive
101341	86.82551767951	100.66140255673477	0.07253593911491121	Aggressive
101342	70.65728937029024	89.97328473575541	0.06642863854176453	Aggressive
101343	132.1108862896869	135.4233463529822	0.07056281123743305	Aggressive
101344	69.80570840310388	92.73500291045525	0.061730715023959416	Aggressive
101345	126.1935222531917	131.5495464880083	0.08202574462087757	Aggressive
101346	170.02452415181432	133.26810057764885	0.05289861881048577	Aggressive
101347	139.24484842185524	130.21153125669863	0.07131447900028187	Aggressive
101348	87.82827302320864	107.64913547600082	0.06877760030066711	Aggressive
101349	85.86625394997573	101.21493582050468	0.0611669642018228	Aggressive
101350	121.28398302909741	133.96451809688375	0.06530113689749131	Aggressive
101351	120.80738670683446	135.39041929329403	0.0716903128817063	Aggressive
101352	138.57961092562454	128.60305034941655	0.07046885276707694	Aggressive
101353	80.59851069858615	96.9378674917253	0.07065676970778915	Aggressive
101354	122.99029343257482	118.96610397423107	0.06924739265244761	Aggressive
101355	78.61270215852885	94.01494171603088	0.06220050737573993	Aggressive
101356	80.69196836231545	96.75788924605563	0.06586488771962792	Aggressive
101357	143.1552437635078	133.2290251907727	0.06426759372357418	Aggressive
101358	139.73195117994572	128.4320972409808	0.07046885276707694	Aggressive
101359	132.24155800482038	136.4679291221119	0.07413323311096495	Aggressive
101360	131.2517073549623	133.08632858009574	0.07667011181057973	Aggressive
101361	143.20416331417115	128.3700334066566	0.06022737949826177	Aggressive
101362	170.27667379109957	133.060095261095	0.05299257728084187	Aggressive
101363	175.92412427935906	139.84229334094886	0.05834821009113972	Aggressive
101364	85.72457693878204	100.54563000428797	0.06971718500422813	Aggressive
101365	120.13079577688346	129.44047384838717	0.06915343418209151	Aggressive
101366	83.23512416260023	101.55209511679845	0.07009301888565254	Aggressive
101367	126.952495291905	120.60841217918039	0.07704594569200414	Aggressive
101368	140.58661074802723	133.6459305843896	0.05928779479470075	Aggressive
101369	78.36799422934921	93.73893971730774	0.0722540637038429	Aggressive
101370	168.49356628199772	133.0131682989476	0.05007986469980268	Aggressive
101371	141.01693777567095	127.83083908057847	0.05524758056938833	Aggressive
101372	102.28987476781653	114.09536627855745	0.06858968335995491	Aggressive
101373	77.36846951010702	93.81991516684253	0.06577092924927183	Aggressive
101374	136.5994093645475	125.79089538427158	0.07450906699238938	Aggressive
101375	129.46648827987556	141.49768257940732	0.068683641830311	Aggressive
101376	80.52549013731459	92.64021949135895	0.06182467349431551	Aggressive
101377	169.92846151757172	132.62089167549178	0.06389175984214977	Aggressive
101378	98.00294036988738	111.13434861512141	0.0684957248895988	Aggressive
101379	149.3879481189216	137.95519387826621	0.06642863854176453	Aggressive
101380	130.7641610448537	139.99623798957876	0.06736822324532557	Aggressive
101381	140.30790749374407	133.83767265811687	0.04613360894484638	Aggressive
101382	139.74079295209927	127.69561688547857	0.06661655548247675	Aggressive
101383	82.68845727777523	94.55841979033634	0.06389175984214977	Aggressive
101384	79.26144718509047	92.97189436962904	0.06013342102790566	Aggressive
101385	76.55775713161933	93.67102205725016	0.06323405054965704	Aggressive
101386	160.98814666336048	135.21414683479935	0.06060321337968618	Aggressive
101387	103.80878971676333	113.70064124796238	0.06962322653387203	Aggressive
101388	153.72452800570912	137.53248107376206	0.06285821666823264	Aggressive
101389	100.3205987725733	112.02995157050887	0.06765009865639388	Aggressive
101390	84.97668442319915	100.05654689241722	0.08503241567227285	Aggressive
101391	156.1505096266529	137.3042377707272	0.061918631964671615	Aggressive
101392	146.0818119360961	129.84323012594612	0.0684017664192427	Aggressive
101393	119.47716874490408	141.94602575788952	0.06426759372357418	Aggressive
101394	173.32482076729497	138.42563955575977	0.068683641830311	Aggressive
101395	124.34380880182147	118.8713501538651	0.07150239594099408	Aggressive
101396	167.70344305286554	132.03292507046552	0.05966362867612515	Aggressive
101397	166.2016248690855	132.3430986738747	0.06774405712674997	Aggressive
101398	80.7546832420959	92.19416594490781	0.050925490933007606	Aggressive
101399	86.63092734270475	98.27668982807734	0.06464342760499858	Aggressive
101400	119.86233151930605	136.3402767453553	0.06934135112280372	Aggressive
101401	132.12922558258768	139.10907413139208	0.06999906041529644	Aggressive
101402	159.54368505868797	135.99614571877623	0.061542798083247204	Aggressive
101403	117.55750476708268	115.39355160236813	0.0651132199567791	Aggressive
101404	139.30738921782617	127.43849772549603	0.06407967678286197	Aggressive
101405	138.780648903588	127.74741831074303	0.06727426477496946	Aggressive
101406	131.28088365120715	122.32668187220654	0.07338156534811613	Aggressive
101407	74.94335277667561	90.18351322065509	0.05120736634407592	Aggressive
101408	167.27445496493633	132.52511203263927	0.05571737292116885	Aggressive
101409	167.2894522025712	131.46749859027233	0.0652071784271352	Aggressive
101410	170.8507856480743	137.24309080943593	0.06577092924927183	Aggressive
101411	83.11884269704771	90.99184034018832	0.06577092924927183	Aggressive
101412	78.53027965207565	92.87131226323505	0.06257634125716434	Aggressive
101413	75.93753357559312	90.59333036531957	0.06332800902001315	Aggressive
101414	134.17372973387037	135.40226408733474	0.06858968335995491	Aggressive
101415	150.7791387791937	129.2816842204322	0.0652071784271352	Aggressive
101416	76.92743169777808	93.31291509750879	0.057032791506154284	Aggressive
101417	70.55561214076715	92.0080188028852	0.06360988443108145	Aggressive
101418	80.05403409904584	92.22372418944104	0.05111340787371982	Aggressive
101419	121.01917542688244	154.21387781897795	0.06436155219393029	Aggressive
101420	137.41376697493678	126.72415297302231	0.05731466691722258	Aggressive
101421	126.42434808635737	119.5628056271837	0.06905947571173542	Aggressive
101422	122.09466256136548	134.99626383202397	0.07028093582636476	Aggressive
101423	173.8089831018865	138.55820062379573	0.06962322653387203	Aggressive
101424	76.47818029611939	89.66179814759953	0.0681198910081744	Aggressive
101425	155.46548797313304	140.01411301567043	0.06530113689749131	Aggressive
101426	85.58998988816418	98.83642147085386	0.05252278492906136	Aggressive
101427	122.0717812812331	125.38627430100627	0.06567697077891572	Aggressive
101428	76.61022217332672	93.13683872300498	0.0653950953678474	Aggressive
101429	165.45106885677802	131.87309775737182	0.055623414450812744	Aggressive
101430	105.78899087901873	110.85984155811492	0.0681198910081744	Aggressive
101431	81.8381747075837	91.36199903368549	0.052710701869773564	Aggressive
101432	140.06278685628322	127.09562628549472	0.0577844592690031	Aggressive
101433	155.85237746380253	129.56836370162623	0.08437470637978015	Aggressive
101434	100.22817490933745	109.04138085099976	0.06633468007140843	Aggressive
101435	92.385309291506	89.98000485892081	0.06464342760499858	Aggressive
101436	124.0664834416417	143.3245684081715	0.06614676313069623	Aggressive
101437	83.2381412519356	96.67793445461507	0.06727426477496946	Aggressive
101438	77.57689762092235	92.96415966567585	0.057032791506154284	Aggressive
101439	161.2230679328286	135.59681326381843	0.05881800244292023	Aggressive
101440	109.67149112013695	112.59087723918198	0.07300573146669173	Aggressive
101441	82.22644315571198	97.15331364352446	0.06614676313069623	Aggressive
101442	91.09023674344824	101.61546812029155	0.06999906041529644	Aggressive
101443	88.20920730981435	88.59625453167172	0.0651132199567791	Aggressive
101444	127.19911368308603	119.50517559916305	0.06915343418209151	Aggressive
101445	96.85502168172336	106.92794717504458	0.07065676970778915	Aggressive
101446	122.44574764544856	130.2482300607284	0.068683641830311	Aggressive
101447	84.33684389941773	95.97693717207127	0.06567697077891572	Aggressive
101448	154.9319818642146	142.90774543243282	0.07065676970778915	Aggressive
101449	151.4471254502315	128.74986051861538	0.06952926806351592	Aggressive
101450	83.31820226622251	90.60070935946058	0.05872404397256412	Aggressive
101451	165.71679103996863	131.48810548955717	0.05947571173541294	Aggressive
101452	115.58948517262776	169.49019247308553	0.06379780137179367	Aggressive
101453	126.60213217527895	145.17769324073544	0.06708634783425726	Aggressive
101454	123.12762729667774	117.27509767927344	0.06962322653387203	Aggressive
101455	79.58498372575637	92.12252675883221	0.05966362867612515	Aggressive
101456	158.15418579646155	129.61548160254097	0.06276425819787654	Aggressive
101457	129.13164901100265	141.12070315762548	0.06295217513858875	Aggressive
101458	77.6691200900955	92.74475574237749	0.05872404397256412	Aggressive
101459	78.57167219093171	89.72985178996967	0.06586488771962792	Aggressive
101460	122.56163536749438	127.87470999722589	0.06830780794888659	Aggressive
101461	135.29524568432947	125.20671149533943	0.06699238936390116	Aggressive
101462	103.51101290481108	108.62350693644194	0.06680447242318895	Aggressive
101463	88.19884848822387	88.67423230603644	0.06276425819787654	Aggressive
101464	122.993911879866	148.76335713300745	0.06624072160105234	Aggressive
101465	82.30847446813418	96.42890607724723	0.06802593253781829	Aggressive
101466	85.14296945360782	95.15073912448612	0.0721601052334868	Aggressive
101467	165.4264128520695	131.72197668843344	0.06314009207930096	Aggressive
101468	96.19561139720145	105.49163046634008	0.07056281123743305	Aggressive
101469	83.38517829296757	96.08936339845928	0.0684017664192427	Aggressive
101470	159.86889942691909	141.2072386810854	0.07497885934416988	Aggressive
101471	113.0208827080199	113.82908100726404	0.06877760030066711	Aggressive
101472	121.27737484444856	154.88699151502246	0.06163675655360331	Aggressive
101473	79.4551077428134	92.34588664792169	0.0544019543361834	Aggressive
101474	78.77044221700523	90.88231253507912	0.06971718500422813	Aggressive
101475	135.8334529284306	141.2367442532948	0.06285821666823264	Aggressive
101476	163.51362355607125	130.29010101865296	0.0577844592690031	Aggressive
101477	82.68445930547362	91.06643830940888	0.05881800244292023	Aggressive
101478	80.54038048611876	91.94083961533447	0.06285821666823264	Aggressive
101479	167.62665240248234	140.7269885385559	0.06774405712674997	Aggressive
101480	167.19294722423234	132.4838077763439	0.05872404397256412	Aggressive
101481	131.15933307354933	123.0833830773945	0.06971718500422813	Aggressive
101482	78.07216074095841	90.49140611364115	0.06360988443108145	Aggressive
101483	96.35919693585082	105.06991793258624	0.06924739265244761	Aggressive
101484	159.75200160543523	129.60465622834374	0.06605280466034012	Aggressive
101485	84.23409522401646	90.25027779860248	0.06248238278680823	Aggressive
101486	78.49864111392816	90.17514052415302	0.054026120454759	Aggressive
101487	121.37402101042055	156.36489548843295	0.06652259701212064	Aggressive
101488	86.16267232430327	89.30343135854963	0.06210654890538383	Aggressive
101489	166.34708593000195	131.99421621912958	0.06304613360894484	Aggressive
101490	123.11331052743066	131.67468094852936	0.07065676970778915	Aggressive
101491	82.27061519071417	95.90720552950737	0.07028093582636476	Aggressive
101492	81.31655060760403	91.4791002286783	0.0541200789251151	Aggressive
101493	134.34201869848218	124.29437931135288	0.06746218171568168	Aggressive
101494	86.46525688302911	91.36684118588586	0.06069717185004229	Aggressive
101495	125.65508013438544	138.9861641167404	0.07037489429672084	Aggressive
101496	107.92040161911808	110.55780737851555	0.06577092924927183	Aggressive
101497	83.73671088792202	95.60685469519326	0.06605280466034012	Aggressive
101498	166.91206108368343	131.69460108075577	0.05919383632434464	Aggressive
101499	82.07479211362656	91.76627072697221	0.0684017664192427	Aggressive
101500	163.70059132068192	151.83594421611866	0.0684017664192427	Aggressive
101501	124.47447850714889	150.8102137778147	0.059099877853988535	Aggressive
101502	157.69083185442656	128.1051546191349	0.07046885276707694	Aggressive
101503	113.21484505483693	113.42193986142384	0.07056281123743305	Aggressive
101504	79.37200253056132	92.18233199659701	0.06060321337968618	Aggressive
101505	166.17582249327722	149.16628815817566	0.06163675655360331	Aggressive
101506	126.34839075329545	137.00724682232516	0.07056281123743305	Aggressive
101507	150.55681765875153	126.11383770439777	0.06530113689749131	Aggressive
101508	81.57940268753273	91.13657656455175	0.05552945598045664	Aggressive
101509	165.70158777814285	137.73752517538327	0.07093864511885746	Aggressive
101510	82.29008589283372	90.58590261749532	0.06304613360894484	Aggressive
101511	80.09221048663413	91.80320800075064	0.06248238278680823	Aggressive
101512	163.22576137904088	130.30907395307594	0.06830780794888659	Aggressive
101513	136.05563713511847	146.67953687515825	0.07262989758526732	Aggressive
101514	151.78207724596734	149.63204302165295	0.0724419806445551	Aggressive
101515	170.28158297809662	143.9139301491401	0.06473738607535469	Aggressive
101516	157.97546288795948	132.2735195866442	0.046039650474490275	Aggressive
101517	103.20064913005524	107.2726371682048	0.0716903128817063	Aggressive
101518	82.581193011431	95.62365761647159	0.0653950953678474	Aggressive
101519	85.69577961101258	94.52439391670566	0.07713990416236025	Aggressive
101520	126.3012027683773	140.03801440776792	0.06633468007140843	Aggressive
101521	81.30757237825961	90.08262272343059	0.06586488771962792	Aggressive
101522	142.59810887186165	123.18271487135814	0.059099877853988535	Aggressive
101523	143.02786807343537	152.5977398928963	0.0684017664192427	Aggressive
101524	168.04690227731277	132.24109411850043	0.06530113689749131	Aggressive
101525	133.16192734797337	123.36307269918805	0.07300573146669173	Aggressive
101526	86.2947555894682	91.20764078031533	0.054026120454759	Aggressive
101527	82.04254627022223	89.87601040157536	0.06079113032039839	Aggressive
101528	145.77205480403018	151.42731785386616	0.07056281123743305	Aggressive
101529	84.40556155210264	95.23526699670923	0.07140843747063798	Aggressive
101530	140.19631424629995	152.72760128078073	0.0651132199567791	Aggressive
101531	86.01330384799083	91.36573154558133	0.0648313445457108	Aggressive
101532	80.00813280344695	91.59123602218487	0.06774405712674997	Aggressive
101533	125.39432951605839	146.91148847826105	0.06605280466034012	Aggressive
101534	172.3076047177956	144.01854367832286	0.07751573804378464	Aggressive
101535	162.95561008324904	130.00643058510727	0.06426759372357418	Aggressive
101536	105.81115481631981	108.55913308871826	0.06981114347458424	Aggressive
101537	81.5682818742704	90.1559926056754	0.06473738607535469	Aggressive
101538	137.50343111321376	146.34122960784407	0.07065676970778915	Aggressive
101539	150.38398680802018	150.41203838178683	0.06924739265244761	Aggressive
101540	78.99893229537311	91.97457434640246	0.060509254909330075	Aggressive
101541	97.22632785885685	102.92765540912268	0.06699238936390116	Aggressive
101542	83.27586636794145	95.50467406540933	0.06182467349431551	Aggressive
101543	149.90758989222834	126.48762998658192	0.06107300573146669	Aggressive
101544	142.30552680834106	121.34872744956652	0.05684487456544207	Aggressive
101545	173.47892670052028	151.9246851355568	0.06887155877102322	Aggressive
101546	127.31631013355488	120.28876008581693	0.07450906699238938	Aggressive
101547	88.70260887547033	98.28149051018728	0.06981114347458424	Aggressive
101548	91.99111691845664	99.96979638168294	0.06445551066428638	Aggressive
101549	80.07872802045209	91.26486970410359	0.068683641830311	Aggressive
101550	174.61305776565658	149.9363798088228	0.05797237620971531	Aggressive
101551	78.35150106447674	92.97129717522174	0.06464342760499858	Aggressive
101552	142.81810953751963	152.39921373731772	0.06680447242318895	Aggressive
101553	88.07007799939235	96.56985286964773	0.06445551066428638	Aggressive
101554	169.53539809692157	139.20109068455142	0.07253593911491121	Aggressive
101555	161.58764514066095	133.6350895809065	0.0470731936484074	Aggressive
101556	84.16855603172311	94.95285027688782	0.07093864511885746	Aggressive
101557	149.52676016065743	151.05316340447737	0.07347552381847224	Aggressive
101558	142.87094576451818	148.43142749946773	0.06736822324532557	Aggressive
101559	119.8381450493483	113.47162979184685	0.06952926806351592	Aggressive
101560	121.1196520357249	113.63037193343503	0.06971718500422813	Aggressive
101561	166.86325423188936	156.03910964436267	0.06652259701212064	Aggressive
101562	171.18201734821184	134.40356341701843	0.057596542328290895	Aggressive
101563	79.10800992620987	91.73273396096677	0.06492530301606689	Aggressive
101564	85.72028112251475	91.25659337077417	0.05975758714648126	Aggressive
101565	138.55596153206903	147.12509145156434	0.06793197406746218	Aggressive
101566	138.2348208108699	148.01885722915625	0.06360988443108145	Aggressive
101567	138.95417982330667	150.7219112901509	0.07093864511885746	Aggressive
101568	165.80217626913142	156.75077785539565	0.05825425162078361	Aggressive
101569	83.1721043154672	95.55926224558678	0.06370384290143756	Aggressive
101570	153.94778441990442	151.08261912423373	0.06999906041529644	Aggressive
101571	166.18921776005445	134.6330893168417	0.05336841116226628	Aggressive
101572	127.34526900159977	117.17825858429075	0.06276425819787654	Aggressive
101573	85.73270274979912	91.15876888753635	0.06332800902001315	Aggressive
101574	177.73562556637063	149.94193492385122	0.06783801559710607	Aggressive
101575	72.14088264656345	85.2910273543608	0.06943530959315981	Aggressive
101576	77.42504626362742	93.33463137068252	0.06633468007140843	Aggressive
101577	140.30950184514185	150.9528182887397	0.065019261486423	Aggressive
101578	196.5635124308364	143.64164317632796	0.0681198910081744	Aggressive
101579	85.88136117657466	90.99258561345704	0.06220050737573993	Aggressive
101580	76.00236851169187	87.70121480152201	0.056187165272949355	Aggressive
101581	84.69802439544691	91.33234010974074	0.0653950953678474	Aggressive
101582	176.4853854085554	147.73118911814052	0.10936765949450343	Aggressive
101583	181.7410434143801	138.9292488289345	0.06220050737573993	Aggressive
101584	130.7445706417412	118.84135937995435	0.05628112374330546	Aggressive
101585	89.45801548948982	98.49704692562557	0.06943530959315981	Aggressive
101586	145.5914597584466	149.02155799062098	0.06858968335995491	Aggressive
101587	192.49864159449348	143.633733361789	0.06398571831250587	Aggressive
101588	91.77063339983427	99.89771177872007	0.06990510194494033	Aggressive
101589	141.13261838796075	153.50163449443588	0.06107300573146669	Aggressive
101590	171.2341515103629	156.58215126507685	0.06718030630461337	Aggressive
101591	78.3384227521338	91.78504664239082	0.07281781452597952	Aggressive
101592	167.89087013532452	157.98784443904862	0.05365028657333458	Aggressive
101593	153.60987979815002	125.56737263395108	0.07385135769989665	Aggressive
101594	146.69646475358167	147.56661098341215	0.06201259043502772	Aggressive
101595	75.02396332332482	93.3961174333524	0.07046885276707694	Aggressive
101596	125.34740904479604	115.70119919259886	0.06304613360894484	Aggressive
101597	80.51870719865711	90.50800879325178	0.06379780137179367	Aggressive
101598	176.6485232114936	140.07651924302618	0.06727426477496946	Aggressive
101599	193.79439914822964	140.95255232796526	0.06943530959315981	Aggressive
101600	174.01085916496783	134.07026387890699	0.06999906041529644	Aggressive
101601	138.16856287351635	122.82023683181004	0.06915343418209151	Aggressive
101602	90.12736645659214	94.54040047719612	0.06370384290143756	Aggressive
101603	76.39055865694353	93.65775956102111	0.06473738607535469	Aggressive
101604	182.9630503721808	145.2032275901296	0.06633468007140843	Aggressive
101605	173.20617479665026	133.50689369565814	0.06915343418209151	Aggressive
101606	85.29806264402104	91.1542289440623	0.060321337968617876	Aggressive
101607	170.4700289777731	158.1323333529881	0.0468852767076952	Aggressive
101608	178.3138108407622	141.9100584749732	0.072348022174199	Aggressive
101609	83.35150657561265	93.05250679599935	0.07112656205956967	Aggressive
101610	92.89857783569497	100.53132920664973	0.06652259701212064	Aggressive
101611	76.65490997109546	93.85451369996298	0.07253593911491121	Aggressive
101612	169.7029947438534	160.07078704376613	0.05487174668796392	Aggressive
101613	170.92153222657333	161.3515341314153	0.055153622099032226	Aggressive
101614	179.51889063575553	153.0218218638906	0.060979047261110586	Aggressive
101615	75.70391028377875	93.64038992276151	0.06492530301606689	Aggressive
101616	150.62575205763628	151.0827376035438	0.06492530301606689	Aggressive
101617	192.98976855645006	141.37164608440614	0.06577092924927183	Aggressive
101618	175.0139391246149	136.12915016575593	0.07403927464060886	Aggressive
101619	200.99052709984988	144.7836770996137	0.06971718500422813	Aggressive
101620	159.63229790649643	152.96232158721503	0.06614676313069623	Aggressive
101621	121.02057142031053	113.00897133827564	0.06558301230855962	Aggressive
101622	181.83791012638488	141.25790743019064	0.06003946255754956	Aggressive
101623	137.76465598655224	122.37520236783519	0.06276425819787654	Aggressive
101624	85.50373273382823	90.92128744951943	0.07657615334022362	Aggressive
101625	159.94318540992376	157.84563043935248	0.07291177299633562	Aggressive
101626	168.8510528262103	159.55466793463626	0.06257634125716434	Aggressive
101627	186.02064155210832	144.30941946615283	0.06304613360894484	Aggressive
101628	85.09868689899852	91.12448076396184	0.06746218171568168	Aggressive
101629	139.75268767241363	154.28393385607345	0.06981114347458424	Aggressive
101630	148.85605108766808	147.15754974020774	0.06718030630461337	Aggressive
101631	80.07100982415099	95.82521206320429	0.06718030630461337	Aggressive
101632	203.57210179020743	145.5185571664161	0.07103260358921357	Aggressive
101633	80.48396814957498	95.98126660415532	0.057502583857934796	Aggressive
101634	174.84346201745763	160.15055324975222	0.054214037395471204	Aggressive
101635	81.56099077952993	91.32123136254413	0.06417363525321808	Aggressive
101636	197.09480472641633	142.52438987885486	0.07037489429672084	Aggressive
101637	172.84756530042253	135.23945256898065	0.07131447900028187	Aggressive
101638	82.26917949412339	92.16984880566886	0.07056281123743305	Aggressive
101639	80.54857236613496	96.29498864023269	0.06248238278680823	Aggressive
101640	84.66041966175901	91.2549915202811	0.06577092924927183	Aggressive
101641	93.38642940440833	99.99617318297501	0.06999906041529644	Aggressive
101642	83.88871429795786	91.33856158927505	0.06445551066428638	Aggressive
101643	85.03985775023078	91.04263799001795	0.06765009865639388	Aggressive
101644	77.3310928889154	87.73930421303064	0.06727426477496946	Aggressive
101645	89.75180906300336	92.71615805993594	0.07375739922954054	Aggressive
101646	80.34617487067092	96.29722854198465	0.06492530301606689	Aggressive
101647	76.33579215935673	91.13961866805765	0.06201259043502772	Aggressive
101648	80.40570998742697	96.42030772621709	0.06924739265244761	Aggressive
101649	80.03257182348045	96.57021853155851	0.06793197406746218	Aggressive
101650	182.55418905431702	155.32715417938047	0.06295217513858875	Aggressive
101651	110.63091328982594	107.25551120255834	0.0684017664192427	Aggressive
101652	191.28140778295358	147.30586731791104	0.06079113032039839	Aggressive
101653	164.92891072468638	131.61134814687858	0.058911960913276336	Aggressive
101654	130.24323589708493	118.10254007405439	0.06614676313069623	Aggressive
101655	121.52311238342291	113.17636526058234	0.06793197406746218	Aggressive
101656	196.03732827036532	143.61022396741944	0.06915343418209151	Aggressive
101657	88.85497003216372	93.03550077827776	0.06163675655360331	Aggressive
101658	194.5617776661053	146.67570373376367	0.06595884618998403	Aggressive
101659	183.48680482684966	139.9161619521421	0.0681198910081744	Aggressive
101660	140.36503771737446	123.56612388681022	0.06633468007140843	Aggressive
101661	93.75108251774073	100.2410506254476	0.06548905383820351	Aggressive
101662	177.29558123551823	160.63388012728262	0.06182467349431551	Aggressive
101663	85.99720860355961	92.68971906420309	0.06379780137179367	Aggressive
101664	78.63373602291574	89.18442167760018	0.07291177299633562	Aggressive
101665	159.54613184832795	152.4648695014576	0.0681198910081744	Aggressive
101666	181.79414880817384	157.3717240889701	0.0652071784271352	Aggressive
101667	210.20705992648914	148.19598933431212	0.07075072817814526	Aggressive
101668	80.34020991607235	96.81508917406885	0.06802593253781829	Aggressive
101669	80.62823712688383	97.14180875364247	0.06295217513858875	Aggressive
101670	81.29219534893303	88.51747322491691	0.07291177299633562	Aggressive
101671	88.00072146074648	93.0904258289085	0.06454946913464249	Aggressive
101672	171.48030589766327	167.52458486485943	0.06971718500422813	Aggressive
101673	188.0547270416622	160.3604326205395	0.06595884618998403	Aggressive
101674	200.52885129857955	145.32579238823303	0.06567697077891572	Aggressive
101675	121.7623817978383	113.97837592213673	0.06267029972752045	Aggressive
101676	144.21804618263133	158.80252309088058	0.07300573146669173	Aggressive
101677	183.8371373309278	162.73031705271146	0.06548905383820351	Aggressive
101678	221.00646826791996	163.7738793902936	0.07018697735600865	Aggressive
101679	80.83217330152222	97.39282922450673	0.056562999154373766	Aggressive
101680	156.0551194041635	150.82740463606947	0.06793197406746218	Aggressive
101681	159.9044630072895	152.19777648350617	0.06990510194494033	Aggressive
101682	88.18689662528078	96.18135982497596	0.061542798083247204	Aggressive
101683	134.2518393943445	121.15498384050703	0.06905947571173542	Aggressive
101684	123.1626624027854	114.99950414957898	0.06332800902001315	Aggressive
101685	91.76999065739577	102.36670187259364	0.06830780794888659	Aggressive
101686	156.4796766195551	150.51998054378916	0.06492530301606689	Aggressive
101687	146.47092805634006	161.30807965415062	0.06718030630461337	Aggressive
101688	142.25940405154418	124.62143177660731	0.06548905383820351	Aggressive
101689	175.2729000417302	165.783256363677	0.07103260358921357	Aggressive
101690	204.89194376518302	147.48015169439543	0.07028093582636476	Aggressive
101691	172.97626084888878	135.35561832909025	0.06821384947853049	Aggressive
101692	92.07077468585055	102.85381230830211	0.06332800902001315	Aggressive
101693	159.9210616536626	165.56418590077004	0.07187822982241848	Aggressive
101694	99.41494866142372	104.23799732114837	0.07112656205956967	Aggressive
101695	158.43155546281406	164.951931807332	0.06276425819787654	Aggressive
101696	163.68943102178184	153.69709042068274	0.06999906041529644	Aggressive
101697	231.9620516085875	164.5885427330654	0.06360988443108145	Aggressive
101698	159.64456388682032	165.6654686007041	0.06595884618998403	Aggressive
101699	159.19198549951918	151.60887091727523	0.06567697077891572	Aggressive
101700	203.57660453511323	147.65355143051784	0.0722540637038429	Aggressive
101701	129.81618133606145	118.84919966064817	0.06473738607535469	Aggressive
101702	165.59810445644126	161.70746154523704	0.07150239594099408	Aggressive
101703	209.47953952994365	148.4169928414742	0.06971718500422813	Aggressive
101704	99.08186581473883	104.04357981908687	0.0681198910081744	Aggressive
101705	199.57468114821998	159.47118721016741	0.07413323311096495	Aggressive
101706	88.32706184522783	93.58426209366479	0.06342196749036925	Aggressive
101707	81.29917322952984	98.23889601226486	0.06464342760499858	Aggressive
101708	183.67297572634573	140.2394240512966	0.06605280466034012	Aggressive
101709	202.33100983174913	148.05030667066913	0.06680447242318895	Aggressive
101710	93.46573035397282	104.2492424399497	0.06708634783425726	Aggressive
101711	160.18466614639473	128.80503548207727	0.07009301888565254	Aggressive
101712	167.15704445106246	162.61265722193826	0.06924739265244761	Aggressive
101713	173.21998694416897	157.6202530357068	0.07056281123743305	Aggressive
101714	158.20028319680384	150.60243473594335	0.06605280466034012	Aggressive
101715	93.47323982189133	103.68654101060015	0.0716903128817063	Aggressive
101716	161.03138906911983	167.17889937801516	0.06765009865639388	Aggressive
101717	228.44079066473256	167.64336414096087	0.06821384947853049	Aggressive
101718	137.4461636872266	123.49442597028184	0.055623414450812744	Aggressive
101719	130.33915424462486	119.7597317120221	0.07056281123743305	Aggressive
101720	89.42631213688877	94.33563859389997	0.06971718500422813	Aggressive
101721	198.979142321235	149.85731366990868	0.06661655548247675	Aggressive
101722	171.45342122329816	156.6213238256157	0.06736822324532557	Aggressive
101723	172.8629697489722	157.29069320847125	0.06830780794888659	Aggressive
101724	89.42252853318841	97.91597904015241	0.06718030630461337	Aggressive
101725	159.63057190209446	166.88200810101506	0.06952926806351592	Aggressive
101726	184.64790683407665	168.50250866160908	0.06107300573146669	Aggressive
101727	240.92749958280876	163.21711371905312	0.057690500798647	Aggressive
101728	199.05006612279695	150.6078086163201	0.07103260358921357	Aggressive
101729	89.00323304882258	94.54289572194553	0.07131447900028187	Aggressive
101730	159.09381286169994	166.83669516934725	0.06858968335995491	Aggressive
101731	201.62854373469426	162.0899222524609	0.06530113689749131	Aggressive
101732	198.14241518009612	162.7393781651412	0.06793197406746218	Aggressive
101733	246.62510314932118	167.13756960476576	0.059569670205769046	Aggressive
101734	88.44220247087303	97.8258646327059	0.06332800902001315	Aggressive
101735	193.72037247963513	163.31329660824264	0.06229446584609602	Aggressive
101736	257.3088431603171	168.64190402945493	0.056093206802593255	Aggressive
101737	221.2894379756782	152.1403140738491	0.06727426477496946	Aggressive
101738	187.13610197478812	168.68369504795737	0.05552945598045664	Aggressive
101739	155.65387717273794	137.29289316512964	0.06229446584609602	Aggressive
101740	93.65885148958444	104.98101731864303	0.08362303861693131	Aggressive
101741	148.4229294968574	164.33760174990766	0.06774405712674997	Aggressive
101742	149.8028277012112	134.6692215472657	0.06915343418209151	Aggressive
101743	186.6359035815138	164.2969778029742	0.053274452691910175	Aggressive
101744	246.39069301818608	168.47031545197922	0.07084468664850135	Aggressive
101745	94.54172826686222	105.38207304590908	0.08587804190547779	Aggressive
101746	89.5009911103317	95.05251956988228	0.0793009489805506	Aggressive
101747	256.8556590894352	168.86169391053124	0.06379780137179367	Aggressive
101748	206.35810590889022	151.11796221185313	0.059569670205769046	Aggressive
101749	89.53510537060131	98.71045042515001	0.057596542328290895	Aggressive
101750	165.5662754846171	173.62960388703604	0.06558301230855962	Aggressive
101751	204.91404170143718	152.26083353797048	0.060979047261110586	Aggressive
101752	186.532974653382	169.3896280218285	0.06417363525321808	Aggressive
101753	189.20416011273448	168.7198007601245	0.05477778821760782	Aggressive
101754	192.47199821858598	164.04654326386955	0.05731466691722258	Aggressive
101755	80.9315974431392	88.38028315028808	0.0684017664192427	Aggressive
101756	95.24789154169402	105.75677131023602	0.07713990416236025	Aggressive
101757	166.77227506683658	174.9736600225051	0.06548905383820351	Aggressive
101758	213.0012512911757	153.20245830203154	0.06163675655360331	Aggressive
101759	111.7985912287065	118.06031495873131	0.06858968335995491	Aggressive
101760	193.44952975939609	168.61333238947307	0.0541200789251151	Aggressive
101761	201.62616980823546	152.31649202890864	0.057596542328290895	Aggressive
101762	246.16802465989988	169.75578455976876	0.06285821666823264	Aggressive
101763	220.74182220440423	155.1667095808615	0.06821384947853049	Aggressive
101764	168.01616178778843	176.4350776087554	0.06426759372357418	Aggressive
101765	172.90678091946157	156.569333160813	0.06642863854176453	Aggressive
101766	111.52019945984469	118.4523785404046	0.07178427135206238	Aggressive
101767	90.42086560991805	99.24585058669466	0.06229446584609602	Aggressive
101768	242.58171527757275	165.33661611898722	0.060979047261110586	Aggressive
101769	109.92176590820465	117.8512933297591	0.06671051395283285	Aggressive
101770	87.8925661716031	98.54001591406319	0.06774405712674997	Aggressive
101771	84.9277783214512	87.98751580325778	0.07648219486986751	Aggressive
101772	156.50199297842062	138.75633450057802	0.07018697735600865	Aggressive
101773	90.26447892659836	94.67791479645757	0.07309968993704784	Aggressive
101774	163.63977295165887	169.61294634267077	0.06473738607535469	Aggressive
101775	268.74769944991124	170.4288685718326	0.057126749976510384	Aggressive
101776	151.63201361593042	136.28549352954485	0.072348022174199	Aggressive
101777	89.72329849966638	94.18096400926014	0.06952926806351592	Aggressive
101778	164.68300130446326	170.3723376722453	0.06464342760499858	Aggressive
101779	213.6036955687627	154.02922945698887	0.06793197406746218	Aggressive
101780	111.5714638200565	118.9740481751806	0.06727426477496946	Aggressive
101781	81.63024794218494	88.26070604225609	0.05158320022550033	Aggressive
101782	209.61617856777707	155.04588451105624	0.06624072160105234	Aggressive
101783	82.17457570525467	95.66478379881752	0.06887155877102322	Aggressive
101784	281.68519320406625	170.6310614532183	0.05637508221366156	Aggressive
101785	281.3321125038145	170.9623574837117	0.04970403081837828	Aggressive
101786	206.8532611433001	154.62688472837507	0.05693883303579818	Aggressive
101787	84.82947914340536	96.51557772939911	0.06718030630461337	Aggressive
101788	264.5254284698046	170.96605598246396	0.06718030630461337	Aggressive
101789	191.52929913181097	170.02767065355803	0.06445551066428638	Aggressive
101790	260.67531061088516	171.3890377073824	0.05919383632434464	Aggressive
101791	92.11804988291276	109.61820797788782	0.06793197406746218	Aggressive
101792	159.53892757695854	140.75473547116775	0.06962322653387203	Aggressive
101793	170.37536795020958	179.28226784927458	0.06783801559710607	Aggressive
101794	153.2685670913807	137.87755159037334	0.07084468664850135	Aggressive
101795	89.4123946896059	94.13264398983627	0.06915343418209151	Aggressive
101796	186.1374970763406	170.52354819577283	0.06379780137179367	Aggressive
101797	184.56003889833053	165.76324362095687	0.06708634783425726	Aggressive
101798	204.63734491672653	154.6663632877958	0.06671051395283285	Aggressive
101799	82.96765594303216	96.16848032848905	0.07112656205956967	Aggressive
101800	186.04682636441854	174.7602912728096	0.06558301230855962	Aggressive
101801	198.52057605430764	165.02899505741985	0.056562999154373766	Aggressive
101802	145.43365459950823	135.58156940655553	0.06586488771962792	Aggressive
101803	185.98031780156072	174.03691550213705	0.06577092924927183	Aggressive
101804	231.91059583493262	171.30887664153113	0.0684957248895988	Aggressive
101805	246.5479941086681	171.31854349307218	0.06614676313069623	Aggressive
101806	251.59607536321184	168.06946594480766	0.06821384947853049	Aggressive
101807	277.75693123586905	172.10890489810706	0.04669735976698299	Aggressive
101808	188.26332983332497	170.85063222761246	0.062388424316452126	Aggressive
101809	84.46362381293122	96.98714031478306	0.06699238936390116	Aggressive
101810	187.07324249930173	170.80746977337805	0.06765009865639388	Aggressive
101811	181.1773449016881	148.11547041679972	0.06934135112280372	Aggressive
101812	213.62873712747984	157.83929871891445	0.06454946913464249	Aggressive
101813	83.34628004132027	96.83303514395082	0.07319364840740392	Aggressive
101814	187.85625765186848	171.09036348409933	0.0684957248895988	Aggressive
101815	187.63823839741735	172.97359262185134	0.06736822324532557	Aggressive
101816	259.7984506603818	172.62697881635705	0.07018697735600865	Aggressive
101817	92.65174979697859	110.9377144792385	0.0689655172413793	Aggressive
101818	115.41424365960378	122.03153942245468	0.06971718500422813	Aggressive
101819	187.44526806184956	176.69983155371347	0.05487174668796392	Aggressive
101820	207.34463286706193	170.25147676184721	0.06267029972752045	Aggressive
101821	146.19682379366768	136.79614279675081	0.06774405712674997	Aggressive
101822	211.88120055442778	158.25398960608044	0.05947571173541294	Aggressive
101823	87.48263717474235	91.33233105758802	0.06248238278680823	Aggressive
101824	187.6968618070623	176.50990852717695	0.06360988443108145	Aggressive
101825	188.85677129727662	171.5401810291847	0.06398571831250587	Aggressive
101826	275.0153619438924	172.896197881718	0.058536127031851924	Aggressive
101827	182.103248889102	149.22739190150807	0.0684957248895988	Aggressive
101828	201.33911693171237	170.8265739101194	0.06407967678286197	Aggressive
101829	298.8604695240844	171.89470139341253	0.05947571173541294	Aggressive
101830	196.99208331203744	154.43497706205366	0.07751573804378464	Aggressive
101831	173.35228674160447	182.88983871465908	0.07046885276707694	Aggressive
101832	146.43092812499137	137.0168133697887	0.06454946913464249	Aggressive
101833	170.52383300506295	179.46699962263415	0.06642863854176453	Aggressive
101834	188.90168450830046	171.7118701190164	0.06877760030066711	Aggressive
101835	220.8666482692728	161.0331572077788	0.06379780137179367	Aggressive
101836	115.05224322214612	122.11264476933425	0.06783801559710607	Aggressive
101837	237.96896058526463	172.55568715501406	0.06746218171568168	Aggressive
101838	146.49666685255764	137.0596830878366	0.06783801559710607	Aggressive
101839	265.8757992636401	174.12075840472477	0.06069717185004229	Aggressive
101840	187.95561480331432	176.2743082453807	0.06746218171568168	Aggressive
101841	187.64303627069614	174.93068878508203	0.06727426477496946	Aggressive
101842	198.37582245667355	171.59869139863028	0.06407967678286197	Aggressive
101843	232.89142369318532	161.7982577884583	0.06069717185004229	Aggressive
101844	95.48414965255196	112.6602851268028	0.0724419806445551	Aggressive
101845	189.80546064101452	172.182208223527	0.06765009865639388	Aggressive
101846	188.6884427628373	152.14461816134255	0.06633468007140843	Aggressive
101847	147.13748679034708	137.82484367780788	0.06379780137179367	Aggressive
101848	151.53110787643317	138.839131566817	0.06661655548247675	Aggressive
101849	261.8529057387273	177.9236398385962	0.06454946913464249	Aggressive
101850	362.85440639995863	171.58783363467313	0.05825425162078361	Aggressive
101851	293.1417731195326	176.68465161755984	0.06351592596072535	Aggressive
101852	230.04119317856436	180.8525486202526	0.07685802875129194	Aggressive
101853	215.60134243518684	162.08545793353107	0.060321337968617876	Aggressive
101854	146.4306264452903	137.85222050156634	0.0681198910081744	Aggressive
101855	173.11307208144405	182.57424262392598	0.07131447900028187	Aggressive
101856	242.24047290637827	179.43360606535907	0.0653950953678474	Aggressive
101857	230.89474213309086	170.17974612971568	0.06605280466034012	Aggressive
101858	81.35824564487389	90.86842358186009	0.06708634783425726	Aggressive
101859	188.71867692844899	175.92690518463428	0.057032791506154284	Aggressive
101860	162.69075397460514	142.38010290819292	0.06163675655360331	Aggressive
101861	79.10739127080538	91.97625528518824	0.07112656205956967	Aggressive
101862	188.47223088149372	176.2751517650615	0.06407967678286197	Aggressive
101863	207.6013982894444	159.6869927706635	0.06877760030066711	Aggressive
101864	97.94880649209793	114.42612048122193	0.07394531617025275	Aggressive
101865	252.7640705870462	179.50919089950136	0.06530113689749131	Aggressive
101866	196.89033962373222	155.84162877620727	0.06605280466034012	Aggressive
101867	78.39190434931851	94.70460711485973	0.07131447900028187	Aggressive
101868	177.95533790362504	189.05829758859088	0.06436155219393029	Aggressive
101869	190.17203295151594	172.4374728710627	0.07112656205956967	Aggressive
101870	148.42496551503547	139.00412432108612	0.06370384290143756	Aggressive
101871	80.1251352909826	95.24986202499215	0.07347552381847224	Aggressive
101872	318.97853726535595	175.69736558650416	0.06276425819787654	Aggressive
101873	311.31140709937875	172.67198157550186	0.061542798083247204	Aggressive
101874	265.0871614558319	179.15572285562556	0.06595884618998403	Aggressive
101875	191.03990959418874	182.67060453438037	0.06699238936390116	Aggressive
101876	190.0880619874417	180.71228556312465	0.06671051395283285	Aggressive
101877	249.6916195224303	175.78406600899763	0.060321337968617876	Aggressive
101878	81.94582879112924	96.13224333631025	0.07403927464060886	Aggressive
101879	83.91791765096093	91.5328943630305	0.0648313445457108	Aggressive
101880	193.42665763082738	172.84824879741032	0.0652071784271352	Aggressive
101881	190.20099220620529	172.3898121747839	0.07084468664850135	Aggressive
101882	252.94237293386274	175.25303825670255	0.05928779479470075	Aggressive
101883	148.91402989595696	139.66826245168704	0.06022737949826177	Aggressive
101884	279.5680103645766	178.67201220864948	0.06182467349431551	Aggressive
101885	74.8198659674642	94.9136543968705	0.07516677628488208	Aggressive
101886	202.89203735876313	182.53257884460976	0.06708634783425726	Aggressive
101887	219.04333211599447	181.49504498248768	0.06821384947853049	Aggressive
101888	139.43407730381594	135.08269856462223	0.06755614018603777	Aggressive
101889	118.16589244108718	124.90574253119863	0.07366344075918443	Aggressive
101890	239.11006613596302	174.53678296763826	0.059099877853988535	Aggressive
101891	77.36131536258146	95.23153545057332	0.06633468007140843	Aggressive
101892	202.8843899324759	182.1991159669477	0.06999906041529644	Aggressive
101893	269.6902913704243	176.7916736658099	0.059099877853988535	Aggressive
101894	168.87396182519154	145.22137920104464	0.06567697077891572	Aggressive
101895	245.04291967091083	180.43660372928431	0.06595884618998403	Aggressive
101896	145.3314723757566	138.0579404207528	0.07338156534811613	Aggressive
101897	189.77042977817845	177.23940358351257	0.06248238278680823	Aggressive
101898	190.91128171815078	173.30024816913232	0.0689655172413793	Aggressive
101899	226.50910518014305	181.7473484146851	0.05336841116226628	Aggressive
101900	293.6598142084615	178.43355042799595	0.06398571831250587	Aggressive
101901	74.54556317676476	92.77027869191765	0.07253593911491121	Aggressive
101902	190.87464057514714	173.549810101763	0.07009301888565254	Aggressive
101903	308.14442177510364	176.95719560486629	0.05675091609508597	Aggressive
101904	79.23664361441878	95.82097139440661	0.07995865827304333	Aggressive
101905	285.51074238023995	175.4636310320201	0.056187165272949355	Aggressive
101906	133.11443990090905	131.80889726149755	0.061354881142535	Aggressive
101907	177.30109931781837	188.29218598840484	0.06370384290143756	Aggressive
101908	190.10676722355623	178.9136833796999	0.0648313445457108	Aggressive
101909	190.09316742616565	176.66927122690433	0.0651132199567791	Aggressive
101910	204.02569627481915	183.51757516887335	0.06924739265244761	Aggressive
101911	222.91522047226448	182.3751517193486	0.06407967678286197	Aggressive
101912	72.86179449953721	92.67102149243637	0.07488490087381376	Aggressive
101913	191.98372296929702	174.06260139754173	0.07197218829277459	Aggressive
101914	212.967712208771	181.93786800154868	0.06069717185004229	Aggressive
101915	179.1880750715552	149.8806166938279	0.06426759372357418	Aggressive
101916	189.29111339152976	174.67545779131817	0.0614488396128911	Aggressive
101917	236.67546639516422	180.94006237484513	0.06417363525321808	Aggressive
101918	231.87140510298238	170.5607383429297	0.05947571173541294	Aggressive
101919	217.199967207992	182.34774490517665	0.05863008550220802	Aggressive
101920	203.88530972873315	182.49126818902744	0.06802593253781829	Aggressive
101921	278.70999613347436	189.021340735734	0.05947571173541294	Aggressive
101922	139.21213427859206	135.5540403125137	0.07103260358921357	Aggressive
101923	177.5305808276482	188.58935357218027	0.06642863854176453	Aggressive
101924	83.96616994342259	90.98100951008881	0.06605280466034012	Aggressive
101925	257.98737276822266	183.32705125896402	0.058066334680071406	Aggressive
101926	191.85191186367777	173.4768974254759	0.06595884618998403	Aggressive
101927	292.94758266581044	180.06318388637936	0.057126749976510384	Aggressive
101928	219.6314106361031	166.5640379882181	0.0648313445457108	Aggressive
101929	116.07657734723738	125.4598389651421	0.06163675655360331	Aggressive
101930	274.37895820427707	178.34591169389896	0.061354881142535	Aggressive
101931	205.63318929742186	160.9135126765202	0.06727426477496946	Aggressive
101932	209.88678601536583	182.4578020450943	0.0684017664192427	Aggressive
101933	173.84624394177033	184.0200837227307	0.05571737292116885	Aggressive
101934	191.8567201437525	182.97265522306645	0.0648313445457108	Aggressive
101935	172.3932779986447	182.15179022166834	0.058536127031851924	Aggressive
101936	287.10372264012494	182.42976844074644	0.05872404397256412	Aggressive
101937	159.52891941766921	152.58301415486355	0.06464342760499858	Aggressive
101938	104.09241395276395	118.99556060793677	0.07281781452597952	Aggressive
101939	177.5424836136586	188.62129435138615	0.06342196749036925	Aggressive
101940	280.644681742362	181.42991238921923	0.05966362867612515	Aggressive
101941	277.35790003695644	181.98282187583234	0.058066334680071406	Aggressive
101942	81.16172805082672	96.87602488834123	0.06718030630461337	Aggressive
101943	203.2223112841021	182.2386773884452	0.07140843747063798	Aggressive
101944	158.161448928152	151.3597860399889	0.060321337968617876	Aggressive
101945	191.11212698078435	177.5688743966766	0.06530113689749131	Aggressive
101946	175.79150373610824	186.45560653799885	0.06332800902001315	Aggressive
101947	210.6597498004203	163.79957179347423	0.06971718500422813	Aggressive
101948	279.24397550066476	182.2658844794647	0.061542798083247204	Aggressive
101949	161.66655415209672	143.5164273898062	0.06285821666823264	Aggressive
101950	82.01140239350035	90.76809413660655	0.07723386263271634	Aggressive
101951	178.00394264009444	182.3576416318545	0.06360988443108145	Aggressive
101952	283.275890806691	193.25190006683454	0.06210654890538383	Aggressive
101953	270.6020964115484	188.99158118349084	0.056093206802593255	Aggressive
101954	251.92885025120592	182.06057827896572	0.06304613360894484	Aggressive
101955	239.4218163347001	174.86868256679023	0.06830780794888659	Aggressive
101956	205.985041627273	184.55685860060646	0.07056281123743305	Aggressive
101957	178.71025296902846	183.84252074027273	0.06746218171568168	Aggressive
101958	198.69811870776047	182.1420450023462	0.06877760030066711	Aggressive
101959	285.98243832898135	192.10471967564436	0.06342196749036925	Aggressive
101960	263.0974417826969	186.75102487919278	0.05252278492906136	Aggressive
101961	227.4407200416943	182.01321275051671	0.07535469322559428	Aggressive
101962	146.5167836151411	141.86285853768337	0.06605280466034012	Aggressive
101963	76.57491384103866	96.05678607789402	0.06624072160105234	Aggressive
101964	73.02193441531604	95.70962772758155	0.06567697077891572	Aggressive
101965	200.06659652588007	182.3687853244483	0.06774405712674997	Aggressive
101966	176.70292875267958	187.60159401540025	0.06473738607535469	Aggressive
101967	78.73586083731189	96.63168689877443	0.05524758056938833	Aggressive
101968	179.51451641958442	191.07721636917333	0.07291177299633562	Aggressive
101969	281.2140832947667	193.64259684467658	0.05863008550220802	Aggressive
101970	174.84527468771205	185.24519887203343	0.05487174668796392	Aggressive
101971	83.32251945405308	98.02690766973777	0.05684487456544207	Aggressive
101972	66.91075068450365	95.87162841117193	0.06567697077891572	Aggressive
101973	204.01042502994932	162.09969655457382	0.065019261486423	Aggressive
101974	274.1606057862156	192.33447548080417	0.06351592596072535	Aggressive
101975	261.05484904521234	187.61587793991538	0.06586488771962792	Aggressive
101976	255.2104766875583	183.21735579170144	0.068683641830311	Aggressive
101977	171.6288005651254	148.52923047944452	0.0577844592690031	Aggressive
101978	178.96310048731823	182.90621580641528	0.06830780794888659	Aggressive
101979	186.76316115345108	154.85139006062678	0.06003946255754956	Aggressive
101980	214.54375955750106	202.10906422027605	0.0681198910081744	Aggressive
101981	183.61033581783417	186.8424022520627	0.07685802875129194	Aggressive
101982	77.34755277760291	91.19546102950824	0.0689655172413793	Aggressive
101983	282.4150868141029	188.78991603661112	0.068683641830311	Aggressive
101984	155.54588420605606	149.73594349136332	0.076012402518087	Aggressive
101985	54.74631810052338	97.48986936579753	0.065019261486423	Aggressive
101986	173.3821580273807	183.2818353210812	0.06464342760499858	Aggressive
101987	198.64731673726868	187.22572341730717	0.06567697077891572	Aggressive
101988	229.51123733836937	172.93312849297794	0.06783801559710607	Aggressive
101989	78.18271492558432	103.8038081759951	0.05881800244292023	Aggressive
101990	179.00155544376128	182.5021890131945	0.07009301888565254	Aggressive
101991	280.2148765400492	185.53762660389353	0.06379780137179367	Aggressive
101992	288.1952356807794	198.11500542216993	0.06718030630461337	Aggressive
101993	179.82499390424215	184.69928871238173	0.0614488396128911	Aggressive
101994	160.6764142335543	153.42488437539131	0.07422719158132106	Aggressive
101995	67.09108049775215	95.95202919540128	0.0648313445457108	Aggressive
101996	175.6967878631947	186.33561917131064	0.06595884618998403	Aggressive
101997	297.69491273782944	201.35928557596	0.06633468007140843	Aggressive
101998	155.0247445926291	149.31981429325944	0.07197218829277459	Aggressive
101999	115.22794202056623	131.7320717353964	0.07732782110307244	Aggressive
102000	179.96647864100777	184.191900455191	0.06614676313069623	Aggressive
102001	248.5513914407387	184.3590547474567	0.0721601052334868	Aggressive
102002	205.08828297653815	192.97570797681126	0.06680447242318895	Aggressive
102003	205.3500437691076	190.9696788193948	0.0684017664192427	Aggressive
102004	308.91295440238326	209.0868813033342	0.06332800902001315	Aggressive
102005	65.27370259710337	101.48231219208257	0.06323405054965704	Aggressive
102006	214.71766631330007	201.9543747599135	0.06295217513858875	Aggressive
102007	309.8379878342004	207.77976578199912	0.06586488771962792	Aggressive
102008	81.56388855241454	104.88248479438535	0.051771117166212535	Aggressive
102009	106.71253659401262	125.67466742296409	0.06323405054965704	Aggressive
102010	177.18167224297775	160.5736181860427	0.0653950953678474	Aggressive
102011	274.8936788186283	192.56383049333556	0.07319364840740392	Aggressive
102012	91.19639607072023	108.84792172259012	0.057502583857934796	Aggressive
102013	119.65896642040012	134.1252047438863	0.07131447900028187	Aggressive
102014	101.59954329322649	122.96879899936414	0.052710701869773564	Aggressive
102015	56.948938818913724	96.66558544330086	0.06718030630461337	Aggressive
102016	264.5959096860499	203.01584433117807	0.07084468664850135	Aggressive
102017	70.35415389230678	92.22245714855048	0.06943530959315981	Aggressive
102018	166.96505999393105	158.0277961935291	0.06201259043502772	Aggressive
102019	166.67687055947837	158.33459037282213	0.06407967678286197	Aggressive
102020	216.62397103538842	196.99001239395162	0.06887155877102322	Aggressive
102021	165.96808985493507	157.57540641830263	0.0681198910081744	Aggressive
102022	186.29733571064918	165.6179806441479	0.07131447900028187	Aggressive
102023	257.49504414974916	203.5689900517902	0.06577092924927183	Aggressive
102024	309.1004864334644	208.7109001678689	0.057126749976510384	Aggressive
102025	79.0008412161027	103.8189595482023	0.059099877853988535	Aggressive
102026	275.39366781134777	193.97181802502374	0.05731466691722258	Aggressive
102027	178.82872099556653	190.57047022987396	0.06952926806351592	Aggressive
102028	221.90151559253363	198.93012497166436	0.07056281123743305	Aggressive
102029	71.87026145430238	90.71868750412851	0.06107300573146669	Aggressive
102030	203.78047292497644	193.30596307152578	0.06765009865639388	Aggressive
102031	171.60714024348317	161.9276830877811	0.06248238278680823	Aggressive
102032	62.48335426390001	94.53286722494558	0.05966362867612515	Aggressive
102033	225.13836036116197	200.0758822424002	0.07018697735600865	Aggressive
102034	311.6506168963465	211.465822968138	0.05487174668796392	Aggressive
102035	90.12660789631387	108.389899952754	0.056562999154373766	Aggressive
102036	170.1429889786273	161.09472504299595	0.06276425819787654	Aggressive
102037	220.39834438582244	206.4562880128067	0.06332800902001315	Aggressive
102038	84.92095475900254	105.95185926643138	0.06398571831250587	Aggressive
102039	218.05229307487565	204.0212074502853	0.06577092924927183	Aggressive
102040	67.1986059173137	100.61255342588206	0.06304613360894484	Aggressive
102041	272.36708005828444	207.64143172140956	0.07131447900028187	Aggressive
102042	223.51782122699095	197.23144282317304	0.07328760687776002	Aggressive
102043	265.6123280602445	206.12418432060258	0.0684957248895988	Aggressive
102044	147.82309026520414	146.47075709061804	0.07620031945879921	Aggressive
102045	286.3399624299599	209.74373933177878	0.07526073475523819	Aggressive
102046	293.9873496943503	204.29807724204647	0.07197218829277459	Aggressive
102047	155.36907166198358	154.5118534486608	0.0648313445457108	Aggressive
102048	100.77032933231928	122.33126303322808	0.06360988443108145	Aggressive
102049	382.4210491373204	241.20372510318288	0.06360988443108145	Aggressive
102050	311.89654845198373	212.68276209915598	0.05863008550220802	Aggressive
102051	217.52370260066212	203.15655864782215	0.06793197406746218	Aggressive
102052	203.0382595172918	178.70235229814745	0.07075072817814526	Aggressive
102053	273.22786858894574	199.37509366534945	0.06464342760499858	Aggressive
102054	150.6814912174881	148.9306375466455	0.06577092924927183	Aggressive
102055	155.55751376783516	154.7983430980411	0.0611669642018228	Aggressive
102056	290.95389689373303	204.38537113360422	0.07319364840740392	Aggressive
102057	307.83209096427936	211.94370706059013	0.06765009865639388	Aggressive
102058	222.36898900216863	190.33126305273734	0.07300573146669173	Aggressive
102059	260.85345595655986	208.68818309488924	0.0684017664192427	Aggressive
102060	136.3718470213769	137.62957291708204	0.07864323968805788	Aggressive
102061	229.8425044705012	202.34029699508457	0.06736822324532557	Aggressive
102062	158.1831616446583	157.29077278966707	0.045006107300573146	Aggressive
102063	65.23503762495035	90.35435294409174	0.07403927464060886	Aggressive
102064	245.92532318295804	204.92710044831122	0.07281781452597952	Aggressive
102066	67.1880509370814	88.78964393405114	0.06727426477496946	Aggressive
102067	152.6439701012086	150.31934334122423	0.06567697077891572	Aggressive
102068	161.45012708452785	159.6436254878587	0.05947571173541294	Aggressive
102070	277.7720538807402	202.66017038585056	0.07140843747063798	Aggressive
102071	74.03851520727704	102.55154812586817	0.0757305271070187	Aggressive
102072	157.9075722971781	148.46705361358823	0.06943530959315981	Aggressive
102074	170.4512584356994	168.3506820075604	0.04387860565629991	Aggressive
102075	245.70897509372404	205.66013645295288	0.0689655172413793	Aggressive
102077	184.16818390761762	189.58831533989627	0.07197218829277459	Aggressive
102079	158.61849940789426	155.59257252775038	0.06069717185004229	Aggressive
102080	292.25024803396064	215.3892328413138	0.04735506905947571	Aggressive
102081	159.41387774978654	135.1121587660261	0.06671051395283285	Aggressive
102082	143.20847256496924	122.15823727151155	0.06652259701212064	Aggressive
102083	146.7220586009461	125.89262592542075	0.06417363525321808	Aggressive
102084	151.2174499318469	135.48728693429894	0.058911960913276336	Aggressive
102085	127.42729010669672	100.4700562513051	0.0611669642018228	Aggressive
102086	140.8298482699103	118.87039887154026	0.06821384947853049	Aggressive
102087	151.33885874675613	133.98079967438804	0.07009301888565254	Aggressive
102088	158.87390055606082	135.52505797503508	0.06220050737573993	Aggressive
102089	146.97164834113372	125.46709181018717	0.06276425819787654	Aggressive
102090	168.64411140555816	136.1340147975663	0.06454946913464249	Aggressive
102091	146.7739031050275	135.9072428788512	0.06436155219393029	Aggressive
102092	175.22337238216272	144.3448183708179	0.06577092924927183	Aggressive
102093	175.59586677084292	146.53443249428636	0.06802593253781829	Aggressive
102094	153.01294918997323	132.24083443512922	0.08249553697265809	Aggressive
102095	139.57571749282573	118.1888425968987	0.06718030630461337	Aggressive
102096	163.33643979111795	130.4861078936023	0.0648313445457108	Aggressive
102097	130.93763431842805	137.85071450360007	0.06210654890538383	Aggressive
102098	151.35929729858137	132.15580549205418	0.06586488771962792	Aggressive
102099	143.92440293152785	138.9841437869964	0.056656957624729866	Aggressive
102100	124.67025487745062	129.83513195577723	0.06548905383820351	Aggressive
102101	115.90099279883216	120.8332666310748	0.06370384290143756	Aggressive
102102	67.78437874158955	71.87903667694181	0.06285821666823264	Aggressive
102103	121.7004843155282	126.04658223748257	0.07140843747063798	Aggressive
102104	138.08483596463694	137.75347410371182	0.06492530301606689	Aggressive
102105	74.84032769653598	74.76524598290233	0.06389175984214977	Aggressive
102106	141.0138916870707	141.08861064997166	0.06492530301606689	Aggressive
102107	162.95533171043039	129.487052742147	0.06436155219393029	Aggressive
102108	170.63119858856192	134.4846656167054	0.06708634783425726	Aggressive
102109	125.6743621979625	128.94595895341064	0.061542798083247204	Aggressive
102110	120.47732726567953	123.82799031098247	0.056562999154373766	Aggressive
102111	93.60748654143303	82.17367961532482	0.05966362867612515	Aggressive
102112	137.1289382363555	132.81704716099543	0.0653950953678474	Aggressive
102113	105.36050872325974	109.14755271481243	0.07103260358921357	Aggressive
102114	108.40689320447547	111.73773721712668	0.06821384947853049	Aggressive
102115	124.77083366448292	109.5393241702161	0.07723386263271634	Aggressive
102116	85.9726854829484	79.48088528569559	0.06351592596072535	Aggressive
102117	167.98781203619248	131.18623260682406	0.06454946913464249	Aggressive
102118	96.60951979861542	106.67378996571217	0.06201259043502772	Aggressive
102119	123.79286781747014	125.52252980920012	0.06323405054965704	Aggressive
102120	104.20569791596128	88.52709975282387	0.0681198910081744	Aggressive
102121	71.73296688537977	74.46413500132033	0.06295217513858875	Aggressive
102122	49.981263641793895	68.82375303647599	0.06003946255754956	Aggressive
102123	147.24082693117947	120.39640102171424	0.06680447242318895	Aggressive
102124	75.60553082770029	76.11368110305882	0.061918631964671615	Aggressive
102125	135.68234064204594	128.59850639837464	0.06342196749036925	Aggressive
102126	132.93336303288658	115.23375156916747	0.0653950953678474	Aggressive
102127	144.7245263897226	136.31307707482108	0.06107300573146669	Aggressive
102128	103.29444959678291	99.26664189467725	0.07667011181057973	Aggressive
102129	149.67344047685387	120.19193760240329	0.05994550408719346	Aggressive
102130	143.0818832925448	136.36564252876008	0.0577844592690031	Aggressive
102131	141.23865486447988	134.24278280417408	0.06407967678286197	Aggressive
102132	49.18582865069807	69.82121083722264	0.0684017664192427	Aggressive
102133	147.76290598406024	133.79504972871953	0.06464342760499858	Aggressive
102134	49.6979874955347	69.90854670247039	0.08268345391337029	Aggressive
102135	146.3743355903761	119.82581548404954	0.06022737949826177	Aggressive
102136	106.21588480256247	101.89511702859733	0.06915343418209151	Aggressive
102137	97.72575739313487	104.72289167962074	0.07046885276707694	Aggressive
102138	174.62594666887833	122.47872091008168	0.06436155219393029	Aggressive
102139	78.57551436133906	87.43396874794718	0.062388424316452126	Aggressive
102140	102.89165931300998	88.86330092883878	0.07009301888565254	Aggressive
102141	48.17173183484461	71.22720868136419	0.08879075448651695	Aggressive
102142	67.1027337607254	77.97215011242199	0.06257634125716434	Aggressive
102143	72.91613074035801	82.10462787934246	0.06595884618998403	Aggressive
102144	68.53628463192362	80.96134978251244	0.07713990416236025	Aggressive
102145	118.07872906684456	116.30936864496772	0.07131447900028187	Aggressive
102146	58.22638691808872	74.28124575572014	0.0648313445457108	Aggressive
102147	110.05986888415231	108.83596864612649	0.07648219486986751	Aggressive
102148	91.84122303416473	93.7598713720652	0.09066992389363901	Aggressive
102149	158.10466854950445	123.18729190872133	0.0689655172413793	Aggressive
102150	118.01021232654702	103.47996418452861	0.07385135769989665	Aggressive
102151	71.14370937411567	79.69139450633355	0.05477778821760782	Aggressive
102152	163.23662081810278	122.95863400786709	0.07056281123743305	Aggressive
102153	54.51072847731346	76.31383895654055	0.06952926806351592	Aggressive
102154	50.952706466449285	75.04813256448574	0.06389175984214977	Aggressive
102155	168.568016249319	122.02108398161342	0.06830780794888659	Aggressive
102156	48.23240772001287	72.32588449556978	0.09442826270788313	Aggressive
102157	77.80379150525563	90.11143884454532	0.06285821666823264	Aggressive
102158	90.78038264509132	94.64476092879096	0.09085784083435122	Aggressive
102159	102.23251524498656	88.16169585264056	0.06107300573146669	Aggressive
102160	137.80302401743046	124.67025217159487	0.06746218171568168	Aggressive
102161	174.6136603777454	119.80476027917486	0.06248238278680823	Aggressive
102162	86.50130281571401	89.82626684845755	0.0684017664192427	Aggressive
102163	64.31597032992656	79.40806522091387	0.07150239594099408	Aggressive
102164	44.482857937244205	72.67932720126791	0.07122052052992578	Aggressive
102165	49.681020685514106	70.3460439065064	0.06436155219393029	Aggressive
102166	150.15277650927706	122.9288216146187	0.06680447242318895	Aggressive
102167	62.960882811135356	75.10531181707837	0.06858968335995491	Aggressive
102168	52.83868517051221	72.04240161867288	0.03748942967208494	Aggressive
102169	64.5859964203772	76.898197767296	0.0614488396128911	Aggressive
102170	141.3908201797933	116.21165297586226	0.060979047261110586	Aggressive
102171	113.91596462784281	94.94474121796543	0.05684487456544207	Aggressive
102172	95.11342912570436	93.8872544756421	0.06454946913464249	Aggressive
102173	88.79030821344713	95.53355253497435	0.057502583857934796	Aggressive
102174	62.46619995361117	79.38719163340302	0.0793009489805506	Aggressive
102175	92.03045172807397	91.06559250869503	0.06830780794888659	Aggressive
102176	142.80285330783676	125.94461966009533	0.06680447242318895	Aggressive
102177	113.07608831656916	108.15514606265923	0.07667011181057973	Aggressive
102179	167.84854586781339	123.21510918674011	0.06351592596072535	Aggressive
102180	88.11693510298065	88.84058001717123	0.057126749976510384	Aggressive
102181	52.69656068906025	75.48999034781801	0.04519402424128535	Aggressive
102182	94.80597608383769	99.08182908373665	0.06389175984214977	Aggressive
102183	93.18982481554971	84.47488372656662	0.06530113689749131	Aggressive
102184	55.283147289010145	72.81195993549326	0.06407967678286197	Aggressive
102185	60.197934957819285	77.81875147405408	0.06210654890538383	Aggressive
102186	154.70694533837414	123.46121183172687	0.06802593253781829	Aggressive
102188	53.75615743095061	75.69194610461159	0.05543549751010054	Aggressive
102189	115.04353655721107	108.99344548728477	0.0653950953678474	Aggressive
102190	47.22811713917269	71.18695685180425	0.06182467349431551	Aggressive
102191	90.73890860398893	97.23388443547199	0.08512637414262895	Aggressive
102192	146.62174797457698	126.87774896882591	0.06577092924927183	Aggressive
102193	83.58876671996545	85.40931561388273	0.06558301230855962	Aggressive
102195	57.29083257482391	76.35178132637084	0.06276425819787654	Aggressive
102196	138.9995877721441	121.72271275779056	0.07328760687776002	Aggressive
102197	61.64488439553641	74.31066423009622	0.05581133139152494	Aggressive
102198	91.7146112127401	91.03757171114827	0.0716903128817063	Aggressive
102199	119.45906887904545	107.52487155380999	0.06971718500422813	Aggressive
102200	142.0286812698628	117.69059952405435	0.0681198910081744	Aggressive
102201	59.62974726677391	78.84912232997749	0.07526073475523819	Aggressive
102202	95.13411146600329	102.54948731534512	0.06229446584609602	Aggressive
102203	121.14335733282037	112.81780943232177	0.07535469322559428	Aggressive
102204	152.10529667910384	123.86479982423582	0.0681198910081744	Aggressive
102205	82.30006125112268	86.46787597402118	0.06323405054965704	Aggressive
102206	98.31070199446216	105.65305873868915	0.06473738607535469	Aggressive
102207	161.5034793199964	122.68062759005642	0.06877760030066711	Aggressive
102208	102.86867937869245	88.02198933300787	0.06398571831250587	Aggressive
102209	90.86750659301563	94.96966305888603	0.08785116978295593	Aggressive
102212	77.26420818605763	88.77809777627336	0.08813304519402423	Aggressive
102213	81.8342091038417	93.03599472771194	0.08014657521375552	Aggressive
102214	158.06982999216993	135.48749276943698	0.06595884618998403	Aggressive
102215	53.01246513742975	71.47616672508381	0.07356948228882834	Aggressive
102216	94.88172176839034	88.37839864316808	0.06267029972752045	Aggressive
102217	73.2761017132465	77.29484051232195	0.08230762003194589	Aggressive
102218	52.664923536384975	74.74258952029805	0.07056281123743305	Aggressive
102220	90.58434099267663	84.65606970075893	0.06680447242318895	Aggressive
102221	151.9601255207045	123.03787200205734	0.06314009207930096	Aggressive
102222	153.19800319614328	123.05996430610674	0.06370384290143756	Aggressive
102223	156.90672676397475	130.69349232076473	0.06417363525321808	Aggressive
102224	137.30021991509605	117.75261133119726	0.07122052052992578	Aggressive
102225	103.67168543331904	97.26136495496422	0.0757305271070187	Aggressive
102227	117.87458780759596	110.31544450152896	0.06952926806351592	Aggressive
102228	158.56109620684674	128.56577304338694	0.0684017664192427	Aggressive
102229	54.385334446616554	71.86210009137096	0.06633468007140843	Aggressive
102230	116.60464892929754	113.71847893965979	0.06999906041529644	Aggressive
102231	103.84367467186091	90.52256718388456	0.0762942779291553	Aggressive
102233	54.12224319021648	74.95102144929227	0.06069717185004229	Aggressive
102234	76.20495410240409	88.95896796563592	0.0652071784271352	Aggressive
102235	146.38665512928537	123.37737109492554	0.06454946913464249	Aggressive
102236	92.90634366098574	94.80984254051441	0.0684017664192427	Aggressive
102237	121.64328322672765	111.80575615331075	0.08052240909517992	Aggressive
102239	62.20975583053752	73.82825488040031	0.060979047261110586	Aggressive
102240	117.23241229157482	113.13742692296789	0.061260922672178905	Aggressive
102241	157.34758338645108	130.77420934764837	0.06858968335995491	Aggressive
102242	95.30671724431662	97.61372632129302	0.06981114347458424	Aggressive
102243	130.555491448926	113.29558553507864	0.06971718500422813	Aggressive
102244	112.06490593591705	102.60404668739508	0.07385135769989665	Aggressive
102245	95.14581077922844	86.5649589442631	0.07704594569200414	Aggressive
102246	158.24666438119283	134.52530200603613	0.06736822324532557	Aggressive
102248	62.84839368096707	73.29634864789138	0.06671051395283285	Aggressive
102249	96.32569686153488	106.54833994704798	0.0653950953678474	Aggressive
102250	118.77960525593174	122.54951109022926	0.0653950953678474	Aggressive
102251	56.182430654265005	77.78919469663802	0.06746218171568168	Aggressive
102252	104.23212823920666	115.69582053553604	0.0721601052334868	Aggressive
102253	113.43737894117598	105.38041043576708	0.07911303203983838	Aggressive
102255	157.63484365653017	133.6361265950734	0.0653950953678474	Aggressive
102256	85.74148310397338	85.34210614041982	0.06624072160105234	Aggressive
102257	111.58875504817516	103.7855703292638	0.06464342760499858	Aggressive
102258	104.28706261636913	90.77071681232954	0.10062952175138588	Aggressive
102259	156.85889115808612	132.67349687152952	0.06661655548247675	Aggressive
102260	52.4752697183911	74.80555740848908	0.06887155877102322	Aggressive
102262	57.942907957538516	68.14082126587441	0.06323405054965704	Aggressive
102263	90.53482954244663	96.45291799657979	0.06952926806351592	Aggressive
102264	157.04741510144544	126.266838041692	0.06802593253781829	Aggressive
102266	60.054598926215	73.49779642311388	0.06727426477496946	Aggressive
102267	145.8717231441813	123.26188192957866	0.054683829747251715	Aggressive
102268	61.39364742975967	72.62753450819325	0.05928779479470075	Aggressive
102269	154.9554153650647	125.50201645717513	0.061918631964671615	Aggressive
102270	55.49914323537321	67.12373595769337	0.06389175984214977	Aggressive
102271	149.9826600103722	123.12488243332878	0.06473738607535469	Aggressive
102272	158.44537449701292	134.19195621514243	0.06755614018603777	Aggressive
102273	146.8041848129691	123.05742577239874	0.05477778821760782	Aggressive
102274	84.97932968185137	91.44957079334294	0.06003946255754956	Aggressive
102275	103.52578672588243	91.29847541680662	0.06389175984214977	Aggressive
102276	110.85281694162907	105.28200486255909	0.061354881142535	Aggressive
102278	160.526920144146	131.17318081360446	0.06605280466034012	Aggressive
102279	113.80939123602352	104.83679952898781	0.07432115005167717	Aggressive
102280	74.53356590510158	91.43592813998093	0.06877760030066711	Aggressive
102281	155.7900471726725	128.02118284345946	0.068683641830311	Aggressive
102282	74.96271304556272	91.68130218547483	0.06755614018603777	Aggressive
102283	54.531108728910056	66.21669072516079	0.06746218171568168	Aggressive
102284	98.78465118778709	96.2739108412036	0.07854928121770179	Aggressive
102285	93.35516108291587	99.29096109490871	0.06624072160105234	Aggressive
102286	53.832194956316755	73.76645781776634	0.06765009865639388	Aggressive
102287	77.09100022500783	90.24907309535996	0.06492530301606689	Aggressive
102288	151.88119138787556	125.17317167334896	0.06830780794888659	Aggressive
102289	58.884435225183424	68.88492107232581	0.06718030630461337	Aggressive
102290	89.62671374345055	97.24604031863295	0.05994550408719346	Aggressive
102291	161.16984595516905	130.94855539464206	0.06267029972752045	Aggressive
102292	98.62560711077367	95.61112812598395	0.06671051395283285	Aggressive
102293	101.4191225161023	111.2437725251217	0.06905947571173542	Aggressive
102294	142.55044468281014	123.29510549186698	0.06464342760499858	Aggressive
102295	146.39259979003972	120.307134059579	0.06877760030066711	Aggressive
102296	86.75318794463057	94.59257883993693	0.06765009865639388	Aggressive
102299	54.680296199032135	72.96122971516645	0.07037489429672084	Aggressive
102300	153.01639822276033	126.58704338901784	0.06454946913464249	Aggressive
102301	51.96852231103671	72.38833788279086	0.060979047261110586	Aggressive
102302	94.25376759463659	102.91918632074925	0.06952926806351592	Aggressive
102303	88.47557546947476	91.86681421158409	0.06699238936390116	Aggressive
102304	68.50829699812611	90.97119539058647	0.06389175984214977	Aggressive
102305	52.168436084633186	72.1586893956694	0.06379780137179367	Aggressive
102306	158.669460261906	129.62707335107683	0.0653950953678474	Aggressive
102307	81.9770600964765	90.47746190542273	0.0652071784271352	Aggressive
102308	116.634463652485	118.08552952005832	0.06595884618998403	Aggressive
102309	146.11729321883368	122.75790882570777	0.06905947571173542	Aggressive
102310	157.3054578290246	133.2204630553164	0.06013342102790566	Aggressive
102311	99.2134941484109	97.52792078704601	0.07854928121770179	Aggressive
102313	155.46770416654374	132.1985855068458	0.06407967678286197	Aggressive
102316	53.125386710276906	72.70290372437218	0.06314009207930096	Aggressive
102317	56.87912168102512	67.96303845007665	0.06567697077891572	Aggressive
102318	59.65990646032594	73.05798619625783	0.06295217513858875	Aggressive
102319	153.86891169055576	131.23127313225766	0.06360988443108145	Aggressive
102320	75.59681330300374	95.72718887802611	0.06360988443108145	Aggressive
102321	69.53906744554264	92.37076010464729	0.06962322653387203	Aggressive
102322	141.03885868911607	122.38529579688885	0.0681198910081744	Aggressive
102323	166.44316448701997	132.5550554575493	0.06351592596072535	Aggressive
102325	75.83932735485249	84.99598746173623	0.06257634125716434	Aggressive
102326	114.47753788450855	109.38286400476193	0.06905947571173542	Aggressive
102327	147.97901257526624	125.1024754171675	0.06069717185004229	Aggressive
102328	151.20164212408199	126.78910012817123	0.06858968335995491	Aggressive
102331	51.411998378342176	71.61015350324651	0.06079113032039839	Aggressive
102332	95.1254760595533	105.02202418000007	0.06586488771962792	Aggressive
102333	154.95920757053847	132.04965530263158	0.04810673682232453	Aggressive
102334	152.79926700583965	126.3395445435071	0.07112656205956967	Aggressive
102337	61.06233562568781	74.00087555347068	0.0648313445457108	Aggressive
102338	76.23451840439223	94.9735372355777	0.06765009865639388	Aggressive
102339	56.33672061084599	73.05968746770544	0.06220050737573993	Aggressive
102341	57.81962523573258	71.56312313349537	0.06342196749036925	Aggressive
102342	152.45262082291916	128.01970016107768	0.05590528986188104	Aggressive
102343	88.58897261266654	96.9401836353903	0.07638823639951142	Aggressive
102344	90.78410677622318	95.77040121144694	0.0653950953678474	Aggressive
102345	70.31829216024416	91.89246711321557	0.0721601052334868	Aggressive
102346	143.41684666307884	122.23946734811551	0.06210654890538383	Aggressive
102347	146.50546407572764	123.64596368645621	0.059569670205769046	Aggressive
102348	113.07446483793579	106.42886262513224	0.0689655172413793	Aggressive
102351	60.22301934441939	73.5090975071069	0.06934135112280372	Aggressive
102352	57.17909012722052	74.10563580125049	0.05543549751010054	Aggressive
102353	47.57448504966554	68.78623509006577	0.06276425819787654	Aggressive
102354	114.49666502551901	128.4134401602953	0.07432115005167717	Aggressive
102355	120.23249695373514	130.34917085766475	0.07366344075918443	Aggressive
102356	150.2929317455316	127.0768996250182	0.060979047261110586	Aggressive
102357	173.234794782277	134.81838517511775	0.06605280466034012	Aggressive
102358	84.74730339486271	93.38014280663374	0.06971718500422813	Aggressive
102359	71.32308751554255	93.36777513748733	0.06003946255754956	Aggressive
102361	58.018716457933934	74.72436923107088	0.06398571831250587	Aggressive
102362	70.46799085817537	90.61970352212252	0.07065676970778915	Aggressive
102363	128.60644625532262	113.59982307168866	0.06276425819787654	Aggressive
102364	77.23476458765658	96.53814330866543	0.06783801559710607	Aggressive
102365	59.683013407854766	71.74924332022367	0.06417363525321808	Aggressive
102366	134.95909051815045	115.72670857087776	0.06746218171568168	Aggressive
102367	86.82084807328353	91.02430792041169	0.072348022174199	Aggressive
102368	64.76159702449655	83.95333564864737	0.06323405054965704	Aggressive
102369	89.91092709534135	99.2284045867947	0.06248238278680823	Aggressive
102370	55.612252974843486	72.13769490304449	0.05101944940336371	Aggressive
102371	141.18734548282205	117.93870897743402	0.07046885276707694	Aggressive
102372	86.09259639132631	92.7348569410571	0.07018697735600865	Aggressive
102374	148.80851361260883	124.61412582503246	0.06360988443108145	Aggressive
102375	56.854404991772945	71.51990650426107	0.0648313445457108	Aggressive
102376	92.03908350845637	98.81606910039116	0.06417363525321808	Aggressive
102377	72.09221407485818	92.76664685896836	0.06257634125716434	Aggressive
102378	73.09133025467825	94.75055219408847	0.07131447900028187	Aggressive
102379	127.88910948928515	113.24811559105912	0.0648313445457108	Aggressive
102380	72.33939286689481	93.65683269770103	0.06248238278680823	Aggressive
102381	77.38987261992473	94.97525730556318	0.06577092924927183	Aggressive
102383	129.75349189137742	113.81638878240702	0.05242882645870525	Aggressive
102384	140.0231399427313	120.93352961464706	0.06999906041529644	Aggressive
102385	148.54182523890432	121.5451649415347	0.06736822324532557	Aggressive
102387	131.3937064892811	114.67566876083778	0.06267029972752045	Aggressive
102388	135.14776213803611	116.29161535108217	0.06652259701212064	Aggressive
102389	73.3317586834241	94.80158813146423	0.07460302546274546	Aggressive
102390	70.40182405266864	88.78098221110116	0.06915343418209151	Aggressive
102391	152.62150716994014	126.15262419345389	0.05722070844686648	Aggressive
102392	113.22503504278393	102.60174062982352	0.06671051395283285	Aggressive
102395	62.78851374994422	72.18056126004454	0.06830780794888659	Aggressive
102396	57.76912871821001	73.29109246910382	0.06220050737573993	Aggressive
102397	162.15227092743092	129.86467711585578	0.061260922672178905	Aggressive
102398	178.61664027790718	134.21950289202147	0.06201259043502772	Aggressive
102399	86.11451944180466	95.04985174299615	0.06605280466034012	Aggressive
102400	78.40663084103093	97.20826489470093	0.06323405054965704	Aggressive
102402	96.35679940187158	105.005224426244	0.06802593253781829	Aggressive
102403	124.17034680372598	112.5107080067072	0.06821384947853049	Aggressive
102405	123.95009105313366	113.09282567756628	0.07075072817814526	Aggressive
102406	140.35445879378705	121.20385767793115	0.07591844404773092	Aggressive
102407	40.18745883403121	63.55175596133914	0.06210654890538383	Aggressive
102408	126.20377794426103	112.75854634822568	0.06389175984214977	Aggressive
102411	152.25986853457172	125.94754330565813	0.06248238278680823	Aggressive
102412	104.3100637584213	114.56647416589654	0.072348022174199	Aggressive
102413	79.30868240793077	98.55982493010654	0.06774405712674997	Aggressive
102416	54.78455325592848	70.9886721004031	0.05524758056938833	Aggressive
102417	77.90979811610018	95.33222779042312	0.06464342760499858	Aggressive
102418	46.20296795874697	64.38196811315376	0.06689843089354505	Aggressive
102419	63.33213130594684	77.0395272088306	0.06445551066428638	Aggressive
102420	144.50670995782042	122.8801539507101	0.07638823639951142	Aggressive
102421	87.15296830151773	94.51932536387022	0.07338156534811613	Aggressive
102422	81.70927544859536	95.85966346417149	0.06304613360894484	Aggressive
102423	45.74833096522608	67.12625180738054	0.0681198910081744	Aggressive
102424	134.60280876611148	120.20934024421159	0.07713990416236025	Aggressive
102425	87.8562897482812	93.02033751603626	0.07262989758526732	Aggressive
102426	76.14421535463445	97.32734384194701	0.060321337968617876	Aggressive
102428	109.33017007591212	102.5689133802009	0.055623414450812744	Aggressive
102429	109.25824146808893	102.64518667506992	0.06464342760499858	Aggressive
102430	75.40130527555388	96.47064854274083	0.06360988443108145	Aggressive
102432	108.38180975927338	101.6791801131627	0.06407967678286197	Aggressive
102434	103.72111704675584	106.7498770327395	0.06558301230855962	Aggressive
102436	86.61216697651942	97.22675396084374	0.06558301230855962	Aggressive
102437	77.7285346450543	94.5070548619532	0.06370384290143756	Aggressive
102439	124.70280297781365	112.40164508033155	0.06821384947853049	Aggressive
102440	127.70731752273896	113.73300588922591	0.07526073475523819	Aggressive
102441	88.47572155592547	96.74830861959333	0.06699238936390116	Aggressive
102442	60.86846779932391	74.56442090896725	0.06558301230855962	Aggressive
102443	147.2784428018626	123.94847329550647	0.06943530959315981	Aggressive
102444	81.49443928665953	100.7687562263822	0.06069717185004229	Aggressive
102445	80.16507333948712	99.16313014838708	0.06548905383820351	Aggressive
102446	96.62988247574185	105.28584947520714	0.07046885276707694	Aggressive
102447	160.97032060925198	129.26607685544082	0.06163675655360331	Aggressive
102448	89.99957975847275	98.56753977083818	0.07178427135206238	Aggressive
102449	105.3444171780928	101.11116761573727	0.06060321337968618	Aggressive
102450	88.63154306845588	94.3253333066333	0.06915343418209151	Aggressive
102451	163.5185628306226	128.26969887550246	0.061260922672178905	Aggressive
102453	120.70648059249928	111.1849581244256	0.06285821666823264	Aggressive
102454	121.86699912589916	111.42049686657376	0.06323405054965704	Aggressive
102459	62.01309808417771	82.38426241982486	0.06924739265244761	Aggressive
102460	105.95541024480285	100.37688899045322	0.06605280466034012	Aggressive
102461	78.99771443793725	97.63004612448627	0.06041529643897397	Aggressive
102462	58.29022387976484	78.96400110028895	0.06295217513858875	Aggressive
102463	80.74390549908917	101.46723766058592	0.061542798083247204	Aggressive
102465	147.8602646325132	120.98251793771591	0.06680447242318895	Aggressive
102466	116.88673855327562	109.60631671949129	0.06567697077891572	Aggressive
102467	121.72096915453601	111.49068965779868	0.06727426477496946	Aggressive
102468	100.31599251893317	106.18701767606952	0.06257634125716434	Aggressive
102469	54.16273836997878	69.80563227046798	0.06595884618998403	Aggressive
102470	88.4906251271313	104.63935913636557	0.06605280466034012	Aggressive
102474	113.2738045413157	108.47102045978129	0.06229446584609602	Aggressive
102475	150.1171444905881	124.98139605011264	0.06163675655360331	Aggressive
102476	107.73374151159669	109.14350538969046	0.07065676970778915	Aggressive
102477	139.12904950182653	116.59619212750789	0.07309968993704784	Aggressive
102478	102.97290930668373	106.92751501781179	0.06783801559710607	Aggressive
102481	162.81303559119462	129.8346800463509	0.05449591280653951	Aggressive
102482	157.26577799282276	125.4396996294519	0.060979047261110586	Aggressive
102483	82.6620239084146	98.55852997026415	0.0681198910081744	Aggressive
102484	85.85915425515647	105.20996686173437	0.06314009207930096	Aggressive
102485	87.69340325783746	101.30883298052578	0.059099877853988535	Aggressive
102486	47.25138770230333	70.19570234767161	0.07056281123743305	Aggressive
102487	141.08350384232884	121.50624308117759	0.06943530959315981	Aggressive
102488	158.59726034803822	126.17945854838605	0.06699238936390116	Aggressive
102489	57.47456247596365	78.30288692606075	0.06830780794888659	Aggressive
102490	122.20995875376295	115.12231589192021	0.07159635441135019	Aggressive
102491	88.05637055912815	103.94830821733076	0.06436155219393029	Aggressive
102494	66.54146890626137	85.82938802551206	0.06887155877102322	Aggressive
102496	64.81745447900057	75.82095861643761	0.09442826270788313	Aggressive
102497	87.24333670042559	101.79426170800795	0.07798553039556516	Aggressive
102500	87.25582106555112	100.54518994243885	0.06755614018603777	Aggressive
102501	83.88972024338578	101.7435597631408	0.06210654890538383	Aggressive
102502	146.60917161090967	123.53236987446047	0.059569670205769046	Aggressive
102503	81.87341739274322	99.0366872232376	0.06614676313069623	Aggressive
102505	93.01895637618708	98.9014863681574	0.05693883303579818	Aggressive
102506	101.01849975914917	99.39184264174197	0.07065676970778915	Aggressive
102507	99.89209486746195	102.81837703360232	0.07272385605562341	Aggressive
102508	87.06921700533887	105.65306128057944	0.0614488396128911	Aggressive
102509	-9.69147612510387	27.368952811240227	0.07037489429672084	Aggressive
102510	124.90949171269263	116.27727762654426	0.07272385605562341	Aggressive
102511	143.34289935408563	119.13517579469053	0.061918631964671615	Aggressive
102512	77.31687022632215	98.31648856214188	0.06934135112280372	Aggressive
102513	90.47509289276097	99.81103997033107	0.05552945598045664	Aggressive
102514	133.16098717580158	119.79791295208555	0.07281781452597952	Aggressive
102516	111.14018506924698	107.38293212808829	0.06962322653387203	Aggressive
102518	92.77628076049353	110.68746095504396	0.07037489429672084	Aggressive
102520	87.85660493804609	99.61401154151112	0.06708634783425726	Aggressive
102521	80.3315759413957	97.0120437938264	0.06445551066428638	Aggressive
102522	97.03628446758363	97.49435891396517	0.06915343418209151	Aggressive
102523	87.95626555453357	104.35924966719236	0.0648313445457108	Aggressive
102525	137.82137148180675	116.1282931844411	0.06577092924927183	Aggressive
102526	82.77375207151108	101.46145329465502	0.07272385605562341	Aggressive
102527	88.19117117425577	96.49881722567578	0.05994550408719346	Aggressive
102530	89.35794253474673	108.93604419974812	0.05947571173541294	Aggressive
102531	102.81120537783019	104.47528501967449	0.06905947571173542	Aggressive
102532	126.68229060165172	117.04866428494294	0.06210654890538383	Aggressive
102533	85.7934427731677	96.85014328434809	0.05797237620971531	Aggressive
102535	133.0339539874579	114.34703169323782	0.06107300573146669	Aggressive
102536	86.51880772021319	101.74820337912165	0.08108615991731655	Aggressive
102537	51.98206853664576	73.77175523797547	0.07018697735600865	Aggressive
102538	71.03951543732782	77.60516038390277	0.10279056656957625	Aggressive
102539	144.26472393099982	122.49611240680512	0.05872404397256412	Aggressive
102540	81.86608150514338	102.8495137291613	0.06445551066428638	Aggressive
102541	95.80537044122099	95.5174565892897	0.057126749976510384	Aggressive
102542	87.30287217313642	99.83655080255528	0.07977074133233111	Aggressive
102543	75.43516098104669	100.01263281145536	0.06821384947853049	Aggressive
102544	84.3815869843281	105.10070796731871	0.07356948228882834	Aggressive
102545	80.04958306443011	96.08225392332095	0.06708634783425726	Aggressive
102546	79.01996582889883	95.04130380635537	0.06905947571173542	Aggressive
102547	137.37854623388318	119.9805738955004	0.06567697077891572	Aggressive
102548	136.81471913514244	116.7731210786314	0.0648313445457108	Aggressive
102549	80.29005693455923	99.56236668897874	0.06407967678286197	Aggressive
102551	97.87333274918198	101.87342559110307	0.058536127031851924	Aggressive
102553	123.99921534913571	115.91151516494057	0.06210654890538383	Aggressive
102554	100.9416550654037	98.52097368256055	0.07291177299633562	Aggressive
102555	78.85447246395267	98.2402363065324	0.06595884618998403	Aggressive
102556	82.27964726188164	97.6105853442147	0.05928779479470075	Aggressive
102557	85.43661972703276	77.01953981067336	0.06962322653387203	Aggressive
102558	99.46914007117337	98.75378925532614	0.06962322653387203	Aggressive
102559	105.50744592721847	95.8624325793984	0.07056281123743305	Aggressive
102562	129.95152078925383	114.08675142982965	0.05599924833223715	Aggressive
102563	98.78402983557436	101.4132126190883	0.06473738607535469	Aggressive
102564	100.33093328732855	102.39555244829577	0.05928779479470075	Aggressive
102565	128.23028213447222	117.7609205517533	0.06360988443108145	Aggressive
102566	77.12207991061541	99.6938851534061	0.07366344075918443	Aggressive
102567	94.69918730879536	98.44319091596554	0.05825425162078361	Aggressive
102568	81.4293030844392	76.19300778844885	0.07413323311096495	Aggressive
102569	97.41989901714824	103.67124586908132	0.06041529643897397	Aggressive
102570	110.77155091599083	105.74350583171444	0.06783801559710607	Aggressive
102572	131.27696091407168	117.65575374054508	0.06210654890538383	Aggressive
102573	76.33098466691877	98.39293728383954	0.060509254909330075	Aggressive
102575	120.18956519936434	114.27973021067335	0.06464342760499858	Aggressive
102576	101.76314411071408	103.60453284091565	0.06567697077891572	Aggressive
102577	84.4481567275911	98.16016118362938	0.07075072817814526	Aggressive
102578	69.51236874004657	96.06735099523083	0.07338156534811613	Aggressive
102580	93.06130896057239	77.20331278990746	0.068683641830311	Aggressive
102581	92.00332205224649	99.97771836690649	0.06642863854176453	Aggressive
102582	74.52910143341067	98.91819247889006	0.06248238278680823	Aggressive
102583	72.88808156145313	99.78386081273493	0.07685802875129194	Aggressive
102584	79.3507351050178	101.68222297493402	0.07995865827304333	Aggressive
102585	89.60341372797552	97.7111804740172	0.05787841773935921	Aggressive
102586	110.7951787704732	109.98286776375959	0.065019261486423	Aggressive
102587	49.96447796457466	71.9297547354737	0.06229446584609602	Aggressive
102588	126.38907810780188	112.57924720964262	0.06445551066428638	Aggressive
102589	71.93086242985164	98.31068727310107	0.07798553039556516	Aggressive
102590	88.98162003463176	76.5116453008043	0.07075072817814526	Aggressive
102591	93.89281578662961	99.34511941589282	0.06003946255754956	Aggressive
102594	100.36293159699622	100.34479757879706	0.0681198910081744	Aggressive
102595	100.67200944141882	102.50175531591772	0.06454946913464249	Aggressive
102596	68.72124893672304	96.26339693389885	0.05534153903974443	Aggressive
102598	65.27123495000913	75.46469072059732	0.07262989758526732	Aggressive
102599	121.36994501464915	110.67161084090904	0.056656957624729866	Aggressive
102600	64.90555378315099	92.4259966830815	0.07864323968805788	Aggressive
102601	101.89979515867601	102.56354659891113	0.07375739922954054	Aggressive
102602	57.3191954333677	77.21941430143647	0.05816029315042751	Aggressive
102604	78.55092334150085	101.7572097211794	0.06558301230855962	Aggressive
102605	58.38736320294553	78.29726148715719	0.05863008550220802	Aggressive
102606	73.23599491139733	98.27436131045407	0.07150239594099408	Aggressive
102607	90.44005816202763	77.9740808340859	0.0724419806445551	Aggressive
102608	71.48238378643754	74.06266906849167	0.07526073475523819	Aggressive
102609	65.57640200002469	94.20035840815255	0.08005261674339942	Aggressive
102610	84.97301974172673	97.86734109350874	0.0689655172413793	Aggressive
102611	65.79449516147241	95.13529045745105	0.07075072817814526	Aggressive
102615	88.27035616085276	98.20792010839735	0.06182467349431551	Aggressive
102616	76.19077617869732	100.14456607140534	0.06943530959315981	Aggressive
102617	74.83496709610534	94.89673079283199	0.059851545616837365	Aggressive
102619	92.89330001321129	95.42174194362384	0.08428074790942404	Aggressive
102620	108.08819324875114	106.86049741055434	0.06464342760499858	Aggressive
102623	75.70036537465899	85.7904055224437	0.06802593253781829	Aggressive
102624	76.01277735002293	101.43631094277782	0.06915343418209151	Aggressive
102625	43.90862069194976	69.8171506218263	0.06304613360894484	Aggressive
102626	62.98106376216833	92.61444290609397	0.07713990416236025	Aggressive
102627	119.15596453447813	109.68930302233542	0.0652071784271352	Aggressive
102628	118.76975671354298	109.14022397225308	0.06407967678286197	Aggressive
102629	87.5173401701041	97.3861208874446	0.07281781452597952	Aggressive
102630	82.83865091940858	98.36939280175125	0.06285821666823264	Aggressive
102631	90.15188946178033	97.26253052937074	0.06379780137179367	Aggressive
102632	82.85271438788806	75.4100707319972	0.07159635441135019	Aggressive
102633	90.75384909762015	99.64967316950495	0.06248238278680823	Aggressive
102634	100.55025743352788	101.36576141560536	0.07159635441135019	Aggressive
102635	101.6025411589149	104.16975909815017	0.05637508221366156	Aggressive
102636	59.530846219353286	74.90203678778744	0.060979047261110586	Aggressive
102637	64.2056356073191	79.02489219883387	0.06661655548247675	Aggressive
102638	97.57215389289617	100.32576881845422	0.06821384947853049	Aggressive
102639	92.03435000118348	77.67317605196952	0.07638823639951142	Aggressive
102640	65.48584475611187	76.65714857689463	0.06069717185004229	Aggressive
102641	86.37788557238227	94.2915494405701	0.06830780794888659	Aggressive
102642	87.5545443594381	94.49671426094517	0.06633468007140843	Aggressive
102643	72.62113618838166	98.52809731791845	0.07122052052992578	Aggressive
102644	68.52203888454666	82.16339081887809	0.06314009207930096	Aggressive
102645	120.31551888591117	112.0538951799389	0.06267029972752045	Aggressive
102646	91.44299207495264	99.757973786473	0.06793197406746218	Aggressive
102647	98.53006802371499	75.6700415542904	0.06708634783425726	Aggressive
102648	76.32057089395997	85.85756362197853	0.06765009865639388	Aggressive
102649	105.54702363710823	97.49870638376461	0.06586488771962792	Aggressive
102650	69.43346505546992	95.43307457149464	0.05872404397256412	Aggressive
102652	62.70631736051952	77.82232594343176	0.06821384947853049	Aggressive
102653	90.9670210740636	99.20407780159948	0.07131447900028187	Aggressive
102654	110.58876837960193	103.86728129572317	0.05252278492906136	Aggressive
102655	94.31312307333224	97.68493716880003	0.06464342760499858	Aggressive
102656	61.16039945217386	76.4975152116651	0.0722540637038429	Aggressive
102657	90.83392121364969	97.41404881158937	0.06680447242318895	Aggressive
102658	91.46051323153422	97.81176743467836	0.06530113689749131	Aggressive
102659	88.79713465227742	95.31180078002096	0.06492530301606689	Aggressive
102660	89.40323706108126	99.94672323802459	0.0611669642018228	Aggressive
102661	54.28485890215318	77.40750402145564	0.05487174668796392	Aggressive
102662	72.34793473293851	98.76014351746979	0.07667011181057973	Aggressive
102663	81.86089853925641	98.70088611886611	0.05552945598045664	Aggressive
102665	81.25264975782892	89.55305626789095	0.06323405054965704	Aggressive
102666	91.45038444987262	99.61270694837054	0.07150239594099408	Aggressive
102667	59.908922946075315	93.14512614770231	0.06558301230855962	Aggressive
102668	78.83484627117073	87.74456104392576	0.047542986000187915	Aggressive
102669	95.76862887822881	96.38288029175138	0.0648313445457108	Aggressive
102670	102.25532791149756	98.95952795258943	0.05834821009113972	Aggressive
102671	60.38838951871165	92.56443946006448	0.07253593911491121	Aggressive
102673	100.42140991126486	100.68646201583472	0.0720661467631307	Aggressive
102674	99.90925269711434	103.54431256461645	0.05365028657333458	Aggressive
102675	110.33288211273228	102.75559465303976	0.06689843089354505	Aggressive
102676	113.67138797813845	109.41400045086884	0.05994550408719346	Aggressive
102677	92.6785757886431	98.34747514351315	0.06379780137179367	Aggressive
102678	94.56115427273615	95.55462049759227	0.07093864511885746	Aggressive
102679	60.40106006241558	81.60489259084484	0.06943530959315981	Aggressive
102680	100.30499208454242	103.76324290789614	0.0648313445457108	Aggressive
102681	89.36888339164196	92.82082293950548	0.06708634783425726	Aggressive
102682	89.03975559021737	95.14069174598642	0.06652259701212064	Aggressive
102683	107.56839555193206	103.0575764949104	0.0396504744902753	Aggressive
102684	108.94993678226982	103.54014942671438	0.059569670205769046	Aggressive
102685	68.4569714837503	97.39579416980979	0.06351592596072535	Aggressive
102686	62.95395839728917	75.03607308051038	0.0614488396128911	Aggressive
102687	63.215293162848724	82.68789613244347	0.0684957248895988	Aggressive
102688	81.98454158232691	96.02858185837613	0.06727426477496946	Aggressive
102689	59.13464715760272	81.9561629549454	0.0681198910081744	Aggressive
102690	99.35411863759062	100.52968993816494	0.06567697077891572	Aggressive
102691	97.45449722109166	99.98289460396622	0.06530113689749131	Aggressive
102692	108.17070413220718	103.20130822567917	0.05505966362867612	Aggressive
102693	69.57170811837905	98.06322050059579	0.0720661467631307	Aggressive
102694	89.04903192083755	96.84380934883454	0.06962322653387203	Aggressive
102695	104.16733666068419	103.1061185362145	0.07300573146669173	Aggressive
102697	82.87309264749334	90.10203400052133	0.06548905383820351	Aggressive
102698	83.5004709924979	76.65540245085091	0.05825425162078361	Aggressive
102699	108.03941371531742	102.8824243157117	0.046979235178051304	Aggressive
102700	101.40396054368831	95.19774125182539	0.06267029972752045	Aggressive
102701	71.76368574265108	96.88054545328563	0.0689655172413793	Aggressive
102702	113.16544094861872	75.52002549605977	0.06877760030066711	Aggressive
102703	79.92208972565417	88.25428925758337	0.06783801559710607	Aggressive
102704	115.61039190970607	110.45684061679917	0.07422719158132106	Aggressive
102705	84.7850773177451	99.26389730113948	0.059851545616837365	Aggressive
102706	67.74101322674761	76.1064937231169	0.05975758714648126	Aggressive
102707	106.08748937343336	102.75466724203145	0.05120736634407592	Aggressive
102708	90.00929961388704	97.62169873496187	0.07413323311096495	Aggressive
102709	104.35194117958379	105.56085424060686	0.03514046791318238	Aggressive
102710	89.11832174646104	77.7399327712493	0.07413323311096495	Aggressive
102711	83.48492067977617	90.32513186054081	0.046415484355914687	Aggressive
102712	111.61010002953547	108.74529517697307	0.06990510194494033	Aggressive
102713	106.69489004782098	102.14524289989069	0.04791881988161233	Aggressive
102714	74.37784064049644	95.2032527971518	0.06586488771962792	Aggressive
102715	73.6223675430636	98.418479581902	0.0681198910081744	Aggressive
102716	92.12822627820574	99.98253161162211	0.05111340787371982	Aggressive
102717	109.96532311404751	96.1534807683419	0.06210654890538383	Aggressive
102718	65.47728645806322	96.32180812003622	0.061260922672178905	Aggressive
102719	70.95536625439046	98.29097615939791	0.061730715023959416	Aggressive
102720	81.93802908211907	89.49634103554749	0.06577092924927183	Aggressive
102721	107.61964075965756	107.04934615706263	0.06295217513858875	Aggressive
102722	90.90500060431722	98.56276361969695	0.0722540637038429	Aggressive
102723	88.34770792280065	94.14262538861284	0.06088508879075448	Aggressive
102724	71.9817796965472	77.6967012622935	0.0757305271070187	Aggressive
102725	64.0829708084297	84.9823598985624	0.07037489429672084	Aggressive
102726	105.45596945972122	106.04338838396201	0.05252278492906136	Aggressive
102727	62.183737345147364	92.68574853623616	0.06736822324532557	Aggressive
102728	103.47358731236655	103.26929673234855	0.06013342102790566	Aggressive
102729	78.28889801279409	98.64213918270332	0.08071032603589214	Aggressive
102730	76.66177121857969	77.37640463128005	0.06398571831250587	Aggressive
102731	60.2332430250157	95.91737304890039	0.058442168561495825	Aggressive
102732	83.31932869611488	89.54378912192082	0.049422155407309966	Aggressive
102733	106.30900933182595	106.45265840619422	0.045006107300573146	Aggressive
102734	92.90490954112069	95.96782371950383	0.06567697077891572	Aggressive
102735	77.62327073652975	95.71500971798149	0.06952926806351592	Aggressive
102737	62.37402582126311	96.14419068242043	0.05289861881048577	Aggressive
102738	105.42257731422787	106.02523704353341	0.04791881988161233	Aggressive
102739	88.56343533110177	98.30441006082793	0.06013342102790566	Aggressive
102740	74.79234537211886	81.5727333626495	0.06370384290143756	Aggressive
102741	83.39166787069124	77.50147373811487	0.06257634125716434	Aggressive
102742	102.91422781497529	102.06339001842142	0.06323405054965704	Aggressive
102743	103.31528435899307	101.79169383955069	0.04538194118199756	Aggressive
102744	73.91099966986236	94.28915706802428	0.07535469322559428	Aggressive
102746	54.914109818725485	95.45468492842252	0.08512637414262895	Aggressive
102747	120.3767482097779	75.76389225241564	0.06981114347458424	Aggressive
102748	79.81366827924307	88.19348964543386	0.07009301888565254	Aggressive
102749	103.11808871805742	101.18779167706856	0.04378464718594381	Aggressive
102750	96.83790429176939	95.75518639721724	0.06586488771962792	Aggressive
102752	89.80163753970655	77.77189820275952	0.06727426477496946	Aggressive
102753	92.4856992529773	77.94229246314609	0.07347552381847224	Aggressive
102754	83.68973006276045	90.27716725619338	0.07112656205956967	Aggressive
102755	89.10676261863401	99.0595937644415	0.03363713238748473	Aggressive
102756	97.8623860251126	93.72764332660024	0.06454946913464249	Aggressive
102757	108.8560126181047	107.603959269586	0.07319364840740392	Aggressive
102758	70.7678243451483	95.19387009189677	0.0653950953678474	Aggressive
102759	67.68994911187507	79.13193964623665	0.07281781452597952	Aggressive
102760	102.63543934466126	102.01256435103826	0.05289861881048577	Aggressive
102761	100.51465129973244	98.12538923939458	0.05825425162078361	Aggressive
102762	73.09024469195626	95.53917305914186	0.06642863854176453	Aggressive
102763	80.5970797472369	78.07200669372561	0.07338156534811613	Aggressive
102764	63.79662638237933	95.09102259615986	0.06558301230855962	Aggressive
102765	97.20884404307822	77.52783141884761	0.06060321337968618	Aggressive
102766	74.61500241707564	86.7723774895662	0.065019261486423	Aggressive
102767	82.1448449506107	89.62937045639791	0.06952926806351592	Aggressive
102768	83.2578300253931	89.31691855090087	0.07056281123743305	Aggressive
102769	73.99901098788415	96.06455877204019	0.07037489429672084	Aggressive
102770	52.67412381263326	97.68332844689441	0.08540824955369727	Aggressive
102771	89.85342098138602	97.24811301661298	0.06774405712674997	Aggressive
102772	84.51359289483507	95.28624316646899	0.06746218171568168	Aggressive
102773	58.26575326610083	92.30686384380287	0.06774405712674997	Aggressive
102774	67.12189482346692	84.62770727879675	0.0681198910081744	Aggressive
102775	109.53488947193222	107.65801205546813	0.05637508221366156	Aggressive
102776	99.48551977137787	101.15624817504947	0.06952926806351592	Aggressive
102777	90.13410767337638	96.30108204730962	0.06314009207930096	Aggressive
102778	93.89944130860708	99.1248250408595	0.06934135112280372	Aggressive
102779	87.98880008958106	99.07920675592727	0.032885464624635916	Aggressive
102780	87.23768819580334	94.11842888906986	0.0684017664192427	Aggressive
102781	108.68725996102647	107.37364749452382	0.05299257728084187	Aggressive
102782	99.38054170606526	101.37378101830659	0.05787841773935921	Aggressive
102783	66.02009567798923	95.18181717308508	0.07826740580663347	Aggressive
102784	81.48727962005927	86.82162827367202	0.050361740110870995	Aggressive
102785	109.4495650676061	107.75519260507701	0.07281781452597952	Aggressive
102786	64.93318966777234	72.36921108505966	0.06990510194494033	Aggressive
102787	96.43685364876478	78.20682175671413	0.06708634783425726	Aggressive
102788	86.7660246722732	78.9443964010792	0.0716903128817063	Aggressive
102789	81.82444629433887	79.0109605148033	0.07760969651414075	Aggressive
102790	82.38445718937587	90.20526412024451	0.07084468664850135	Aggressive
102791	109.86968402001094	108.2416719804346	0.07488490087381376	Aggressive
102792	81.96434566785446	89.32798388505981	0.06417363525321808	Aggressive
102793	76.30435157609297	91.51521732957613	0.06746218171568168	Aggressive
102794	99.74727505420908	102.2516036388144	0.06642863854176453	Aggressive
[truncated: 716,902 more rows]
